# Supplementary material for: Genome-wide mapping of DNase I hypersensitive sites reveals chromatin accessibility changes in Arabidopsis euchromatin and heterochromatin regions under extended darkness
Source: Sci Rep. 2017 Jun 22;7:4093. doi: 10.1038/s41598-017-04524-9 (PMC5481438; doi:10.1038/s41598-017-04524-9)
Supplement: Supplementary file 2 — Supplementary Data 1 [file 41598_2017_4524_MOESM2_ESM.xls]

## Sheet: DHS-diminished in darkness
DHS-changed genes and closest peaks of differential DHSs after dark treatment (non-TE).DHS-dminished
Gene information				Gene position				Nearest peak
Locus ID	Gene type	Other names	Description	Chr	Gene Start	Gene End	Stand	Dist_TSS	start	end	Fold_enrichment
AT2G24330	protein_coding_gene		Protein of unknown function (DUF2296); CONTAINS InterPro DOMAIN/s: Protein of unknown function DUF2296 (InterPro:IPR019273); BEST Arabidopsis thaliana protein match is: Protein of unknown function (DUF2296) (TAIR:AT4G31080.1); Has 315 Blast hits to 309 proteins in 114 species: Archae - 0; Bacteria - 0; Metazoa - 149; Fungi - 81; Plants - 79; Viruses - 0; Other Eukaryotes - 6 (source: NCBI BLink).	chr2	10347159	10349825	-	0	10349253	10350398	2.46
AT5G58800	protein_coding_gene		Quinone reductase family protein; FUNCTIONS IN: oxidoreductase activity, FMN binding; INVOLVED IN: negative regulation of transcription; LOCATED IN: plasma membrane; EXPRESSED IN: 22 plant structures; EXPRESSED DURING: 13 growth stages; CONTAINS InterPro DOMAIN/s: Flavoprotein WrbA (InterPro:IPR010089), NADPH-dependent FMN reductase (InterPro:IPR005025), Flavodoxin/nitric oxide synthase (InterPro…	chr5	23745890	23747274	-	0	23746519	23748031	2.48
AT1G67530	protein_coding_gene		ARM repeat superfamily protein; FUNCTIONS IN: ubiquitin-protein ligase activity, binding; INVOLVED IN: protein ubiquitination; LOCATED IN: ubiquitin ligase complex; EXPRESSED IN: 24 plant structures; EXPRESSED DURING: 15 growth stages; CONTAINS InterPro DOMAIN/s: U box domain (InterPro:IPR003613), Armadillo-like helical (InterPro:IPR011989), Armadillo (InterPro:IPR000225), Armadillo-type fold (In…	chr1	25307657	25311308	+	1	25306880	25308434	2.1
AT2G32180	protein_coding_gene	PLASTID TRANSCRIPTIONALLY ACTIVE 18, PTAC18	plastid transcriptionally active 18 (PTAC18); FUNCTIONS IN: molecular_function unknown; INVOLVED IN: biological_process unknown; LOCATED IN: plastid chromosome, nucleoid; CONTAINS InterPro DOMAIN/s: Cupin, RmlC-type (InterPro:IPR011051), Protein of unknown function DUF861, cupin-3 (InterPro:IPR008579), RmlC-like jelly roll fold (InterPro:IPR014710); BEST Arabidopsis thaliana protein match is: Rml…	chr2	13672249	13673256	-	1	13672601	13673915	2.29
AT3G54350	protein_coding_gene	EMB1967, EMBRYO DEFECTIVE 1967	embryo defective 1967 (emb1967); CONTAINS InterPro DOMAIN/s: SMAD/FHA domain (InterPro:IPR008984), Forkhead-associated (FHA) domain (InterPro:IPR000253); BEST Arabidopsis thaliana protein match is: Forkhead-associated (FHA) domain-containing protein (TAIR:AT1G75530.1); Has 387 Blast hits to 260 proteins in 92 species: Archae - 0; Bacteria - 0; Metazoa - 229; Fungi - 23; Plants - 94; Viruses - 0; …	chr3	20122082	20126860	-	1	20126179	20127545	2.52
AT1G10590	protein_coding_gene		Nucleic acid-binding, OB-fold-like protein; INVOLVED IN: biological_process unknown; LOCATED IN: plasma membrane; EXPRESSED IN: 26 plant structures; EXPRESSED DURING: 15 growth stages; CONTAINS InterPro DOMAIN/s: Nucleic acid-binding, OB-fold-like (InterPro:IPR016027), Nucleic acid-binding, OB-fold (InterPro:IPR012340); BEST Arabidopsis thaliana protein match is: Nucleic acid-binding, OB-fold-lik…	chr1	3502008	3503415	-	2	3502499	3504337	2.8
AT4G26410	protein_coding_gene		Uncharacterised conserved protein UCP022280; FUNCTIONS IN: molecular_function unknown; INVOLVED IN: biological_process unknown; LOCATED IN: cellular_component unknown; EXPRESSED IN: 25 plant structures; EXPRESSED DURING: 15 growth stages; CONTAINS InterPro DOMAIN/s: Uncharacterised conserved protein UCP022280 (InterPro:IPR016803); BEST Arabidopsis thaliana protein match is: Uncharacterised conser…	chr4	13346653	13349016	+	2	13345985	13347318	2.76
AT1G74880	protein_coding_gene	NAD(P)H:PLASTOQUINONE DEHYDROGENASE COMPLEX SUBUNIT O, NADH DEHYDROGENASE-LIKE COMPLEX ), NDH-O, NDHO	Encodes subunit NDH-O of NAD(P)H:plastoquinone dehydrogenase complex (Ndh complex) present in the thylakoid membrane of chloroplasts. This subunit is thought to be required for Ndh complex assembly.	chr1	28129857	28131077	-	2	28130390	28131761	2.72
AT1G10870	protein_coding_gene	AGD4, ARF-GAP DOMAIN 4	A member of ARF GAP domain (AGD), A thaliana has 15 members, grouped into four classes. AGD4 belongs to the Class 1, together with AGD1, AGD2, and AGD3.	chr1	3616609	3623758	-	3	3623072	3624451	2.42
AT3G55740	protein_coding_gene	ATPROT2, PROLINE TRANSPORTER 2, PROT2	Encodes a proline transporter with affinity for gly betaine, proline, and GABA. Protein is expressed most highly in the roots.	chr3	20695526	20698271	+	3	20694334	20696714	1.87
AT5G25540	protein_coding_gene	CID6, CTC-INTERACTING DOMAIN 6	Expressed protein contains PAM2 PABC interacting domain.	chr5	8891524	8892990	-	3	8892317	8893670	2.59
AT3G24200	protein_coding_gene		FAD/NAD(P)-binding oxidoreductase family protein; FUNCTIONS IN: FAD binding, monooxygenase activity, oxidoreductase activity, acting on paired donors, with incorporation or reduction of molecular oxygen, NADH or NADPH as one donor, and incorporation of one atom of oxygen; INVOLVED IN: oxidation reduction, ubiquinone biosynthetic process; EXPRESSED IN: 24 plant structures; EXPRESSED DURING: 15 gro…	chr3	8747830	8751634	-	3	8750779	8752485	2.84
AT5G10490	protein_coding_gene	MSCS-LIKE 2, MSL2	A member of MscS-like gene family, structurally very similar to MSL3, comprising of an N-terminal chloroplast transit peptide, five trans-membrane helices and a C-terminal cytoplasmic domain. Mutant plants showed abnormalities in the size and shape of plastids. MSL2-GFP was localized to discrete foci on the plastid envelope and co-localize with the plastid division protein AtMinE.	chr5	3300308	3304759	-	3	3304153	3305361	2.59
AT1G55150	protein_coding_gene	ATRH20, RH20, RNA HELICASE 20	DEA(D/H)-box RNA helicase family protein; FUNCTIONS IN: helicase activity, ATP-dependent helicase activity, ATP binding, nucleic acid binding; LOCATED IN: cellular_component unknown; EXPRESSED IN: 22 plant structures; EXPRESSED DURING: 13 growth stages; CONTAINS InterPro DOMAIN/s: RNA helicase, DEAD-box type, Q motif (InterPro:IPR014014), DNA/RNA helicase, DEAD/DEAH box type, N-terminal (InterPro…	chr1	20574479	20577320	+	4	20573827	20575125	2.41
AT1G68920	protein_coding_gene		basic helix-loop-helix (bHLH) DNA-binding superfamily protein; FUNCTIONS IN: sequence-specific DNA binding transcription factor activity; INVOLVED IN: regulation of transcription; LOCATED IN: nucleus; EXPRESSED IN: 22 plant structures; EXPRESSED DURING: 13 growth stages; CONTAINS InterPro DOMAIN/s: Helix-loop-helix DNA-binding domain (InterPro:IPR001092), Helix-loop-helix DNA-binding (InterPro:IP…	chr1	25915011	25917906	+	4	25914178	25915854	2.18
AT1G78915	protein_coding_gene		Tetratricopeptide repeat (TPR)-like superfamily protein; FUNCTIONS IN: binding; INVOLVED IN: biological_process unknown; LOCATED IN: chloroplast thylakoid membrane; CONTAINS InterPro DOMAIN/s: Tetratricopeptide-like helical (InterPro:IPR011990), Tetratricopeptide repeat-containing (InterPro:IPR013026), Tetratricopeptide repeat (InterPro:IPR019734).	chr1	29667684	29671341	-	4	29670609	29672066	2.76
AT3G27530	protein_coding_gene	GC6, GOLGIN CANDIDATE 6, MAG4, MAIGO 4	This gene is predicted to encode a protein that functions as a Golgi apparatus structural component known as a golgin in mammals and yeast. A fluorescently-tagged version of GC6 co-localizes with Golgi markers, and this localization appears to be replicated using the C-terminal (225 aa) portion of the protein.	chr3	10193568	10200013	-	5	10199414	10200623	2.56
AT4G30720	protein_coding_gene	PDE327, PIGMENT DEFECTIVE 327	Encodes a putative oxidoreductase/electron carrier detected in the chloroplast stroma that is essential to ensure a correct electron flow through the photosynthetic chain and, hence, photosynthesis efficiency and normal growth. Mutations in the Col-0 allele result in pale green pigmentation and defective growth.	chr4	14971905	14975519	-	5	14974902	14976148	2.26
AT5G38430	protein_coding_gene	RBCS1B, RUBISCO SMALL SUBUNIT 1B	Encodes a member of the Rubisco small subunit (RBCS) multigene family: RBCS1A (At1g67090), RBCS1B (At5g38430), RBCS2B (At5g38420), and RBCS3B (At5g38410).	chr5	15384116	15385247	-	5	15384591	15385914	2.42
AT1G16790	protein_coding_gene		ribosomal protein-related; FUNCTIONS IN: molecular_function unknown; INVOLVED IN: biological_process unknown; LOCATED IN: chloroplast thylakoid membrane, chloroplast, chloroplast envelope; EXPRESSED IN: 19 plant structures; EXPRESSED DURING: 11 growth stages; Has 10 Blast hits to 10 proteins in 6 species: Archae - 0; Bacteria - 0; Metazoa - 0; Fungi - 0; Plants - 10; Viruses - 0; Other Eukaryotes…	chr1	5744552	5745209	+	5	5743324	5745791	2.75
AT3G12955	protein_coding_gene	SAUR74, SMALL AUXIN UPREGULATED RNA 74	SAUR-like auxin-responsive protein family ; FUNCTIONS IN: molecular_function unknown; INVOLVED IN: response to auxin stimulus; LOCATED IN: mitochondrion; EXPRESSED IN: 6 plant structures; EXPRESSED DURING: petal differentiation and expansion stage, D bilateral stage; CONTAINS InterPro DOMAIN/s: Auxin responsive SAUR protein (InterPro:IPR003676); BEST Arabidopsis thaliana protein match is: SAUR-li…	chr3	4135499	4136143	-	5	4134022	4138256	2.24
AT4G15210	protein_coding_gene	ARABIDOPSIS THALIANA BETA-AMYLASE, AT-BETA-AMY, ATBETA-AMY, BAM5, BETA-AMYLASE 5, BMY1, RAM1, REDUCED BETA AMYLASE 1	cytosolic beta-amylase expressed in rosette leaves and inducible by sugar. RAM1 mutants have reduced beta amylase in leaves and stems.	chr4	8666337	8669470	-	5	8668702	8670229	2.4
AT4G24880	protein_coding_gene		unknown protein; Has 30201 Blast hits to 17322 proteins in 780 species: Archae - 12; Bacteria - 1396; Metazoa - 17338; Fungi - 3422; Plants - 5037; Viruses - 0; Other Eukaryotes - 2996 (source: NCBI BLink).	chr4	12808519	12811377	+	5	12807757	12809293	2.51
AT5G03520	protein_coding_gene	ARABIDOPSIS RAB HOMOLOG E1D, ATRAB-E1D, ATRAB8C, ATRABE1D, RAB GTPASE HOMOLOG 8C, RAB HOMOLOG E1D, RAB-E1D, RAB8C	RAB GTPase homolog 8C (RAB8C); FUNCTIONS IN: GTP binding; INVOLVED IN: protein transport, small GTPase mediated signal transduction; EXPRESSED IN: 22 plant structures; EXPRESSED DURING: 13 growth stages; CONTAINS InterPro DOMAIN/s: Ras GTPase (InterPro:IPR001806), Small GTP-binding protein (InterPro:IPR005225), Small GTPase (InterPro:IPR020851), Ras (InterPro:IPR013753), Ras small GTPase, Rab typ…	chr5	883446	885425	+	5	881989	884914	2.61
AT2G05260	protein_coding_gene		alpha/beta-Hydrolases superfamily protein; FUNCTIONS IN: triglyceride lipase activity; INVOLVED IN: lipid metabolic process; LOCATED IN: cellular_component unknown; EXPRESSED IN: 15 plant structures; EXPRESSED DURING: 8 growth stages; CONTAINS InterPro DOMAIN/s: Lipase, class 3 (InterPro:IPR002921); BEST Arabidopsis thaliana protein match is: alpha/beta-Hydrolases superfamily protein (TAIR:AT4G10…	chr2	1918288	1920042	+	6	1917657	1918909	2.35
AT2G22241	protein_coding_gene		unknown protein; LOCATED IN: mitochondrion; Has 30201 Blast hits to 17322 proteins in 780 species: Archae - 12; Bacteria - 1396; Metazoa - 17338; Fungi - 3422; Plants - 5037; Viruses - 0; Other Eukaryotes - 2996 (source: NCBI BLink).	chr2	9454243	9454399	+	6	9453440	9455059	2.89
AT1G58848	protein_coding_gene		Disease resistance protein (CC-NBS-LRR class) family; FUNCTIONS IN: ATP binding; INVOLVED IN: defense response, apoptosis; CONTAINS InterPro DOMAIN/s: NB-ARC (InterPro:IPR002182), Disease resistance protein (InterPro:IPR000767); BEST Arabidopsis thaliana protein match is: Disease resistance protein (CC-NBS-LRR class) family (TAIR:AT1G59218.2); Has 17671 Blast hits to 15071 proteins in 568 species…	chr1	21791782	21796450	+	7	21791107	21792445	2.53
AT1G32640	protein_coding_gene	ATMYC2, JAI1, JASMONATE INSENSITIVE 1, JIN1, MYC2, RD22BP1, ZBF1	Encodes a MYC-related transcriptional activator with a typical DNA binding domain of a basic helix-loop-helix leucine zipper motif. Binds to an extended G-Box promoter motif and interacts with Jasmonate ZIM-domain proteins. Its transcription is induced by dehydration stress and ABA treatment. Negative regulator of blue light閳ユ悎ediated photomorphogenic growth and blue and far-red-light閳ユ悜egulated …	chr1	11798809	11800988	-	7	11800321	11801642	2.79
AT5G41050	protein_coding_gene		Pollen Ole e 1 allergen and extensin family protein; FUNCTIONS IN: molecular_function unknown; INVOLVED IN: biological_process unknown; LOCATED IN: endomembrane system; EXPRESSED IN: 22 plant structures; EXPRESSED DURING: 13 growth stages; CONTAINS InterPro DOMAIN/s: Pollen Ole e 1 allergen/extensin (InterPro:IPR006041); BEST Arabidopsis thaliana protein match is: Pollen Ole e 1 allergen and exte…	chr5	16433316	16434318	-	8	16432722	16435931	2.11
AT2G38840	protein_coding_gene		Guanylate-binding family protein; FUNCTIONS IN: GTP binding, GTPase activity; INVOLVED IN: immune response; LOCATED IN: endomembrane system; EXPRESSED IN: 22 plant structures; EXPRESSED DURING: 11 growth stages; CONTAINS InterPro DOMAIN/s: Guanylate-binding protein, N-terminal (InterPro:IPR015894), Guanylate-binding protein, C-terminal (InterPro:IPR003191); BEST Arabidopsis thaliana protein match…	chr2	16227050	16232456	+	8	16226331	16227787	2.4
AT2G33360	protein_coding_gene		Protein of unknown function (DUF3527); FUNCTIONS IN: molecular_function unknown; INVOLVED IN: biological_process unknown; LOCATED IN: vacuole; EXPRESSED IN: 22 plant structures; EXPRESSED DURING: 12 growth stages; CONTAINS InterPro DOMAIN/s: Protein of unknown function DUF3527 (InterPro:IPR021916); BEST Arabidopsis thaliana protein match is: Protein of unknown function (DUF3527) (TAIR:AT1G04490.2…	chr2	14139797	14143118	+	9	14139232	14140346	2.85
AT4G25620	protein_coding_gene		hydroxyproline-rich glycoprotein family protein; BEST Arabidopsis thaliana protein match is: hydroxyproline-rich glycoprotein family protein (TAIR:AT5G52430.1); Has 940 Blast hits to 722 proteins in 169 species: Archae - 0; Bacteria - 80; Metazoa - 158; Fungi - 130; Plants - 239; Viruses - 59; Other Eukaryotes - 274 (source: NCBI BLink).	chr4	13067185	13069679	-	9	13068876	13070502	2.83
AT5G39940	protein_coding_gene		FAD/NAD(P)-binding oxidoreductase family protein; CONTAINS InterPro DOMAIN/s: Conserved hypothetical protein CHP00275, flavoprotein HI0933-like (InterPro:IPR004792); Has 4590 Blast hits to 4585 proteins in 1655 species: Archae - 24; Bacteria - 3709; Metazoa - 1; Fungi - 2; Plants - 41; Viruses - 0; Other Eukaryotes - 813 (source: NCBI BLink).	chr5	15987460	15990628	+	10	15986893	15988008	3.09
AT4G10600	protein_coding_gene		RING/FYVE/PHD zinc finger superfamily protein; FUNCTIONS IN: DNA binding, zinc ion binding; INVOLVED IN: regulation of transcription, DNA-dependent; LOCATED IN: cellular_component unknown; CONTAINS InterPro DOMAIN/s: Zinc finger, PHD-type, conserved site (InterPro:IPR019786), Zinc finger, PHD-type (InterPro:IPR001965), Zinc finger, FYVE/PHD-type (InterPro:IPR011011); BEST Arabidopsis thaliana pro…	chr4	6547785	6548864	-	10	6548327	6549382	3.15
AT2G26530	protein_coding_gene	AR781	unknown function	chr2	11282774	11284229	-	11	11283032	11285449	2.36
AT2G30490	protein_coding_gene	ATC4H, C4H, CINNAMATE 4-HYDROXYLASE, CINNAMATE-4-HYDROXYLASE, CYP73A5, REDUCED EPRDERMAL FLUORESCENCE 3, REF3	Encodes a cinnamate-4-hydroxylase. Mutations in this gene impact phenylpropanoid metabolism, growth and development.	chr2	12993662	12995770	-	11	12995162	12996401	2.83
AT3G52190	protein_coding_gene	ATPHF1, PHF1, PHOSPHATE TRANSPORTER TRAFFIC FACILITATOR1	Encodes a plant specific protein structurally related to the SEC12 proteins of the early secretory pathway. Mutation of PHF1 impairs Pi transport. Expression was detected in all tissues, and was induced by Pi starvation. Localized in endoplasmic reticulum (ER), and mutation of PHF1 resulted in ER retention and reduced accumulation of the plasma membrane PHT1;1 transporter.	chr3	19353971	19357074	-	11	19356181	19357991	2.29
AT1G52510	protein_coding_gene		alpha/beta-Hydrolases superfamily protein; FUNCTIONS IN: hydrolase activity, catalytic activity; LOCATED IN: chloroplast, chloroplast envelope; EXPRESSED IN: 21 plant structures; EXPRESSED DURING: 13 growth stages; CONTAINS InterPro DOMAIN/s: Epoxide hydrolase-like (InterPro:IPR000639), Alpha/beta hydrolase fold-1 (InterPro:IPR000073); BEST Arabidopsis thaliana protein match is: alpha/beta-Hydrol…	chr1	19561509	19565272	-	12	19564215	19566355	2.12
AT1G66230	protein_coding_gene	ATMYB20, MYB DOMAIN PROTEIN 20, MYB20	Encodes a putative transcription factor (MYB20).	chr1	24677153	24678415	+	12	24676293	24678038	2.5
AT5G11950	protein_coding_gene	LOG8, LONELY GUY 8	Encodes a protein of unknown function. It has been crystallized and shown to be structurally almost identical to the protein encoded by At2G37210.	chr5	3854915	3856983	+	12	3853707	3856148	1.94
AT2G40540	protein_coding_gene	ATKT2, ATKUP2, KT2, KUP2, POTASSIUM TRANSPORTER 2, SHY3, TRK2	putative potassium transporter AtKT2p (AtKT2) mRNA,	chr2	16930863	16934588	+	14	16930238	16931518	2.2
AT1G44920	protein_coding_gene		unknown protein; FUNCTIONS IN: molecular_function unknown; INVOLVED IN: biological_process unknown; LOCATED IN: chloroplast; EXPRESSED IN: 22 plant structures; EXPRESSED DURING: 13 growth stages; CONTAINS InterPro DOMAIN/s: Protein of unknown function DUF3054 (InterPro:IPR021414); Has 246 Blast hits to 246 proteins in 119 species: Archae - 14; Bacteria - 181; Metazoa - 0; Fungi - 0; Plants - 45; …	chr1	16982903	16984419	-	15	16983837	16984973	2.26
AT1G66250	protein_coding_gene		O-Glycosyl hydrolases family 17 protein; FUNCTIONS IN: cation binding, hydrolase activity, hydrolyzing O-glycosyl compounds, catalytic activity; INVOLVED IN: carbohydrate metabolic process; LOCATED IN: anchored to plasma membrane, plasma membrane, anchored to membrane; EXPRESSED IN: 22 plant structures; EXPRESSED DURING: 13 growth stages; CONTAINS InterPro DOMAIN/s: X8 (InterPro:IPR012946), Glyco…	chr1	24692893	24695515	+	16	24692274	24693482	2.77
AT1G75200	protein_coding_gene		flavodoxin family protein / radical SAM domain-containing protein; FUNCTIONS IN: iron-sulfur cluster binding, oxidoreductase activity, FMN binding, catalytic activity; EXPRESSED IN: 18 plant structures; EXPRESSED DURING: 7 growth stages; CONTAINS InterPro DOMAIN/s: Flavodoxin/nitric oxide synthase (InterPro:IPR008254), Radical SAM (InterPro:IPR007197), Wyosine base formation (InterPro:IPR013917);…	chr1	28220625	28223709	-	16	28222983	28224468	2.36
AT4G20430	protein_coding_gene		Subtilase family protein; FUNCTIONS IN: identical protein binding, serine-type endopeptidase activity; INVOLVED IN: proteolysis, negative regulation of catalytic activity; LOCATED IN: endomembrane system; EXPRESSED IN: 19 plant structures; EXPRESSED DURING: 13 growth stages; CONTAINS InterPro DOMAIN/s: Peptidase S8/S53, subtilisin/kexin/sedolisin (InterPro:IPR000209), Peptidase S8, subtilisin-rel…	chr4	11017655	11021280	-	16	11020684	11021909	2.15
AT2G25605	protein_coding_gene		unknown protein; FUNCTIONS IN: molecular_function unknown; INVOLVED IN: biological_process unknown; LOCATED IN: chloroplast; Has 75 Blast hits to 75 proteins in 20 species: Archae - 2; Bacteria - 4; Metazoa - 0; Fungi - 0; Plants - 36; Viruses - 0; Other Eukaryotes - 33 (source: NCBI BLink).	chr2	10899442	10901041	+	16	10898863	10900054	2.82
AT5G44418	pseudogene		pseudogene, hypothetical protein	chr5	17905909	17906434	-	16	17905302	17907536	2.24
AT4G21890	protein_coding_gene		unknown protein; FUNCTIONS IN: molecular_function unknown; INVOLVED IN: biological_process unknown; LOCATED IN: nucleus; EXPRESSED IN: 13 plant structures; EXPRESSED DURING: 7 growth stages; Has 14 Blast hits to 14 proteins in 5 species: Archae - 0; Bacteria - 0; Metazoa - 0; Fungi - 0; Plants - 14; Viruses - 0; Other Eukaryotes - 0 (source: NCBI BLink).	chr4	11611842	11612903	-	17	11612288	11613554	2.28
AT2G01755	protein_coding_gene		unknown protein; FUNCTIONS IN: molecular_function unknown; INVOLVED IN: biological_process unknown; LOCATED IN: chloroplast; Has 120 Blast hits to 120 proteins in 52 species: Archae - 0; Bacteria - 80; Metazoa - 0; Fungi - 0; Plants - 24; Viruses - 0; Other Eukaryotes - 16 (source: NCBI BLink).	chr2	332193	332781	-	17	332000	333530	2.74
AT3G22235	protein_coding_gene		BEST Arabidopsis thaliana protein match is: pathogen and circadian controlled 1 (TAIR:AT3G22231.1); Has 122 Blast hits to 122 proteins in 11 species: Archae - 0; Bacteria - 0; Metazoa - 0; Fungi - 0; Plants - 122; Viruses - 0; Other Eukaryotes - 0 (source: NCBI BLink).	chr3	7854418	7855791	-	17	7855178	7856372	2.2
AT4G27410	protein_coding_gene	ANAC072, ARABIDOPSIS NAC DOMAIN CONTAINING PROTEIN 72, RD26, RESPONSIVE TO DESICCATION 26	Encodes a NAC transcription factor induced in response to dessication. It is localized to the nucleus and acts as a transcriptional activator in ABA-mediated dehydration response.	chr4	13707899	13709013	-	17	13706843	13711150	2.41
AT5G64780	protein_coding_gene		Uncharacterised conserved protein UCP009193; CONTAINS InterPro DOMAIN/s: Uncharacterised conserved protein UCP009193 (InterPro:IPR016549); BEST Arabidopsis thaliana protein match is: Uncharacterised conserved protein UCP009193 (TAIR:AT4G09830.1); Has 1807 Blast hits to 1807 proteins in 277 species: Archae - 0; Bacteria - 0; Metazoa - 736; Fungi - 347; Plants - 385; Viruses - 0; Other Eukaryotes -…	chr5	25900558	25902127	-	18	25901516	25902775	2.77
AT5G64905	protein_coding_gene	ELICITOR PEPTIDE 3 PRECURSOR, PROPEP3	elicitor peptide 3 precursor (PROPEP3); Has 30201 Blast hits to 17322 proteins in 780 species: Archae - 12; Bacteria - 1396; Metazoa - 17338; Fungi - 3422; Plants - 5037; Viruses - 0; Other Eukaryotes - 2996 (source: NCBI BLink).	chr5	25939573	25940059	+	18	25937950	25941161	2.22
AT1G23310	protein_coding_gene	ALANINE-2-OXOGLUTARATE AMINOTRANSFERASE 1, AOAT1, GGAT1, GGT1, GLUTAMATE:GLYOXYLATE AMINOTRANSFERASE, GLUTAMATE:GLYOXYLATE AMINOTRANSFERASE 1	Identified by cloning the gene that corresponded to a purified protein having glyoxylate aminotransferase activity. Localized to the peroxisome and thought to be involved in photorespiration/ metabolic salvage pathway.	chr1	8268403	8271933	-	18	8271160	8272671	2.21
AT3G60310	protein_coding_gene		unknown protein; Has 22 Blast hits to 18 proteins in 9 species: Archae - 0; Bacteria - 0; Metazoa - 0; Fungi - 0; Plants - 22; Viruses - 0; Other Eukaryotes - 0 (source: NCBI BLink).	chr3	22287681	22291308	+	18	22287092	22288307	2.6
AT1G80831	protein_coding_gene		unknown protein; Has 30201 Blast hits to 17322 proteins in 780 species: Archae - 12; Bacteria - 1396; Metazoa - 17338; Fungi - 3422; Plants - 5037; Viruses - 0; Other Eukaryotes - 2996 (source: NCBI BLink).	chr1	30376370	30376481	+	19	30375679	30377025	2.27
AT1G24148	protein_coding_gene		unknown protein; FUNCTIONS IN: molecular_function unknown; INVOLVED IN: biological_process unknown; LOCATED IN: cellular_component unknown; BEST Arabidopsis thaliana protein match is: unknown protein (TAIR:AT1G24147.1).	chr1	8544249	8545551	+	19	8543656	8544881	3.14
AT1G68910	protein_coding_gene	WIT2, WPP DOMAIN-INTERACTING PROTEIN 2	Encodes one of the WPP domain-interacting proteins (WIT1/AT5G11390, WIT2/AT1G68910) required for RanGAP nuclear envelope association in root tip cells. Ran GTPase plays essential roles in multiple cellular processes, including nucleocytoplasmic transport, spindle formation, and postmitotic nuclear envelope reassembly. The cytoplasmic Ran GTPase activating protein RanGAP is critical to establish a…	chr1	25908130	25911108	-	19	25910263	25911916	2.69
AT4G00620	protein_coding_gene	EMB3127, EMBRYO DEFECTIVE 3127	Amino acid dehydrogenase family protein; FUNCTIONS IN: binding, catalytic activity; INVOLVED IN: folic acid and derivative biosynthetic process, metabolic process; LOCATED IN: chloroplast; CONTAINS InterPro DOMAIN/s: Tetrahydrofolate dehydrogenase/cyclohydrolase, NAD(P)-binding domain (InterPro:IPR020631), Tetrahydrofolate dehydrogenase/cyclohydrolase (InterPro:IPR000672), NAD(P)-binding domain (…	chr4	259027	261019	-	19	260248	261753	2.64
AT5G05270	protein_coding_gene	ATCHIL, CHALCONE ISOMERASE LIKE, CHIL	Chalcone-flavanone isomerase family protein; FUNCTIONS IN: intramolecular lyase activity, chalcone isomerase activity; INVOLVED IN: response to karrikin; LOCATED IN: cellular_component unknown; EXPRESSED IN: 20 plant structures; EXPRESSED DURING: 13 growth stages; CONTAINS InterPro DOMAIN/s: Chalcone isomerase, subgroup (InterPro:IPR003466), Chalcone isomerase, 3-layer sandwich (InterPro:IPR01608…	chr5	1563319	1565007	+	19	1562057	1564620	2.04
AT1G22220	protein_coding_gene	AUF2, AUXIN UP-REGULATED F-BOX PROTEIN 2	F-box family protein; CONTAINS InterPro DOMAIN/s: F-box domain, cyclin-like (InterPro:IPR001810); BEST Arabidopsis thaliana protein match is: F-box family protein (TAIR:AT1G78100.1); Has 155 Blast hits to 154 proteins in 12 species: Archae - 0; Bacteria - 0; Metazoa - 0; Fungi - 0; Plants - 155; Viruses - 0; Other Eukaryotes - 0 (source: NCBI BLink).	chr1	7846601	7847802	+	20	7844738	7848425	2.14
AT1G52230	protein_coding_gene	PHOTOSYSTEM I SUBUNIT H-2, PHOTOSYSTEM I SUBUNIT H2, PSAH-2, PSAH2, PSI-H	Phosphorylation of this protein is dependent on calcium.	chr1	19454835	19455668	+	20	19454179	19455453	2.5
AT3G15690	protein_coding_gene		Single hybrid motif superfamily protein; LOCATED IN: chloroplast; EXPRESSED IN: 22 plant structures; EXPRESSED DURING: 13 growth stages; CONTAINS InterPro DOMAIN/s: Single hybrid motif (InterPro:IPR011053), Biotin/lipoyl attachment (InterPro:IPR000089); BEST Arabidopsis thaliana protein match is: Single hybrid motif superfamily protein (TAIR:AT1G52670.1); Has 3111 Blast hits to 3110 proteins in 1…	chr3	5316915	5319613	+	20	5316236	5317556	2.35
AT3G25011	protein_coding_gene		unknown protein; Has 30201 Blast hits to 17322 proteins in 780 species: Archae - 12; Bacteria - 1396; Metazoa - 17338; Fungi - 3422; Plants - 5037; Viruses - 0; Other Eukaryotes - 2996 (source: NCBI BLink).	chr3	9113167	9113281	-	20	9112313	9114211	1.82
AT4G03150	protein_coding_gene		unknown protein; FUNCTIONS IN: molecular_function unknown; INVOLVED IN: biological_process unknown; LOCATED IN: chloroplast; EXPRESSED IN: 20 plant structures; EXPRESSED DURING: 13 growth stages; Has 30201 Blast hits to 17322 proteins in 780 species: Archae - 12; Bacteria - 1396; Metazoa - 17338; Fungi - 3422; Plants - 5037; Viruses - 0; Other Eukaryotes - 2996 (source: NCBI BLink).	chr4	1393613	1394574	-	20	1393865	1395244	2.61
AT5G25010	protein_coding_gene		Protein of unknown function (DUF1336); CONTAINS InterPro DOMAIN/s: Protein of unknown function DUF1336 (InterPro:IPR009769); BEST Arabidopsis thaliana protein match is: Protein of unknown function (DUF1336) (TAIR:AT5G24990.1); Has 1807 Blast hits to 1807 proteins in 277 species: Archae - 0; Bacteria - 0; Metazoa - 736; Fungi - 347; Plants - 385; Viruses - 0; Other Eukaryotes - 339 (source: NCBI B…	chr5	8616008	8616869	+	20	8615387	8616671	2.99
AT1G17470	protein_coding_gene	ATDRG, ATDRG1, DEVELOPMENTALLY REGULATED G-PROTEIN 1, DRG1	Encodes a member of the DRG (developmentally regulated G-protein) family expressed throughout the plant, with highest expression in actively growing tissues. Has GTPase activity.	chr1	6002911	6006405	+	21	6002195	6003586	2.86
AT1G33410	protein_coding_gene	ARABIDOPSIS NUCLEOPORIN 160, ATNUP160, NUCLEOPORIN 160, NUP160, SAR1, SUPPRESSOR OF AUXIN RESISTANCE1	SUPPRESSOR OF AUXIN RESISTANCE1 (SAR1); CONTAINS InterPro DOMAIN/s: Nucleoporin Nup120/160 (InterPro:IPR021717); Has 209 Blast hits to 198 proteins in 81 species: Archae - 0; Bacteria - 0; Metazoa - 119; Fungi - 29; Plants - 47; Viruses - 0; Other Eukaryotes - 14 (source: NCBI BLink).	chr1	12109589	12118850	-	21	12118133	12119610	2.07
AT3G49400	protein_coding_gene		Transducin/WD40 repeat-like superfamily protein; FUNCTIONS IN: nucleotide binding; INVOLVED IN: biological_process unknown; LOCATED IN: cellular_component unknown; EXPRESSED IN: embryo, sperm cell, flower, cultured cell; EXPRESSED DURING: petal differentiation and expansion stage, D bilateral stage; CONTAINS InterPro DOMAIN/s: WD40 repeat-like-containing domain (InterPro:IPR011046), WD40 repeat 2…	chr3	18319212	18324624	-	21	18323987	18325304	2.77
AT4G04870	protein_coding_gene	CARDIOLIPIN SYNTHASE, CLS	Encodes a protein with cardiolipin synthase activity that is localized to the mitochondiria.	chr4	2461673	2464143	-	21	2463530	2464799	2.36
AT3G22120	protein_coding_gene	CELL WALL-PLASMA MEMBRANE LINKER PROTEIN, CWLP	cell wall-plasma membrane linker protein homolog (CWLP)	chr3	7794956	7796310	-	21	7793521	7799058	1.96
AT4G19006	protein_coding_gene		Proteasome component (PCI) domain protein; CONTAINS InterPro DOMAIN/s: Proteasome component (PCI) domain (InterPro:IPR000717); BEST Arabidopsis thaliana protein match is: Proteasome component (PCI) domain protein (TAIR:AT5G45620.1); Has 1087 Blast hits to 1083 proteins in 229 species: Archae - 0; Bacteria - 0; Metazoa - 564; Fungi - 232; Plants - 168; Viruses - 0; Other Eukaryotes - 123 (source: …	chr4	10409182	10411465	-	21	10410833	10412057	2.44
AT5G24990	protein_coding_gene		Protein of unknown function (DUF1336); CONTAINS InterPro DOMAIN/s: Protein of unknown function DUF1336 (InterPro:IPR009769); BEST Arabidopsis thaliana protein match is: Protein of unknown function (DUF1336) (TAIR:AT5G25010.1); Has 1807 Blast hits to 1807 proteins in 277 species: Archae - 0; Bacteria - 0; Metazoa - 736; Fungi - 347; Plants - 385; Viruses - 0; Other Eukaryotes - 339 (source: NCBI B…	chr5	8610536	8611694	+	21	8609797	8611318	2.35
AT1G32690	protein_coding_gene		unknown protein; FUNCTIONS IN: molecular_function unknown; INVOLVED IN: biological_process unknown; LOCATED IN: plasma membrane; EXPRESSED IN: 21 plant structures; EXPRESSED DURING: 11 growth stages; BEST Arabidopsis thaliana protein match is: unknown protein (TAIR:AT2G35200.1); Has 45 Blast hits to 45 proteins in 8 species: Archae - 0; Bacteria - 0; Metazoa - 0; Fungi - 0; Plants - 45; Viruses -…	chr1	11820907	11821710	-	22	11819846	11823620	1.98
AT3G04140	protein_coding_gene		Ankyrin repeat family protein; CONTAINS InterPro DOMAIN/s: Ankyrin repeat-containing domain (InterPro:IPR020683), Ankyrin repeat (InterPro:IPR002110); BEST Arabidopsis thaliana protein match is: Ankyrin repeat family protein (TAIR:AT3G01750.1); Has 23671 Blast hits to 13225 proteins in 615 species: Archae - 38; Bacteria - 1852; Metazoa - 11528; Fungi - 2058; Plants - 2257; Viruses - 72; Other Euk…	chr3	1086876	1089229	+	22	1085500	1088297	1.86
AT1G06560	protein_coding_gene		NOL1/NOP2/sun family protein; FUNCTIONS IN: methyltransferase activity, RNA binding; INVOLVED IN: biological_process unknown; LOCATED IN: cellular_component unknown; EXPRESSED IN: 23 plant structures; EXPRESSED DURING: 13 growth stages; CONTAINS InterPro DOMAIN/s: Bacterial Fmu (Sun)/eukaryotic nucleolar NOL1/Nop2p (InterPro:IPR001678), Pseudouridine synthase/archaeosine transglycosylase-like (In…	chr1	2007614	2012006	+	23	2006495	2008689	3.1
AT2G05632	protein_coding_gene		unknown protein; FUNCTIONS IN: molecular_function unknown; INVOLVED IN: biological_process unknown; LOCATED IN: cellular_component unknown; Has 30201 Blast hits to 17322 proteins in 780 species: Archae - 12; Bacteria - 1396; Metazoa - 17338; Fungi - 3422; Plants - 5037; Viruses - 0; Other Eukaryotes - 2996 (source: NCBI BLink).	chr2	2087144	2088130	-	23	2087593	2088714	2.24
AT5G55580	protein_coding_gene		Encodes a mitochondrial transcription termination factor (mTERF) family protein. Mutants, named as twirt1 (twr-1), display altered root meristem function resulting in short roots. Mutation also affects shoot meristem function.	chr5	22515439	22517929	+	23	22514733	22516101	2.64
AT2G37970	protein_coding_gene	ATHBP2, HAEM-BINDING PROTEIN 2, HBP2, SOUL-1	SOUL-1; FUNCTIONS IN: binding; INVOLVED IN: N-terminal protein myristoylation, red or far-red light signaling pathway; LOCATED IN: plasma membrane, vacuole; EXPRESSED IN: 25 plant structures; EXPRESSED DURING: 15 growth stages; CONTAINS InterPro DOMAIN/s: SOUL haem-binding protein (InterPro:IPR006917); BEST Arabidopsis thaliana protein match is: SOUL heme-binding family protein (TAIR:AT3G10130.1)…	chr2	15890971	15891843	+	24	15889078	15892817	2.74
AT3G20080	protein_coding_gene	CYTOCHROME P450, FAMILY 705, SUBFAMILY A, POLYPEPTIDE 15, CYP705A15	member of CYP705A	chr3	7007868	7013691	+	24	7006473	7009217	2.17
AT1G73230	protein_coding_gene		Nascent polypeptide-associated complex NAC; FUNCTIONS IN: molecular_function unknown; INVOLVED IN: response to salt stress; LOCATED IN: cellular_component unknown; EXPRESSED IN: 24 plant structures; EXPRESSED DURING: 15 growth stages; CONTAINS InterPro DOMAIN/s: Nascent polypeptide-associated complex NAC (InterPro:IPR002715); BEST Arabidopsis thaliana protein match is: basic transcription factor …	chr1	27540227	27541944	-	24	27541264	27542577	2.23
AT1G16700	protein_coding_gene		Alpha-helical ferredoxin; FUNCTIONS IN: NADH dehydrogenase (ubiquinone) activity, metal ion binding; INVOLVED IN: oxidation reduction; LOCATED IN: mitochondrion, respiratory chain complex I; CONTAINS InterPro DOMAIN/s: 4Fe-4S binding domain (InterPro:IPR001450), NADH-quinone oxidoreductase, chain I (InterPro:IPR010226), 4Fe-4S ferredoxin, iron-sulphur binding, conserved site (InterPro:IPR017900),…	chr1	5709724	5711902	+	25	5708979	5710420	3.08
AT2G05940	protein_coding_gene	RIPK, RPM1-INDUCED PROTEIN KINASE	Encodes a receptor-like cytoplasmic kinase that phosphorylates the host target RIN4, leading to the activation of a plant innate immune receptor RPM1.	chr2	2287237	2289307	-	26	2288430	2290237	2.38
AT2G27770	protein_coding_gene		Plant protein of unknown function (DUF868); LOCATED IN: chloroplast; CONTAINS InterPro DOMAIN/s: Protein of unknown function DUF868, plant (InterPro:IPR008586); BEST Arabidopsis thaliana protein match is: Plant protein of unknown function (DUF868) (TAIR:AT3G04860.1); Has 288 Blast hits to 288 proteins in 16 species: Archae - 0; Bacteria - 0; Metazoa - 0; Fungi - 0; Plants - 288; Viruses - 0; Othe…	chr2	11832808	11834369	-	26	11833771	11835021	2.56
AT3G61700	protein_coding_gene		Plant protein 1589 of unknown function; FUNCTIONS IN: molecular_function unknown; INVOLVED IN: biological_process unknown; LOCATED IN: cellular_component unknown; EXPRESSED IN: 20 plant structures; EXPRESSED DURING: 13 growth stages; CONTAINS InterPro DOMAIN/s: Conserved hypothetical protein CHP01589, plant (InterPro:IPR006476); BEST Arabidopsis thaliana protein match is: Plant protein 1589 of un…	chr3	22835206	22839089	+	26	22833687	22836675	2.33
AT5G59340	protein_coding_gene	WOX2, WUSCHEL RELATED HOMEOBOX 2	Encodes a WUSCHEL-related homeobox gene family member with 65 amino acids in its homeodomain. Proteins in this family contain a sequence of eight residues (TLPLFPMH) downstream of the homeodomain called the WUS box. WOX2 has a putative Zinc finger domain downstream of the homeodomain. Transcripts are expressed in the egg cell, the zygote and the apical cell lineage and are reduced in met3-1 early…	chr5	23933403	23934690	-	26	23933600	23935833	2.17
AT3G10985	protein_coding_gene	ARABIDOPSIS THALIANA WOUND-INDUCED PROTEIN 12, ATWI-12, SAG20, SENESCENCE ASSOCIATED GENE 20, WI12, WOUND-INDUCED PROTEIN 12	A senescence-associated gene whose expression is induced in response to treatment with Nep1, a fungal protein that causes necrosis.	chr3	3442527	3443445	+	27	3440554	3444448	2.38
AT4G13590	protein_coding_gene		Uncharacterized protein family (UPF0016); LOCATED IN: chloroplast, chloroplast inner membrane, chloroplast envelope; CONTAINS InterPro DOMAIN/s: Uncharacterised protein family UPF0016 (InterPro:IPR001727); BEST Arabidopsis thaliana protein match is: Uncharacterized protein family (UPF0016) (TAIR:AT1G64150.1); Has 1766 Blast hits to 1641 proteins in 653 species: Archae - 19; Bacteria - 1010; Metaz…	chr4	7901215	7903961	-	27	7903383	7904595	3.39
AT5G47760	protein_coding_gene	2-PHOSPHOGLYCOLATE PHOSPHATASE 2, ATPGLP2, ATPK5, PGLP2	serine/threonine protein kinase	chr5	19342883	19345039	-	27	19344430	19345704	2.81
AT3G02300	protein_coding_gene		Regulator of chromosome condensation (RCC1) family protein; CONTAINS InterPro DOMAIN/s: Regulator of chromosome condensation/beta-lactamase-inhibitor protein II (InterPro:IPR009091), Regulator of chromosome condensation, RCC1 (InterPro:IPR000408); BEST Arabidopsis thaliana protein match is: Regulator of chromosome condensation (RCC1) family protein (TAIR:AT5G63860.1); Has 21089 Blast hits to 6160…	chr3	461147	464174	+	28	460466	461774	2.32
AT4G09800	protein_coding_gene	RPS18C, S18 RIBOSOMAL PROTEIN	encodes a ribosomal protein S18C, a constituent of the small subunit of the ribosomal complex	chr4	6173714	6175200	+	28	6173056	6174318	2.69
AT4G29770	protein_coding_gene		Target of trans acting-siR480/255.	chr4	14575839	14577643	+	28	14575151	14576472	2.61
AT5G07670	protein_coding_gene		RNI-like superfamily protein; CONTAINS InterPro DOMAIN/s: F-box domain, cyclin-like (InterPro:IPR001810); BEST Arabidopsis thaliana protein match is: RNI-like superfamily protein (TAIR:AT5G51380.1); Has 3082 Blast hits to 1820 proteins in 183 species: Archae - 0; Bacteria - 20; Metazoa - 1308; Fungi - 229; Plants - 1264; Viruses - 0; Other Eukaryotes - 261 (source: NCBI BLink).	chr5	2430145	2432196	+	29	2429532	2430701	2.25
AT3G18380	protein_coding_gene	DNA-BINDING TRANSCRIPTION FACTOR 2, DTF2, SAWADEE HOMEODOMAIN HOMOLOG 2, SHH2	sequence-specific DNA binding transcription factors;sequence-specific DNA binding; FUNCTIONS IN: sequence-specific DNA binding, sequence-specific DNA binding transcription factor activity; INVOLVED IN: regulation of transcription, DNA-dependent; EXPRESSED IN: 22 plant structures; EXPRESSED DURING: 13 growth stages; CONTAINS InterPro DOMAIN/s: Homeobox (InterPro:IPR001356); BEST Arabidopsis thalia…	chr3	6310735	6313319	-	30	6312743	6313957	2.29
AT3G50695	protein_coding_gene		This gene encodes a small protein and has either evidence of transcription or purifying selection.	chr3	18838993	18839131	-	30	18836839	18841485	2.16
AT4G32430	protein_coding_gene		Pentatricopeptide repeat (PPR) superfamily protein; CONTAINS InterPro DOMAIN/s: Pentatricopeptide repeat (InterPro:IPR002885); BEST Arabidopsis thaliana protein match is: Tetratricopeptide repeat (TPR)-like superfamily protein (TAIR:AT2G27610.1); Has 44749 Blast hits to 13591 proteins in 248 species: Archae - 1; Bacteria - 28; Metazoa - 59; Fungi - 99; Plants - 43967; Viruses - 0; Other Eukaryote…	chr4	15652891	15655474	+	30	15652196	15653527	2.36
AT5G64680	protein_coding_gene		unknown protein; FUNCTIONS IN: molecular_function unknown; INVOLVED IN: biological_process unknown; EXPRESSED IN: 22 plant structures; EXPRESSED DURING: 13 growth stages; Has 53 Blast hits to 53 proteins in 20 species: Archae - 0; Bacteria - 8; Metazoa - 8; Fungi - 0; Plants - 34; Viruses - 0; Other Eukaryotes - 3 (source: NCBI BLink).	chr5	25854139	25855484	+	30	25853392	25854827	2.81
AT1G26761	protein_coding_gene		Arabinanase/levansucrase/invertase; FUNCTIONS IN: molecular_function unknown; INVOLVED IN: biological_process unknown; LOCATED IN: chloroplast; Has 30201 Blast hits to 17322 proteins in 780 species: Archae - 12; Bacteria - 1396; Metazoa - 17338; Fungi - 3422; Plants - 5037; Viruses - 0; Other Eukaryotes - 2996 (source: NCBI BLink).	chr1	9250223	9251644	-	30	9250970	9252259	2.73
AT3G21890	protein_coding_gene	B-BOX DOMAIN PROTEIN 31, BBX31	B-box type zinc finger family protein; FUNCTIONS IN: sequence-specific DNA binding transcription factor activity, zinc ion binding; INVOLVED IN: response to UV-B, regulation of transcription; LOCATED IN: intracellular; EXPRESSED IN: 18 plant structures; EXPRESSED DURING: 7 growth stages; CONTAINS InterPro DOMAIN/s: Zinc finger, B-box (InterPro:IPR000315); BEST Arabidopsis thaliana protein match i…	chr3	7709112	7709733	-	31	7708375	7711031	2.32
AT3G55530	protein_coding_gene	ATSDIR1, SALT- AND DROUGHT-INDUCED RING FINGER1, SDIR1	Encodes an intracellular membrane localized protein with E3 ligase activity that is involved in regulation of ABA signaling. Loss of function alleles show decreased sensitivity to ABA. Overexpression results in increased sensitivity to ABA.	chr3	20595125	20597603	-	31	20596960	20598310	2.78
AT3G28670	protein_coding_gene		oxidoreductase, zinc-binding dehydrogenase family protein; FUNCTIONS IN: oxidoreductase activity, zinc ion binding; INVOLVED IN: oxidation reduction; LOCATED IN: plasma membrane; EXPRESSED IN: 22 plant structures; EXPRESSED DURING: 13 growth stages; CONTAINS InterPro DOMAIN/s: Alcohol dehydrogenase superfamily, zinc-containing (InterPro:IPR002085); Has 151 Blast hits to 150 proteins in 54 species…	chr3	10743822	10747163	+	31	10743242	10744465	2.41
AT2G22990	protein_coding_gene	SCPL8, SERINE CARBOXYPEPTIDASE-LIKE 8, SINAPOYLGLUCOSE 1, SNG1	sinapoylglucose:malate sinapoyltransferase. Catalyzes the formation of sinapoylmalate from sinapoylglucose. Mutants accumulate excess sinapoylglucose.	chr2	9786315	9790179	+	32	9785601	9786967	2.11
AT3G27630	protein_coding_gene	SIAMESE-RELATED 7, SMR7	unknown protein; BEST Arabidopsis thaliana protein match is: unknown protein (TAIR:AT5G40460.1); Has 36 Blast hits to 36 proteins in 6 species: Archae - 0; Bacteria - 0; Metazoa - 0; Fungi - 0; Plants - 36; Viruses - 0; Other Eukaryotes - 0 (source: NCBI BLink).	chr3	10231115	10231418	-	32	10230055	10232847	1.77
AT3G54366	ncRNA		Unknown gene	chr3	20132885	20133750	+	32	20131261	20134447	2.34
AT4G11420	protein_coding_gene	ATEIF3A-1, ATTIF3A1, EIF3A, EIF3A-1, EUKARYOTIC TRANSLATION INITIATION FACTOR 3A, TIF3A1	Encodes a subunit of eukaryotic initiation factor 3 (eIF3), a multisubunit complex that is required for binding of mRNA to 40 S ribosomal subunits, stabilization of ternary complex binding to 40 S subunits, and dissociation of 40 and 60 S subunits.	chr4	6947475	6952445	-	32	6951816	6953140	2.51
AT4G15830	protein_coding_gene		ARM repeat superfamily protein; FUNCTIONS IN: binding; INVOLVED IN: biological_process unknown; LOCATED IN: cellular_component unknown; EXPRESSED IN: 21 plant structures; EXPRESSED DURING: 14 growth stages; CONTAINS InterPro DOMAIN/s: Armadillo-type fold (InterPro:IPR016024); BEST Arabidopsis thaliana protein match is: ARM repeat superfamily protein (TAIR:AT3G01450.1); Has 30201 Blast hits to 173…	chr4	8995112	8996601	-	32	8995668	8997472	2.54
AT5G24770	protein_coding_gene	ATVSP2, VEGETATIVE STORAGE PROTEIN 2, VSP2	Has acid phosphatase activity dependent on the presence of divalent cations (Mg2+, Co2+, Zn2+, Mn2+) and anti-insect activity. Insects fed with the protein show a retarded development. Induced in response to abscisic acid, jasmonic acid, salt, water deficiency and wounding.	chr5	8500475	8502224	-	32	8501324	8503062	1.91
AT1G03910	protein_coding_gene	CACTIN, CTN	Encodes the Arabidopsis homolog of a conserved eukaryotic protein without known functional domains. The protein that localizes to nuclear speckles and colocalizes with known splicing proteins.	chr1	996114	1000437	+	33	995352	996812	2.89
AT1G22930	protein_coding_gene		T-complex protein 11; CONTAINS InterPro DOMAIN/s: T-complex 11 (InterPro:IPR008862); BEST Arabidopsis thaliana protein match is: T-complex protein 11 (TAIR:AT4G09150.1); Has 9929 Blast hits to 7090 proteins in 817 species: Archae - 19; Bacteria - 1454; Metazoa - 4175; Fungi - 699; Plants - 382; Viruses - 14; Other Eukaryotes - 3186 (source: NCBI BLink).	chr1	8117338	8122127	+	33	8116572	8118039	2.45
AT5G13290	protein_coding_gene	CORYNE, CRN, SOL2, SUPPRESSOR OF LLP1 2	Encodes a protein with predicted Ser/Thr kinase activity and membrane localization that is involved in the CLV3 signaling pathway that represses WUS expression in the meristem. Loss of function of CRN can suppress the phenotype caused by overexpression of CLV3. SOL2 isolated as a suppressor of root- specific overexpression of CLE19, a clavata3 like gene. sol2 partially suppresses the short root p…	chr5	4252842	4254894	-	33	4253659	4256064	3.03
AT2G38660	protein_coding_gene		Amino acid dehydrogenase family protein; FUNCTIONS IN: binding, catalytic activity; INVOLVED IN: folic acid and derivative biosynthetic process, metabolic process; EXPRESSED IN: 23 plant structures; EXPRESSED DURING: 13 growth stages; CONTAINS InterPro DOMAIN/s: Tetrahydrofolate dehydrogenase/cyclohydrolase, NAD(P)-binding domain (InterPro:IPR020631), Tetrahydrofolate dehydrogenase/cyclohydrolase…	chr2	16165951	16168386	+	34	16165186	16166649	2.77
AT3G26630	protein_coding_gene		Tetratricopeptide repeat (TPR)-like superfamily protein; CONTAINS InterPro DOMAIN/s: Pentatricopeptide repeat (InterPro:IPR002885); BEST Arabidopsis thaliana protein match is: Pentatricopeptide repeat (PPR-like) superfamily protein (TAIR:AT2G42920.1); Has 33140 Blast hits to 12409 proteins in 168 species: Archae - 0; Bacteria - 0; Metazoa - 3; Fungi - 38; Plants - 32761; Viruses - 0; Other Eukary…	chr3	9791370	9792985	-	34	9792236	9793803	2.93
AT5G27990	protein_coding_gene		Pre-rRNA-processing protein TSR2, conserved region; CONTAINS InterPro DOMAIN/s: Pre-rRNA-processing protein TSR2, conserved region (InterPro:IPR019398); BEST Arabidopsis thaliana protein match is: Pre-rRNA-processing protein TSR2, conserved region (TAIR:AT3G22510.1); Has 1807 Blast hits to 1807 proteins in 277 species: Archae - 0; Bacteria - 0; Metazoa - 736; Fungi - 347; Plants - 385; Viruses - …	chr5	10017035	10018441	+	35	10016405	10017596	2.41
AT5G56930	protein_coding_gene	EMB1789, EMBRYO DEFECTIVE 1789	embryo defective 1789 (emb1789); FUNCTIONS IN: zinc ion binding, nucleic acid binding; INVOLVED IN: embryo development ending in seed dormancy; CONTAINS InterPro DOMAIN/s: Zinc finger, CCCH-type (InterPro:IPR000571); Has 4013 Blast hits to 1845 proteins in 273 species: Archae - 0; Bacteria - 114; Metazoa - 1017; Fungi - 647; Plants - 283; Viruses - 3; Other Eukaryotes - 1949 (source: NCBI BLink).	chr5	23027891	23030565	-	35	23030042	23031159	3.05
AT1G76700	protein_coding_gene		DNAJ heat shock N-terminal domain-containing protein; FUNCTIONS IN: unfolded protein binding, heat shock protein binding; INVOLVED IN: protein folding; LOCATED IN: cellular_component unknown; EXPRESSED IN: 24 plant structures; EXPRESSED DURING: 13 growth stages; CONTAINS InterPro DOMAIN/s: Molecular chaperone, heat shock protein, Hsp40, DnaJ (InterPro:IPR015609), Heat shock protein DnaJ, N-termin…	chr1	28780407	28783248	-	36	28782642	28783927	2.44
AT4G02070	protein_coding_gene	ARABIDOPSIS THALIANA MUTS HOMOLOG 6, ATMSH6, MSH6, MSH6-1, MUTS HOMOLOG 6-1, MUTS HOMOLOG 6	encodes a DNA mismatch repair homolog of human MutS gene, MSH6. There are four MutS genes in Arabidopsis, MSH2, MSH3, MSH6, and MSH7, which all act as heterodimers and bind to 51-mer duplexes. MSH2*MSH6 bound the (+T) substrate strongly, (T/G) well, and (+AAG) no better than it did a (T/A) homoduplex.	chr4	905865	913190	+	36	905126	906533	2.19
AT4G25300	protein_coding_gene		2-oxoglutarate (2OG) and Fe(II)-dependent oxygenase superfamily protein; FUNCTIONS IN: oxidoreductase activity, acting on paired donors, with incorporation or reduction of molecular oxygen, 2-oxoglutarate as one donor, and incorporation of one atom each of oxygen into both donors, oxidoreductase activity; INVOLVED IN: flavonoid biosynthetic process; LOCATED IN: cellular_component unknown; CONTAIN…	chr4	12945172	12946778	+	36	12944448	12945970	2.78
AT1G49950	protein_coding_gene	ATTRB1, TELOMERE REPEAT BINDING FACTOR 1, TRB1	Encodes a telomeric DNA binding protein. In vitro, an N-terminal Myb domain enables it to interact with double-stranded telomeric repeats.	chr1	18494102	18497239	-	37	18496605	18497949	2.17
AT3G44340	protein_coding_gene	CEF, CLONE EIGHTY-FOUR	homologous to yeast and animal Sec24 proteins; expression in yeast cells enhances their survival under oxidative stress conditions.	chr3	16011620	16020254	-	37	16019634	16020950	2.85
AT1G35460	protein_coding_gene	FBH1, FLOWERING BHLH 1	basic helix-loop-helix (bHLH) DNA-binding superfamily protein; FUNCTIONS IN: DNA binding, sequence-specific DNA binding transcription factor activity; INVOLVED IN: regulation of transcription; LOCATED IN: nucleus; CONTAINS InterPro DOMAIN/s: Helix-loop-helix DNA-binding domain (InterPro:IPR001092), Helix-loop-helix DNA-binding (InterPro:IPR011598); BEST Arabidopsis thaliana protein match is: basi…	chr1	13039915	13042102	+	38	13039131	13040625	2.13
AT1G69870	protein_coding_gene	ATNPF2.13, NITRATE TRANSPORTER 1.7, NPF2.13, NRT1.7, NRT1/ PTR FAMILY 2.13	Encodes a low affinity nitrate transporter NRT1.7. Expressed in phloem. Responsible for source-to-sink remobilization of nitrate.	chr1	26316026	26320220	+	39	26312646	26319330	2.5
AT2G19582	ncRNA		Potential natural antisense gene, locus overlaps with AT2G19580	chr2	8474445	8475221	+	39	8472693	8476121	2.18
AT4G02710	protein_coding_gene	NET1C, NETWORKED 1C	Kinase interacting (KIP1-like) family protein; FUNCTIONS IN: molecular_function unknown; INVOLVED IN: biological_process unknown; LOCATED IN: plasma membrane; EXPRESSED IN: 22 plant structures; EXPRESSED DURING: 10 growth stages; CONTAINS InterPro DOMAIN/s: KIP1-like (InterPro:IPR011684); BEST Arabidopsis thaliana protein match is: kinase interacting (KIP1-like) family protein (TAIR:AT1G03080.1);…	chr4	1193515	1197630	-	39	1196577	1198763	2.84
AT1G34570	protein_coding_gene		Essential protein Yae1, N-terminal; CONTAINS InterPro DOMAIN/s: Essential protein Yae1, N-terminal (InterPro:IPR019191); BEST Arabidopsis thaliana protein match is: Essential protein Yae1, N-terminal (TAIR:AT3G15750.1); Has 136 Blast hits to 136 proteins in 50 species: Archae - 0; Bacteria - 0; Metazoa - 55; Fungi - 17; Plants - 55; Viruses - 0; Other Eukaryotes - 9 (source: NCBI BLink).	chr1	12654939	12656486	-	40	12655900	12657154	2.38
AT1G69460	protein_coding_gene		emp24/gp25L/p24 family/GOLD family protein; FUNCTIONS IN: protein transmembrane transporter activity; INVOLVED IN: intracellular protein transport, transport; LOCATED IN: endoplasmic reticulum, membrane; EXPRESSED IN: guard cell, callus; CONTAINS InterPro DOMAIN/s: GOLD (InterPro:IPR009038), emp24/gp25L/p24 (InterPro:IPR000348); BEST Arabidopsis thaliana protein match is: emp24/gp25L/p24 family/G…	chr1	26111808	26113243	-	40	26112657	26113910	2.65
AT3G44680	protein_coding_gene	ATHDA9, HDA09, HDA9, HISTONE DEACETYLASE 9	Class I RPD3 type protein	chr3	16226555	16229954	-	40	16229360	16230630	2.89
AT3G49990	protein_coding_gene		unknown protein; Has 1524 Blast hits to 1298 proteins in 225 species: Archae - 9; Bacteria - 84; Metazoa - 474; Fungi - 184; Plants - 98; Viruses - 17; Other Eukaryotes - 658 (source: NCBI BLink).	chr3	18532322	18534274	-	40	18533485	18535144	2.66
AT4G03120	protein_coding_gene		C2H2 and C2HC zinc fingers superfamily protein; FUNCTIONS IN: zinc ion binding, nucleic acid binding; LOCATED IN: nucleus; EXPRESSED IN: 23 plant structures; EXPRESSED DURING: 13 growth stages; CONTAINS InterPro DOMAIN/s: Zinc finger, U1-C type (InterPro:IPR013085), Zinc finger, U1-type (InterPro:IPR003604), Zinc finger, C2H2-type matrin (InterPro:IPR000690); Has 30201 Blast hits to 17322 protein…	chr4	1385659	1387739	+	40	1384931	1386309	2.62
AT4G37090	protein_coding_gene		unknown protein; FUNCTIONS IN: molecular_function unknown; INVOLVED IN: biological_process unknown; LOCATED IN: cellular_component unknown; EXPRESSED IN: 23 plant structures; EXPRESSED DURING: 13 growth stages; Has 30201 Blast hits to 17322 proteins in 780 species: Archae - 12; Bacteria - 1396; Metazoa - 17338; Fungi - 3422; Plants - 5037; Viruses - 0; Other Eukaryotes - 2996 (source: NCBI BLink).	chr4	17477231	17478729	+	40	17475957	17478426	2.55
AT1G65486	protein_coding_gene		unknown protein; FUNCTIONS IN: molecular_function unknown; INVOLVED IN: biological_process unknown; LOCATED IN: endomembrane system; BEST Arabidopsis thaliana protein match is: unknown protein (TAIR:AT1G65490.1); Has 30201 Blast hits to 17322 proteins in 780 species: Archae - 12; Bacteria - 1396; Metazoa - 17338; Fungi - 3422; Plants - 5037; Viruses - 0; Other Eukaryotes - 2996 (source: NCBI BLin…	chr1	24349522	24350180	+	41	24348576	24350387	2.16
AT2G43460	protein_coding_gene		Ribosomal L38e protein family; FUNCTIONS IN: structural constituent of ribosome; INVOLVED IN: translation, ribosome biogenesis; LOCATED IN: cytosolic ribosome, ribosome, cytosolic large ribosomal subunit; EXPRESSED IN: 22 plant structures; EXPRESSED DURING: 13 growth stages; CONTAINS InterPro DOMAIN/s: Ribosomal protein L38e (InterPro:IPR002675); BEST Arabidopsis thaliana protein match is: Riboso…	chr2	18046003	18047401	-	41	18046750	18048136	2.94
AT5G26800	protein_coding_gene		FUNCTIONS IN: molecular_function unknown; INVOLVED IN: biological_process unknown; LOCATED IN: mitochondrion; CONTAINS InterPro DOMAIN/s: IGR protein motif (InterPro:IPR019083); BEST Arabidopsis thaliana protein match is: unknown protein (TAIR:AT3G05810.1); Has 1807 Blast hits to 1807 proteins in 277 species: Archae - 0; Bacteria - 0; Metazoa - 736; Fungi - 347; Plants - 385; Viruses - 0; Other E…	chr5	9425150	9426711	+	41	9424475	9425744	3.02
AT1G30810	protein_coding_gene	JMJ18, JUMONJI DOMAIN-CONTAINING PROTEIN 18	JMJ18 encodes a novel JmjC domain- containing histone H3K4 demethylase.	chr1	10936764	10942292	-	41	10941321	10943182	2.3
AT2G37150	protein_coding_gene		RING/U-box superfamily protein; FUNCTIONS IN: zinc ion binding; LOCATED IN: endomembrane system; EXPRESSED IN: 18 plant structures; EXPRESSED DURING: 6 growth stages; CONTAINS InterPro DOMAIN/s: Zinc finger, RING-type (InterPro:IPR001841), Zinc finger, C3HC4 RING-type (InterPro:IPR018957); BEST Arabidopsis thaliana protein match is: RING/U-box superfamily protein (TAIR:AT4G34040.1).	chr2	15603583	15608454	-	42	15607642	15609351	2.86
AT2G41710	protein_coding_gene		Integrase-type DNA-binding superfamily protein; FUNCTIONS IN: DNA binding, sequence-specific DNA binding transcription factor activity; INVOLVED IN: regulation of transcription, DNA-dependent; LOCATED IN: nucleus; EXPRESSED IN: 22 plant structures; EXPRESSED DURING: 13 growth stages; CONTAINS InterPro DOMAIN/s: DNA-binding, integrase-type (InterPro:IPR016177), Pathogenesis-related transcriptional…	chr2	17400021	17403050	-	42	17402243	17403943	2.82
AT5G55570	protein_coding_gene		unknown protein; LOCATED IN: chloroplast; Has 35333 Blast hits to 34131 proteins in 2444 species: Archae - 798; Bacteria - 22429; Metazoa - 974; Fungi - 991; Plants - 531; Viruses - 0; Other Eukaryotes - 9610 (source: NCBI BLink).	chr5	22514474	22515458	-	42	22514733	22516101	2.64
AT2G42380	protein_coding_gene	ATBZIP34, BZIP34	Encodes a member of the BZIP family of transcription factors. Forms heterodimers with the related protein AtbZIP61. Binds to G-boxes in vitro and is localized to the nucleus in onion epidermal cells.	chr2	17646899	17648945	-	43	17647629	17650348	2.1
AT4G00840	protein_coding_gene		DHHC-type zinc finger family protein; FUNCTIONS IN: zinc ion binding; INVOLVED IN: biological_process unknown; LOCATED IN: endomembrane system; EXPRESSED IN: male gametophyte, pollen tube; EXPRESSED DURING: L mature pollen stage, M germinated pollen stage; CONTAINS InterPro DOMAIN/s: Zinc finger, DHHC-type (InterPro:IPR001594); BEST Arabidopsis thaliana protein match is: DHHC-type zinc finger fam…	chr4	355257	357279	-	43	356631	358014	2.61
AT4G01050	protein_coding_gene	THYLAKOID RHODANESE-LIKE, TROL	hydroxyproline-rich glycoprotein family protein, contains a rhodanese homology domain. Required for anchoring the FNR flavoenzyme to the thylakoid membranes and sustaining high efficiency photosynthetic linear electron flow.	chr4	455767	458510	+	43	454958	456491	2.72
AT4G17098	ncRNA		Potential natural antisense gene, locus overlaps with AT4G17100	chr4	9608631	9611700	+	43	9606730	9610448	1.91
AT1G27695	protein_coding_gene		glycine-rich protein; Has 5153 Blast hits to 886 proteins in 153 species: Archae - 32; Bacteria - 329; Metazoa - 3227; Fungi - 62; Plants - 1099; Viruses - 56; Other Eukaryotes - 348 (source: NCBI BLink).	chr1	9639146	9640151	+	43	9637973	9640406	2.42
AT3G55510	protein_coding_gene	RBL, REBELOTE	REBELOTE (RBL); INVOLVED IN: floral meristem determinacy; LOCATED IN: nucleus; EXPRESSED IN: 23 plant structures; EXPRESSED DURING: 13 growth stages; CONTAINS InterPro DOMAIN/s: Uncharacterised protein family UPF0120 (InterPro:IPR005343); BEST Arabidopsis thaliana protein match is: Noc2p family (TAIR:AT2G18220.1); Has 382 Blast hits to 364 proteins in 176 species: Archae - 0; Bacteria - 0; Metazo…	chr3	20578977	20582405	+	43	20578472	20579570	3.03
AT5G19970	protein_coding_gene		unknown protein; Has 1807 Blast hits to 1807 proteins in 277 species: Archae - 0; Bacteria - 0; Metazoa - 736; Fungi - 347; Plants - 385; Viruses - 0; Other Eukaryotes - 339 (source: NCBI BLink).	chr5	6747549	6748641	+	43	6745844	6749342	2.53
AT1G48620	protein_coding_gene	HIGH MOBILITY GROUP A5, HON5	This gene is predicted to encodes a histone H1/H5 family member. A plant line expressing an RNAi construct targeted against HON5 shows a reduced level of agrobacterium-mediated root transformation.	chr1	17973696	17976389	-	44	17975717	17977150	2.51
AT2G46900	protein_coding_gene		CONTAINS InterPro DOMAIN/s: Basic helix-loop-helix, Nulp1-type (InterPro:IPR006994); Has 2929 Blast hits to 2464 proteins in 333 species: Archae - 2; Bacteria - 151; Metazoa - 913; Fungi - 372; Plants - 141; Viruses - 47; Other Eukaryotes - 1303 (source: NCBI BLink).	chr2	19269557	19272195	+	44	19268833	19270194	3.1
AT3G06440	protein_coding_gene		Galactosyltransferase family protein; FUNCTIONS IN: transferase activity, transferring hexosyl groups, transferase activity, transferring glycosyl groups; INVOLVED IN: protein amino acid glycosylation; LOCATED IN: membrane; EXPRESSED IN: 22 plant structures; EXPRESSED DURING: 13 growth stages; CONTAINS InterPro DOMAIN/s: Galectin, carbohydrate recognition domain (InterPro:IPR001079), Glycosyl tra…	chr3	1972621	1975754	-	44	1975123	1976474	3.11
AT1G18450	protein_coding_gene	ACTIN-RELATED PROTEIN 4, ARP4, ATARP4	Encodes a gene similar to actin-related proteins in other organisms. Member of nuclear ARP family of genes. Component of chromatin remodeling complexes, involved in chromatin-mediated gene regulation. Phenotype of the arp4-1 mutant allele revealed partial sterility due to defects in anther development. Targeting the distinct, 3' UTR of AtARP4 transcripts with RNA interference caused a drastic red…	chr1	6348106	6351975	+	45	6347400	6348724	2.4
AT1G62960	protein_coding_gene	ACC SYNTHASE 10, ACS10	Encodes an aminotransferase with broad specificity for aspartate and aromatic amino aids such as tyrosine and phenylalanine. It does not act on branched chain amino acids and does not have ACC synthase activity.	chr1	23318186	23320316	-	45	23319401	23321323	2.77
AT3G56320	protein_coding_gene		PAP/OAS1 substrate-binding domain superfamily; FUNCTIONS IN: nucleotidyltransferase activity; INVOLVED IN: biological_process unknown; LOCATED IN: chloroplast; CONTAINS InterPro DOMAIN/s: Nucleotidyl transferase domain (InterPro:IPR002934), PAP/25A-associated (InterPro:IPR002058); BEST Arabidopsis thaliana protein match is: Nucleotidyltransferase family protein (TAIR:AT2G40520.4); Has 391 Blast h…	chr3	20885893	20889656	-	45	20888367	20890856	2.93
AT3G02150	protein_coding_gene	PLASTID TRANSCRIPTION FACTOR 1, PTF1, TCP13, TEOSINTE BRANCHED1, CYCLOIDEA AND PCF TRANSCRIPTION FACTOR 13, TFPD	a chloroplast trans-acting factor of the psbD light-responsive promoter.TCP gene involved in heterochronic control of leaf differentiation.	chr3	391056	392741	+	46	390242	391780	2.63
AT3G48990	protein_coding_gene	AAE3, ACYL-ACTIVATING ENZYME 3	Encodes an oxalyl-CoA synthetase and is required for oxalate degradation, for normal seed development, and for defense against an oxalate-producing fungal pathogen.	chr3	18158746	18161379	-	46	18159596	18163255	2.22
AT4G19990	protein_coding_gene	FAR1-RELATED SEQUENCE 1, FRS1	FAR1-related sequence 1 (FRS1); FUNCTIONS IN: zinc ion binding; INVOLVED IN: response to red or far red light; LOCATED IN: cellular_component unknown; CONTAINS InterPro DOMAIN/s: MULE transposase, conserved domain (InterPro:IPR018289), Transcription factor, FAR1-related (InterPro:IPR004330), Zinc finger, PMZ-type (InterPro:IPR006564), Zinc finger, SWIM-type (InterPro:IPR007527); BEST Arabidopsis …	chr4	10832302	10835698	+	46	10831543	10832970	2.57
AT5G65445	tRNA		tRNA-Ser (anticodon: GCT)	chr5	26157188	26157270	-	46	26156627	26158006	2.58
AT1G33230	protein_coding_gene		TMPIT-like protein; FUNCTIONS IN: molecular_function unknown; INVOLVED IN: biological_process unknown; LOCATED IN: integral to membrane; EXPRESSED IN: 22 plant structures; EXPRESSED DURING: 13 growth stages; CONTAINS InterPro DOMAIN/s: TMPIT-like (InterPro:IPR012926); BEST Arabidopsis thaliana protein match is: TMPIT-like protein (TAIR:AT4G10430.3); Has 250 Blast hits to 250 proteins in 81 specie…	chr1	12046640	12050066	+	46	12046051	12047323	2.62
AT2G15730	protein_coding_gene		P-loop containing nucleoside triphosphate hydrolases superfamily protein; BEST Arabidopsis thaliana protein match is: P-loop containing nucleoside triphosphate hydrolases superfamily protein (TAIR:AT4G34420.1); Has 149 Blast hits to 147 proteins in 26 species: Archae - 0; Bacteria - 31; Metazoa - 0; Fungi - 0; Plants - 118; Viruses - 0; Other Eukaryotes - 0 (source: NCBI BLink).	chr2	6849554	6852143	+	46	6848726	6850476	2.24
AT4G37930	protein_coding_gene	SERINE HYDROXYMETHYLTRANSFERASE 1, SERINE TRANSHYDROXYMETHYLTRANSFERASE, SERINE TRANSHYDROXYMETHYLTRANSFERASE 1, SHM1, SHMT1, STM	Encodes a protein with mitochondrial serine hydroxymethyltransferase activity, which functions in the photorespiratory pathway, catalyzes the conversion of serine and tetrahydrofolate to glycine and 5,10-methylene tetrahydrofolate. Involved in controlling cell damage caused by abiotic stress, such as high light and salt and the hypersensitive defense response of plants.	chr4	17831730	17834927	-	46	17834079	17835685	2.95
AT5G61140	protein_coding_gene		Encodes a predicted protein with 30% identity with MER3/RCK.	chr5	24589905	24603514	+	46	24589159	24590744	2.54
AT5G64040	protein_coding_gene	PSAN	Encodes the only subunit of photosystem I located entirely in the thylakoid lumen. May be involved in the interaction between plastocyanin and the photosystem I complex. Phosphorylation of this protein is dependent on calcium.	chr5	25628587	25629517	-	47	25627383	25631747	2.4
AT2G30362	ncRNA		Potential natural antisense gene, locus overlaps with AT2G30360	chr2	12937350	12939638	+	47	12936799	12937997	2.79
AT3G18350	protein_coding_gene		Plant protein of unknown function (DUF639); CONTAINS InterPro DOMAIN/s: Protein of unknown function DUF639 (InterPro:IPR006927); BEST Arabidopsis thaliana protein match is: Plant protein of unknown function (DUF639) (TAIR:AT1G48840.1); Has 149 Blast hits to 146 proteins in 12 species: Archae - 0; Bacteria - 0; Metazoa - 0; Fungi - 0; Plants - 149; Viruses - 0; Other Eukaryotes - 0 (source: NCBI B…	chr3	6296849	6300673	+	47	6295945	6297849	2.15
AT1G49180	protein_coding_gene		protein kinase family protein; FUNCTIONS IN: protein serine/threonine kinase activity, protein kinase activity, kinase activity, ATP binding, nucleic acid binding; INVOLVED IN: protein amino acid phosphorylation; LOCATED IN: cellular_component unknown; EXPRESSED IN: 17 plant structures; EXPRESSED DURING: 9 growth stages; CONTAINS InterPro DOMAIN/s: Serine/threonine-protein kinase domain (InterPro…	chr1	18184653	18187529	-	48	18186937	18188218	2.76
AT3G55800	protein_coding_gene	SBPASE, SEDOHEPTULOSE-BISPHOSPHATASE	Encodes the chloroplast enzyme sedoheptulose-1,7-bisphosphatase (SBPase), involved in the carbon reduction of the Calvin cycle. Increase in SBPase activity in transgenic lines accumulate up to 50% more sucrose and starch than wild-type.	chr3	20709385	20711640	+	48	20708595	20710081	2.44
AT2G19670	protein_coding_gene	ARABIDOPSIS THALIANA PROTEIN ARGININE METHYLTRANSFERASE 1A, ATPRMT1A, PRMT1A, PROTEIN ARGININE METHYLTRANSFERASE 1A	protein arginine methyltransferase 1A (PRMT1A); FUNCTIONS IN: protein-arginine N-methyltransferase activity, protein methyltransferase activity; INVOLVED IN: protein amino acid methylation; LOCATED IN: cytoplasm; EXPRESSED IN: 19 plant structures; EXPRESSED DURING: 12 growth stages; CONTAINS InterPro DOMAIN/s: Ribosomal L11 methyltransferase, PrmA (InterPro:IPR010456); BEST Arabidopsis thaliana p…	chr2	8499085	8501181	-	49	8500592	8501869	2.72
AT5G16810	protein_coding_gene		Protein kinase superfamily protein; FUNCTIONS IN: protein kinase activity, ATP binding; INVOLVED IN: protein amino acid phosphorylation; LOCATED IN: chloroplast; EXPRESSED IN: 21 plant structures; EXPRESSED DURING: 13 growth stages; CONTAINS InterPro DOMAIN/s: Protein kinase, catalytic domain (InterPro:IPR000719), Protein kinase-like domain (InterPro:IPR011009); Has 87 Blast hits to 87 proteins i…	chr5	5526741	5529930	-	49	5529029	5530931	2.78
AT1G26790	protein_coding_gene		Dof-type zinc finger DNA-binding family protein; FUNCTIONS IN: DNA binding, sequence-specific DNA binding transcription factor activity; INVOLVED IN: regulation of transcription; LOCATED IN: endomembrane system; EXPRESSED IN: stem; CONTAINS InterPro DOMAIN/s: Zinc finger, Dof-type (InterPro:IPR003851); BEST Arabidopsis thaliana protein match is: Dof-type zinc finger DNA-binding family protein (TA…	chr1	9273856	9275312	-	50	9274781	9275945	2.59
AT2G48030	protein_coding_gene		DNAse I-like superfamily protein; FUNCTIONS IN: hydrolase activity; LOCATED IN: mitochondrion; EXPRESSED IN: 22 plant structures; EXPRESSED DURING: 13 growth stages; CONTAINS InterPro DOMAIN/s: Endonuclease/exonuclease/phosphatase (InterPro:IPR005135); BEST Arabidopsis thaliana protein match is: DNAse I-like superfamily protein (TAIR:AT3G21530.1); Has 404 Blast hits to 404 proteins in 167 species…	chr2	19647522	19650148	-	50	19648447	19651950	1.96
AT3G53500	protein_coding_gene	ARGININE/SERINE-RICH ZINC KNUCKLE-CONTAINING PROTEIN 32, AT-RS2Z, RS2Z32, RSZ32	Barta et al (2010) have proposed a nomenclature for Serine/Arginine-Rich Protein Splicing Factors (SR proteins): Plant Cell. 2010, 22:2926.	chr3	19834342	19837088	-	50	19836402	19837876	2.62
AT3G57210	protein_coding_gene		Protein of unknown function (DUF626); CONTAINS InterPro DOMAIN/s: Protein of unknown function DUF626, Arabidopsis thaliana (InterPro:IPR006462); BEST Arabidopsis thaliana protein match is: Protein of unknown function (DUF626) (TAIR:AT1G22090.1); Has 148 Blast hits to 147 proteins in 2 species: Archae - 0; Bacteria - 0; Metazoa - 0; Fungi - 0; Plants - 148; Viruses - 0; Other Eukaryotes - 0 (sourc…	chr3	21172826	21174172	-	50	21173452	21174993	2.6
AT5G22070	protein_coding_gene		Core-2/I-branching beta-1,6-N-acetylglucosaminyltransferase family protein; FUNCTIONS IN: molecular_function unknown; INVOLVED IN: biological_process unknown; LOCATED IN: endomembrane system; CONTAINS InterPro DOMAIN/s: Core-2/I-Branching enzyme (InterPro:IPR021141); BEST Arabidopsis thaliana protein match is: Core-2/I-branching beta-1,6-N-acetylglucosaminyltransferase family protein (TAIR:AT3G52…	chr5	7307893	7310367	+	50	7306809	7308878	2.26
AT1G79210	protein_coding_gene		N-terminal nucleophile aminohydrolases (Ntn hydrolases) superfamily protein; FUNCTIONS IN: endopeptidase activity, threonine-type endopeptidase activity; INVOLVED IN: defense response to bacterium, ubiquitin-dependent protein catabolic process; LOCATED IN: proteasome core complex, proteasome complex; EXPRESSED IN: 24 plant structures; EXPRESSED DURING: 13 growth stages; CONTAINS InterPro DOMAIN/s…	chr1	29796080	29798783	-	51	29798162	29799507	2.83
AT3G01590	protein_coding_gene		Galactose mutarotase-like superfamily protein; FUNCTIONS IN: isomerase activity, carbohydrate binding, aldose 1-epimerase activity, catalytic activity; INVOLVED IN: galactose metabolic process, carbohydrate metabolic process; LOCATED IN: cellular_component unknown; EXPRESSED IN: 22 plant structures; EXPRESSED DURING: 13 growth stages; CONTAINS InterPro DOMAIN/s: Glycoside hydrolase-type carbohydr…	chr3	225915	228623	+	51	225130	226599	2.89
AT3G15160	protein_coding_gene		unknown protein; Has 266 Blast hits to 264 proteins in 44 species: Archae - 0; Bacteria - 0; Metazoa - 58; Fungi - 0; Plants - 199; Viruses - 0; Other Eukaryotes - 9 (source: NCBI BLink).	chr3	5104366	5108473	+	51	5103755	5105081	2.7
AT4G05040	protein_coding_gene		ankyrin repeat family protein; CONTAINS InterPro DOMAIN/s: Ankyrin repeat-containing domain (InterPro:IPR020683), Ankyrin repeat (InterPro:IPR002110); BEST Arabidopsis thaliana protein match is: Ankyrin repeat family protein (TAIR:AT4G14390.1); Has 30201 Blast hits to 17322 proteins in 780 species: Archae - 12; Bacteria - 1396; Metazoa - 17338; Fungi - 3422; Plants - 5037; Viruses - 0; Other Euka…	chr4	2578645	2581798	+	52	2577913	2579274	2.99
AT3G17310	protein_coding_gene	ATDRM3, DOMAINS REARRANGED METHYLTRANSFERASE 3, DRM3	Encodes DRM3 (Domains Rearranged Methyltransferase3), a catalytically mutated paralog of the cytosine methyltransferase DRM2. Despite being catalytically mutated, DRM3 is required for normal maintenance of non-CG DNA methylation, establishment of RNA-directed DNA methylation triggered by repeat sequences and accumulation of repeat-associated small RNAs.	chr3	5909000	5913242	-	52	5912600	5913781	2.34
AT5G50423	protein_coding_gene		Encodes a defensin-like (DEFL) family protein.	chr5	20532859	20533471	-	52	20532234	20534605	2.01
AT1G02960	protein_coding_gene		unknown protein; BEST Arabidopsis thaliana protein match is: unknown protein (TAIR:AT1G02965.1); Has 100 Blast hits to 99 proteins in 48 species: Archae - 0; Bacteria - 4; Metazoa - 26; Fungi - 13; Plants - 29; Viruses - 0; Other Eukaryotes - 28 (source: NCBI BLink).	chr1	666871	669837	-	53	669252	670529	2.5
AT1G31860	protein_coding_gene	AT-IE, HISN2, HISTIDINE BIOSYNTHESIS 2	encodes a bifunctional protein that has phosphoribosyl-ATP pyrophosphohydrolase (PRA-PH) and phosphoribosyl-AMP cyclohydrolase (PRA-CH) activities.	chr1	11434107	11436607	-	53	11435981	11437341	2.48
AT4G03520	protein_coding_gene	ATHM2, THIOREDOXIN M2, TRXM2	Encodes a redox activated co-chaperone, chloroplast localized thioredoxin, similar to prokaryotic types.	chr4	1562358	1564192	-	53	1563457	1565035	1.95
AT4G15248	protein_coding_gene	B-BOX DOMAIN PROTEIN 30, BBX30	B-box type zinc finger family protein; FUNCTIONS IN: zinc ion binding; INVOLVED IN: biological_process unknown; LOCATED IN: intracellular; CONTAINS InterPro DOMAIN/s: Zinc finger, B-box (InterPro:IPR000315); BEST Arabidopsis thaliana protein match is: B-box type zinc finger family protein (TAIR:AT3G21890.1); Has 35333 Blast hits to 34131 proteins in 2444 species: Archae - 798; Bacteria - 22429; M…	chr4	8708847	8709373	+	53	8707593	8709997	1.99
AT4G18350	protein_coding_gene	ATNCED2, NCED2, NINE-CIS-EPOXYCAROTENOID DIOXYGENASE 2	Encodes 9-	chr4	10142649	10144445	+	53	10140753	10144652	2.03
AT2G24090	protein_coding_gene	PLASTID RIBOSOMAL PROTEIN L35, PRPL35	Ribosomal protein L35; FUNCTIONS IN: structural constituent of ribosome; INVOLVED IN: translation; LOCATED IN: ribosome, chloroplast; EXPRESSED IN: 22 plant structures; EXPRESSED DURING: 13 growth stages; CONTAINS InterPro DOMAIN/s: Ribosomal protein L35, conserved site (InterPro:IPR018265), Ribosomal protein L35, non-mitochondrial (InterPro:IPR001706), Ribosomal protein L35 (InterPro:IPR021137);…	chr2	10241963	10243614	+	54	10241247	10242573	2.71
AT3G14430	protein_coding_gene		unknown protein; FUNCTIONS IN: molecular_function unknown; INVOLVED IN: response to oxidative stress; LOCATED IN: mitochondrion; EXPRESSED IN: 23 plant structures; EXPRESSED DURING: 13 growth stages; Has 16 Blast hits to 16 proteins in 7 species: Archae - 0; Bacteria - 0; Metazoa - 0; Fungi - 0; Plants - 16; Viruses - 0; Other Eukaryotes - 0 (source: NCBI BLink).	chr3	4824195	4824837	-	54	4823409	4826375	2.18
AT3G44480	protein_coding_gene	COG1, RECOGNITION OF PERONOSPORA PARASITICA 1, RPP1	Encodes a TIR-NB-LRR R-protein RPP1 that confers resistance to Peronospora parasitica (downy mildew).	chr3	16090563	16096359	-	54	16095580	16097248	2.15
AT4G26400	protein_coding_gene		RING/U-box superfamily protein; FUNCTIONS IN: zinc ion binding; INVOLVED IN: response to chitin; LOCATED IN: endomembrane system; EXPRESSED IN: 24 plant structures; EXPRESSED DURING: 15 growth stages; CONTAINS InterPro DOMAIN/s: Zinc finger, RING-type (InterPro:IPR001841), Zinc finger, C3HC4 RING-type (InterPro:IPR018957); BEST Arabidopsis thaliana protein match is: RING/U-box superfamily protein…	chr4	13344807	13346597	-	54	13345985	13347318	2.76
AT5G37370	protein_coding_gene	ATSRL1	encodes a putative splicing factor. Over-expression in yeast and Arabidopsis result in increased tolerance to high salt.	chr5	14812684	14816520	-	54	14815922	14817227	2.28
AT3G26060	protein_coding_gene	ATPRX Q, PEROXIREDOXIN Q, PRXQ	encodes periredoxin Q which decomposes peroxides and plays a role in the protection of the photosynthetic apparatus	chr3	9524724	9526407	+	55	9524005	9525334	3
AT4G02010	protein_coding_gene		Protein kinase superfamily protein; FUNCTIONS IN: kinase activity; INVOLVED IN: protein amino acid phosphorylation; LOCATED IN: plasma membrane; EXPRESSED IN: 22 plant structures; EXPRESSED DURING: 13 growth stages; CONTAINS InterPro DOMAIN/s: Protein kinase, ATP binding site (InterPro:IPR017441), Protein kinase, catalytic domain (InterPro:IPR000719), Serine/threonine-protein kinase-like domain (…	chr4	881089	885399	+	55	880482	881588	2.56
AT5G26030	protein_coding_gene	ATFC-I, FC-I, FC1, FERROCHELATASE 1	encodes ferrochelatase I located in plastids. Involved in heme biosynthesis in non-photosynthetic tissues and induced by oxidative stress in photosynthetic tissues to supply heme for defensive hemoproteins	chr5	9096459	9099185	+	55	9095816	9096993	2.53
AT5G63500	protein_coding_gene		Protein of unknown function (DUF 3339); CONTAINS InterPro DOMAIN/s: Protein of unknown function DUF3339 (InterPro:IPR021775); BEST Arabidopsis thaliana protein match is: Protein of unknown function (DUF 3339) (TAIR:AT3G48660.1); Has 274 Blast hits to 269 proteins in 15 species: Archae - 0; Bacteria - 0; Metazoa - 0; Fungi - 0; Plants - 274; Viruses - 0; Other Eukaryotes - 0 (source: NCBI BLink).	chr5	25423406	25423791	+	55	25422140	25424563	3.01
AT2G27040	protein_coding_gene	AGO4, ARGONAUTE 4, OCP11, OVEREXPRESSOR OF CATIONIC PEROXIDASE 11	AGO4 is a member of a class of PAZ/PIWI domain containing proteins involved in siRNA mediated gene silencing.Loss of function mutations have reduced site specific CpNpG and CpHpH methylation and increased susceptibility to bacterial pathogens.	chr2	11536533	11542357	-	55	11541552	11543054	2.68
AT2G45100	protein_coding_gene		Cyclin/Brf1-like TBP-binding protein; FUNCTIONS IN: RNA polymerase II transcription factor activity, transcription regulator activity, transcription activator activity, zinc ion binding, translation initiation factor activity; INVOLVED IN: translational initiation, positive regulation of transcription, regulation of transcription, DNA-dependent, transcription initiation; LOCATED IN: nucleus; EXPR…	chr2	18595347	18598438	-	56	18597845	18599144	2.69
AT3G16310	protein_coding_gene		mitotic phosphoprotein N' end (MPPN) family protein; FUNCTIONS IN: molecular_function unknown; INVOLVED IN: biological_process unknown; EXPRESSED IN: 24 plant structures; EXPRESSED DURING: 15 growth stages; CONTAINS InterPro DOMAIN/s: MPPN (InterPro:IPR007846), Nucleoporin, NUP53 (InterPro:IPR017389); Has 220 Blast hits to 220 proteins in 83 species: Archae - 0; Bacteria - 0; Metazoa - 144; Fungi…	chr3	5526413	5528602	-	56	5527333	5529984	2.13
AT3G13000	protein_coding_gene		Protein of unknown function, DUF547; FUNCTIONS IN: sequence-specific DNA binding transcription factor activity; INVOLVED IN: regulation of transcription; LOCATED IN: vacuole; EXPRESSED IN: 22 plant structures; EXPRESSED DURING: 13 growth stages; CONTAINS InterPro DOMAIN/s: Protein of unknown function DUF547 (InterPro:IPR006869); BEST Arabidopsis thaliana protein match is: Protein of unknown funct…	chr3	4157967	4162065	-	57	4160510	4163736	2.22
AT3G09032	protein_coding_gene		unknown protein; BEST Arabidopsis thaliana protein match is: unknown protein (TAIR:AT5G01225.1); Has 35333 Blast hits to 34131 proteins in 2444 species: Archae - 798; Bacteria - 22429; Metazoa - 974; Fungi - 991; Plants - 531; Viruses - 0; Other Eukaryotes - 9610 (source: NCBI BLink).	chr3	2757434	2758097	-	57	2756617	2759464	2.33
AT1G31870	protein_coding_gene		unknown protein; FUNCTIONS IN: molecular_function unknown; INVOLVED IN: biological_process unknown; LOCATED IN: cytosol, nucleus; EXPRESSED IN: 25 plant structures; EXPRESSED DURING: 15 growth stages; CONTAINS InterPro DOMAIN/s: Protein of unknown function DUF2050, pre-mRNA-splicing factor (InterPro:IPR018609); Has 13303 Blast hits to 9618 proteins in 489 species: Archae - 8; Bacteria - 444; Meta…	chr1	11436718	11440109	+	58	11435981	11437341	2.48
AT3G52180	protein_coding_gene	AT3G52180, ATPTPKIS1, ATSEX4, DSP4, DUAL-SPECIFICITY PROTEIN PHOSPHATASE 4, SEX4, STARCH-EXCESS 4	Encodes a plant-specific glucan phosphatase that contains a noncatalytic carbohydrate-binding module as well as a dual specificity protein phosphatase domain. SEX4 can dephosphorylate C6- and C3-glucosyl residues on native starch grains and related maltodextrin compounds in vitro. This protein interacts with the plant SnRK AKIN11, binds starch, and is localized in the chloroplast. sex4 mutants ha…	chr3	19349651	19353596	-	58	19352735	19354575	2.21
AT4G37820	protein_coding_gene		unknown protein; BEST Arabidopsis thaliana protein match is: unknown protein (TAIR:AT2G22795.1); Has 433572 Blast hits to 177005 proteins in 4263 species: Archae - 2016; Bacteria - 67591; Metazoa - 157995; Fungi - 49745; Plants - 22011; Viruses - 2192; Other Eukaryotes - 132022 (source: NCBI BLink).	chr4	17785254	17787471	+	58	17784472	17785921	2.87
AT5G47180	protein_coding_gene		Plant VAMP (vesicle-associated membrane protein) family protein; FUNCTIONS IN: structural molecule activity; LOCATED IN: plasma membrane; EXPRESSED IN: 24 plant structures; EXPRESSED DURING: 15 growth stages; CONTAINS InterPro DOMAIN/s: PapD-like (InterPro:IPR008962), Major sperm protein (InterPro:IPR000535), Vesicle-associated membrane protein (InterPro:IPR016763); BEST Arabidopsis thaliana prot…	chr5	19161141	19163797	-	58	19163208	19164503	2.74
AT1G63110	protein_coding_gene		GPI transamidase subunit PIG-U; INVOLVED IN: GPI anchor biosynthetic process; LOCATED IN: plasma membrane; EXPRESSED IN: 22 plant structures; EXPRESSED DURING: 14 growth stages; CONTAINS InterPro DOMAIN/s: GPI transamidase subunit PIG-U (InterPro:IPR009600); BEST Arabidopsis thaliana protein match is: GPI transamidase subunit PIG-U (TAIR:AT1G12730.1); Has 35333 Blast hits to 34131 proteins in 244…	chr1	23404820	23408052	+	59	23404119	23405405	2.72
AT3G24160	protein_coding_gene	PMP, PUTATIVE TYPE 1 MEMBRANE PROTEIN	Encodes a putative Type 1 membrane protein (PMP).	chr3	8726121	8729389	+	59	8725359	8726766	2.65
AT3G24500	protein_coding_gene	ATMBF1C, MBF1C, MULTIPROTEIN BRIDGING FACTOR 1C	One of three genes in A. thaliana encoding multiprotein bridging factor 1, a highly conserved transcriptional coactivator. May serve as a bridging factor between a bZIP factor and TBP. Its expression is specifically elevated in response to pathogen infection, salinity, drought, heat, hydrogen peroxide, and application of abscisic acid or salicylic acid. Constitutive expression enhances the tolera…	chr3	8918678	8919683	+	59	8917080	8920160	2.52
AT3G49720	protein_coding_gene		unknown protein; FUNCTIONS IN: molecular_function unknown; INVOLVED IN: biological_process unknown; LOCATED IN: chloroplast thylakoid membrane, Golgi apparatus, plasma membrane, membrane; EXPRESSED IN: 25 plant structures; EXPRESSED DURING: 15 growth stages; BEST Arabidopsis thaliana protein match is: unknown protein (TAIR:AT5G65810.1); Has 64 Blast hits to 64 proteins in 11 species: Archae - 0; …	chr3	18440002	18442198	-	59	18441561	18442954	3.17
AT3G46870	protein_coding_gene		Pentatricopeptide repeat (PPR) superfamily protein; FUNCTIONS IN: zinc ion binding; INVOLVED IN: biological_process unknown; LOCATED IN: chloroplast; CONTAINS InterPro DOMAIN/s: Pentatricopeptide repeat (InterPro:IPR002885); BEST Arabidopsis thaliana protein match is: Pentatricopeptide repeat (PPR) superfamily protein (TAIR:AT1G62350.1); Has 7906 Blast hits to 3591 proteins in 152 species: Archae…	chr3	17262982	17264475	+	60	17262300	17263546	2.68
AT5G12950	protein_coding_gene		FUNCTIONS IN: catalytic activity; LOCATED IN: vacuole, plant-type cell wall; EXPRESSED IN: stem, male gametophyte, guard cell, pollen tube; EXPRESSED DURING: L mature pollen stage, M germinated pollen stage; CONTAINS InterPro DOMAIN/s: Protein of unknown function DUF1680 (InterPro:IPR012878), Six-hairpin glycosidase-like (InterPro:IPR008928); BEST Arabidopsis thaliana protein match is: Putative g…	chr5	4092952	4096975	+	60	4091331	4094454	2.01
AT5G43620	protein_coding_gene		Pre-mRNA cleavage complex II; FUNCTIONS IN: zinc ion binding; INVOLVED IN: biological_process unknown; LOCATED IN: intracellular; CONTAINS InterPro DOMAIN/s: Zinc finger, C2H2-type (InterPro:IPR007087); BEST Arabidopsis thaliana protein match is: Pre-mRNA cleavage complex II (TAIR:AT1G66500.1); Has 1807 Blast hits to 1807 proteins in 277 species: Archae - 0; Bacteria - 0; Metazoa - 736; Fungi - 3…	chr5	17522519	17524001	+	60	17521778	17523141	2.31
AT4G29100	protein_coding_gene		basic helix-loop-helix (bHLH) DNA-binding superfamily protein; FUNCTIONS IN: sequence-specific DNA binding transcription factor activity; INVOLVED IN: regulation of transcription; LOCATED IN: nucleus; EXPRESSED IN: 22 plant structures; EXPRESSED DURING: 10 growth stages; CONTAINS InterPro DOMAIN/s: Helix-loop-helix DNA-binding domain (InterPro:IPR001092), Helix-loop-helix DNA-binding (InterPro:IP…	chr4	14340999	14344930	+	60	14340255	14341864	2.38
AT1G70660	protein_coding_gene	MMS ZWEI HOMOLOGUE 2, MMZ2, UBIQUITIN E2 VARIANT 1B, UEV1B	MMZ2/UEV1B encodes a protein that may play a role in DNA damage responses and error-free post-replicative DNA repair by participating in lysine-63-based polyubiquitination reactions. UEV1A can form diubiquitin and triubiquitin chains in combination with UBC13A/UBC35 in vitro. It can also functionally complement an mms2 mutation in budding yeast, both by increasing mms2 mutant viability in the pre…	chr1	26640564	26642146	+	61	26639677	26641330	2.22
AT4G37690	protein_coding_gene		Galactosyl transferase GMA12/MNN10 family protein; CONTAINS InterPro DOMAIN/s: Galactosyl transferase (InterPro:IPR008630); BEST Arabidopsis thaliana protein match is: Galactosyl transferase GMA12/MNN10 family protein (TAIR:AT2G22900.1); Has 507 Blast hits to 506 proteins in 109 species: Archae - 0; Bacteria - 4; Metazoa - 0; Fungi - 185; Plants - 285; Viruses - 4; Other Eukaryotes - 29 (source: …	chr4	17707893	17709847	+	61	17705501	17710164	2.29
AT1G09480	protein_coding_gene		similar to Eucalyptus gunnii alcohol dehydrogenase of unknown physiological function (GI:1143445), Vigna unguiculata (gi:1854445), NOT a cinnamyl-alcohol dehydrogenase	chr1	3057974	3060661	+	61	3056670	3059402	1.83
AT3G04485	ncRNA		Unknown gene	chr3	1198113	1200104	+	61	1196886	1199464	2.69
AT2G06000	protein_coding_gene		Pentatricopeptide repeat (PPR) superfamily protein; CONTAINS InterPro DOMAIN/s: Pentatricopeptide repeat (InterPro:IPR002885); BEST Arabidopsis thaliana protein match is: Pentatricopeptide repeat (PPR-like) superfamily protein (TAIR:AT1G09900.1); Has 50374 Blast hits to 14280 proteins in 277 species: Archae - 4; Bacteria - 40; Metazoa - 520; Fungi - 618; Plants - 47817; Viruses - 0; Other Eukaryo…	chr2	2327634	2329691	-	62	2329072	2330436	2.27
AT2G21160	protein_coding_gene		Translocon-associated protein (TRAP), alpha subunit; INVOLVED IN: biological_process unknown; LOCATED IN: chloroplast thylakoid membrane, endoplasmic reticulum, plasma membrane, vacuole; EXPRESSED IN: 27 plant structures; EXPRESSED DURING: 15 growth stages; CONTAINS InterPro DOMAIN/s: Translocon-associated protein (TRAP), alpha subunit (InterPro:IPR005595); BEST Arabidopsis thaliana protein match…	chr2	9068317	9070413	+	62	9067684	9068827	3.1
AT5G09225	protein_coding_gene		unknown protein; FUNCTIONS IN: molecular_function unknown; INVOLVED IN: biological_process unknown; LOCATED IN: endomembrane system; Has 35333 Blast hits to 34131 proteins in 2444 species: Archae - 798; Bacteria - 22429; Metazoa - 974; Fungi - 991; Plants - 531; Viruses - 0; Other Eukaryotes - 9610 (source: NCBI BLink).	chr5	2869361	2871190	-	63	2870604	2871903	2.61
AT5G36280	protein_coding_gene		BEST Arabidopsis thaliana protein match is: mitochondrial acyl carrier protein 2 (TAIR:AT1G65290.1); Has 1807 Blast hits to 1807 proteins in 277 species: Archae - 0; Bacteria - 0; Metazoa - 736; Fungi - 347; Plants - 385; Viruses - 0; Other Eukaryotes - 339 (source: NCBI BLink).	chr5	14299234	14299462	-	63	14298925	14300127	2.61
AT5G50960	protein_coding_gene	ATNBP35, NBP35, NUCLEOTIDE BINDING PROTEIN 35	Highly similar to Saccharomyces cerevisiae NBP35, locus YGL091C. Cytosolic protein that homodimerizes and can assemble both 4Fe-4S - type and 2Fe-2S - type clusters on its amino terminal and carboxy therminal respectively. Null mutants are embryo lethal.	chr5	20734166	20736055	+	63	20733460	20734748	2.37
AT4G04750	protein_coding_gene		Major facilitator superfamily protein; FUNCTIONS IN: carbohydrate transmembrane transporter activity, sugar:hydrogen symporter activity; INVOLVED IN: transport, transmembrane transport; LOCATED IN: integral to membrane, membrane; EXPRESSED IN: 19 plant structures; EXPRESSED DURING: 13 growth stages; CONTAINS InterPro DOMAIN/s: Sugar transporter, conserved site (InterPro:IPR005829), Major facilita…	chr4	2417887	2422624	+	63	2416720	2419181	2.81
AT1G52320	protein_coding_gene		unknown protein; FUNCTIONS IN: molecular_function unknown; INVOLVED IN: N-terminal protein myristoylation; LOCATED IN: plasma membrane; EXPRESSED IN: 23 plant structures; EXPRESSED DURING: 14 growth stages; CONTAINS InterPro DOMAIN/s: Protein of unknown function DUF630 (InterPro:IPR006868), Protein of unknown function DUF632 (InterPro:IPR006867); BEST Arabidopsis thaliana protein match is: Protei…	chr1	19484354	19487433	+	64	19483658	19484923	2.82
AT4G29790	protein_coding_gene		unknown protein; BEST Arabidopsis thaliana protein match is: unknown protein (TAIR:AT2G19390.1); Has 538 Blast hits to 357 proteins in 124 species: Archae - 0; Bacteria - 74; Metazoa - 109; Fungi - 58; Plants - 105; Viruses - 2; Other Eukaryotes - 190 (source: NCBI BLink).	chr4	14582987	14590575	+	64	14582249	14583599	2.55
AT5G65010	protein_coding_gene	ASN2, ASPARAGINE SYNTHETASE 2	Encodes asparagine synthetase (ASN2).	chr5	25969189	25972575	+	64	25968395	25970112	2.46
AT2G39730	protein_coding_gene	RCA, RUBISCO ACTIVASE	Rubisco activase, a nuclear-encoded chloroplast protein that consists of two isoforms arising from alternative splicing in most plants. Required for the light activation of rubisco. Involved in jasmonate-induced leaf senescence.	chr2	16570745	16573548	-	65	16572876	16574352	2.75
AT3G12130	protein_coding_gene		KH domain-containing protein / zinc finger (CCCH type) family protein; CONTAINS InterPro DOMAIN/s: Zinc finger, CCCH-type (InterPro:IPR000571), K Homology (InterPro:IPR004087), K Homology, type 1, subgroup (InterPro:IPR018111), K Homology, type 1 (InterPro:IPR004088); BEST Arabidopsis thaliana protein match is: KH domain-containing protein / zinc finger (CCCH type) family protein (TAIR:AT5G06770.…	chr3	3864151	3866596	-	65	3865965	3867358	2.73
AT5G16130	protein_coding_gene		Ribosomal protein S7e family protein; FUNCTIONS IN: structural constituent of ribosome; INVOLVED IN: translation; LOCATED IN: cytosolic small ribosomal subunit, cytosolic ribosome, nucleolus, plasma membrane, membrane; EXPRESSED IN: 22 plant structures; EXPRESSED DURING: 14 growth stages; CONTAINS InterPro DOMAIN/s: Ribosomal protein S7e (InterPro:IPR000554); BEST Arabidopsis thaliana protein mat…	chr5	5268420	5270156	+	66	5267620	5269089	2.42
AT5G61840	protein_coding_gene	GUT1	GUT1; CONTAINS InterPro DOMAIN/s: Exostosin-like (InterPro:IPR004263); BEST Arabidopsis thaliana protein match is: Exostosin family protein (TAIR:AT1G27440.1); Has 30201 Blast hits to 17322 proteins in 780 species: Archae - 12; Bacteria - 1396; Metazoa - 17338; Fungi - 3422; Plants - 5037; Viruses - 0; Other Eukaryotes - 2996 (source: NCBI BLink).	chr5	24839177	24841940	-	66	24841313	24842700	3.01
AT5G40570	protein_coding_gene		Surfeit locus protein 2 (SURF2); FUNCTIONS IN: molecular_function unknown; INVOLVED IN: biological_process unknown; LOCATED IN: cellular_component unknown; CONTAINS InterPro DOMAIN/s: Surfeit locus 2 (InterPro:IPR008833); BEST Arabidopsis thaliana protein match is: Surfeit locus protein 2 (SURF2) (TAIR:AT5G14440.1); Has 83 Blast hits to 79 proteins in 33 species: Archae - 0; Bacteria - 0; Metazoa…	chr5	16246785	16248390	+	66	16246144	16247560	2.35
AT1G72320	protein_coding_gene	APUM23, PUM23, PUMILIO 23	Encodes a member of the Arabidopsis Pumilio (APUM) proteins containing PUF domain (eight repeats of approximately 36 amino acids each). PUF proteins regulate both mRNA stability and translation through sequence-specific binding to the 3' UTR of target mRNA transcripts.	chr1	27228152	27232999	-	67	27232348	27233785	2.14
AT2G26140	protein_coding_gene	FTSH PROTEASE 4, FTSH4	encodes an FtsH protease that is localized to the mitochondrion	chr2	11131577	11135345	-	67	11134633	11136193	2.63
AT5G26860	protein_coding_gene	LON PROTEASE 1, LON1, LON_ARA_ARA	Encodes a member of the Lon protease-like proteins (Lon1/At5g26860, Lon2/At5g47040, Lon3/At3g05780, Lon4/At3g05790). Lon is a multifunctional ATP-dependent protease which exists in bacteria, archaea and within organelles in eukaryotic cells. Lon proteases are responsible for the degradation of abnormal, damaged and unstable proteins.	chr5	9451047	9457000	+	67	9450297	9451664	2.9
AT3G11120	protein_coding_gene		Ribosomal protein L41 family; FUNCTIONS IN: structural constituent of ribosome; INVOLVED IN: translation; LOCATED IN: ribosome, cytosolic large ribosomal subunit; EXPRESSED IN: male gametophyte, pollen tube; EXPRESSED DURING: L mature pollen stage, M germinated pollen stage; CONTAINS InterPro DOMAIN/s: Ribosomal protein L41 (InterPro:IPR007836); Has 185 Blast hits to 185 proteins in 75 species: A…	chr3	3481051	3481448	+	67	3479283	3482955	1.91
AT5G10900	protein_coding_gene		Calcineurin-like metallo-phosphoesterase superfamily protein; FUNCTIONS IN: hydrolase activity, protein serine/threonine phosphatase activity; INVOLVED IN: biological_process unknown; LOCATED IN: cellular_component unknown; EXPRESSED IN: 13 plant structures; EXPRESSED DURING: 8 growth stages; CONTAINS InterPro DOMAIN/s: Metallophosphoesterase (InterPro:IPR004843), Serine/threonine-specific protei…	chr5	3435948	3439297	-	67	3438395	3440067	2.68
AT2G36870	protein_coding_gene	ATXTH32, XTH32, XYLOGLUCAN ENDOTRANSGLUCOSYLASE/HYDROLASE 32	Encodes a xyloglucan endotransglycosylase/hydrolase.	chr2	15472644	15474681	-	68	15474012	15475487	1.98
AT4G10050	protein_coding_gene		esterase/lipase/thioesterase family protein; FUNCTIONS IN: hydrolase activity; LOCATED IN: vacuole; EXPRESSED IN: 23 plant structures; EXPRESSED DURING: 13 growth stages; CONTAINS InterPro DOMAIN/s: Alpha/beta hydrolase fold-1 (InterPro:IPR000073), Protein phosphatase methylesterase, eukaryotic (InterPro:IPR016812); Has 30201 Blast hits to 17322 proteins in 780 species: Archae - 12; Bacteria - 13…	chr4	6284449	6287293	-	68	6286755	6287968	2.49
AT5G59240	protein_coding_gene		Ribosomal protein S8e family protein; FUNCTIONS IN: structural constituent of ribosome; INVOLVED IN: translation, ribosome biogenesis; LOCATED IN: cytosolic small ribosomal subunit, cytosolic ribosome, ribosome, membrane; EXPRESSED IN: 11 plant structures; EXPRESSED DURING: 4 anthesis, F mature embryo stage, petal differentiation and expansion stage, E expanded cotyledon stage, D bilateral stage;…	chr5	23902464	23903733	-	68	23903141	23904462	2.69
AT1G21920	protein_coding_gene		Histone H3 K4-specific methyltransferase SET7/9 family protein; CONTAINS InterPro DOMAIN/s: MORN motif (InterPro:IPR003409); BEST Arabidopsis thaliana protein match is: Histone H3 K4-specific methyltransferase SET7/9 family protein (TAIR:AT1G77660.1); Has 24355 Blast hits to 6247 proteins in 541 species: Archae - 0; Bacteria - 3533; Metazoa - 3700; Fungi - 215; Plants - 2241; Viruses - 0; Other E…	chr1	7704254	7706140	-	68	7705059	7707087	2.56
AT1G78995	protein_coding_gene		unknown protein; Has 30201 Blast hits to 17322 proteins in 780 species: Archae - 12; Bacteria - 1396; Metazoa - 17338; Fungi - 3422; Plants - 5037; Viruses - 0; Other Eukaryotes - 2996 (source: NCBI BLink).	chr1	29715078	29716111	-	68	29713784	29718304	2.57
AT5G16170	protein_coding_gene		Core-2/I-branching beta-1,6-N-acetylglucosaminyltransferase family protein; CONTAINS InterPro DOMAIN/s: Core-2/I-Branching enzyme (InterPro:IPR021141); BEST Arabidopsis thaliana protein match is: Core-2/I-branching beta-1,6-N-acetylglucosaminyltransferase family protein (TAIR:AT5G11730.1); Has 580 Blast hits to 580 proteins in 21 species: Archae - 0; Bacteria - 5; Metazoa - 0; Fungi - 0; Plants -…	chr5	5277866	5279818	+	69	5275015	5280581	1.92
AT3G03810	protein_coding_gene	EDA30, EMBRYO SAC DEVELOPMENT ARREST 30	embryo sac development arrest 30 (EDA30); FUNCTIONS IN: molecular_function unknown; INVOLVED IN: N-terminal protein myristoylation, polar nucleus fusion, pollen tube development; LOCATED IN: chloroplast; EXPRESSED IN: 22 plant structures; EXPRESSED DURING: 13 growth stages; CONTAINS InterPro DOMAIN/s: GDP-fucose protein O-fucosyltransferase (InterPro:IPR019378); BEST Arabidopsis thaliana protein …	chr3	971671	976367	-	70	975765	977110	2.85
AT3G60580	protein_coding_gene		C2H2-like zinc finger protein; FUNCTIONS IN: sequence-specific DNA binding transcription factor activity, zinc ion binding, nucleic acid binding; INVOLVED IN: regulation of transcription; LOCATED IN: intracellular; EXPRESSED IN: 7 plant structures; EXPRESSED DURING: M germinated pollen stage, 4 anthesis, petal differentiation and expansion stage; CONTAINS InterPro DOMAIN/s: Zinc finger, C2H2-like…	chr3	22393938	22395044	+	71	22392037	22395698	2.35
AT5G06110	protein_coding_gene		DnaJ domain ;Myb-like DNA-binding domain; FUNCTIONS IN: heat shock protein binding, DNA binding; INVOLVED IN: protein folding; EXPRESSED IN: 23 plant structures; EXPRESSED DURING: 13 growth stages; CONTAINS InterPro DOMAIN/s: Molecular chaperone, heat shock protein, Hsp40, DnaJ (InterPro:IPR015609), Heat shock protein DnaJ, N-terminal (InterPro:IPR001623), Heat shock protein DnaJ, conserved site …	chr5	1840828	1843872	-	71	1843324	1844563	3.01
AT5G19820	protein_coding_gene	EMB2734, EMBRYO DEFECTIVE 2734	embryo defective 2734 (emb2734); FUNCTIONS IN: lyase activity, binding; INVOLVED IN: embryo development ending in seed dormancy; LOCATED IN: cell wall, phycobilisome; EXPRESSED IN: 23 plant structures; EXPRESSED DURING: 14 growth stages; CONTAINS InterPro DOMAIN/s: HEAT (InterPro:IPR000357), Armadillo-like helical (InterPro:IPR011989), HEAT, type 2 (InterPro:IPR021133), Armadillo-type fold (Inter…	chr5	6695223	6701311	-	71	6700692	6702073	2.65
AT5G39710	protein_coding_gene	EMB2745, EMBRYO DEFECTIVE 2745	EMBRYO DEFECTIVE 2745 (EMB2745); CONTAINS InterPro DOMAIN/s: Pentatricopeptide repeat (InterPro:IPR002885); BEST Arabidopsis thaliana protein match is: Pentatricopeptide repeat (PPR) superfamily protein (TAIR:AT5G55840.1); Has 65335 Blast hits to 15466 proteins in 320 species: Archae - 6; Bacteria - 88; Metazoa - 1398; Fungi - 1479; Plants - 59659; Viruses - 0; Other Eukaryotes - 2705 (source: NC…	chr5	15895728	15897972	+	71	15895008	15896307	2.34
AT4G26950	protein_coding_gene		Protein of unknown function, DUF584; CONTAINS InterPro DOMAIN/s: Protein of unknown function DUF584 (InterPro:IPR007608); BEST Arabidopsis thaliana protein match is: Protein of unknown function, DUF584 (TAIR:AT4G04630.1); Has 1807 Blast hits to 1807 proteins in 277 species: Archae - 0; Bacteria - 0; Metazoa - 736; Fungi - 347; Plants - 385; Viruses - 0; Other Eukaryotes - 339 (source: NCBI BLink).	chr4	13533476	13534359	-	71	13532053	13536525	2.49
AT5G04880	pseudogene		pseudogene of ABC transporter family protein	chr5	1420726	1422582	-	72	1421804	1423506	2.7
AT3G24530	protein_coding_gene		AAA-type ATPase family protein / ankyrin repeat family protein; FUNCTIONS IN: nucleoside-triphosphatase activity, ATPase activity, nucleotide binding, ATP binding; INVOLVED IN: protein metabolic process; LOCATED IN: chloroplast; EXPRESSED IN: 24 plant structures; EXPRESSED DURING: 15 growth stages; CONTAINS InterPro DOMAIN/s: ATPase, AAA+ type, core (InterPro:IPR003593), ATPase, AAA-type, core (I…	chr3	8945424	8947938	-	73	8947398	8948626	2.89
AT4G12910	protein_coding_gene	SCPL20, SERINE CARBOXYPEPTIDASE-LIKE 20	serine carboxypeptidase-like 20 (scpl20); FUNCTIONS IN: serine-type carboxypeptidase activity; INVOLVED IN: proteolysis; LOCATED IN: vacuole; EXPRESSED IN: 23 plant structures; EXPRESSED DURING: 13 growth stages; CONTAINS InterPro DOMAIN/s: Peptidase S10, serine carboxypeptidase (InterPro:IPR001563), Peptidase S10, serine carboxypeptidase, active site (InterPro:IPR018202); BEST Arabidopsis thalia…	chr4	7550432	7553332	-	73	7552721	7554091	2.11
AT4G19380	protein_coding_gene		Long-chain fatty alcohol dehydrogenase family protein; FUNCTIONS IN: electron carrier activity, oxidoreductase activity, acting on CH-OH group of donors, FAD binding; LOCATED IN: cellular_component unknown; EXPRESSED IN: 14 plant structures; EXPRESSED DURING: 6 growth stages; CONTAINS InterPro DOMAIN/s: Glucose-methanol-choline oxidoreductase, N-terminal (InterPro:IPR000172), Glucose-methanol-cho…	chr4	10568364	10572412	-	73	10571747	10573224	2.08
AT4G25160	protein_coding_gene		U-box domain-containing protein kinase family protein; FUNCTIONS IN: ubiquitin-protein ligase activity, protein serine/threonine kinase activity, protein kinase activity, kinase activity, ATP binding; INVOLVED IN: protein amino acid phosphorylation, protein ubiquitination, response to stress; LOCATED IN: ubiquitin ligase complex; EXPRESSED IN: 10 plant structures; EXPRESSED DURING: 4 anthesis, C …	chr4	12903190	12907338	-	73	12906451	12908372	2.28
AT1G08380	protein_coding_gene	PHOTOSYSTEM I SUBUNIT O, PSAO	Encodes subunit O of photosystem I.	chr1	2640812	2641828	-	73	2639777	2643734	2.13
AT1G66725	miRNA	MICRORNA163, MIR163	Encodes a microRNA that targets several SAMT family members. miR163, is highly expressed in A. thaliana diploids but down-regulated in A. thaliana autotetraploids and repressed in A. arenosa and A. suecica. MicroRNAs are regulatory RNAs with a mature length of ~21-nucleotides that are processed from hairpin precursors by Dicer-like enzymes. MicroRNAs can negatively regulate gene expression by att…	chr1	24883930	24884559	+	73	24882043	24885964	2.89
AT4G23020	protein_coding_gene	TON1 RECRUITING MOTIF 11, TRM11	unknown protein; FUNCTIONS IN: molecular_function unknown; INVOLVED IN: biological_process unknown; LOCATED IN: cellular_component unknown; BEST Arabidopsis thaliana protein match is: unknown protein (TAIR:AT4G11780.1).	chr4	12066172	12068538	-	74	12066885	12070340	2.15
AT1G10700	protein_coding_gene	PHOSPHORIBOSYL PYROPHOSPHATE (PRPP) SYNTHASE 3, PRS3	Encodes a P-independent phosphoribosyl pyrophosphate (PRPP) synthase.	chr1	3554103	3556503	+	75	3553424	3554633	2.49
AT1G47870	protein_coding_gene	ARABIDOPSIS THALIANA HOMOLOG OF E2F C, ATE2F2, ATE2FC, E2FC	Member of the E2F transcription factors, (cell cycle genes), key components of the cyclin D/retinoblastoma/E2F pathway. AtE2Fc is regulated by a balance between gene expression and ubiquitin-proteasome proteolysis. AtE2Fc might play a role in cell division and during the transition from skotomorphogenesis to photomorphogenesis. E2Fc has been shown to interact with DPB in its nonphosphorylated for…	chr1	17634756	17637772	+	75	17633991	17635373	2.37
AT1G77760	protein_coding_gene	GNR1, NIA1, NITRATE REDUCTASE 1, NR1	Encodes the cytosolic minor isoform of nitrate reductase (NR). Involved in the first step of nitrate assimilation, it contributes about 15% of the nitrate reductase activity in shoots. Similar to molybdopterin oxidoreductases at the N-terminus, and to FAD/NAD-binding cytochrome reductases at the C-terminus. Cofactors: FAD, heme iron (cytochrome B-557), and molybdenum-pterin.	chr1	29235802	29239445	-	75	29238805	29240236	2.75
AT2G21210	protein_coding_gene	SAUR6, SMALL AUXIN UPREGULATED RNA 6	Putative auxin-regulated protein whose expression is downregulated in response to chitin oligomers.	chr2	9085209	9085909	-	75	9085292	9086677	2.91
AT3G49350	protein_coding_gene		Ypt/Rab-GAP domain of gyp1p superfamily protein; FUNCTIONS IN: RAB GTPase activator activity; INVOLVED IN: regulation of Rab GTPase activity; LOCATED IN: intracellular, chloroplast; EXPRESSED IN: 22 plant structures; EXPRESSED DURING: 13 growth stages; CONTAINS InterPro DOMAIN/s: RabGAP/TBC (InterPro:IPR000195); BEST Arabidopsis thaliana protein match is: Ypt/Rab-GAP domain of gyp1p superfamily p…	chr3	18297405	18300189	-	75	18299650	18300880	2.37
AT5G62890	protein_coding_gene		Xanthine/uracil permease family protein; FUNCTIONS IN: transmembrane transporter activity; INVOLVED IN: transport, transmembrane transport; LOCATED IN: cell wall, vacuole, membrane; EXPRESSED IN: 23 plant structures; EXPRESSED DURING: 13 growth stages; CONTAINS InterPro DOMAIN/s: Xanthine/uracil/vitamin C permease (InterPro:IPR006043); BEST Arabidopsis thaliana protein match is: Xanthine/uracil p…	chr5	25243404	25247369	+	75	25242637	25244023	2.34
AT1G48745	protein_coding_gene		unknown protein; Has 7 Blast hits to 7 proteins in 3 species: Archae - 0; Bacteria - 0; Metazoa - 0; Fungi - 0; Plants - 7; Viruses - 0; Other Eukaryotes - 0 (source: NCBI BLink).	chr1	18030703	18031439	+	75	18029504	18032054	2.09
AT1G80800	pseudogene		pseudogene, 40S ribosomal protein S12 (RPS12B), similar to ribosomal protein S12 GB:AAD39838 GI:5106775 from (Hordeum vulgare); blastp match of 65% identity and 4.7e-12 P-value to GP|23617253|dbj|BAC20920.1||AP005764 putative 40S ribosomal protein S12 {Oryza sativa (japonica cultivar-group)}	chr1	30364012	30364310	+	75	30362505	30365671	2.78
AT2G42370	protein_coding_gene		unknown protein; BEST Arabidopsis thaliana protein match is: unknown protein (TAIR:AT3G58110.2); Has 205 Blast hits to 191 proteins in 60 species: Archae - 3; Bacteria - 23; Metazoa - 73; Fungi - 8; Plants - 34; Viruses - 0; Other Eukaryotes - 64 (source: NCBI BLink).	chr2	17643333	17645533	+	75	17642373	17644445	2.47
AT3G03420	protein_coding_gene		Ku70-binding family protein; CONTAINS InterPro DOMAIN/s: Peptidase M76, ATP23 (InterPro:IPR019165); Has 337 Blast hits to 337 proteins in 174 species: Archae - 0; Bacteria - 0; Metazoa - 95; Fungi - 144; Plants - 46; Viruses - 0; Other Eukaryotes - 52 (source: NCBI BLink).	chr3	812447	814027	+	76	811739	813005	2.7
AT1G04770	protein_coding_gene		Tetratricopeptide repeat (TPR)-like superfamily protein; FUNCTIONS IN: binding; INVOLVED IN: biological_process unknown; EXPRESSED IN: 23 plant structures; EXPRESSED DURING: 13 growth stages; CONTAINS InterPro DOMAIN/s: Tetratricopeptide TPR-1 (InterPro:IPR001440), Tetratricopeptide-like helical (InterPro:IPR011990), Tetratricopeptide repeat-containing (InterPro:IPR013026), Tetratricopeptide repe…	chr1	1336370	1337849	-	76	1335315	1340232	2.51
AT3G05680	protein_coding_gene	EMB2016, EMBRYO DEFECTIVE 2016	embryo defective 2016 (EMB2016); FUNCTIONS IN: molecular_function unknown; INVOLVED IN: embryo development ending in seed dormancy; LOCATED IN: cellular_component unknown.	chr3	1660522	1672522	-	76	1671691	1673202	2.29
AT1G63170	protein_coding_gene		Zinc finger, C3HC4 type (RING finger) family protein; FUNCTIONS IN: zinc ion binding; EXPRESSED IN: 24 plant structures; EXPRESSED DURING: 15 growth stages; CONTAINS InterPro DOMAIN/s: Zinc finger, RING-type (InterPro:IPR001841), Zinc finger, C3HC4 RING-type (InterPro:IPR018957); BEST Arabidopsis thaliana protein match is: Zinc finger, C3HC4 type (RING finger) family protein (TAIR:AT1G12760.1); H…	chr1	23425351	23427311	+	77	23424631	23425918	2.29
AT3G49140	protein_coding_gene		Pentatricopeptide repeat (PPR) superfamily protein; EXPRESSED IN: 23 plant structures; EXPRESSED DURING: 13 growth stages; BEST Arabidopsis thaliana protein match is: Pentatricopeptide repeat (PPR) superfamily protein (TAIR:AT5G24060.2); Has 70134 Blast hits to 25407 proteins in 885 species: Archae - 91; Bacteria - 11736; Metazoa - 6625; Fungi - 3698; Plants - 39243; Viruses - 481; Other Eukaryot…	chr3	18211862	18215619	-	77	18215101	18216293	2.57
AT4G01070	protein_coding_gene	GT72B1, UDP-GLUCOSE-DEPENDENT GLUCOSYLTRANSFERASE 72 B1, UGT72B1	the glycosyltransferase (UGT72B1) is involved in metabolizing xenobiotica (chloroaniline and chlorophenole). Comparison between wild type and knock-out mutant demonstrates the central role of this gene for metabolizing chloroaniline but significantly less for chlorophenole. The glucosyltransferase preferred UDP-xylose over UDP-glucose indicating its (additional) functioning as a xylosyltransferas…	chr4	461591	463556	-	77	462749	464518	2.19
AT4G14350	protein_coding_gene		AGC (cAMP-dependent, cGMP-dependent and protein kinase C) kinase family protein; FUNCTIONS IN: protein kinase activity, kinase activity, ATP binding; INVOLVED IN: protein amino acid phosphorylation; LOCATED IN: cytosol, nucleus, plasma membrane, cytoplasm, phragmoplast; EXPRESSED IN: 23 plant structures; EXPRESSED DURING: 13 growth stages; CONTAINS InterPro DOMAIN/s: Protein kinase, ATP binding s…	chr4	8256085	8260787	-	77	8260021	8261709	3.35
AT4G38090	protein_coding_gene		Ribosomal protein S5 domain 2-like superfamily protein; CONTAINS InterPro DOMAIN/s: Uncharacterised protein family UPF0029, Impact, N-terminal (InterPro:IPR001498), Ribosomal protein S5 domain 2-type fold (InterPro:IPR020568); Has 30201 Blast hits to 17322 proteins in 780 species: Archae - 12; Bacteria - 1396; Metazoa - 17338; Fungi - 3422; Plants - 5037; Viruses - 0; Other Eukaryotes - 2996 (sou…	chr4	17883616	17884821	-	77	17884125	17885673	2.85
AT3G46110	protein_coding_gene		LOCATED IN: plasma membrane; EXPRESSED IN: 19 plant structures; EXPRESSED DURING: 10 growth stages; CONTAINS InterPro DOMAIN/s: Protein of unknown function DUF966 (InterPro:IPR010369), Uncharacterised conserved protein UCP031043 (InterPro:IPR021182); BEST Arabidopsis thaliana protein match is: Domain of unknown function (DUF966) (TAIR:AT5G59790.1); Has 195 Blast hits to 168 proteins in 15 species…	chr3	16932111	16933642	+	77	16930405	16933972	2.73
AT1G22710	protein_coding_gene	ARABIDOPSIS THALIANA SUCROSE-PROTON SYMPORTER 2, ATSUC2, SUC2, SUCROSE TRANSPORTER 1, SUCROSE-PROTON SYMPORTER 2, SUT1	Encodes for a high-affinity transporter essential for phloem loading and long-distance transport. A major sucrose transporter, AtSUC2 can also transport a wide range of physiological and synthetic glucose conjugates with both &#945;- or &#946;-linkage.	chr1	8030640	8033117	-	78	8032471	8033920	2.28
AT1G55040	protein_coding_gene		zinc finger (Ran-binding) family protein; FUNCTIONS IN: binding, zinc ion binding; LOCATED IN: nucleus; EXPRESSED IN: cultured cell, seed; EXPRESSED DURING: E expanded cotyledon stage; CONTAINS InterPro DOMAIN/s: Zinc finger, RanBP2-type (InterPro:IPR001876); BEST Arabidopsis thaliana protein match is: Ran BP2/NZF zinc finger-like superfamily protein (TAIR:AT1G70650.1); Has 22562 Blast hits to 12…	chr1	20534873	20539113	+	78	20534087	20535504	2.41
AT3G58730	protein_coding_gene		vacuolar ATP synthase subunit D (VATD) / V-ATPase D subunit / vacuolar proton pump D subunit (VATPD); FUNCTIONS IN: ATPase activity, coupled to transmembrane movement of substances, proton-transporting ATPase activity, rotational mechanism; INVOLVED IN: ATP synthesis coupled proton transport; LOCATED IN: vacuolar membrane, plasma membrane, vacuole, membrane, plant-type vacuole; EXPRESSED IN: 26 p…	chr3	21718256	21719980	-	78	21719414	21720703	3.26
AT4G10710	protein_coding_gene	GLOBAL TRANSCRIPTION FACTOR C, SPT16	encodes a component of the FAcilitates Chromatin Transcription (FACT) complex, SPT16.Along with SSRP1 binds to the promoter of FLC.	chr4	6601988	6606354	-	78	6605843	6607023	2.45
AT1G33490	protein_coding_gene		unknown protein; CONTAINS InterPro DOMAIN/s: Protein of unknown function DUF2062 (InterPro:IPR018639); BEST Arabidopsis thaliana protein match is: unknown protein (TAIR:AT4G10140.1); Has 88 Blast hits to 88 proteins in 29 species: Archae - 0; Bacteria - 28; Metazoa - 0; Fungi - 0; Plants - 54; Viruses - 0; Other Eukaryotes - 6 (source: NCBI BLink).	chr1	12150689	12152394	-	78	12151475	12153159	2.38
AT1G67792	ncRNA		Potential natural antisense gene, locus overlaps with AT1G67790	chr1	25417608	25420229	+	79	25416457	25418602	2.3
AT1G72970	protein_coding_gene	EDA17, EMBRYO SAC DEVELOPMENT ARREST 17, HOTHEAD, HTH	Originally identified as a mutation that causes floral organs to fuse together. About 10-20% of mutants also have defects in ovules. Mutants have reduced fertility most likely as because of fusions that pistil emergence. The protein has similarity to the mandelonitrile lyase family of FAD containing oxidoreductases and is predicted to be secreted (SignalP).It is expressed in all tissue layers of …	chr1	27452765	27455964	+	79	27450379	27454995	1.96
AT2G16365	protein_coding_gene		F-box family protein; CONTAINS InterPro DOMAIN/s: F-box domain, cyclin-like (InterPro:IPR001810); BEST Arabidopsis thaliana protein match is: F-box family protein (TAIR:AT2G16300.1); Has 35333 Blast hits to 34131 proteins in 2444 species: Archae - 798; Bacteria - 22429; Metazoa - 974; Fungi - 991; Plants - 531; Viruses - 0; Other Eukaryotes - 9610 (source: NCBI BLink).	chr2	7074361	7079181	+	79	7073419	7075147	2.11
AT5G15200	protein_coding_gene		Ribosomal protein S4; FUNCTIONS IN: structural constituent of ribosome; INVOLVED IN: translation; LOCATED IN: in 7 components; EXPRESSED IN: 26 plant structures; EXPRESSED DURING: 14 growth stages; CONTAINS InterPro DOMAIN/s: Ribosomal protein S4 (InterPro:IPR001912), Ribosomal protein S4, conserved site (InterPro:IPR018079), Ribosomal protein S4/S9, eukaryotic/archaeal (InterPro:IPR005710), RNA-…	chr5	4934882	4936408	-	79	4935783	4937193	2.47
AT5G53180	protein_coding_gene	ATPTB2, POLYPYRIMIDINE TRACT-BINDING PROTEIN 2, PTB2	Encodes one of the two polypyrimidine tract-binding (PTB) protein homologs in the Arabidopsis genome. Double mutants have defects in pollen germination.	chr5	21568215	21571902	-	79	21571251	21572712	2.43
AT1G16489	ncRNA		Potential natural antisense gene, locus overlaps with AT1G16490	chr1	5629215	5630488	+	80	5628411	5629860	2.46
AT3G12260	protein_coding_gene		LYR family of Fe/S cluster biogenesis protein; FUNCTIONS IN: catalytic activity; LOCATED IN: mitochondrion, respiratory chain complex I, membrane; EXPRESSED IN: 23 plant structures; EXPRESSED DURING: 14 growth stages; Has 252 Blast hits to 252 proteins in 114 species: Archae - 0; Bacteria - 0; Metazoa - 119; Fungi - 50; Plants - 50; Viruses - 0; Other Eukaryotes - 33 (source: NCBI BLink).	chr3	3908939	3910420	-	80	3909811	3911190	3.52
AT3G20540	protein_coding_gene	POLGAMMA1, POLIB, POLYMERASE GAMMA 1, POLYMERASE I B	Encodes an organellar DNA polymerase I that is also involved in double strand break repair.	chr3	7168131	7173597	+	81	7167518	7168583	2.45
AT3G53570	protein_coding_gene	AFC1, AME2, FC1, FUS3-COMPLEMENTING GENE 1	a member of a CDC2-related kinase subfamily, the LAMMER kinases. activates STE12-dependent functions in yeast.	chr3	19861178	19864588	-	81	19863984	19865355	2.55
AT3G60440	protein_coding_gene		Phosphoglycerate mutase family protein; LOCATED IN: chloroplast; EXPRESSED IN: 19 plant structures; EXPRESSED DURING: 13 growth stages; CONTAINS InterPro DOMAIN/s: Histidine phosphatase superfamily, clade-1 (InterPro:IPR013078), PRIB5 (InterPro:IPR012398); BEST Arabidopsis thaliana protein match is: Phosphoglycerate mutase family protein (TAIR:AT3G60450.1); Has 266 Blast hits to 262 proteins in 1…	chr3	22337792	22339446	+	81	22336996	22338428	2.31
AT4G19410	protein_coding_gene		Pectinacetylesterase family protein; FUNCTIONS IN: carboxylesterase activity; LOCATED IN: cell wall, membrane, plant-type cell wall; EXPRESSED IN: 24 plant structures; EXPRESSED DURING: 14 growth stages; CONTAINS InterPro DOMAIN/s: Pectinacetylesterase (InterPro:IPR004963); BEST Arabidopsis thaliana protein match is: Pectinacetylesterase family protein (TAIR:AT5G45280.2); Has 30201 Blast hits to …	chr4	10580892	10585861	-	81	10583863	10588022	1.98
AT1G11860	protein_coding_gene		Glycine cleavage T-protein family; FUNCTIONS IN: aminomethyltransferase activity; INVOLVED IN: response to cadmium ion; LOCATED IN: in 6 components; EXPRESSED IN: 26 plant structures; EXPRESSED DURING: 15 growth stages; CONTAINS InterPro DOMAIN/s: Glycine cleavage system T protein (InterPro:IPR006223), Glycine cleavage T-protein, N-terminal (InterPro:IPR006222), Glycine cleavage T-protein, C-term…	chr1	4001112	4003267	+	82	4000044	4002017	2.82
AT1G55205	protein_coding_gene		unknown protein; FUNCTIONS IN: molecular_function unknown; INVOLVED IN: biological_process unknown; LOCATED IN: chloroplast; BEST Arabidopsis thaliana protein match is: unknown protein (TAIR:AT3G13674.1); Has 30201 Blast hits to 17322 proteins in 780 species: Archae - 12; Bacteria - 1396; Metazoa - 17338; Fungi - 3422; Plants - 5037; Viruses - 0; Other Eukaryotes - 2996 (source: NCBI BLink).	chr1	20594558	20595268	+	82	20593818	20595136	2.98
AT2G18630	protein_coding_gene		Protein of unknown function (DUF677); INVOLVED IN: N-terminal protein myristoylation; LOCATED IN: plasma membrane, peroxisome, cytoplasm; EXPRESSED IN: 22 plant structures; EXPRESSED DURING: 13 growth stages; CONTAINS InterPro DOMAIN/s: Protein of unknown function DUF677 (InterPro:IPR007749); BEST Arabidopsis thaliana protein match is: Protein of unknown function (DUF677) (TAIR:AT5G66675.1); Has …	chr2	8080502	8082698	+	82	8079319	8081522	1.97
AT2G36885	protein_coding_gene		unknown protein; FUNCTIONS IN: molecular_function unknown; LOCATED IN: chloroplast; EXPRESSED IN: 22 plant structures; EXPRESSED DURING: 13 growth stages; Has 172 Blast hits to 172 proteins in 58 species: Archae - 0; Bacteria - 116; Metazoa - 0; Fungi - 0; Plants - 32; Viruses - 0; Other Eukaryotes - 24 (source: NCBI BLink).	chr2	15482002	15483711	-	82	15483167	15484421	2.48
AT4G01310	protein_coding_gene		Ribosomal L5P family protein; FUNCTIONS IN: structural constituent of ribosome; INVOLVED IN: translation; LOCATED IN: in 6 components; EXPRESSED IN: 24 plant structures; EXPRESSED DURING: 13 growth stages; CONTAINS InterPro DOMAIN/s: Ribosomal protein L5 (InterPro:IPR002132), Ribosomal protein L5, conserved site (InterPro:IPR020929), Ribosomal protein L5, C-terminal (InterPro:IPR020928), Ribosoma…	chr4	543969	545547	-	82	544894	546366	2.31
AT1G31020	protein_coding_gene	ATO2, THIOREDOXIN O2, TO2	thioredoxin O2 (TO2); INVOLVED IN: cell redox homeostasis; EXPRESSED IN: 24 plant structures; EXPRESSED DURING: 15 growth stages; CONTAINS InterPro DOMAIN/s: Thioredoxin fold (InterPro:IPR012335), Thioredoxin-like subdomain (InterPro:IPR006662), Thioredoxin, core (InterPro:IPR015467), Thioredoxin-like (InterPro:IPR017936), Thioredoxin domain (InterPro:IPR013766), Thioredoxin-like fold (InterPro:I…	chr1	11057104	11058867	+	83	11056388	11057656	3.02
AT2G28320	protein_coding_gene		Pleckstrin homology (PH) and lipid-binding START domains-containing protein; FUNCTIONS IN: phosphoinositide binding; INVOLVED IN: signal transduction; LOCATED IN: plasma membrane; EXPRESSED IN: 24 plant structures; EXPRESSED DURING: 15 growth stages; CONTAINS InterPro DOMAIN/s: Protein of unknown function DUF1336 (InterPro:IPR009769), Pleckstrin homology-type (InterPro:IPR011993), Lipid-binding S…	chr2	12094745	12099644	+	84	12094020	12095303	2.48
AT5G17310	protein_coding_gene	ATUGP2, UDP-GLUCOSE PYROPHOSPHORYLASE 2, UGP2	UDP-glucose pyrophosphorylase 2 (UGP2); FUNCTIONS IN: UTP:glucose-1-phosphate uridylyltransferase activity, nucleotidyltransferase activity; INVOLVED IN: response to cadmium ion, callose deposition in cell wall, response to salt stress, metabolic process, pollen development; LOCATED IN: plasma membrane; EXPRESSED IN: 27 plant structures; EXPRESSED DURING: 17 growth stages; CONTAINS InterPro DOMAI…	chr5	5696644	5700922	-	84	5700332	5701681	2.76
AT1G55210	protein_coding_gene		Disease resistance-responsive (dirigent-like protein) family protein; FUNCTIONS IN: molecular_function unknown; INVOLVED IN: lignan biosynthetic process, defense response; LOCATED IN: endomembrane system; EXPRESSED IN: 22 plant structures; EXPRESSED DURING: 13 growth stages; CONTAINS InterPro DOMAIN/s: Plant disease resistance response protein (InterPro:IPR004265); BEST Arabidopsis thaliana prote…	chr1	20597789	20598675	-	84	20596226	20600957	2.54
AT1G63670	protein_coding_gene	TON1 RECRUITING MOTIF 12, TRM12	CONTAINS InterPro DOMAIN/s: Protein of unknown function DUF3741 (InterPro:IPR022212); BEST Arabidopsis thaliana protein match is: Phosphatidylinositol N-acetyglucosaminlytransferase subunit P-related (TAIR:AT2G45900.1); Has 703 Blast hits to 632 proteins in 148 species: Archae - 5; Bacteria - 69; Metazoa - 168; Fungi - 50; Plants - 149; Viruses - 4; Other Eukaryotes - 258 (source: NCBI BLink).	chr1	23607421	23610653	-	85	23609981	23611497	2.3
AT3G49320	protein_coding_gene		Metal-dependent protein hydrolase; CONTAINS InterPro DOMAIN/s: Metal-dependent protein hydrolase (InterPro:IPR003226); BEST Arabidopsis thaliana protein match is: Metal-dependent protein hydrolase (TAIR:AT5G41970.1); Has 666 Blast hits to 662 proteins in 329 species: Archae - 0; Bacteria - 214; Metazoa - 145; Fungi - 141; Plants - 55; Viruses - 0; Other Eukaryotes - 111 (source: NCBI BLink).	chr3	18288246	18290672	-	85	18290039	18291477	2.8
AT4G31580	protein_coding_gene	AT-RSZ22, ATRSZ22, RS-CONTAINING ZINC FINGER PROTEIN 22, RSZ22, RSZP22, SERINE/ARGININE-RICH 22, SRZ-22, SRZ22	Encodes a Serine/arginine-rich (SR) protein RSZp22. SR proteins are splicing regulators that share a modular structure consisting of one or two N-terminal RNA recognition motif domains and a C-terminal RS-rich domain. RSZp22 is located in the nucleolus. It is a nucleocytoplasmic shuttling protein and an interacting partner to the Arabidopsis U1-70K. Barta et al (2010) have proposed a nomenclature…	chr4	15306653	15308347	+	85	15305282	15307855	2.07
AT5G16220	protein_coding_gene		Octicosapeptide/Phox/Bem1p family protein; CONTAINS InterPro DOMAIN/s: Octicosapeptide/Phox/Bem1p (InterPro:IPR000270); BEST Arabidopsis thaliana protein match is: Octicosapeptide/Phox/Bem1p family protein (TAIR:AT2G01190.1); Has 1807 Blast hits to 1807 proteins in 277 species: Archae - 0; Bacteria - 0; Metazoa - 736; Fungi - 347; Plants - 385; Viruses - 0; Other Eukaryotes - 339 (source: NCBI BL…	chr5	5298302	5300610	-	85	5300081	5301311	2.54
AT5G19010	protein_coding_gene	MITOGEN-ACTIVATED PROTEIN KINASE 16, MPK16	member of MAP Kinase	chr5	6344788	6348212	-	85	6347628	6348968	2.45
AT5G40670	protein_coding_gene		PQ-loop repeat family protein / transmembrane family protein; FUNCTIONS IN: molecular_function unknown; INVOLVED IN: biological_process unknown; LOCATED IN: plasma membrane, membrane; EXPRESSED IN: 24 plant structures; EXPRESSED DURING: 15 growth stages; CONTAINS InterPro DOMAIN/s: Cystinosin/ERS1p repeat (InterPro:IPR006603), Lysosomal cystine transporter (InterPro:IPR005282); Has 1807 Blast hit…	chr5	16285710	16287793	+	85	16284852	16286400	2.96
AT1G03630	protein_coding_gene	POR C, PORC, PROTOCHLOROPHYLLIDE OXIDOREDUCTASE C	Encodes for a protein with protochlorophyllide oxidoreductase activity. The enzyme is NADPH- and light-dependent.	chr1	907641	909376	+	86	906831	908280	3.03
AT1G15165	protein_coding_gene		RING/FYVE/PHD zinc finger superfamily protein; FUNCTIONS IN: ubiquitin-protein ligase activity; INVOLVED IN: protein ubiquitination; LOCATED IN: ubiquitin ligase complex; CONTAINS InterPro DOMAIN/s: U box domain (InterPro:IPR003613); BEST Arabidopsis thaliana protein match is: ARM repeat superfamily protein (TAIR:AT1G67530.2); Has 427 Blast hits to 408 proteins in 25 species: Archae - 0; Bacteria…	chr1	5217718	5220113	-	86	5219526	5220874	2.01
AT4G01570	protein_coding_gene		Tetratricopeptide repeat (TPR)-like superfamily protein; CONTAINS InterPro DOMAIN/s: Pentatricopeptide repeat (InterPro:IPR002885); BEST Arabidopsis thaliana protein match is: Tetratricopeptide repeat (TPR)-like superfamily protein (TAIR:AT3G06920.1); Has 59349 Blast hits to 13105 proteins in 268 species: Archae - 8; Bacteria - 24; Metazoa - 241; Fungi - 448; Plants - 57026; Viruses - 0; Other Eu…	chr4	679471	681940	+	86	678653	680119	2.41
AT5G07370	protein_coding_gene	ATIPK2A, IMPK, INOSITOL MULTI-PHOSPHATE KINASE, INOSITOL POLYPHOSPHATE KINASE 2 ALPHA, IPK2A	Encodes inositol polyphosphate kinase, which phosphorylates inositol 1,4,5-triphosphate and inositol 1,3,4,5-tetrakisphosphate to generate inositol 1,3,4,5,6-pentakisphosphate	chr5	2330384	2332281	+	86	2329564	2331034	2.34
AT5G41240	protein_coding_gene	ATGSTT2, GLUTATHIONE S-TRANSFERASE THETA 2, GST10B, GSTT2	Encodes glutathione transferase belonging to the theta class of GSTs. Naming convention according to Wagner et al. (2002).	chr5	16498154	16500858	-	86	16500291	16501599	2.47
AT5G41690	protein_coding_gene		RNA-binding (RRM/RBD/RNP motifs) family protein; FUNCTIONS IN: RNA binding, nucleotide binding, nucleic acid binding; CONTAINS InterPro DOMAIN/s: RNA recognition motif, RNP-1 (InterPro:IPR000504), Nucleotide-binding, alpha-beta plait (InterPro:IPR012677); BEST Arabidopsis thaliana protein match is: RNA-binding (RRM/RBD/RNP motifs) family protein (TAIR:AT1G45100.1); Has 16649 Blast hits to 9973 pr…	chr5	16670000	16674966	-	86	16673733	16676373	2.05
AT2G30110	protein_coding_gene	ATUBA1, MODIFIER OF SNC1 5, MOS5, UBA1, UBIQUITIN-ACTIVATING ENZYME 1	Encodes a ubiquitin-activating enzyme (E1), involved in the first step in conjugating multiple ubiquitins to proteins targeted for degradation. Gene is expressed in most tissues examined. Mutant is able to revert the constitutive defense responses phenotype of snc1, which indicates the gene is involved in defense response. It also indicates that ubiquitination plays a role in plant defense signal…	chr2	12852371	12857617	-	87	12857050	12858359	2.87
AT3G53580	protein_coding_gene		diaminopimelate epimerase family protein; FUNCTIONS IN: diaminopimelate epimerase activity; INVOLVED IN: lysine biosynthetic process via diaminopimelate; LOCATED IN: chloroplast; EXPRESSED IN: 24 plant structures; EXPRESSED DURING: 15 growth stages; CONTAINS InterPro DOMAIN/s: Diaminopimelate epimerase, active site (InterPro:IPR018510), Diaminopimelate epimerase (InterPro:IPR001653); Has 7123 Bla…	chr3	19864756	19867134	+	87	19863984	19865355	2.55
AT5G02230	protein_coding_gene		Haloacid dehalogenase-like hydrolase (HAD) superfamily protein; FUNCTIONS IN: hydrolase activity, catalytic activity; INVOLVED IN: metabolic process; LOCATED IN: cellular_component unknown; EXPRESSED IN: 24 plant structures; EXPRESSED DURING: 15 growth stages; CONTAINS InterPro DOMAIN/s: Haloacid dehalogenase-like hydrolase (InterPro:IPR005834), Pyrimidine 5-nucleotidase (InterPro:IPR010237), HAD…	chr5	449056	450654	+	88	448362	449575	2.02
AT1G17420	protein_coding_gene	ARABIDOPSIS THALIANA LIPOXYGENASE 3, ATLOX3, LIPOXYGENASE 3, LOX3	LOX3 encode a Lipoxygenase. Lipoxygenases (LOXs) catalyze the oxygenation of fatty acids (FAs).	chr1	5977410	5981480	+	89	5976663	5977981	2.81
AT2G40780	protein_coding_gene		Nucleic acid-binding, OB-fold-like protein; FUNCTIONS IN: RNA binding, translation initiation factor activity; INVOLVED IN: translational initiation; LOCATED IN: cellular_component unknown; EXPRESSED IN: 11 plant structures; EXPRESSED DURING: 6 growth stages; CONTAINS InterPro DOMAIN/s: Nucleic acid-binding, OB-fold (InterPro:IPR012340), Nucleic acid-binding, OB-fold-like (InterPro:IPR016027), S1…	chr2	17021504	17022916	+	89	17020465	17022367	3.26
AT3G21670	protein_coding_gene	ATNPF6.4, NPF6.4, NRT1/ PTR FAMILY 6.4	Major facilitator superfamily protein; FUNCTIONS IN: transporter activity; INVOLVED IN: oligopeptide transport; LOCATED IN: membrane; EXPRESSED IN: 21 plant structures; EXPRESSED DURING: 13 growth stages; CONTAINS InterPro DOMAIN/s: Oligopeptide transporter (InterPro:IPR000109), Major facilitator superfamily, general substrate transporter (InterPro:IPR016196); BEST Arabidopsis thaliana protein ma…	chr3	7626756	7629151	-	89	7628433	7630048	2.25
AT4G34840	protein_coding_gene	ARABIDOPSIS METHYLTHIOADENOSINE NUCLEOSIDASE 2, ATMTAN2, ATMTN2, METHYLTHIOADENOSINE NUCLEOSIDASE 2, MTAN2, MTN2	Encodes one of the 5'-methylthioadenosine nucleosidases (AT4G38800/MTN1; AT4G34840/MTN2). Double mutant, mtn1-1mtn2-1, retains approximately 14% of the MTN enzyme activity present in the wild type and displays a pleiotropic phenotype that includes altered vasculature and impaired fertility.	chr4	16606273	16608024	+	89	16605273	16607097	2.85
AT5G55730	protein_coding_gene	FASCICLIN-LIKE ARABINOGALACTAN 1, FLA1	Encodes fasciclin-like arabinogalactan-protein 1 (Fla1). fla1 mutants show defects in shoot regeneration.	chr5	22558147	22560461	-	89	22558817	22562284	2.27
AT1G03445	protein_coding_gene	BRI1 SUPPRESSOR 1, BSU1	encodes a serine閳ユ悤hreonine protein phosphatase with an N-terminal Kelch-repeat domain, which is nuclear localized and expressed preferentially in elongating cells. Genetic evidence suggest that this gene plays a redundant role (along with other members of the same gene family) in modulating growth in response to brassinosteroid.	chr1	854409	859701	-	90	859165	860418	2.4
AT2G38330	protein_coding_gene		MATE efflux family protein; FUNCTIONS IN: antiporter activity, drug transmembrane transporter activity, transporter activity; INVOLVED IN: drug transmembrane transport, transmembrane transport; LOCATED IN: chloroplast, membrane; EXPRESSED IN: 22 plant structures; EXPRESSED DURING: 13 growth stages; CONTAINS InterPro DOMAIN/s: Multi antimicrobial extrusion protein MatE (InterPro:IPR002528); BEST A…	chr2	16064502	16067437	+	90	16063726	16065100	3.21
AT3G18160	protein_coding_gene	PEROXIN 3-1, PEX3-1	peroxin 3-1 (PEX3-1); FUNCTIONS IN: molecular_function unknown; INVOLVED IN: peroxisome organization; LOCATED IN: peroxisome, integral to peroxisomal membrane; EXPRESSED IN: 23 plant structures; EXPRESSED DURING: 13 growth stages; CONTAINS InterPro DOMAIN/s: Peroxin-3 (InterPro:IPR006966); BEST Arabidopsis thaliana protein match is: peroxin 3 (TAIR:AT1G48635.1); Has 308 Blast hits to 308 proteins…	chr3	6220625	6223073	+	90	6219465	6221606	2.1
AT5G59250	protein_coding_gene		Major facilitator superfamily protein; FUNCTIONS IN: carbohydrate transmembrane transporter activity, sugar:hydrogen symporter activity; INVOLVED IN: transport, transmembrane transport; LOCATED IN: chloroplast, membrane, chloroplast envelope; EXPRESSED IN: 21 plant structures; EXPRESSED DURING: 13 growth stages; CONTAINS InterPro DOMAIN/s: Sugar transporter, conserved site (InterPro:IPR005829), M…	chr5	23903891	23906977	+	90	23903141	23904462	2.69
AT1G62740	protein_coding_gene	HOP2	Encodes one of the 36 carboxylate clamp (CC)-tetratricopeptide repeat (TPR) proteins (Prasad 2010, Pubmed ID: 20856808) with potential to interact with Hsp90/Hsp70 as co-chaperones.	chr1	23230955	23233543	+	91	23230194	23231535	2.64
AT2G15630	protein_coding_gene		Pentatricopeptide repeat (PPR) superfamily protein; CONTAINS InterPro DOMAIN/s: Pentatricopeptide repeat (InterPro:IPR002885); BEST Arabidopsis thaliana protein match is: Tetratricopeptide repeat (TPR)-like superfamily protein (TAIR:AT5G01110.1); Has 56384 Blast hits to 14280 proteins in 305 species: Archae - 4; Bacteria - 41; Metazoa - 1079; Fungi - 1056; Plants - 52130; Viruses - 0; Other Eukar…	chr2	6814520	6816404	+	91	6813817	6815042	2.48
AT4G33140	protein_coding_gene		Haloacid dehalogenase-like hydrolase (HAD) superfamily protein; FUNCTIONS IN: phosphatase activity; EXPRESSED IN: 24 plant structures; EXPRESSED DURING: 15 growth stages; CONTAINS InterPro DOMAIN/s: 5&apos;(3&apos;)-deoxyribonucleotidase (InterPro:IPR010708); Has 30201 Blast hits to 17322 proteins in 780 species: Archae - 12; Bacteria - 1396; Metazoa - 17338; Fungi - 3422; Plants - 5037; Viruses …	chr4	15981404	15984351	+	91	15980042	15982585	2.29
AT1G10865	protein_coding_gene		FUNCTIONS IN: molecular_function unknown; INVOLVED IN: biological_process unknown; LOCATED IN: cellular_component unknown; CONTAINS InterPro DOMAIN/s: Cytochrome c oxidase assembly protein PET191, N-terminal (InterPro:IPR018793); Has 241 Blast hits to 241 proteins in 124 species: Archae - 0; Bacteria - 0; Metazoa - 100; Fungi - 94; Plants - 38; Viruses - 0; Other Eukaryotes - 9 (source: NCBI BLin…	chr1	3614512	3616159	-	92	3615554	3616949	2.65
AT1G12390	protein_coding_gene		Cornichon family protein; FUNCTIONS IN: molecular_function unknown; INVOLVED IN: intracellular signaling pathway; LOCATED IN: endomembrane system, membrane; CONTAINS InterPro DOMAIN/s: Cornichon (InterPro:IPR003377); BEST Arabidopsis thaliana protein match is: Cornichon family protein (TAIR:AT1G12340.1); Has 617 Blast hits to 617 proteins in 176 species: Archae - 0; Bacteria - 0; Metazoa - 324; F…	chr1	4220099	4221774	+	92	4219181	4220834	2.67
AT1G15820	protein_coding_gene	CP24, LHCB6, LIGHT HARVESTING COMPLEX PHOTOSYSTEM II SUBUNIT 6	Lhcb6 protein (Lhcb6), light harvesting complex of photosystem II.	chr1	5446461	5447859	-	92	5447257	5448647	2.4
AT4G26630	protein_coding_gene		DEK domain-containing chromatin associated protein; CONTAINS InterPro DOMAIN/s: DEK, C-terminal (InterPro:IPR014876); BEST Arabidopsis thaliana protein match is: DEK domain-containing chromatin associated protein (TAIR:AT5G55660.1); Has 293195 Blast hits to 121176 proteins in 3836 species: Archae - 1379; Bacteria - 45347; Metazoa - 110567; Fungi - 36004; Plants - 15140; Viruses - 1802; Other Euka…	chr4	13430526	13435770	-	92	13435263	13436463	2.69
AT1G71528	ncRNA		Potential natural antisense gene, locus overlaps with AT1G71530	chr1	26939561	26942952	-	93	26942487	26943604	2.88
AT3G03550	protein_coding_gene		RING/U-box superfamily protein; FUNCTIONS IN: zinc ion binding; INVOLVED IN: response to karrikin; EXPRESSED IN: 19 plant structures; EXPRESSED DURING: 8 growth stages; CONTAINS InterPro DOMAIN/s: Zinc finger, RING-type (InterPro:IPR001841), Zinc finger, C3HC4 RING-type (InterPro:IPR018957); BEST Arabidopsis thaliana protein match is: RING/U-box superfamily protein (TAIR:AT5G17600.1); Has 9886 Bl…	chr3	850107	851590	-	93	850963	852404	2.2
AT3G59765	ncRNA		Unknown gene	chr3	22076460	22078339	-	93	22077354	22079512	2.13
AT2G37720	protein_coding_gene	TBL15, TRICHOME BIREFRINGENCE-LIKE 15	Encodes a member of the TBL (TRICHOME BIREFRINGENCE-LIKE) gene family containing a plant-specific DUF231 (domain of unknown function) domain. TBL gene family has 46 members, two of which (TBR/AT5G06700 and TBL3/AT5G01360) have been shown to be involved in the synthesis and deposition of secondary wall cellulose, presumably by influencing the esterification state of pectic polymers. A nomenclature…	chr2	15818081	15821295	+	93	15816154	15820195	2.26
AT2G19680	protein_coding_gene		Mitochondrial ATP synthase subunit G protein; FUNCTIONS IN: hydrogen ion transmembrane transporter activity; INVOLVED IN: proton transport, ATP synthesis coupled proton transport; LOCATED IN: mitochondrial proton-transporting ATP synthase complex, coupling factor F(o); EXPRESSED IN: 22 plant structures; EXPRESSED DURING: 13 growth stages; CONTAINS InterPro DOMAIN/s: ATPase, F0 complex, subunit G,…	chr2	8501324	8502831	+	94	8500592	8501869	2.72
AT3G04830	protein_coding_gene		Protein prenylyltransferase superfamily protein; FUNCTIONS IN: binding; INVOLVED IN: biological_process unknown; LOCATED IN: cellular_component unknown; EXPRESSED IN: 23 plant structures; EXPRESSED DURING: 13 growth stages; CONTAINS InterPro DOMAIN/s: Tetratricopeptide-like helical (InterPro:IPR011990), Tetratricopeptide repeat-containing (InterPro:IPR013026); BEST Arabidopsis thaliana protein ma…	chr3	1326226	1329364	+	94	1325465	1326801	2.77
AT3G07090	protein_coding_gene		PPPDE putative thiol peptidase family protein; CONTAINS InterPro DOMAIN/s: Protein of unknown function DUF862, eukaryotic (InterPro:IPR008580); BEST Arabidopsis thaliana protein match is: PPPDE putative thiol peptidase family protein (TAIR:AT5G25170.1); Has 872 Blast hits to 872 proteins in 189 species: Archae - 0; Bacteria - 0; Metazoa - 235; Fungi - 119; Plants - 332; Viruses - 0; Other Eukaryo…	chr3	2242997	2244820	-	94	2244253	2245576	2.69
AT3G46385	pseudogene		pseudogene of unknown protein	chr3	17065484	17066571	-	94	17066051	17067281	2.78
AT5G45060	protein_coding_gene		Disease resistance protein (TIR-NBS-LRR class) family; FUNCTIONS IN: transmembrane receptor activity, nucleoside-triphosphatase activity, nucleotide binding, ATP binding; INVOLVED IN: signal transduction, apoptosis, defense response, innate immune response; LOCATED IN: intrinsic to membrane; EXPRESSED IN: 14 plant structures; EXPRESSED DURING: F mature embryo stage, petal differentiation and expa…	chr5	18182037	18186495	+	94	18181164	18183099	2.23
AT1G69640	protein_coding_gene	SBH1, SPHINGOID BASE HYDROXYLASE 1	Encodes one of the two redundant sphingoid base hydroxylases (SBH). Involved in sphingolipid trihydroxy long-chain base (4-hydroxysphinganine) biosynthesis. Double mutants of SBHs were dwarfed and not able to progress from vegetative to reproductive growth.	chr1	26193658	26195695	-	95	26195170	26196412	2.39
AT3G55340	protein_coding_gene	PHIP1, PHRAGMOPLASTIN INTERACTING PROTEIN 1	Plant-specific protein. Interacts with phragmoplastin, Rop1 and Rop2. Involved in cell plate formation.	chr3	20515646	20518059	+	95	20514886	20516218	2.42
AT5G37850	protein_coding_gene	ATSOS4, SALT OVERLY SENSITIVE 4, SOS4	Encodes a pyridoxal kinase required for root hair development. Mutants are hypersensitive to Na+, K+ and Li+.	chr5	15065373	15068999	+	95	15064586	15065972	2.45
AT5G03500	protein_coding_gene		Mediator complex, subunit Med7; FUNCTIONS IN: RNA polymerase II transcription mediator activity; INVOLVED IN: regulation of transcription from RNA polymerase II promoter; LOCATED IN: mediator complex; CONTAINS InterPro DOMAIN/s: Mediator complex, subunit Med7 (InterPro:IPR009244); BEST Arabidopsis thaliana protein match is: Mediator complex, subunit Med7 (TAIR:AT5G03220.1); Has 402 Blast hits to …	chr5	876520	878336	-	95	877633	878851	2.25
AT2G21500	protein_coding_gene		RING/U-box superfamily protein; FUNCTIONS IN: zinc ion binding; LOCATED IN: plasma membrane; EXPRESSED IN: cultured cell; CONTAINS InterPro DOMAIN/s: Zinc finger, RING-type (InterPro:IPR001841); BEST Arabidopsis thaliana protein match is: RING/U-box superfamily protein (TAIR:AT4G39140.5); Has 279 Blast hits to 254 proteins in 46 species: Archae - 0; Bacteria - 2; Metazoa - 46; Fungi - 31; Plants …	chr2	9207548	9210231	-	96	9209598	9211058	3.18
AT3G09085	protein_coding_gene		Protein of unknown function (DUF962); CONTAINS InterPro DOMAIN/s: Protein of unknown function DUF962 (InterPro:IPR009305); Has 704 Blast hits to 704 proteins in 265 species: Archae - 0; Bacteria - 429; Metazoa - 0; Fungi - 2; Plants - 37; Viruses - 0; Other Eukaryotes - 236 (source: NCBI BLink).	chr3	2782132	2782740	+	97	2781320	2782751	2.39
AT3G54826	protein_coding_gene	ZINC RIBBON 3, ZR3	Zim17-type zinc finger protein; CONTAINS InterPro DOMAIN/s: Zinc finger, Zim17-type (InterPro:IPR007853); Has 403 Blast hits to 403 proteins in 183 species: Archae - 0; Bacteria - 0; Metazoa - 114; Fungi - 127; Plants - 101; Viruses - 0; Other Eukaryotes - 61 (source: NCBI BLink).	chr3	20310326	20311821	+	97	20309682	20310778	2.65
AT4G36980	protein_coding_gene		FUNCTIONS IN: molecular_function unknown; INVOLVED IN: biological_process unknown; EXPRESSED IN: 22 plant structures; EXPRESSED DURING: 13 growth stages; CONTAINS InterPro DOMAIN/s: Splicing factor, suppressor of white apricot (InterPro:IPR019147).	chr4	17433642	17437069	-	97	17436449	17437885	2.16
AT1G75000	protein_coding_gene		GNS1/SUR4 membrane protein family; FUNCTIONS IN: molecular_function unknown; INVOLVED IN: biological_process unknown; LOCATED IN: integral to membrane; CONTAINS InterPro DOMAIN/s: GNS1/SUR4 membrane protein (InterPro:IPR002076); BEST Arabidopsis thaliana protein match is: GNS1/SUR4 membrane protein family (TAIR:AT4G36830.1); Has 217 Blast hits to 217 proteins in 67 species: Archae - 0; Bacteria -…	chr1	28163649	28164586	+	97	28162356	28165138	2.19
AT5G11480	protein_coding_gene		P-loop containing nucleoside triphosphate hydrolases superfamily protein; FUNCTIONS IN: GTP binding; INVOLVED IN: barrier septum formation; LOCATED IN: intracellular, chloroplast; EXPRESSED IN: 22 plant structures; EXPRESSED DURING: 13 growth stages; CONTAINS InterPro DOMAIN/s: GTP-binding protein, HSR1-related (InterPro:IPR002917), GTP-binding protein, ribosome biogenesis, YsxC (InterPro:IPR0199…	chr5	3669192	3671574	-	98	3670949	3672397	2.57
AT1G68650	protein_coding_gene		Uncharacterized protein family (UPF0016); FUNCTIONS IN: molecular_function unknown; INVOLVED IN: biological_process unknown; LOCATED IN: membrane; EXPRESSED IN: 22 plant structures; EXPRESSED DURING: 13 growth stages; CONTAINS InterPro DOMAIN/s: Uncharacterised protein family UPF0016 (InterPro:IPR001727); BEST Arabidopsis thaliana protein match is: Uncharacterized protein family (UPF0016) (TAIR:A…	chr1	25775740	25777874	+	99	25774997	25776286	2.4
AT2G38610	protein_coding_gene		RNA-binding KH domain-containing protein; FUNCTIONS IN: RNA binding, nucleic acid binding; INVOLVED IN: biological_process unknown; LOCATED IN: cellular_component unknown; EXPRESSED IN: 23 plant structures; EXPRESSED DURING: 13 growth stages; CONTAINS InterPro DOMAIN/s: K Homology (InterPro:IPR004087), K Homology, type 1, subgroup (InterPro:IPR018111); BEST Arabidopsis thaliana protein match is: …	chr2	16147112	16149873	-	99	16149146	16150800	2.46
AT1G31010	protein_coding_gene	ORGANELLAR SINGLE-STRANDED DNA BINDING PROTEIN 4, OSB4	organellar single-stranded DNA binding protein 4 (OSB4); FUNCTIONS IN: single-stranded DNA binding; INVOLVED IN: biological_process unknown; LOCATED IN: chloroplast; EXPRESSED IN: 21 plant structures; EXPRESSED DURING: 12 growth stages; CONTAINS InterPro DOMAIN/s: Nucleic acid-binding, OB-fold-like (InterPro:IPR016027), Nucleic acid-binding, OB-fold (InterPro:IPR012340), Primosome PriB/single-str…	chr1	11054730	11056921	-	100	11056388	11057656	3.02
AT1G79220	protein_coding_gene		Mitochondrial transcription termination factor family protein; CONTAINS InterPro DOMAIN/s: Mitochodrial transcription termination factor-related (InterPro:IPR003690); BEST Arabidopsis thaliana protein match is: Mitochondrial transcription termination factor family protein (TAIR:AT5G64950.1); Has 30201 Blast hits to 17322 proteins in 780 species: Archae - 12; Bacteria - 1396; Metazoa - 17338; Fung…	chr1	29798934	29800525	+	100	29798162	29799507	2.83
AT2G40770	protein_coding_gene		zinc ion binding;DNA binding;helicases;ATP binding;nucleic acid binding; FUNCTIONS IN: helicase activity, DNA binding, zinc ion binding, nucleic acid binding, ATP binding; EXPRESSED IN: 21 plant structures; EXPRESSED DURING: 11 growth stages; CONTAINS InterPro DOMAIN/s: Zinc finger, RING-type (InterPro:IPR001841), Zinc finger, PHD-type, conserved site (InterPro:IPR019786), Zinc finger, PHD-type (…	chr2	17013268	17021315	-	100	17020465	17022367	3.26
AT3G49410	protein_coding_gene		Transcription factor IIIC, subunit 5; CONTAINS InterPro DOMAIN/s: Transcription factor IIIC, subunit 5 (InterPro:IPR019136); BEST Arabidopsis thaliana protein match is: Transcription factor IIIC, subunit 5 (TAIR:AT5G24450.1); Has 2810 Blast hits to 2245 proteins in 293 species: Archae - 21; Bacteria - 231; Metazoa - 753; Fungi - 513; Plants - 191; Viruses - 81; Other Eukaryotes - 1020 (source: NC…	chr3	18324745	18329191	+	100	18323987	18325304	2.77
AT3G54280	protein_coding_gene	ATBTAF1, BTAF1, CHA16, CHR16, RGD3, ROOT GROWTH DEFECTIVE 3	ROOT GROWTH DEFECTIVE 3 (RGD3); FUNCTIONS IN: helicase activity, binding, DNA binding, nucleic acid binding, ATP binding; EXPRESSED IN: 23 plant structures; EXPRESSED DURING: 14 growth stages; CONTAINS InterPro DOMAIN/s: Armadillo-like helical (InterPro:IPR011989), DEAD-like helicase, N-terminal (InterPro:IPR014001), Armadillo-type fold (InterPro:IPR016024), DNA/RNA helicase, C-terminal (InterPro…	chr3	20091975	20104257	+	100	20091197	20092555	2.53
AT1G64860	protein_coding_gene	RNA POLYMERASE SIGMA SUBUNIT 1, RNAPOLYMERASE SIGMA SUBUNIT 2, RPOD1, SIG1, SIG2, SIGA, SIGB, SIGMA FACTOR A	Subunit of chloroplast RNA polymerase, confers the ability to recognize promoter sequences on the core enzyme	chr1	24097912	24100937	+	101	24097073	24098550	2.51
AT2G29890	protein_coding_gene	ATVLN1, VILLIN 1, VLN1	Encodes a ubiquitously expressed villin-like protein, whose mRNA may be alternatively processed. Villin belongs to a superfamily of actin binding proteins called the villin/gelsolin family. Animal villins are involved in actin binding. VLN1 protein co-localizes with actin filaments in several assays. VLN1 binds and bundles F-actin in a calcium-independent manner. It does not nucleate, cap or seve…	chr2	12744149	12749596	+	101	12743360	12744737	2.33
AT3G44670	protein_coding_gene		Disease resistance protein (TIR-NBS-LRR class) family; FUNCTIONS IN: transmembrane receptor activity, nucleoside-triphosphatase activity, nucleotide binding, ATP binding; INVOLVED IN: defense response to bacterium, N-terminal protein myristoylation, defense response; LOCATED IN: intrinsic to membrane; CONTAINS InterPro DOMAIN/s: ATPase, AAA+ type, core (InterPro:IPR003593), NB-ARC (InterPro:IPR00…	chr3	16216949	16221617	+	101	16216038	16218064	2.34
AT5G06320	protein_coding_gene	NDR1/HIN1-LIKE 3, NHL3	encodes a protein whose sequence is similar to tobacco hairpin-induced gene (HIN1) and Arabidopsis non-race specific disease resistance gene (NDR1). Expression of this gene is induced by cucumber mosaic virus, spermine and Pseudomonas syringae pv. tomato DC3000. The gene product is localized to the plasma membrane.	chr5	1930792	1931768	-	101	1930514	1932822	1.92
AT5G19430	protein_coding_gene		RING/U-box superfamily protein; FUNCTIONS IN: zinc ion binding; EXPRESSED IN: 22 plant structures; EXPRESSED DURING: 14 growth stages; CONTAINS InterPro DOMAIN/s: Zinc finger, RING-type, conserved site (InterPro:IPR017907), Zinc finger, RING-type (InterPro:IPR001841), Zinc finger, C3HC4 RING-type (InterPro:IPR018957); BEST Arabidopsis thaliana protein match is: RING/U-box superfamily protein (TAI…	chr5	6553702	6555848	+	102	6552777	6554425	2.25
AT3G14130	protein_coding_gene	HAOX1	Aldolase-type TIM barrel family protein; FUNCTIONS IN: glycolate oxidase activity, oxidoreductase activity, FMN binding, catalytic activity; INVOLVED IN: oxidation reduction, metabolic process; CONTAINS InterPro DOMAIN/s: Aldolase-type TIM barrel (InterPro:IPR013785), FMN-dependent alpha-hydroxy acid dehydrogenase, active site (InterPro:IPR008259), FMN-dependent dehydrogenase (InterPro:IPR000262)…	chr3	4685645	4688309	-	102	4687455	4688961	2.65
AT1G20230	protein_coding_gene		Pentatricopeptide repeat (PPR) superfamily protein; CONTAINS InterPro DOMAIN/s: Pentatricopeptide repeat (InterPro:IPR002885); BEST Arabidopsis thaliana protein match is: Tetratricopeptide repeat (TPR)-like superfamily protein (TAIR:AT3G23330.1); Has 43615 Blast hits to 14351 proteins in 266 species: Archae - 0; Bacteria - 17; Metazoa - 112; Fungi - 108; Plants - 42635; Viruses - 0; Other Eukaryo…	chr1	7009569	7011852	+	103	7008781	7010153	2.68
AT2G24220	protein_coding_gene	ATPUP5, PUP5, PURINE PERMEASE 5	Member of a family of proteins related to PUP1, a purine transporter. May be involved in the transport of purine and purine derivatives such as cytokinins, across the plasma membrane.	chr2	10300114	10301787	+	103	10299376	10300648	2.06
AT3G59780	protein_coding_gene		Rhodanese/Cell cycle control phosphatase superfamily protein; FUNCTIONS IN: molecular_function unknown; INVOLVED IN: biological_process unknown; LOCATED IN: nucleus, chloroplast; EXPRESSED IN: guard cell; CONTAINS InterPro DOMAIN/s: Rhodanese-like (InterPro:IPR001763); BEST Arabidopsis thaliana protein match is: calcium sensing receptor (TAIR:AT5G23060.1); Has 1153 Blast hits to 413 proteins in 1…	chr3	22086477	22090444	+	103	22085704	22087046	2.19
AT2G19170	protein_coding_gene	SLP3, SUBTILISIN-LIKE SERINE PROTEASE 3	Encodes a novel subtilisin-like serine protease.	chr2	8314004	8318596	-	104	8317911	8319491	1.93
AT5G02840	protein_coding_gene	LCL1, LHY/CCA1-LIKE 1	CCA1 and LHY colocalize in the nucleus and form heterodimers in vivo. CCA1 and LHY function synergistically in regulating circadian rhythms of Arabidopsis.	chr5	648703	651958	+	104	647828	649371	2.77
AT1G68220	protein_coding_gene		Protein of unknown function (DUF1218); FUNCTIONS IN: molecular_function unknown; INVOLVED IN: biological_process unknown; LOCATED IN: plasma membrane; EXPRESSED IN: 22 plant structures; EXPRESSED DURING: 13 growth stages; CONTAINS InterPro DOMAIN/s: Protein of unknown function DUF1218 (InterPro:IPR009606); BEST Arabidopsis thaliana protein match is: Protein of unknown function (DUF1218) (TAIR:AT1…	chr1	25570230	25571712	+	104	25569669	25571000	2.14
AT1G43670	protein_coding_gene	ARABIDOPSIS THALIANA CYTOSOLIC FRUCTOSE-1,6-BISPHOSPHATASE, ATCFBP, FBP, FINS1, FRUCTOSE INSENSITIVE 1, FRUCTOSE-1,6-BISPHOSPHATASE	Encodes a fructose-1,6-bisphosphatase. This enzyme, in addition to catalyzing the formation of fructose-6-phosphate for sucrose biosynthesis, appears to play a role in fructose-mediated signaling that is independent of its enzymatic activity. atcfbp-1/fins1 mutants have reduced photosynthetic rates, elevated levels of starch and reduced levels of sucrose during the day. Although the protein is ex…	chr1	16468043	16470500	+	105	16467194	16468684	2.6
AT1G48410	protein_coding_gene	AGO1, ARGONAUTE 1, ATAGO1, ICU9	Encodes an RNA Slicer that selectively recruits microRNAs and siRNAs. There is currently no evidence that AGO1 Slicer is in a high molecular weight RNA-induced silencing complex (RISC). Mutants are defective in post-transcriptional gene silencing and have pleiotropic developmental and morphological defects. Through its action on the regulation of ARF17 expression, the protein regulates genes invo…	chr1	17885632	17892596	-	105	17892104	17893299	2.68
AT2G32170	protein_coding_gene		S-adenosyl-L-methionine-dependent methyltransferases superfamily protein; LOCATED IN: cellular_component unknown; EXPRESSED IN: 24 plant structures; EXPRESSED DURING: 15 growth stages; CONTAINS InterPro DOMAIN/s: N2227-like (InterPro:IPR012901); BEST Arabidopsis thaliana protein match is: S-adenosyl-L-methionine-dependent methyltransferases superfamily protein (TAIR:AT2G32160.3); Has 521 Blast hi…	chr2	13666455	13671515	+	105	13665678	13667023	2.3
AT3G46180	protein_coding_gene	ATUTR5, UDP-GALACTOSE TRANSPORTER 5, UTR5	UDP-galactose transporter 5 (UTR5); FUNCTIONS IN: galactose transmembrane transporter activity; INVOLVED IN: transmembrane transport; EXPRESSED IN: 22 plant structures; EXPRESSED DURING: 14 growth stages; CONTAINS InterPro DOMAIN/s: UAA transporter (InterPro:IPR013657); BEST Arabidopsis thaliana protein match is: UDP-N-acetylglucosamine (UAA) transporter family (TAIR:AT5G59740.1); Has 1091 Blast …	chr3	16954364	16956833	-	105	16956317	16957560	2.87
AT4G32420	protein_coding_gene		Cyclophilin-like peptidyl-prolyl cis-trans isomerase family protein; FUNCTIONS IN: peptidyl-prolyl cis-trans isomerase activity; INVOLVED IN: protein folding; EXPRESSED IN: 23 plant structures; EXPRESSED DURING: 13 growth stages; CONTAINS InterPro DOMAIN/s: Cyclophilin-like (InterPro:IPR015891), Peptidyl-prolyl cis-trans isomerase, cyclophilin-type (InterPro:IPR002130); BEST Arabidopsis thaliana …	chr4	15647371	15652756	-	105	15652196	15653527	2.36
AT1G23890	protein_coding_gene		NHL domain-containing protein; FUNCTIONS IN: molecular_function unknown; INVOLVED IN: biological_process unknown; LOCATED IN: endomembrane system; EXPRESSED IN: 24 plant structures; EXPRESSED DURING: 13 growth stages; CONTAINS InterPro DOMAIN/s: NHL repeat. subgroup (InterPro:IPR013017), NHL repeat (InterPro:IPR001258), Six-bladed beta-propeller, TolB-like (InterPro:IPR011042); BEST Arabidopsis t…	chr1	8438765	8440866	-	106	8440349	8441596	2.47
AT5G01820	protein_coding_gene	ATCIPK14, ATSR1, CBL-INTERACTING PROTEIN KINASE 14, CIPK14, PKS24, SERINE/THREONINE PROTEIN KINASE 1, SNF1-RELATED PROTEIN KINASE 3.15, SNRK3.15, SOS2-LIKE PROTEIN KINASE 24, SR1	Encodes a CBL-interacting serine/threonine protein kinase.	chr5	313192	315000	-	106	314341	315872	2.76
AT5G47770	protein_coding_gene	FARNESYL DIPHOSPHATE SYNTHASE 1, FPS1	Encodes a protein with farnesyl diphosphate synthase activity.	chr5	19345172	19347629	+	106	19344430	19345704	2.81
AT4G21910	protein_coding_gene		MATE efflux family protein; FUNCTIONS IN: antiporter activity, drug transmembrane transporter activity, transporter activity; INVOLVED IN: drug transmembrane transport, transmembrane transport; LOCATED IN: membrane; CONTAINS InterPro DOMAIN/s: Multi antimicrobial extrusion protein MatE (InterPro:IPR002528); BEST Arabidopsis thaliana protein match is: MATE efflux family protein (TAIR:AT4G21903.2).	chr4	11625361	11629337	-	106	11628107	11630357	1.96
AT1G48760	protein_coding_gene	DELTA-ADAPTIN, DELTA-ADR, PAT4, PROTEIN-AFFECTED TRAFFICKING 4	Encodes the putative delta subunit of the AP(adaptor protein)-3 complex and plays a role in vacuolar function.	chr1	18035966	18039405	-	107	18038323	18040703	2.21
AT2G23890	protein_coding_gene		HAD-superfamily hydrolase, subfamily IG, 5'-nucleotidase; FUNCTIONS IN: 5'-nucleotidase activity; INVOLVED IN: biological_process unknown; LOCATED IN: mitochondrion; EXPRESSED IN: 23 plant structures; EXPRESSED DURING: 13 growth stages; CONTAINS InterPro DOMAIN/s: HAD-superfamily hydrolase, subfamily IG, 5&apos;-nucleotidase (InterPro:IPR008380), Purine 5&apos;-nucleotidase (InterPro:IPR016695); …	chr2	10170600	10173927	+	107	10169795	10171193	2.89
AT4G12830	protein_coding_gene		alpha/beta-Hydrolases superfamily protein; FUNCTIONS IN: hydrolase activity, catalytic activity; LOCATED IN: chloroplast; EXPRESSED IN: 15 plant structures; EXPRESSED DURING: 9 growth stages; CONTAINS InterPro DOMAIN/s: Epoxide hydrolase-like (InterPro:IPR000639), Alpha/beta hydrolase fold-1 (InterPro:IPR000073); BEST Arabidopsis thaliana protein match is: alpha/beta-Hydrolases superfamily protei…	chr4	7531140	7533587	+	107	7530382	7531686	2.31
AT5G48655	protein_coding_gene		RING/U-box superfamily protein; FUNCTIONS IN: zinc ion binding; INVOLVED IN: response to chitin; EXPRESSED IN: 24 plant structures; EXPRESSED DURING: 15 growth stages; CONTAINS InterPro DOMAIN/s: Zinc finger, RING-type, conserved site (InterPro:IPR017907), Zinc finger, RING-type (InterPro:IPR001841), Zinc finger, C3HC4 RING-type (InterPro:IPR018957); BEST Arabidopsis thaliana protein match is: RI…	chr5	19731149	19733043	-	107	19732467	19733834	2.07
AT5G44410	protein_coding_gene		FAD-binding Berberine family protein; FUNCTIONS IN: electron carrier activity, oxidoreductase activity, FAD binding, catalytic activity; INVOLVED IN: oxidation reduction; LOCATED IN: endomembrane system; EXPRESSED IN: 22 plant structures; EXPRESSED DURING: 13 growth stages; CONTAINS InterPro DOMAIN/s: FAD-binding, type 2 (InterPro:IPR016166), Oxygen oxidoreductase covalent FAD-binding site (Inter…	chr5	17891221	17892978	-	107	17892117	17893626	2.1
AT5G59770	protein_coding_gene		Protein-tyrosine phosphatase-like, PTPLA; CONTAINS InterPro DOMAIN/s: Protein-tyrosine phosphatase-like, PTPLA (InterPro:IPR007482); BEST Arabidopsis thaliana protein match is: Protein-tyrosine phosphatase-like, PTPLA (TAIR:AT5G10480.2); Has 698 Blast hits to 698 proteins in 198 species: Archae - 0; Bacteria - 0; Metazoa - 336; Fungi - 172; Plants - 117; Viruses - 0; Other Eukaryotes - 73 (source…	chr5	24079391	24081216	-	108	24079982	24082668	2.45
AT4G21170	protein_coding_gene		Tetratricopeptide repeat (TPR)-like superfamily protein; FUNCTIONS IN: molecular_function unknown; INVOLVED IN: biological_process unknown; LOCATED IN: membrane; EXPRESSED IN: 11 plant structures; EXPRESSED DURING: 9 growth stages; CONTAINS InterPro DOMAIN/s: Pentatricopeptide repeat (InterPro:IPR002885); BEST Arabidopsis thaliana protein match is: Pentatricopeptide repeat (PPR) superfamily prote…	chr4	11286755	11288754	-	108	11287822	11289472	2.69
AT1G26770	protein_coding_gene	ARABIDOPSIS THALIANA EXPANSIN 10, ARABIDOPSIS THALIANA EXPANSIN ALPHA 1.1, AT-EXP10, ATEXP10, ATEXPA10, ATHEXP ALPHA 1.1, EXP10, EXPA10, EXPANSIN 10, EXPANSIN A10	Encodes an expansin. Naming convention from the Expansin Working Group (Kende et al, Plant Mol Bio). Involved in the formation of nematode-induced syncytia in roots of Arabidopsis thaliana.	chr1	9259604	9261313	+	109	9258888	9260103	2.14
AT1G80680	protein_coding_gene	MODIFIER OF SNC1,3, MOS3, NUP96, PRE, PRECOCIOUS, SAR3, SUPPRESSOR OF AUXIN RESISTANCE 3	Mutant has early-flowering phenotype, encodes a putative nucleoporin. Required for the activation of downstream defense pathways by the snc1 mutation. Involved in basal resistance against bacterial pathogens.	chr1	30324007	30328769	+	109	30323227	30324571	2.76
AT2G05920	protein_coding_gene		Subtilase family protein; FUNCTIONS IN: identical protein binding, serine-type endopeptidase activity; INVOLVED IN: proteolysis, negative regulation of catalytic activity; LOCATED IN: cell wall, plant-type cell wall; EXPRESSED IN: 22 plant structures; EXPRESSED DURING: 13 growth stages; CONTAINS InterPro DOMAIN/s: Protease-associated PA (InterPro:IPR003137), Proteinase inhibitor, propeptide (Inte…	chr2	2269514	2272229	-	109	2271667	2273011	2.34
AT1G09200	protein_coding_gene	H3.1, HISTONE 3.1	Histone superfamily protein; FUNCTIONS IN: DNA binding; INVOLVED IN: nucleosome assembly; LOCATED IN: chloroplast, nucleosome; EXPRESSED IN: 24 plant structures; EXPRESSED DURING: 15 growth stages; CONTAINS InterPro DOMAIN/s: Histone H3 (InterPro:IPR000164), Histone-fold (InterPro:IPR009072), Histone core (InterPro:IPR007125); BEST Arabidopsis thaliana protein match is: Histone superfamily protei…	chr1	2971592	2972199	-	109	2970976	2973206	2.25
AT2G42150	protein_coding_gene		DNA-binding bromodomain-containing protein; FUNCTIONS IN: DNA binding; LOCATED IN: nucleus; EXPRESSED IN: 12 plant structures; EXPRESSED DURING: LP.04 four leaves visible, F mature embryo stage, petal differentiation and expansion stage, E expanded cotyledon stage, D bilateral stage; CONTAINS InterPro DOMAIN/s: SANT, DNA-binding (InterPro:IPR001005), Myb, DNA-binding (InterPro:IPR014778), Bromodo…	chr2	17572368	17574679	+	109	17570963	17573992	2.19
AT1G27480	protein_coding_gene		alpha/beta-Hydrolases superfamily protein; FUNCTIONS IN: phosphatidylcholine-sterol O-acyltransferase activity; INVOLVED IN: lipid metabolic process; LOCATED IN: plasma membrane, vacuole; EXPRESSED IN: 21 plant structures; EXPRESSED DURING: 13 growth stages; CONTAINS InterPro DOMAIN/s: Lecithin:cholesterol acyltransferase (InterPro:IPR003386); Has 1076 Blast hits to 1070 proteins in 248 species: …	chr1	9544513	9546285	+	110	9543740	9545067	2.56
AT3G17690	protein_coding_gene	ATCNGC19, CNGC19, CYCLIC NUCLEOTIDE GATED CHANNEL 19, CYCLIC NUCLEOTIDE-GATED CHANNEL 19	member of Cyclic nucleotide gated channel family	chr3	6045001	6048488	+	110	6043878	6045906	2.64
AT1G50660	protein_coding_gene		unknown protein; INVOLVED IN: biological_process unknown; LOCATED IN: chloroplast; EXPRESSED IN: 22 plant structures; EXPRESSED DURING: 13 growth stages; BEST Arabidopsis thaliana protein match is: unknown protein (TAIR:AT3G20350.1); Has 21445 Blast hits to 15134 proteins in 1325 species: Archae - 461; Bacteria - 2309; Metazoa - 11052; Fungi - 1737; Plants - 1035; Viruses - 42; Other Eukaryotes -…	chr1	18770936	18774686	+	110	18770286	18771807	2.64
AT1G27470	protein_coding_gene		transducin family protein / WD-40 repeat family protein; CONTAINS InterPro DOMAIN/s: WD40 repeat-like-containing domain (InterPro:IPR011046), WD40 repeat 2 (InterPro:IPR019782), Cytochrome cd1-nitrite reductase-like, C-terminal haem d1 (InterPro:IPR011048), WD40-repeat-containing domain (InterPro:IPR017986), WD40 repeat (InterPro:IPR001680), WD40/YVTN repeat-like-containing domain (InterPro:IPR01…	chr1	9540112	9544292	-	111	9543740	9545067	2.56
AT2G04880	protein_coding_gene	ATWRKY1, WRKY1, ZAP1, ZINC-DEPENDENT ACTIVATOR PROTEIN-1	Encodes WRKY1, a member of the WRKY transcription factors in plants involved in disease resistance, abiotic stress, senescence as well as in some developmental processes. WRKY1 is involved in the salicylic acid signaling pathway. The crystal structure of the WRKY1 C-terminal domain revealed a zinc-binding site and identified the DNA-binding residues of WRKY1.	chr2	1717887	1720526	+	111	1717065	1718488	2.4
AT5G39930	protein_coding_gene	CLP1-SIMILAR PROTEIN 5, CLPS5	Encodes a protein with similarity to the CLP1 polyadenylation factor.	chr5	15985024	15987339	-	111	15986893	15988008	3.09
AT1G60890	protein_coding_gene		Phosphatidylinositol-4-phosphate 5-kinase family protein; FUNCTIONS IN: 1-phosphatidylinositol-4-phosphate 5-kinase activity, phosphatidylinositol phosphate kinase activity, ATP binding; INVOLVED IN: phosphatidylinositol metabolic process; EXPRESSED IN: 22 plant structures; EXPRESSED DURING: 13 growth stages; CONTAINS InterPro DOMAIN/s: Phosphatidylinositol-4-phosphate 5-kinase, core, subgroup (I…	chr1	22412245	22417244	-	112	22416735	22417979	2.62
AT3G48830	protein_coding_gene		polynucleotide adenylyltransferase family protein / RNA recognition motif (RRM)-containing protein; FUNCTIONS IN: polynucleotide adenylyltransferase activity, RNA binding, nucleotide binding, nucleic acid binding, nucleotidyltransferase activity; INVOLVED IN: RNA processing; LOCATED IN: endomembrane system; EXPRESSED IN: 12 plant structures; EXPRESSED DURING: 7 growth stages; CONTAINS InterPro DO…	chr3	18103151	18110216	+	112	18102432	18103647	2.31
AT5G57391	protein_coding_gene		This gene encodes a small protein and has either evidence of transcription or purifying selection.	chr5	23257064	23257184	+	112	23255648	23258257	1.97
AT1G76730	protein_coding_gene	CLUSTERS OF ORTHOLOGOUS GROUP 212, COG0212	Encodes a paralog of ATP-dependent folate salvage enzyme 5-formyltetrahydrofolate cycloligase (5-FCL) that is targeted to chloroplasts and to be required for embryo viability and lacks 5-FCL activity.	chr1	28802924	28804784	-	113	28804226	28805569	2.58
AT5G43740	protein_coding_gene		Disease resistance protein (CC-NBS-LRR class) family; FUNCTIONS IN: ATP binding; INVOLVED IN: apoptosis, defense response; LOCATED IN: endomembrane system; EXPRESSED IN: 22 plant structures; EXPRESSED DURING: 13 growth stages; CONTAINS InterPro DOMAIN/s: NB-ARC (InterPro:IPR002182), Disease resistance protein (InterPro:IPR000767); BEST Arabidopsis thaliana protein match is: Disease resistance pro…	chr5	17564737	17568802	+	113	17563979	17565271	2.38
AT1G65320	protein_coding_gene	CBS DOMAIN CONTAINING PROTEIN 6, CBSX6	Cystathionine beta-synthase (CBS) family protein; FUNCTIONS IN: molecular_function unknown; INVOLVED IN: biological_process unknown; LOCATED IN: vacuole; EXPRESSED IN: cultured cell; CONTAINS InterPro DOMAIN/s: Cystathionine beta-synthase, core (InterPro:IPR000644); BEST Arabidopsis thaliana protein match is: CBS domain-containing protein (TAIR:AT5G53750.1); Has 145 Blast hits to 144 proteins in …	chr1	24259887	24262951	-	114	24262199	24263932	2.07
AT1G73060	protein_coding_gene	LOW PSII ACCUMULATION 3, LPA3	Low PSII Accumulation 3 (LPA3); FUNCTIONS IN: molecular_function unknown; INVOLVED IN: biological_process unknown; LOCATED IN: chloroplast stroma, chloroplast; EXPRESSED IN: 22 plant structures; EXPRESSED DURING: 13 growth stages; CONTAINS InterPro DOMAIN/s: Domain of unknown function DUF1995 (InterPro:IPR018962); BEST Arabidopsis thaliana protein match is: Domain of unknown function (DUF1995) (T…	chr1	27478969	27481448	+	114	27478149	27479563	3.01
AT3G25600	protein_coding_gene		Calcium-binding EF-hand family protein; FUNCTIONS IN: calcium ion binding; INVOLVED IN: biological_process unknown; LOCATED IN: cellular_component unknown; EXPRESSED IN: 23 plant structures; EXPRESSED DURING: 15 growth stages; CONTAINS InterPro DOMAIN/s: EF-Hand 1, calcium-binding site (InterPro:IPR018247), EF-HAND 2 (InterPro:IPR018249), Calcium-binding EF-hand (InterPro:IPR002048), EF-hand-like…	chr3	9307253	9307967	+	114	9305411	9309324	2.28
AT1G72620	protein_coding_gene		alpha/beta-Hydrolases superfamily protein; FUNCTIONS IN: hydrolase activity; INVOLVED IN: biological_process unknown; LOCATED IN: endomembrane system; CONTAINS InterPro DOMAIN/s: Alpha/beta hydrolase fold-1 (InterPro:IPR000073); BEST Arabidopsis thaliana protein match is: alpha/beta-Hydrolases superfamily protein (TAIR:AT1G17430.1); Has 6611 Blast hits to 6609 proteins in 1295 species: Archae - 8…	chr1	27341078	27342455	+	115	27339514	27342414	2.11
AT1G80210	protein_coding_gene	ATBRCC36A, BRCA1/BRCA2-CONTAINING COMPLEX 36 HOMOLOG A, BRCC36A	Mov34/MPN/PAD-1 family protein; FUNCTIONS IN: molecular_function unknown; INVOLVED IN: biological_process unknown; LOCATED IN: endomembrane system; EXPRESSED IN: male gametophyte; EXPRESSED DURING: L mature pollen stage, M germinated pollen stage; CONTAINS InterPro DOMAIN/s: Mov34/MPN/PAD-1 (InterPro:IPR000555); BEST Arabidopsis thaliana protein match is: Mov34/MPN/PAD-1 family protein (TAIR:AT3G…	chr1	30162834	30165755	-	115	30165181	30166561	2.47
AT2G31130	protein_coding_gene		unknown protein; Has 116 Blast hits to 113 proteins in 44 species: Archae - 0; Bacteria - 3; Metazoa - 21; Fungi - 2; Plants - 40; Viruses - 0; Other Eukaryotes - 50 (source: NCBI BLink).	chr2	13263578	13266560	-	115	13266101	13267251	2.44
AT5G11490	protein_coding_gene		adaptin family protein; FUNCTIONS IN: protein transporter activity, binding; INVOLVED IN: intracellular protein transport, vesicle-mediated transport, protein transport; LOCATED IN: membrane coat, clathrin adaptor complex; EXPRESSED IN: 23 plant structures; EXPRESSED DURING: 14 growth stages; CONTAINS InterPro DOMAIN/s: Clathrin adaptor, beta-adaptin, appendage, C-terminal subdomain (InterPro:IPR…	chr5	3671787	3676452	+	115	3670949	3672397	2.57
AT3G25805	protein_coding_gene		unknown protein; Has 98 Blast hits to 98 proteins in 45 species: Archae - 0; Bacteria - 51; Metazoa - 0; Fungi - 0; Plants - 43; Viruses - 0; Other Eukaryotes - 4 (source: NCBI BLink).	chr3	9426275	9428192	-	116	9427651	9428967	2.61
AT5G48030	protein_coding_gene	GAMETOPHYTIC FACTOR 2, GFA2	encodes a mitochondrially targeted DNAJ protein involved in female gametophyte development.	chr5	19466010	19469902	-	116	19469315	19470722	2.39
AT1G29980	protein_coding_gene		INVOLVED IN: biological_process unknown; LOCATED IN: plasma membrane, anchored to membrane; EXPRESSED IN: 24 plant structures; EXPRESSED DURING: 13 growth stages; CONTAINS InterPro DOMAIN/s: Protein of unknown function DUF642 (InterPro:IPR006946), Galactose-binding domain-like (InterPro:IPR008979); BEST Arabidopsis thaliana protein match is: Protein of unknown function, DUF642 (TAIR:AT2G34510.1);…	chr1	10503279	10504843	-	116	10502700	10506756	2.24
AT3G15180	protein_coding_gene		ARM repeat superfamily protein; FUNCTIONS IN: binding; INVOLVED IN: biological_process unknown; EXPRESSED IN: 22 plant structures; EXPRESSED DURING: 11 growth stages; CONTAINS InterPro DOMAIN/s: Armadillo-type fold (InterPro:IPR016024), 26S proteasome non-ATPase regulatory subunit 5 (InterPro:IPR019538).	chr3	5111892	5116007	+	117	5111067	5112484	2.67
AT1G52220	protein_coding_gene	CURT1C, CURVATURE THYLAKOID 1C	FUNCTIONS IN: molecular_function unknown; INVOLVED IN: biological_process unknown; LOCATED IN: chloroplast thylakoid membrane, chloroplast; EXPRESSED IN: 23 plant structures; EXPRESSED DURING: 13 growth stages; BEST Arabidopsis thaliana protein match is: photosystem I P subunit (TAIR:AT2G46820.2); Has 291 Blast hits to 291 proteins in 50 species: Archae - 0; Bacteria - 90; Metazoa - 0; Fungi - 0;…	chr1	19453568	19454697	-	118	19454179	19455453	2.5
AT1G80670	protein_coding_gene	RAE1, RNA EXPORT FACTOR 1	This gene is predicted to encode a protein with a DWD motif. It can bind to DDB1a in Y2H assays, and may be involved in the formation of a CUL4-based E3 ubiquitin ligase	chr1	30320575	30323780	-	118	30323227	30324571	2.76
AT2G29670	protein_coding_gene		Tetratricopeptide repeat (TPR)-like superfamily protein; FUNCTIONS IN: binding; LOCATED IN: chloroplast; EXPRESSED IN: 23 plant structures; EXPRESSED DURING: 15 growth stages; CONTAINS InterPro DOMAIN/s: Tetratricopeptide-like helical (InterPro:IPR011990), Tetratricopeptide repeat-containing (InterPro:IPR013026), Tetratricopeptide repeat (InterPro:IPR019734); BEST Arabidopsis thaliana protein mat…	chr2	12681957	12685087	-	119	12684422	12685992	2.42
AT3G23830	protein_coding_gene	ATGRP4, GLYCINE-RICH RNA-BINDING PROTEIN 4, GR-RBP4, GRP4	encodes a glycine-rich RNA binding protein. Gene expression is induced by cold and reduced by ionic (salt) and non-ionic (mannitol) osmotic stress. Lines overexpressing the gene are slightly more tolerant to osmotic stress during germination.	chr3	8606476	8608083	-	119	8607542	8608864	2.59
AT5G45275	protein_coding_gene		Major facilitator superfamily protein; FUNCTIONS IN: molecular_function unknown; INVOLVED IN: biological_process unknown; LOCATED IN: endomembrane system; EXPRESSED IN: cultured cell; CONTAINS InterPro DOMAIN/s: Nodulin-like (InterPro:IPR010658), Major facilitator superfamily, general substrate transporter (InterPro:IPR016196); BEST Arabidopsis thaliana protein match is: Major facilitator superfa…	chr5	18334404	18337380	-	119	18336913	18338087	2.69
AT1G28610	protein_coding_gene		GDSL-like Lipase/Acylhydrolase superfamily protein; FUNCTIONS IN: lipase activity, hydrolase activity, acting on ester bonds, carboxylesterase activity; INVOLVED IN: lipid metabolic process; LOCATED IN: endomembrane system; EXPRESSED IN: 22 plant structures; EXPRESSED DURING: 13 growth stages; CONTAINS InterPro DOMAIN/s: Lipase, GDSL (InterPro:IPR001087); BEST Arabidopsis thaliana protein match i…	chr1	10053616	10055731	-	120	10055223	10056481	2.31
AT1G33415	ncRNA		Potential natural antisense gene, locus overlaps with AT1G33420 and AT1G33430	chr1	12118991	12126593	+	120	12118133	12119610	2.07
AT1G73120	protein_coding_gene		unknown protein; FUNCTIONS IN: molecular_function unknown; INVOLVED IN: response to oxidative stress; EXPRESSED IN: root, cultured cell; Has 36 Blast hits to 36 proteins in 8 species: Archae - 0; Bacteria - 0; Metazoa - 0; Fungi - 0; Plants - 36; Viruses - 0; Other Eukaryotes - 0 (source: NCBI BLink).	chr1	27497185	27497950	-	120	27496557	27499585	3.06
AT5G40650	protein_coding_gene	SDH2-2, SUCCINATE DEHYDROGENASE 2-2	One of three isoforms of the iron-sulfur component of the succinate dehydrogenase complex, a component of the mitochondrial respiratory chain complex II. The product of the nuclear encoded gene is imported into the mitochondrion. Expressed during germination and post-germinative growth.	chr5	16281403	16283527	+	120	16280638	16281929	2.72
AT5G48040	protein_coding_gene		Ubiquitin carboxyl-terminal hydrolase family protein; CONTAINS InterPro DOMAIN/s: RNA recognition domain, plant (InterPro:IPR021099); BEST Arabidopsis thaliana protein match is: Ubiquitin carboxyl-terminal hydrolase family protein (TAIR:AT3G58520.1); Has 1807 Blast hits to 1807 proteins in 277 species: Archae - 0; Bacteria - 0; Metazoa - 736; Fungi - 347; Plants - 385; Viruses - 0; Other Eukaryot…	chr5	19470138	19472445	+	120	19469315	19470722	2.39
AT5G64670	protein_coding_gene		Ribosomal protein L18e/L15 superfamily protein; FUNCTIONS IN: structural constituent of ribosome; INVOLVED IN: translation, ribosome biogenesis; LOCATED IN: ribosome, large ribosomal subunit; EXPRESSED IN: 20 plant structures; EXPRESSED DURING: 12 growth stages; CONTAINS InterPro DOMAIN/s: Ribosomal protein L18e/L15 (InterPro:IPR021131), Ribosomal protein L15, bacterial-type (InterPro:IPR005749);…	chr5	25852266	25853989	-	120	25853392	25854827	2.81
AT4G37440	protein_coding_gene		unknown protein; BEST Arabidopsis thaliana protein match is: unknown protein (TAIR:AT3G50040.1); Has 220 Blast hits to 205 proteins in 55 species: Archae - 0; Bacteria - 15; Metazoa - 50; Fungi - 11; Plants - 76; Viruses - 3; Other Eukaryotes - 65 (source: NCBI BLink).	chr4	17601221	17604086	+	120	17600426	17602258	2.56
AT2G38650	protein_coding_gene	GALACTURONOSYLTRANSFERASE 7, GAUT7, JS33, LGT7, LIKE GLYCOSYL TRANSFERASE 7	galacturonosyltransferase 7 (GAUT7); CONTAINS InterPro DOMAIN/s: Glycosyl transferase, family 8 (InterPro:IPR002495); BEST Arabidopsis thaliana protein match is: galacturonosyltransferase 4 (TAIR:AT5G47780.1); Has 1759 Blast hits to 1736 proteins in 364 species: Archae - 0; Bacteria - 688; Metazoa - 154; Fungi - 63; Plants - 827; Viruses - 2; Other Eukaryotes - 25 (source: NCBI BLink).	chr2	16161487	16165796	-	121	16165186	16166649	2.77
AT3G18090	protein_coding_gene	NRPD2B, NUCLEAR RNA POLYMERASE D2B	Encodes a subunit of RNA polymerase IV (aka RNA polymerase D). NRPD2b is closely related to NRPD2a, but has lower levels of transcription and does not affect endogenous siRNA when mutated.	chr3	6194563	6200237	+	121	6193721	6195164	2.05
AT5G11980	protein_coding_gene		conserved oligomeric Golgi complex component-related / COG complex component-related; CONTAINS InterPro DOMAIN/s: Conserved oligomeric Golgi complex, subunit 8 (InterPro:IPR016632), Dor1-like protein (InterPro:IPR007255); Has 30201 Blast hits to 17322 proteins in 780 species: Archae - 12; Bacteria - 1396; Metazoa - 17338; Fungi - 3422; Plants - 5037; Viruses - 0; Other Eukaryotes - 2996 (source: …	chr5	3868651	3872269	-	121	3871739	3873043	2.35
AT5G25590	protein_coding_gene		INVOLVED IN: N-terminal protein myristoylation; EXPRESSED IN: 20 plant structures; EXPRESSED DURING: 13 growth stages; CONTAINS InterPro DOMAIN/s: Protein of unknown function DUF630 (InterPro:IPR006868), Protein of unknown function DUF632 (InterPro:IPR006867), Actin-binding FH2 (InterPro:IPR015425); BEST Arabidopsis thaliana protein match is: unknown protein (TAIR:AT1G52320.2); Has 1807 Blast hit…	chr5	8906597	8909920	-	121	8909432	8910651	2.53
AT5G44110	protein_coding_gene	ABCI21, ARABIDOPSIS THALIANA NON-INTRINSIC ABC PROTEIN, ATNAP2, ATP-BINDING CASSETTE A21, ATPOP1, POP1	Encodes a member of the NAP subfamily of ABC transporters.	chr5	17754063	17755742	-	121	17755222	17756506	2.78
AT3G27750	protein_coding_gene	EMB3123, EMBRYO DEFECTIVE 3123, THA8, THYLAKOID ASSEMBLY 8	Encodes a pentatricopeptide repeat (PPR) protein required for the splicing of specific group II introns. Null alleles are embryo lethal.	chr3	10284807	10285874	+	122	10283266	10286593	1.91
AT5G06120	protein_coding_gene		ARM repeat superfamily protein; FUNCTIONS IN: protein transporter activity, binding; INVOLVED IN: intracellular protein transport, protein import into nucleus, docking; LOCATED IN: nucleus, nuclear pore, cytoplasm; EXPRESSED IN: 22 plant structures; EXPRESSED DURING: 13 growth stages; CONTAINS InterPro DOMAIN/s: Importin-beta, N-terminal (InterPro:IPR001494), Armadillo-type fold (InterPro:IPR0160…	chr5	1844066	1852981	+	123	1843324	1844563	3.01
AT5G09230	protein_coding_gene	ATSRT2, SIRTUIN 2, SRT2	Encodes SRT2, a member of the SIR2 (sirtuin) family HDAC (histone deacetylase) (SRT1/AT5g55760, SRT2/AT5G09230).	chr5	2871376	2873789	+	123	2870604	2871903	2.61
AT5G13680	protein_coding_gene	ABA-OVERLY SENSITIVE 1, ABO1, ATELP1, ELO2, ELONGATA 2	A subunit of Elongator, a histone acetyl transferase complex, consisting of six subunits (ELP1閳ユ張LP6), that copurifies with the elongating RNAPII in yeast and humans. Three Arabidopsis thaliana genes, encoding homologs of the yeast Elongator subunits ELP1, ELP3 (histone acetyl transferase), and ELP4 are responsible for the narrow leaf phenotype in elongata mutants and for reduced root growth that…	chr5	4410360	4415471	-	123	4414823	4416367	2.58
AT1G66190	protein_coding_gene		unknown protein; BEST Arabidopsis thaliana protein match is: unknown protein (TAIR:AT5G37550.1); Has 30 Blast hits to 30 proteins in 10 species: Archae - 0; Bacteria - 0; Metazoa - 0; Fungi - 7; Plants - 19; Viruses - 0; Other Eukaryotes - 4 (source: NCBI BLink).	chr1	24652794	24653938	-	124	24653366	24654759	2.14
AT3G10150	protein_coding_gene	ATPAP16, PAP16, PURPLE ACID PHOSPHATASE 16	purple acid phosphatase 16 (PAP16); FUNCTIONS IN: protein serine/threonine phosphatase activity, acid phosphatase activity; INVOLVED IN: biological_process unknown; LOCATED IN: membrane; EXPRESSED IN: 15 plant structures; EXPRESSED DURING: 7 growth stages; CONTAINS InterPro DOMAIN/s: Metallophosphoesterase (InterPro:IPR004843), Phosphoesterase At2g46880 (InterPro:IPR011230); BEST Arabidopsis thal…	chr3	3137361	3139056	-	124	3138087	3140274	2.14
AT4G14740	protein_coding_gene		FUNCTIONS IN: phosphoinositide binding; INVOLVED IN: signal transduction; EXPRESSED IN: cultured cell; CONTAINS InterPro DOMAIN/s: Pleckstrin-like, plant (InterPro:IPR013666), Protein of unknown function DUF828 (InterPro:IPR008546); BEST Arabidopsis thaliana protein match is: Plant protein of unknown function (DUF828) with plant pleckstrin homology-like region (TAIR:AT3G22810.1); Has 30201 Blast …	chr4	8450288	8454028	-	124	8452492	8455318	2.01
AT5G53451	protein_coding_gene		This gene encodes a small protein and has either evidence of transcription or purifying selection.	chr5	21693268	21693373	+	125	21692391	21693896	1.92
AT4G19830	protein_coding_gene		FKBP-like peptidyl-prolyl cis-trans isomerase family protein; FUNCTIONS IN: FK506 binding, peptidyl-prolyl cis-trans isomerase activity; INVOLVED IN: protein folding; LOCATED IN: chloroplast thylakoid lumen; EXPRESSED IN: 22 plant structures; EXPRESSED DURING: 15 growth stages; CONTAINS InterPro DOMAIN/s: Peptidyl-prolyl cis-trans isomerase, FKBP-type (InterPro:IPR001179); BEST Arabidopsis thalia…	chr4	10772401	10774023	-	125	10773335	10774462	2.43
AT1G23710	protein_coding_gene		Protein of unknown function (DUF1645); CONTAINS InterPro DOMAIN/s: Protein of unknown function DUF1645 (InterPro:IPR012442); BEST Arabidopsis thaliana protein match is: Protein of unknown function (DUF1645) (TAIR:AT1G70420.1); Has 288 Blast hits to 282 proteins in 52 species: Archae - 0; Bacteria - 6; Metazoa - 16; Fungi - 11; Plants - 191; Viruses - 0; Other Eukaryotes - 64 (source: NCBI BLink).	chr1	8385250	8386426	+	126	8384386	8385864	2.47
AT1G77800	protein_coding_gene		PHD finger family protein; FUNCTIONS IN: zinc ion binding; EXPRESSED IN: 24 plant structures; EXPRESSED DURING: 15 growth stages; CONTAINS InterPro DOMAIN/s: Zinc finger, PHD-type, conserved site (InterPro:IPR019786), Zinc finger, PHD-type (InterPro:IPR001965), Zinc finger, FYVE/PHD-type (InterPro:IPR011011), Zinc finger, PHD-finger (InterPro:IPR019787); BEST Arabidopsis thaliana protein match is…	chr1	29253395	29260617	+	126	29252502	29254038	2.18
AT3G56630	protein_coding_gene	CYTOCHROME P450, FAMILY 94, SUBFAMILY D, POLYPEPTIDE 2, CYP94D2	member of CYP94D	chr3	20978936	20980632	+	126	20978114	20979508	2.9
AT3G24730	protein_coding_gene		mRNA splicing factor, thioredoxin-like U5 snRNP; FUNCTIONS IN: catalytic activity; INVOLVED IN: mitosis; LOCATED IN: spliceosomal complex; CONTAINS InterPro DOMAIN/s: Thioredoxin fold (InterPro:IPR012335), mRNA splicing factor, thioredoxin-like U5 snRNP (InterPro:IPR004123), Thioredoxin-like fold (InterPro:IPR012336); BEST Arabidopsis thaliana protein match is: mRNA splicing factor, thioredoxin-l…	chr3	9030005	9030894	-	126	9029784	9031754	3.54
AT1G55140	protein_coding_gene		Ribonuclease III family protein; FUNCTIONS IN: RNA binding, ribonuclease III activity; INVOLVED IN: RNA processing; LOCATED IN: chloroplast; CONTAINS InterPro DOMAIN/s: Ribonuclease III (InterPro:IPR000999); BEST Arabidopsis thaliana protein match is: Ribonuclease III family protein (TAIR:AT3G13740.1); Has 1541 Blast hits to 1540 proteins in 746 species: Archae - 0; Bacteria - 1385; Metazoa - 0; …	chr1	20572404	20574348	-	127	20573827	20575125	2.41
AT4G26610	protein_coding_gene	AGC1-2, D6 PROTEIN KINASE LIKE 1, D6PKL1	D6 protein kinase like 1 (D6PKL1); FUNCTIONS IN: kinase activity; INVOLVED IN: protein amino acid phosphorylation; LOCATED IN: cellular_component unknown; EXPRESSED IN: 22 plant structures; EXPRESSED DURING: 13 growth stages; CONTAINS InterPro DOMAIN/s: Protein kinase, catalytic domain (InterPro:IPR000719), Serine/threonine-protein kinase domain (InterPro:IPR002290), Serine/threonine-protein kina…	chr4	13424548	13427319	+	127	13422914	13425930	2.11
AT1G59124	protein_coding_gene		Disease resistance protein (CC-NBS-LRR class) family; FUNCTIONS IN: ATP binding; INVOLVED IN: apoptosis, defense response; LOCATED IN: cellular_component unknown; CONTAINS InterPro DOMAIN/s: NB-ARC (InterPro:IPR002182), Disease resistance protein (InterPro:IPR000767); BEST Arabidopsis thaliana protein match is: Disease resistance protein (CC-NBS-LRR class) family (TAIR:AT1G58807.2); Has 15438 Bla…	chr1	21816442	21820572	+	127	21815710	21817430	2.69
AT1G19980	protein_coding_gene		cytomatrix protein-related; Has 8598 Blast hits to 6353 proteins in 629 species: Archae - 108; Bacteria - 984; Metazoa - 3794; Fungi - 795; Plants - 240; Viruses - 29; Other Eukaryotes - 2648 (source: NCBI BLink).	chr1	6933015	6935002	+	128	6932184	6933591	2.81
AT1G62730	protein_coding_gene		Terpenoid synthases superfamily protein; FUNCTIONS IN: transferase activity; INVOLVED IN: biosynthetic process; EXPRESSED IN: 24 plant structures; EXPRESSED DURING: 14 growth stages; CONTAINS InterPro DOMAIN/s: Terpenoid synthase (InterPro:IPR008949), Squalene/phytoene synthase (InterPro:IPR002060); Has 1013 Blast hits to 1013 proteins in 466 species: Archae - 0; Bacteria - 638; Metazoa - 104; Fu…	chr1	23229058	23230736	-	128	23230194	23231535	2.64
AT2G33380	protein_coding_gene	ARABIDOPSIS THALIANA CALEOSIN 3, ATCLO3, CALEOSIN 3, CLO-3, CLO3, RD20, RESPONSIVE TO DESSICATION 20	Encodes a calcium binding protein whose mRNA is induced upon treatment with NaCl, ABA and in response to dessication. mRNA expression under drought conditions is apparent particularly in leaves and flowers. Isoform of caleosin with a role as a peroxygenase involved in oxylipin metabolism during biotic and abiotic stress. Involved in the production of 2-hydroxy-octadecatrienoic acid.	chr2	14144830	14146471	-	128	14145956	14147243	2.38
AT2G36881	protein_coding_gene		unknown protein; Has 30201 Blast hits to 17322 proteins in 780 species: Archae - 12; Bacteria - 1396; Metazoa - 17338; Fungi - 3422; Plants - 5037; Viruses - 0; Other Eukaryotes - 2996 (source: NCBI BLink).	chr2	15481541	15481703	-	128	15480762	15482390	2.89
AT3G48820	protein_coding_gene		Encodes a homolog of the animal sialyltransferases but sialyltransferase activity was not detected (Plant Biology 2009, 11:284). Located in the Golgi apparatus.	chr3	18099728	18102911	-	128	18102432	18103647	2.31
AT5G05210	protein_coding_gene		Surfeit locus protein 6; CONTAINS InterPro DOMAIN/s: Surfeit locus 6 (InterPro:IPR007019); BEST Arabidopsis thaliana protein match is: Surfeit locus protein 6 (TAIR:AT2G27750.1); Has 1807 Blast hits to 1807 proteins in 277 species: Archae - 0; Bacteria - 0; Metazoa - 736; Fungi - 347; Plants - 385; Viruses - 0; Other Eukaryotes - 339 (source: NCBI BLink).	chr5	1547422	1549791	+	128	1546532	1548057	2.55
AT5G48460	protein_coding_gene		Actin binding Calponin homology (CH) domain-containing protein; FUNCTIONS IN: actin binding; INVOLVED IN: biological_process unknown; EXPRESSED IN: 22 plant structures; EXPRESSED DURING: 13 growth stages; CONTAINS InterPro DOMAIN/s: Actinin-type, actin-binding, conserved site (InterPro:IPR001589), Calponin-homology (InterPro:IPR016146), Calponin-like actin-binding (InterPro:IPR001715); BEST Arabi…	chr5	19636100	19639488	-	128	19638935	19640299	2.9
AT1G68660	protein_coding_gene		Ribosomal protein L12/ ATP-dependent Clp protease adaptor protein ClpS family protein; FUNCTIONS IN: molecular_function unknown; INVOLVED IN: protein catabolic process; EXPRESSED IN: 23 plant structures; EXPRESSED DURING: 14 growth stages; CONTAINS InterPro DOMAIN/s: Adaptor protein ClpS, core (InterPro:IPR003769), Ribosomal protein L7/L12, C-terminal/adaptor protein ClpS-like (InterPro:IPR014719…	chr1	25777850	25779161	-	130	25778665	25779919	2.41
AT3G03920	protein_coding_gene		H/ACA ribonucleoprotein complex, subunit Gar1/Naf1 protein; FUNCTIONS IN: snoRNA binding, pseudouridine synthase activity, RNA binding; LOCATED IN: chloroplast thylakoid membrane, nucleolus; EXPRESSED IN: 23 plant structures; EXPRESSED DURING: 13 growth stages; CONTAINS InterPro DOMAIN/s: H/ACA ribonucleoprotein complex, subunit Gar1, eukaryote (InterPro:IPR021154), H/ACA ribonucleoprotein comple…	chr3	1008994	1010480	-	130	1009890	1011331	2.76
AT4G25020	protein_coding_gene		D111/G-patch domain-containing protein; FUNCTIONS IN: nucleic acid binding; INVOLVED IN: biological_process unknown; LOCATED IN: intracellular; EXPRESSED IN: 16 plant structures; EXPRESSED DURING: 8 growth stages; CONTAINS InterPro DOMAIN/s: D111/G-patch (InterPro:IPR000467), KOW (InterPro:IPR005824); BEST Arabidopsis thaliana protein match is: D111/G-patch domain-containing protein (TAIR:AT1G335…	chr4	12860633	12861975	-	130	12861401	12862811	2.7
AT5G05200	protein_coding_gene		Protein kinase superfamily protein; LOCATED IN: chloroplast, plastoglobule; EXPRESSED IN: 22 plant structures; EXPRESSED DURING: 13 growth stages; CONTAINS InterPro DOMAIN/s: ABC-1 (InterPro:IPR004147), Protein kinase-like domain (InterPro:IPR011009); BEST Arabidopsis thaliana protein match is: Protein kinase superfamily protein (TAIR:AT4G31390.1); Has 30201 Blast hits to 17322 proteins in 780 sp…	chr5	1544006	1547164	-	130	1546532	1548057	2.55
AT3G57190	protein_coding_gene	PEPTIDE CHAIN RELEASE FACTOR 3, PRFB3	Encodes a chloroplast stroma-localized ribosomal peptide chain release factor that is involved in the light- and stress-dependent regulation of stability of 3' processed petB transcripts to adjust cytochrome b(6) levels. It appears to bind to the 3'-UTR of petB RNA, protecting it from 3'-5' exonucleolytic attack. At-prfB3 arose from a gene duplication of At-prfB1.	chr3	21166402	21168376	+	131	21165328	21167216	2.54
AT5G09390	protein_coding_gene		CD2-binding protein-related; FUNCTIONS IN: molecular_function unknown; INVOLVED IN: biological_process unknown; LOCATED IN: cellular_component unknown; EXPRESSED IN: 25 plant structures; EXPRESSED DURING: 15 growth stages; BEST Arabidopsis thaliana protein match is: suppressor of abi3-5 (TAIR:AT3G54230.2); Has 30201 Blast hits to 17322 proteins in 780 species: Archae - 12; Bacteria - 1396; Metazo…	chr5	2913533	2915923	+	131	2912699	2914107	2.74
AT5G23060	protein_coding_gene	CALCIUM SENSING RECEPTOR, CAS	Encodes a chloroplast-localized protein that modulates cytoplasmic Ca2+ concentration and is crucial for proper stomatal regulation in response to elevations of external Ca2+. Phosphorylation of this protein is dependent on calcium.	chr5	7736589	7738535	-	131	7737918	7739416	2.6
AT3G12270	protein_coding_gene	ARABIDOPSIS THALIANA PROTEIN ARGININE METHYLTRANSFERASE 3, ATPRMT3, PRMT3, PROTEIN ARGININE METHYLTRANSFERASE 3	protein arginine methyltransferase 3 (PRMT3); FUNCTIONS IN: protein methyltransferase activity, methyltransferase activity, zinc ion binding; INVOLVED IN: protein amino acid methylation; LOCATED IN: intracellular, cytoplasm; EXPRESSED IN: 21 plant structures; EXPRESSED DURING: 13 growth stages; CONTAINS InterPro DOMAIN/s: Zinc finger, C2H2-like (InterPro:IPR015880), Ribosomal L11 methyltransferas…	chr3	3910632	3913329	+	132	3909811	3911190	3.52
AT5G38600	protein_coding_gene		Proline-rich spliceosome-associated (PSP) family protein / zinc knuckle (CCHC-type) family protein; FUNCTIONS IN: zinc ion binding, nucleic acid binding; INVOLVED IN: biological_process unknown; LOCATED IN: cellular_component unknown; EXPRESSED IN: cultured cell; CONTAINS InterPro DOMAIN/s: PSP, proline-rich (InterPro:IPR006568), Zinc finger, CCHC-type (InterPro:IPR001878); BEST Arabidopsis thali…	chr5	15456594	15460767	+	132	15455725	15457201	2.38
AT1G20225	protein_coding_gene		Thioredoxin superfamily protein; FUNCTIONS IN: molecular_function unknown; INVOLVED IN: biological_process unknown; LOCATED IN: vacuole; CONTAINS InterPro DOMAIN/s: Thioredoxin-like fold (InterPro:IPR012336); BEST Arabidopsis thaliana protein match is: Thioredoxin superfamily protein (TAIR:AT1G76020.1); Has 208 Blast hits to 204 proteins in 76 species: Archae - 0; Bacteria - 103; Metazoa - 14; Fu…	chr1	7007755	7009333	-	133	7008781	7010153	2.68
AT3G57180	protein_coding_gene	BPG2, BRASSINAZOLE(BRZ) INSENSITIVE PALE GREEN 2	BRASSINAZOLE(BRZ) INSENSITIVE PALE GREEN 2 (BPG2); FUNCTIONS IN: GTP binding; INVOLVED IN: brassinosteroid mediated signaling pathway, developmental process; LOCATED IN: chloroplast; EXPRESSED IN: 17 plant structures; EXPRESSED DURING: 13 growth stages; CONTAINS InterPro DOMAIN/s: GTP-binding protein, HSR1-related (InterPro:IPR002917); BEST Arabidopsis thaliana protein match is: P-loop containing…	chr3	21163544	21166138	-	133	21165328	21167216	2.54
AT4G30510	protein_coding_gene	ARABIDOPSIS THALIANA HOMOLOG OF YEAST AUTOPHAGY 18 (ATG18) B, ATATG18B, ATG18B, HOMOLOG OF YEAST AUTOPHAGY 18 (ATG18) B	homolog of yeast autophagy 18 (ATG18) B (G18B); CONTAINS InterPro DOMAIN/s: WD40 repeat-like-containing domain (InterPro:IPR011046), WD40 repeat (InterPro:IPR001680), WD40/YVTN repeat-like-containing domain (InterPro:IPR015943), WD40 repeat, subgroup (InterPro:IPR019781); BEST Arabidopsis thaliana protein match is: Transducin/WD40 repeat-like superfamily protein (TAIR:AT3G62770.1); Has 1228 Blast…	chr4	14905613	14907592	-	133	14907017	14908434	2.94
AT5G02830	protein_coding_gene		Tetratricopeptide repeat (TPR)-like superfamily protein; INVOLVED IN: biological_process unknown; LOCATED IN: chloroplast; EXPRESSED IN: 22 plant structures; EXPRESSED DURING: 13 growth stages; CONTAINS InterPro DOMAIN/s: Pentatricopeptide repeat (InterPro:IPR002885); BEST Arabidopsis thaliana protein match is: Pentatricopeptide repeat (PPR-like) superfamily protein (TAIR:AT1G09900.1); Has 31969 …	chr5	644278	648466	-	133	647828	649371	2.77
AT5G53860	protein_coding_gene	EMB2737, EMB64, EMBRYO DEFECTIVE 2737, EMBRYO DEFECTIVE 64	A locus involved in embryogenesis. Mutations in this locus result in embryo lethality.	chr5	21865267	21868842	+	133	21864434	21865836	2.23
AT2G43340	protein_coding_gene		Protein of unknown function (DUF1685); CONTAINS InterPro DOMAIN/s: Protein of unknown function DUF1685 (InterPro:IPR012881); BEST Arabidopsis thaliana protein match is: Protein of unknown function (DUF1685) (TAIR:AT2G31560.2); Has 272 Blast hits to 272 proteins in 16 species: Archae - 0; Bacteria - 0; Metazoa - 2; Fungi - 0; Plants - 270; Viruses - 0; Other Eukaryotes - 0 (source: NCBI BLink).	chr2	18007696	18008665	+	134	18006900	18008225	3.06
AT3G19720	protein_coding_gene	ACCUMULATION AND REPLICATION OF CHLOROPLAST 5, ARC5, DRP5B, DYNAMIN RELATED PROTEIN 5B	Encodes a novel chloroplast division protein. Mutants of exhibit defects in chloroplast constriction, have enlarged, dumbbell-shaped chloroplasts. The ARC5 gene product shares similarity with the dynamin family of GTPases, which mediate endocytosis, mitochondrial division, and other organellar fission and fusion events in eukaryotes. Phylogenetic analysis showed that ARC5 is related to a group of…	chr3	6850370	6855513	-	134	6854970	6856326	2.61
AT3G59300	protein_coding_gene		Pentatricopeptide repeat (PPR) superfamily protein; FUNCTIONS IN: molecular_function unknown; INVOLVED IN: biological_process unknown; LOCATED IN: chloroplast; EXPRESSED IN: 23 plant structures; EXPRESSED DURING: 15 growth stages; BEST Arabidopsis thaliana protein match is: Pentatricopeptide repeat (PPR) superfamily protein (TAIR:AT5G24060.1); Has 75 Blast hits to 73 proteins in 16 species: Archa…	chr3	21918454	21922706	+	134	21917163	21919478	2.31
AT4G03115	protein_coding_gene		Mitochondrial substrate carrier family protein; FUNCTIONS IN: binding; INVOLVED IN: transport, transmembrane transport; LOCATED IN: mitochondrial inner membrane, membrane; CONTAINS InterPro DOMAIN/s: Mitochondrial substrate carrier (InterPro:IPR001993), Mitochondrial substrate/solute carrier (InterPro:IPR018108); BEST Arabidopsis thaliana protein match is: plant uncoupling mitochondrial protein 1…	chr4	1382437	1385485	-	134	1384931	1386309	2.62
AT3G03702	ncRNA		Potential natural antisense gene, locus overlaps with AT3G03700	chr3	916355	918834	-	135	917870	920070	2.35
AT3G18390	protein_coding_gene	EMB1865, EMBRYO DEFECTIVE 1865	embryo defective 1865 (EMB1865); FUNCTIONS IN: RNA binding; INVOLVED IN: embryo development ending in seed dormancy; LOCATED IN: chloroplast; EXPRESSED IN: 22 plant structures; EXPRESSED DURING: 13 growth stages; CONTAINS InterPro DOMAIN/s: RNA-binding, CRM domain (InterPro:IPR001890); BEST Arabidopsis thaliana protein match is: CRM family member 3B (TAIR:AT4G14510.1); Has 1281 Blast hits to 1142…	chr3	6313484	6317971	+	135	6312743	6313957	2.29
AT3G46970	protein_coding_gene	ALPHA-GLUCAN PHOSPHORYLASE 2, ARABIDOPSIS THALIANA ALPHA-GLUCAN PHOSPHORYLASE 2, ATPHS2, PHS2	Encodes a cytosolic alpha-glucan phosphorylase. In vitro, the enzyme has a preference for branched polysaccharides, such as glycogen.	chr3	17301393	17306446	-	135	17305703	17307461	2.46
AT5G44860	protein_coding_gene		unknown protein; BEST Arabidopsis thaliana protein match is: unknown protein (TAIR:AT4G19950.1); Has 233 Blast hits to 227 proteins in 25 species: Archae - 0; Bacteria - 13; Metazoa - 1; Fungi - 0; Plants - 216; Viruses - 0; Other Eukaryotes - 3 (source: NCBI BLink).	chr5	18110457	18111812	-	135	18111088	18112267	1.92
AT4G02790	protein_coding_gene	EMB3129, EMBRYO DEFECTIVE 3129	GTP-binding family protein; FUNCTIONS IN: GTP binding; INVOLVED IN: biological_process unknown; LOCATED IN: intracellular, chloroplast; EXPRESSED IN: 22 plant structures; EXPRESSED DURING: 13 growth stages; CONTAINS InterPro DOMAIN/s: GTP1/OBG (InterPro:IPR006073), GTP-binding protein, HSR1-related (InterPro:IPR002917), GTP-binding protein, ribosome biogenesis, YlqF (InterPro:IPR019991); BEST Ara…	chr4	1247385	1249588	+	136	1246720	1247780	2.11
AT5G15970	protein_coding_gene	ATCOR6.6, COLD-RESPONSIVE 6.6, COR6.6, KIN2	Encodes a gene that can be induced by cold and abscisic acid and may be involved in cold acclimation and salt tolerance.	chr5	5211910	5212665	+	136	5211089	5212460	2.3
AT5G16270	protein_coding_gene	ARABIDOPSIS HOMOLOG OF RAD21 3, ATRAD21.3, SISTER CHROMATID COHESION 1 PROTEIN 4, SYN4	Encodes a SCC1/REC8 ortholog that may be involved in mitosis and may represent a mitotic cohesin.	chr5	5316298	5322696	+	136	5315525	5316800	2.42
AT1G64770	protein_coding_gene	NAD(P)H DEHYDROGENASE SUBUNIT 45, NDF2, NDH-DEPENDENT CYCLIC ELECTRON FLOW 1, NDH45, PHOTOSYNTHETIC NDH SUBCOMPLEX B 2, PNSB2	encodes a novel subunit of the chloroplast NAD(P)H dehydrogenase complex, involved in cyclic electron flow around photosystem I to produce ATP.	chr1	24057062	24059561	+	137	24055781	24058071	2.24
AT2G43240	protein_coding_gene		Nucleotide-sugar transporter family protein; FUNCTIONS IN: nucleotide-sugar transmembrane transporter activity, sugar:hydrogen symporter activity; INVOLVED IN: carbohydrate transport, nucleotide-sugar transport; LOCATED IN: integral to membrane, Golgi membrane; CONTAINS InterPro DOMAIN/s: Nucleotide-sugar transporter (InterPro:IPR007271), UDP/CMP-sugar transporter (InterPro:IPR021189); BEST Arabi…	chr2	17970858	17975867	-	137	17975419	17976591	3.08
AT4G13100	protein_coding_gene		RING/U-box superfamily protein; CONTAINS InterPro DOMAIN/s: Zinc finger, RING-type (InterPro:IPR001841); BEST Arabidopsis thaliana protein match is: RING/U-box superfamily protein (TAIR:AT3G25030.2); Has 35333 Blast hits to 34131 proteins in 2444 species: Archae - 798; Bacteria - 22429; Metazoa - 974; Fungi - 991; Plants - 531; Viruses - 0; Other Eukaryotes - 9610 (source: NCBI BLink).	chr4	7636437	7637969	-	137	7637075	7639138	2.23
AT5G57080	protein_coding_gene		unknown protein; FUNCTIONS IN: molecular_function unknown; INVOLVED IN: biological_process unknown; LOCATED IN: endomembrane system; EXPRESSED IN: 13 plant structures; EXPRESSED DURING: 7 growth stages; BEST Arabidopsis thaliana protein match is: unknown protein (TAIR:AT4G26055.1); Has 14 Blast hits to 14 proteins in 6 species: Archae - 0; Bacteria - 0; Metazoa - 0; Fungi - 0; Plants - 14; Viruse…	chr5	23098958	23099368	+	137	23097309	23100334	1.98
AT2G20300	protein_coding_gene	ABNORMAL LEAF SHAPE 2, ALE2	Encodes ABNORMAL LEAF SHAPE 2 (ALE2), a receptor-like protein kinase (RLK) with a cluster of basic amino acid residues followed by a cysteine-containing sequence in the putative extracellular domain. Function together with ACR4 (Arabidopsis homolog of the Crinkly4) and ALE1 in positively regulating protoderm-specific gene expression and for the formation of leafy organs. ale2 mutants have various…	chr2	8755924	8760222	-	138	8759685	8761037	2.42
AT3G54500	protein_coding_gene	LNK2, NIGHT LIGHT-INDUCIBLE AND CLOCK-REGULATED 2	FUNCTIONS IN: molecular_function unknown; INVOLVED IN: biological_process unknown; LOCATED IN: cellular_component unknown; EXPRESSED IN: 22 plant structures; EXPRESSED DURING: 13 growth stages; BEST Arabidopsis thaliana protein match is: dentin sialophosphoprotein-related (TAIR:AT5G64170.1).	chr3	20175369	20179027	-	138	20178465	20179867	2.55
AT5G46595	tRNA		tRNA-Cys (anticodon: GCA)	chr5	18907522	18907594	+	138	18906477	18908844	2.19
AT1G77620	protein_coding_gene		P-loop containing nucleoside triphosphate hydrolases superfamily protein; FUNCTIONS IN: nucleoside-triphosphatase activity, nucleotide binding; INVOLVED IN: DNA repair, cell cycle; LOCATED IN: nucleus; CONTAINS InterPro DOMAIN/s: Checkpoint protein Rad24 (InterPro:IPR004582), ATPase, AAA+ type, core (InterPro:IPR003593); BEST Arabidopsis thaliana protein match is: replication factor C1 (TAIR:AT5G…	chr1	29167763	29172867	-	139	29172079	29173934	3.13
AT2G46787	protein_coding_gene		unknown protein; Has 30201 Blast hits to 17322 proteins in 780 species: Archae - 12; Bacteria - 1396; Metazoa - 17338; Fungi - 3422; Plants - 5037; Viruses - 0; Other Eukaryotes - 2996 (source: NCBI BLink).	chr2	19232376	19232523	+	139	19231265	19233210	2.6
AT3G04380	protein_coding_gene	SDG31, SET DOMAIN PROTEIN 31, SUVR4	Encodes SUVR4, a nucleolar histone methyltransferase with preference for monomethylated H3K9. One of the four closely related Arabidopsis SUVR proteins that belong to the SU(VAR)3-9 subgroup of SET-domain proteins. Proteins containing the evolutionarily conserved SET domain are involved in regulation of eukaryotic gene expression and chromatin structure through their histone lysine methyltransfer…	chr3	1161386	1164929	+	139	1160622	1161874	2.41
AT4G11990	protein_coding_gene		Cell cycle regulated microtubule associated protein; CONTAINS InterPro DOMAIN/s: Cell cycle regulated microtubule associated protein (InterPro:IPR022021); BEST Arabidopsis thaliana protein match is: Cell cycle regulated microtubule associated protein (TAIR:AT4G22860.1); Has 149 Blast hits to 137 proteins in 30 species: Archae - 0; Bacteria - 2; Metazoa - 50; Fungi - 0; Plants - 91; Viruses - 0; O…	chr4	7186095	7189875	-	139	7189403	7190627	2.64
AT4G30690	protein_coding_gene		Translation initiation factor 3 protein; FUNCTIONS IN: translation initiation factor activity; INVOLVED IN: translational initiation; LOCATED IN: cell wall, chloroplast; EXPRESSED IN: 23 plant structures; EXPRESSED DURING: 15 growth stages; CONTAINS InterPro DOMAIN/s: Translation initiation factor 3, N-terminal (InterPro:IPR019814), Translation initiation factor 3, conserved site (InterPro:IPR019…	chr4	14960645	14962463	+	139	14959643	14961370	2.27
AT5G57210	protein_coding_gene		Ypt/Rab-GAP domain of gyp1p superfamily protein; FUNCTIONS IN: RAB GTPase activator activity; INVOLVED IN: regulation of Rab GTPase activity; LOCATED IN: intracellular, chloroplast; CONTAINS InterPro DOMAIN/s: RabGAP/TBC (InterPro:IPR000195); BEST Arabidopsis thaliana protein match is: Ypt/Rab-GAP domain of gyp1p superfamily protein (TAIR:AT4G29950.1); Has 1722 Blast hits to 1340 proteins in 214 …	chr5	23180832	23183811	-	139	23183323	23184579	2.38
AT1G48940	protein_coding_gene	ATENODL6, EARLY NODULIN-LIKE PROTEIN 6, ENODL6	early nodulin-like protein 6 (ENODL6); FUNCTIONS IN: electron carrier activity, copper ion binding; LOCATED IN: anchored to membrane; EXPRESSED IN: leaf whorl, sepal, flower; EXPRESSED DURING: petal differentiation and expansion stage; CONTAINS InterPro DOMAIN/s: Plastocyanin-like (InterPro:IPR003245), Cupredoxin (InterPro:IPR008972); BEST Arabidopsis thaliana protein match is: early nodulin-like…	chr1	18105807	18106422	-	139	18105048	18107520	2
AT1G63900	protein_coding_gene	DAL1, DIAP1-LIKE PROTEIN 1, SP1, SUPPRESSOR OF PPI1 LOCUS 1	Encodes a RING-type ubiquitin E3 ligase of the chloroplast outer membrane that associates with TOC complexes and mediated ubiquitination of TOC components, promoting their degradation.	chr1	23716642	23719337	+	140	23715226	23717779	2.15
AT2G46730	pseudogene		pseudogene, similar to 68 kDa protein, blastp match of 68% identity and 4.7e-17 P-value to GP|7271113|emb|CAB81547.1||AJ276420 68 kDa protein {Cicer arietinum}	chr2	19200859	19203138	+	140	19199612	19201827	2.32
AT5G24810	protein_coding_gene		ABC1 family protein; CONTAINS InterPro DOMAIN/s: ABC-1 (InterPro:IPR004147), Beta-lactamase-type transpeptidase fold (InterPro:IPR012338), Beta-lactamase-related (InterPro:IPR001466), Protein kinase-like domain (InterPro:IPR011009); BEST Arabidopsis thaliana protein match is: ABC2 homolog 13 (TAIR:AT5G64940.2).	chr5	8516634	8522767	-	140	8522168	8523647	3.56
AT5G60940	protein_coding_gene		Transducin/WD40 repeat-like superfamily protein; CONTAINS InterPro DOMAIN/s: WD40 repeat 2 (InterPro:IPR019782), WD40 repeat-like-containing domain (InterPro:IPR011046), WD40 repeat, conserved site (InterPro:IPR019775), WD40-repeat-containing domain (InterPro:IPR017986), WD40/YVTN repeat-like-containing domain (InterPro:IPR015943), WD40 repeat (InterPro:IPR001680), WD40 repeat, subgroup (InterPro…	chr5	24522977	24525812	+	140	24522127	24523549	2.57
AT2G35060	protein_coding_gene	K+ UPTAKE PERMEASE 11, KUP11	potassium transporter	chr2	14775062	14778870	-	140	14778134	14779328	1.95
AT3G26580	protein_coding_gene		Tetratricopeptide repeat (TPR)-like superfamily protein; INVOLVED IN: biological_process unknown; LOCATED IN: chloroplast thylakoid membrane; EXPRESSED IN: 23 plant structures; EXPRESSED DURING: 13 growth stages; CONTAINS InterPro DOMAIN/s: Tetratricopeptide repeat-containing (InterPro:IPR013026), Tetratricopeptide repeat (InterPro:IPR019734); Has 1465 Blast hits to 1065 proteins in 209 species: …	chr3	9758886	9760544	+	141	9758031	9759460	2.51
AT3G25660	protein_coding_gene		Amidase family protein; FUNCTIONS IN: glutaminyl-tRNA synthase (glutamine-hydrolyzing) activity, carbon-nitrogen ligase activity, with glutamine as amido-N-donor; INVOLVED IN: translation; LOCATED IN: chloroplast, chloroplast stroma; EXPRESSED IN: 23 plant structures; EXPRESSED DURING: 14 growth stages; CONTAINS InterPro DOMAIN/s: Amidase, conserved site (InterPro:IPR020556), Amidase (InterPro:IP…	chr3	9339422	9342204	-	141	9341123	9343004	2.13
AT4G37980	protein_coding_gene	ATCAD7, CAD7, CINNAMYL-ALCOHOL DEHYDROGENASE 7, ELI3, ELI3-1, ELICITOR-ACTIVATED GENE 3, ELICITOR-ACTIVATED GENE 3-1	elicitor-activated gene 3-1 (ELI3-1); FUNCTIONS IN: oxidoreductase activity, zinc ion binding; INVOLVED IN: response to bacterium, plant-type hypersensitive response; EXPRESSED IN: 20 plant structures; EXPRESSED DURING: 13 growth stages; CONTAINS InterPro DOMAIN/s: GroES-like (InterPro:IPR011032), Polyketide synthase, enoylreductase (InterPro:IPR020843), Alcohol dehydrogenase GroES-like (InterPro…	chr4	17852440	17854008	+	141	17851811	17853353	2.03
AT1G01060	protein_coding_gene	LATE ELONGATED HYPOCOTYL, LATE ELONGATED HYPOCOTYL 1, LHY, LHY1	LHY encodes a myb-related putative transcription factor involved in circadian rhythm along with another myb transcription factor CCA1	chr1	33966	37871	-	143	37234	38795	2.9
AT1G75210	protein_coding_gene		HAD-superfamily hydrolase, subfamily IG, 5'-nucleotidase; FUNCTIONS IN: 5'-nucleotidase activity; INVOLVED IN: biological_process unknown; LOCATED IN: chloroplast; EXPRESSED IN: 23 plant structures; EXPRESSED DURING: 13 growth stages; CONTAINS InterPro DOMAIN/s: HAD-superfamily hydrolase, subfamily IG, 5&apos;-nucleotidase (InterPro:IPR008380), Purine 5&apos;-nucleotidase (InterPro:IPR016695); BE…	chr1	28223868	28228975	+	143	28222983	28224468	2.36
AT3G55320	protein_coding_gene	ABCB20, ATP-BINDING CASSETTE B20, P-GLYCOPROTEIN 20, PGP20	P-glycoprotein 20 (PGP20); FUNCTIONS IN: ATPase activity, coupled to transmembrane movement of substances; INVOLVED IN: transport, transmembrane transport; LOCATED IN: nucleus, plasma membrane; EXPRESSED IN: 24 plant structures; EXPRESSED DURING: 13 growth stages; CONTAINS InterPro DOMAIN/s: ATPase, AAA+ type, core (InterPro:IPR003593), ABC transporter-like (InterPro:IPR003439), ABC transporter, …	chr3	20506991	20513393	-	143	20512814	20514260	2.31
AT1G11880	protein_coding_gene		transferases, transferring hexosyl groups; FUNCTIONS IN: transferase activity, transferring hexosyl groups; INVOLVED IN: GPI anchor biosynthetic process; LOCATED IN: integral to membrane, endoplasmic reticulum membrane; EXPRESSED IN: 10 plant structures; EXPRESSED DURING: F mature embryo stage, petal differentiation and expansion stage, E expanded cotyledon stage, D bilateral stage; CONTAINS Inte…	chr1	4007704	4010433	-	144	4009906	4011250	2.9
AT3G44050	protein_coding_gene		P-loop containing nucleoside triphosphate hydrolases superfamily protein; FUNCTIONS IN: microtubule motor activity, ATP binding; INVOLVED IN: microtubule-based movement; LOCATED IN: chloroplast; EXPRESSED IN: 20 plant structures; EXPRESSED DURING: 8 growth stages; CONTAINS InterPro DOMAIN/s: Kinesin, motor region, conserved site (InterPro:IPR019821), Kinesin, motor domain (InterPro:IPR001752); BE…	chr3	15818737	15824861	+	144	15817990	15819198	2.44
AT3G50000	protein_coding_gene	CASEIN KINASE II, ALPHA CHAIN 2, ATCKA2, CKA2	Encodes the casein kinase II (CK2) catalytic subunit (alpha).	chr3	18534458	18536970	+	144	18533485	18535144	2.66
AT3G62390	protein_coding_gene	TBL6, TRICHOME BIREFRINGENCE-LIKE 6	Encodes a member of the TBL (TRICHOME BIREFRINGENCE-LIKE) gene family containing a plant-specific DUF231 (domain of unknown function) domain. TBL gene family has 46 members, two of which (TBR/AT5G06700 and TBL3/AT5G01360) have been shown to be involved in the synthesis and deposition of secondary wall cellulose, presumably by influencing the esterification state of pectic polymers. A nomenclature…	chr3	23087016	23089206	-	144	23088610	23090091	2.76
AT5G04885	protein_coding_gene		Glycosyl hydrolase family protein; FUNCTIONS IN: hydrolase activity, hydrolyzing O-glycosyl compounds; INVOLVED IN: carbohydrate metabolic process; LOCATED IN: plasma membrane, anchored to membrane; EXPRESSED IN: 7 plant structures; CONTAINS InterPro DOMAIN/s: Glycoside hydrolase, family 3, N-terminal (InterPro:IPR001764), Glycoside hydrolase, family 3, C-terminal (InterPro:IPR002772), Glycoside …	chr5	1422798	1426879	+	144	1421804	1423506	2.7
AT2G33509	protein_coding_gene		unknown protein; Has 30201 Blast hits to 17322 proteins in 780 species: Archae - 12; Bacteria - 1396; Metazoa - 17338; Fungi - 3422; Plants - 5037; Viruses - 0; Other Eukaryotes - 2996 (source: NCBI BLink).	chr2	14193889	14194114	-	144	14193270	14194672	2.65
AT5G07250	protein_coding_gene	ATRBL3, RBL3, RHOMBOID-LIKE PROTEIN 3	RHOMBOID-like protein 3 (RBL3); FUNCTIONS IN: serine-type endopeptidase activity; LOCATED IN: integral to membrane; EXPRESSED IN: 24 plant structures; EXPRESSED DURING: 15 growth stages; CONTAINS InterPro DOMAIN/s: Peptidase S54, rhomboid (InterPro:IPR002610); BEST Arabidopsis thaliana protein match is: RHOMBOID-like 2 (TAIR:AT1G63120.1); Has 1807 Blast hits to 1807 proteins in 277 species: Archa…	chr5	2274259	2275990	-	145	2275480	2276792	2.86
AT5G13940	protein_coding_gene		aminopeptidases; FUNCTIONS IN: aminopeptidase activity; INVOLVED IN: proteolysis; LOCATED IN: intracellular; CONTAINS InterPro DOMAIN/s: Peptidase M17, leucyl aminopeptidase, C-terminal (InterPro:IPR000819), Protein of unknown function DUF3754 (InterPro:IPR022227); BEST Arabidopsis thaliana protein match is: Protein of unknown function (DUF3754) (TAIR:AT3G19340.1); Has 538 Blast hits to 503 prote…	chr5	4490262	4495585	-	145	4494717	4496744	2
AT4G18950	protein_coding_gene		Integrin-linked protein kinase family; FUNCTIONS IN: protein serine/threonine/tyrosine kinase activity, kinase activity; INVOLVED IN: regulation of signal transduction, protein amino acid phosphorylation; LOCATED IN: nucleus, cytoplasm; EXPRESSED IN: 25 plant structures; EXPRESSED DURING: 14 growth stages; CONTAINS InterPro DOMAIN/s: Protein kinase, catalytic domain (InterPro:IPR000719), Integrin…	chr4	10375363	10378390	+	146	10374436	10376000	2.91
AT2G24350	protein_coding_gene		RNA binding (RRM/RBD/RNP motifs) family protein; FUNCTIONS IN: RNA binding, nucleotide binding, nucleic acid binding; INVOLVED IN: biological_process unknown; LOCATED IN: cellular_component unknown; CONTAINS InterPro DOMAIN/s: RNA recognition motif, RNP-1 (InterPro:IPR000504), Nucleotide-binding, alpha-beta plait (InterPro:IPR012677); BEST Arabidopsis thaliana protein match is: RNA binding (RRM/R…	chr2	10361125	10364492	+	147	10360351	10361606	2.1
AT4G16490	protein_coding_gene		ARM repeat superfamily protein; FUNCTIONS IN: binding; INVOLVED IN: biological_process unknown; EXPRESSED IN: 22 plant structures; EXPRESSED DURING: 13 growth stages; CONTAINS InterPro DOMAIN/s: Armadillo-like helical (InterPro:IPR011989), Armadillo (InterPro:IPR000225), Armadillo-type fold (InterPro:IPR016024); BEST Arabidopsis thaliana protein match is: ARM repeat superfamily protein (TAIR:AT3G…	chr4	9293542	9295625	-	147	9295035	9296510	2.65
AT5G42770	protein_coding_gene		Maf-like protein; FUNCTIONS IN: molecular_function unknown; INVOLVED IN: biological_process unknown; LOCATED IN: cytoplasm; CONTAINS InterPro DOMAIN/s: Maf-like protein (InterPro:IPR003697); BEST Arabidopsis thaliana protein match is: Maf-like protein (TAIR:AT5G66550.1).	chr5	17151987	17154522	+	147	17151033	17152649	2.43
AT1G44446	protein_coding_gene	ARABIDOPSIS THALIANA CHLOROPHYLL A OXYGENASE, ATCAO, CAO, CH1, CHLORINA 1, CHLOROPHYLL A OXYGENASE	Encodes chlorophyllide	chr1	16848358	16851224	-	148	16850717	16852028	2.86
AT1G74780	protein_coding_gene		Nodulin-like / Major Facilitator Superfamily protein; INVOLVED IN: transmembrane transport; LOCATED IN: endomembrane system; EXPRESSED IN: 24 plant structures; EXPRESSED DURING: 15 growth stages; CONTAINS InterPro DOMAIN/s: Nodulin-like (InterPro:IPR010658), Major facilitator superfamily MFS-1 (InterPro:IPR011701), Major facilitator superfamily, general substrate transporter (InterPro:IPR016196);…	chr1	28095814	28098185	+	148	28094896	28096437	2.82
AT4G01560	protein_coding_gene	MATERNAL EFFECT EMBRYO ARREST 49, MEE49	maternal effect embryo arrest 49 (MEE49); CONTAINS InterPro DOMAIN/s: Brix domain (InterPro:IPR007109); BEST Arabidopsis thaliana protein match is: Ribosomal RNA processing Brix domain protein (TAIR:AT1G63780.1); Has 893 Blast hits to 882 proteins in 227 species: Archae - 2; Bacteria - 0; Metazoa - 265; Fungi - 337; Plants - 121; Viruses - 0; Other Eukaryotes - 168 (source: NCBI BLink).	chr4	677053	679237	-	148	678653	680119	2.41
AT4G22120	protein_coding_gene		ERD (early-responsive to dehydration stress) family protein; LOCATED IN: plasma membrane; EXPRESSED IN: 20 plant structures; EXPRESSED DURING: 11 growth stages; CONTAINS InterPro DOMAIN/s: Protein of unknown function DUF221 (InterPro:IPR003864); BEST Arabidopsis thaliana protein match is: ERD (early-responsive to dehydration stress) family protein (TAIR:AT4G04340.1); Has 1475 Blast hits to 1296 p…	chr4	11715828	11719828	-	148	11719140	11720814	2.41
AT4G27560	protein_coding_gene		UDP-Glycosyltransferase superfamily protein; FUNCTIONS IN: transferase activity, transferring glycosyl groups; INVOLVED IN: response to salt stress, N-terminal protein myristoylation; LOCATED IN: cellular_component unknown; EXPRESSED IN: guard cell; CONTAINS InterPro DOMAIN/s: UDP-glucuronosyl/UDP-glucosyltransferase (InterPro:IPR002213); BEST Arabidopsis thaliana protein match is: UDP-Glycosyltr…	chr4	13759840	13761559	-	148	13760612	13762804	2.47
AT3G29360	protein_coding_gene	UDP-GLUCOSE DEHYDROGENASE 2, UGD2	Encodes one of four UDP-glucose dehydrogenase UGD) genes. Mutation of this gene in combination with UGD3 leads to swollen plant cell walls and severe developmental defects associated with changes in pectic polysaccharides.	chr3	11267090	11269229	-	149	11268718	11270040	2.78
AT3G55573	protein_coding_gene		This gene encodes a small protein and has either evidence of transcription or purifying selection.	chr3	20611296	20611428	-	149	20610907	20612248	2.54
AT3G24150	protein_coding_gene		unknown protein; BEST Arabidopsis thaliana protein match is: unknown protein (TAIR:AT4G32295.1); Has 50 Blast hits to 50 proteins in 12 species: Archae - 0; Bacteria - 0; Metazoa - 7; Fungi - 0; Plants - 41; Viruses - 0; Other Eukaryotes - 2 (source: NCBI BLink).	chr3	8724158	8725912	-	150	8725359	8726766	2.65
AT3G14350	protein_coding_gene	SRF7, STRUBBELIG-RECEPTOR FAMILY 7	STRUBBELIG-receptor family 7 (SRF7); FUNCTIONS IN: protein serine/threonine kinase activity, protein kinase activity, ATP binding; INVOLVED IN: transmembrane receptor protein tyrosine kinase signaling pathway, protein amino acid phosphorylation; LOCATED IN: cytosol, nucleus, plasma membrane; EXPRESSED IN: 23 plant structures; EXPRESSED DURING: 13 growth stages; CONTAINS InterPro DOMAIN/s: Protein…	chr3	4782756	4787236	-	151	4786787	4787988	2.05
AT3G48810	protein_coding_gene		Pentatricopeptide repeat (PPR) superfamily protein; FUNCTIONS IN: molecular_function unknown; INVOLVED IN: biological_process unknown; LOCATED IN: endomembrane system; EXPRESSED IN: 6 plant structures; EXPRESSED DURING: C globular stage, petal differentiation and expansion stage, E expanded cotyledon stage, D bilateral stage; CONTAINS InterPro DOMAIN/s: Pentatricopeptide repeat (InterPro:IPR00288…	chr3	18097047	18099721	+	151	18096201	18097592	2.65
AT5G49152	ncRNA		Potential natural antisense gene, locus overlaps with AT5G49150	chr5	19924321	19929377	+	151	19923544	19924798	2.59
AT2G02100	protein_coding_gene	LCR69, LOW-MOLECULAR-WEIGHT CYSTEINE-RICH 69, PDF2.2	Predicted to encode a PR (pathogenesis-related) protein. Belongs to the plant defensin (PDF) family with the following members: At1g75830/PDF1.1, At5g44420/PDF1.2a, At2g26020/PDF1.2b, At5g44430/PDF1.2c, At2g26010/PDF1.3, At1g19610/PDF1.4, At1g55010/PDF1.5, At2g02120/PDF2.1, At2g02100/PDF2.2, At2g02130/PDF2.3, At1g61070/PDF2.4, At5g63660/PDF2.5, At2g02140/PDF2.6, At5g38330/PDF3.1 and At4g30070/PDF…	chr2	528349	529108	+	151	527413	529588	2.07
AT1G06475	protein_coding_gene		unknown protein; Has 35333 Blast hits to 34131 proteins in 2444 species: Archae - 798; Bacteria - 22429; Metazoa - 974; Fungi - 991; Plants - 531; Viruses - 0; Other Eukaryotes - 9610 (source: NCBI BLink).	chr1	1973833	1974386	-	152	1973876	1975201	2.19
AT2G13360	protein_coding_gene	AGT, AGT1, ALANINE:GLYOXYLATE AMINOTRANSFERASE, ALANINE:GLYOXYLATE AMINOTRANSFERASE 1, L-SERINE:GLYOXYLATE AMINOTRANSFERASE, SGAT	Encodes a peroxisomal photorespiratory enzyme that catalyzes transamination reactions with multiple substrates. It is involved in photorespiration.	chr2	5539239	5541358	-	152	5538135	5544886	2.18
AT1G08510	protein_coding_gene	FATB, FATTY ACYL-ACP THIOESTERASES B	Encodes an acyl-acyl carrier protein thioesterase. Hydrolyzes primarily saturated acyl-ACPs with chain lengths that vary between 8 and 18 carbons. Involved in saturated fatty acid synthesis. Nuclear-encoded, plastid-targeted globular protein that is functional as dimer.	chr1	2691079	2694377	-	153	2693771	2695290	2.55
AT2G16640	protein_coding_gene	ATTOC132, MULTIMERIC TRANSLOCON COMPLEX IN THE OUTER ENVELOPE MEMBRANE 132, TOC132	multimeric translocon complex in the outer envelope membrane 132 (TOC132); FUNCTIONS IN: transmembrane receptor activity; INVOLVED IN: protein targeting to chloroplast; LOCATED IN: chloroplast outer membrane, membrane; EXPRESSED IN: 24 plant structures; EXPRESSED DURING: 13 growth stages; CONTAINS InterPro DOMAIN/s: Chloroplast protein import component Toc86/159 (InterPro:IPR005690), AIG1 (InterP…	chr2	7211111	7215553	-	153	7214992	7216421	2.59
AT5G18770	protein_coding_gene		F-box/FBD-like domains containing protein; FUNCTIONS IN: molecular_function unknown; INVOLVED IN: biological_process unknown; LOCATED IN: chloroplast; EXPRESSED IN: 19 plant structures; EXPRESSED DURING: 10 growth stages; CONTAINS InterPro DOMAIN/s: FBD (InterPro:IPR013596), F-box domain, cyclin-like (InterPro:IPR001810), F-box domain, Skp2-like (InterPro:IPR022364), FBD-like (InterPro:IPR006566)…	chr5	6261351	6263436	+	153	6260534	6261864	3.02
AT1G53900	protein_coding_gene		Eukaryotic translation initiation factor 2B (eIF-2B) family protein; FUNCTIONS IN: GTP binding, translation initiation factor activity; INVOLVED IN: translational initiation, cellular metabolic process; LOCATED IN: eukaryotic translation initiation factor 2B complex; CONTAINS InterPro DOMAIN/s: Initiation factor 2B related (InterPro:IPR000649), Protein of unknown function DUF567 (InterPro:IPR0076…	chr1	20127633	20131050	+	153	20126594	20128980	2.67
AT4G24990	protein_coding_gene	ATGP4	geranylgeranylated protein ATGP4	chr4	12849708	12851633	-	154	12851020	12852555	3.09
AT1G20670	protein_coding_gene		DNA-binding bromodomain-containing protein; CONTAINS InterPro DOMAIN/s: Bromodomain, conserved site (InterPro:IPR018359), Bromodomain (InterPro:IPR001487); BEST Arabidopsis thaliana protein match is: DNA-binding bromodomain-containing protein (TAIR:AT1G76380.2); Has 11096 Blast hits to 8233 proteins in 323 species: Archae - 0; Bacteria - 121; Metazoa - 4363; Fungi - 1457; Plants - 677; Viruses - …	chr1	7164189	7168021	-	155	7167500	7168854	2.47
AT1G78920	protein_coding_gene	ATVHP2;1, AVP2, AVPL1, VACUOLAR H+-PYROPHOSPHATASE 2, VACUOLAR-PYROPHOSPHATASE LIKE PROTEIN 1, VHP2;1, VP2	Encodes a type II H+-PPases that localizes to and function as a proton pump of the Golgi apparatus in most tissues except for mature leaves.	chr1	29671492	29676992	+	155	29670609	29672066	2.76
AT2G22240	protein_coding_gene	ATIPS2, ATMIPS2, INOSITOL 3-PHOSPHATE SYNTHASE 2, MIPS2, MYO-INOSITOL-1-PHOSPHATE SYNTHASE 2, MYO-INOSITOL-1-PHOSTPATE SYNTHASE 2	** Referred to as MIPS1 in Mitsuhashi et al 2008. Myo-inositol-1-phosphate synthase isoform 2. Expressed in leaf, root and silique. Immunolocalization experiments with an antibody recognizing MIPS1, MIPS2, and MIPS3 showed endosperm localization.	chr2	9451604	9454094	-	155	9453440	9455059	2.89
AT4G14230	protein_coding_gene		FUNCTIONS IN: molecular_function unknown; INVOLVED IN: biological_process unknown; LOCATED IN: mitochondrion; EXPRESSED IN: 25 plant structures; EXPRESSED DURING: 15 growth stages; CONTAINS InterPro DOMAIN/s: Protein of unknown function DUF21 (InterPro:IPR002550), Cystathionine beta-synthase, core (InterPro:IPR000644); BEST Arabidopsis thaliana protein match is: CBS domain-containing protein with…	chr4	8200666	8203238	-	155	8202641	8204146	2.4
AT1G53880	protein_coding_gene		Eukaryotic translation initiation factor 2B (eIF-2B) family protein; FUNCTIONS IN: GTP binding, translation initiation factor activity; INVOLVED IN: translational initiation, cellular metabolic process; LOCATED IN: eukaryotic translation initiation factor 2B complex; CONTAINS InterPro DOMAIN/s: Initiation factor 2B related (InterPro:IPR000649), Protein of unknown function DUF567 (InterPro:IPR0076…	chr1	20115068	20118485	+	155	20114036	20116412	2.57
AT5G07360	protein_coding_gene		Amidase family protein; FUNCTIONS IN: amidase activity, carbon-nitrogen ligase activity, with glutamine as amido-N-donor; INVOLVED IN: acrylonitrile catabolic process, aldoxime metabolic process; EXPRESSED IN: 22 plant structures; EXPRESSED DURING: 13 growth stages; CONTAINS InterPro DOMAIN/s: Amidase (InterPro:IPR000120); BEST Arabidopsis thaliana protein match is: Amidase family protein (TAIR:A…	chr5	2326703	2330142	-	156	2329564	2331034	2.34
AT3G05570	protein_coding_gene		unknown protein; BEST Arabidopsis thaliana protein match is: unknown protein (TAIR:AT4G39235.1); Has 73 Blast hits to 73 proteins in 11 species: Archae - 0; Bacteria - 0; Metazoa - 0; Fungi - 0; Plants - 73; Viruses - 0; Other Eukaryotes - 0 (source: NCBI BLink).	chr3	1616101	1617339	-	157	1616795	1618198	2.31
AT4G34830	protein_coding_gene	MATURATION OF RBCL 1, MRL1, PDE346, PIGMENT DEFECTIVE 346	Encodes MRL1, a conserved pentatricopeptide repeat protein, required for stabilization of rbcL mRNA.	chr4	16599604	16606027	-	157	16605273	16607097	2.85
AT5G46470	protein_coding_gene	RESISTANT TO P. SYRINGAE 6, RPS6	Encodes RPS6 (RESISTANT TO P. SYRINGAE 6), a member of the TIR-NBS-LRR class resistance protein.	chr5	18842700	18849741	+	158	18841847	18843239	3.2
AT1G64255	protein_coding_gene		MuDR family transposase; FUNCTIONS IN: zinc ion binding; INVOLVED IN: biological_process unknown; LOCATED IN: cellular_component unknown; CONTAINS InterPro DOMAIN/s: MULE transposase, conserved domain (InterPro:IPR018289), Zinc finger, SWIM-type (InterPro:IPR007527), Zinc finger, PMZ-type (InterPro:IPR006564), Transposase, MuDR, plant (InterPro:IPR004332); BEST Arabidopsis thaliana protein match …	chr1	23844953	23847206	+	159	23843602	23845987	2.53
AT4G31880	protein_coding_gene		LOCATED IN: cytosol, chloroplast; EXPRESSED IN: 24 plant structures; EXPRESSED DURING: 14 growth stages; BEST Arabidopsis thaliana protein match is: Tudor/PWWP/MBT superfamily protein (TAIR:AT1G15940.1); Has 137162 Blast hits to 70781 proteins in 2973 species: Archae - 289; Bacteria - 24182; Metazoa - 56725; Fungi - 20130; Plants - 6559; Viruses - 758; Other Eukaryotes - 28519 (source: NCBI BLink…	chr4	15419081	15424265	-	159	15423103	15425747	2.59
AT5G08740	protein_coding_gene	NAD(P)H DEHYDROGENASE C1, NDC1	NAD(P)H dehydrogenase C1 (NDC1); FUNCTIONS IN: NADH dehydrogenase activity, oxidoreductase activity, FAD binding; INVOLVED IN: oxidation reduction; LOCATED IN: intrinsic to mitochondrial inner membrane, cell wall, chloroplast, plastoglobule; EXPRESSED IN: 24 plant structures; EXPRESSED DURING: 13 growth stages; CONTAINS InterPro DOMAIN/s: FAD-dependent pyridine nucleotide-disulphide oxidoreductas…	chr5	2848505	2851428	-	159	2850827	2852349	2.07
AT5G13690	protein_coding_gene	CYCLOPS 1, CYL1, N-ACETYL-GLUCOSAMINIDASE, NAGLU	Encodes an enzyme that is predicted to act as an alpha-N-acetylglucosaminidase (NAGLU). An naglu mutant arrests early in seed development but does not appear to have male or female gametophytic defects. Transcript levels for this gene are increased during reproductive development.	chr5	4415753	4420371	+	159	4414823	4416367	2.58
AT5G40190	protein_coding_gene		Identified in a screen for calmodulin-binding proteins obtained from an auxin treated cDNA library.	chr5	16069176	16069948	-	159	16069316	16070900	2.32
AT5G42765	protein_coding_gene		INVOLVED IN: biological_process unknown; LOCATED IN: thylakoid, chloroplast thylakoid membrane, chloroplast; EXPRESSED IN: 22 plant structures; EXPRESSED DURING: 13 growth stages; CONTAINS InterPro DOMAIN/s: Twin-arginine translocation pathway, signal sequence (InterPro:IPR006311); Has 30201 Blast hits to 17322 proteins in 780 species: Archae - 12; Bacteria - 1396; Metazoa - 17338; Fungi - 3422; …	chr5	17150237	17151681	-	159	17151033	17152649	2.43
AT5G65140	protein_coding_gene	TPPJ, TREHALOSE-6-PHOSPHATE PHOSPHATASE J	Haloacid dehalogenase-like hydrolase (HAD) superfamily protein; FUNCTIONS IN: catalytic activity, trehalose-phosphatase activity; INVOLVED IN: response to cadmium ion, trehalose biosynthetic process; EXPRESSED IN: 21 plant structures; EXPRESSED DURING: 14 growth stages; CONTAINS InterPro DOMAIN/s: HAD-superfamily hydrolase, subfamily IIB (InterPro:IPR006379), Trehalose-phosphatase (InterPro:IPR00…	chr5	26019587	26022222	-	159	26021629	26023135	2.73
AT5G12170	protein_coding_gene	CLT3, CRT (CHLOROQUINE-RESISTANCE TRANSPORTER)-LIKE TRANSPORTER 3	Encodes one of the CRT-Like transporters (CLT1/AT5G19380, CLT2/AT4G24460, CLT3/AT5G12170). Required for glutathione homeostasis and stress responses. Mutants lacking these transporters are heavy metal-sensitive, glutathione(GSH)-deficient, and hypersensitive to Phytophthora infection.	chr5	3931561	3935129	+	159	3929632	3933810	2.65
AT1G78140	protein_coding_gene		S-adenosyl-L-methionine-dependent methyltransferases superfamily protein; FUNCTIONS IN: methyltransferase activity; INVOLVED IN: metabolic process; LOCATED IN: chloroplast, plastoglobule; EXPRESSED IN: 24 plant structures; EXPRESSED DURING: 15 growth stages; CONTAINS InterPro DOMAIN/s: Methyltransferase type 11 (InterPro:IPR013216); BEST Arabidopsis thaliana protein match is: S-adenosyl-L-methion…	chr1	29401758	29403946	-	160	29402841	29405373	2.45
AT1G29920	protein_coding_gene	AB165, CAB2, CHLOROPHYLL A/B-BINDING PROTEIN 2, LHCB1.1, LIGHT HARVESTING CHLOROPHYLL A/B-BINDING PROTEIN 1.1	Encodes lhcb1.1 a component of the LHCIIb light harvesting complex associated with photosystem II.	chr1	10474783	10475959	-	160	10471563	10480036	2.81
AT1G74940	protein_coding_gene		Protein of unknown function (DUF581); CONTAINS InterPro DOMAIN/s: Protein of unknown function DUF581 (InterPro:IPR007650); BEST Arabidopsis thaliana protein match is: Protein of unknown function (DUF581) (TAIR:AT1G19200.1); Has 483 Blast hits to 483 proteins in 20 species: Archae - 0; Bacteria - 0; Metazoa - 0; Fungi - 0; Plants - 483; Viruses - 0; Other Eukaryotes - 0 (source: NCBI BLink).	chr1	28146058	28147378	+	160	28143350	28149088	2.1
AT1G36370	protein_coding_gene	SERINE HYDROXYMETHYLTRANSFERASE 7, SHM7	Encodes a putative serine hydroxymethyltransferase.	chr1	13696041	13698639	-	161	13698141	13699461	2.64
AT1G64850	protein_coding_gene		Calcium-binding EF hand family protein; CONTAINS InterPro DOMAIN/s: EF-HAND 2 (InterPro:IPR018249); BEST Arabidopsis thaliana protein match is: unknown protein (TAIR:AT4G37445.1); Has 71 Blast hits to 71 proteins in 15 species: Archae - 0; Bacteria - 0; Metazoa - 0; Fungi - 0; Plants - 71; Viruses - 0; Other Eukaryotes - 0 (source: NCBI BLink).	chr1	24096434	24097650	-	161	24097073	24098550	2.51
AT4G09520	protein_coding_gene		Cofactor-independent phosphoglycerate mutase; FUNCTIONS IN: phosphoglycerate mutase activity, catalytic activity, metal ion binding; INVOLVED IN: metabolic process; LOCATED IN: cellular_component unknown; EXPRESSED IN: 22 plant structures; EXPRESSED DURING: 13 growth stages; CONTAINS InterPro DOMAIN/s: Cofactor-independent phosphoglycerate mutase, archaeal (InterPro:IPR004456), Metalloenzyme (Int…	chr4	6024895	6027055	-	161	6026445	6027988	2.65
AT5G53850	protein_coding_gene	DEHYDRATASE-ENOLASE-PHOSPHATASE-COMPLEX 1, DEP1	Encodes a trifunctional dehydratase / enolase / phosphatase involved in the methionine salvage.	chr5	21860996	21864973	-	161	21864434	21865836	2.23
AT2G23672	ncRNA		Potential natural antisense gene, locus overlaps with AT2G23670	chr2	10063244	10064004	+	161	10062289	10064523	2.34
AT4G19985	protein_coding_gene		Acyl-CoA N-acyltransferases (NAT) superfamily protein; FUNCTIONS IN: N-acetyltransferase activity; INVOLVED IN: N-terminal protein myristoylation, metabolic process; EXPRESSED IN: 23 plant structures; EXPRESSED DURING: 15 growth stages; CONTAINS InterPro DOMAIN/s: GCN5-related N-acetyltransferase, C-terminal (InterPro:IPR022610), GCN5-related N-acetyltransferase (InterPro:IPR000182), Acyl-CoA N-a…	chr4	10830236	10832094	-	162	10831543	10832970	2.57
AT5G44565	protein_coding_gene		unknown protein; FUNCTIONS IN: molecular_function unknown; INVOLVED IN: biological_process unknown; LOCATED IN: endomembrane system; Has 35333 Blast hits to 34131 proteins in 2444 species: Archae - 798; Bacteria - 22429; Metazoa - 974; Fungi - 991; Plants - 531; Viruses - 0; Other Eukaryotes - 9610 (source: NCBI BLink).	chr5	17951511	17953133	+	162	17950745	17951955	2.31
AT3G58220	protein_coding_gene		TRAF-like family protein; FUNCTIONS IN: molecular_function unknown; INVOLVED IN: biological_process unknown; LOCATED IN: cellular_component unknown; CONTAINS InterPro DOMAIN/s: TRAF-like (InterPro:IPR008974), MATH (InterPro:IPR002083); BEST Arabidopsis thaliana protein match is: TRAF-like superfamily protein (TAIR:AT3G58440.1); Has 30201 Blast hits to 17322 proteins in 780 species: Archae - 12; B…	chr3	21564449	21566482	-	162	21565529	21567112	2.45
AT3G61620	protein_coding_gene	RRP41	exonuclease RRP41 (RRP41)	chr3	22801220	22804104	-	162	22802476	22805410	3.06
AT1G04555	protein_coding_gene		unknown protein; FUNCTIONS IN: molecular_function unknown; INVOLVED IN: biological_process unknown; LOCATED IN: cellular_component unknown; BEST Arabidopsis thaliana protein match is: unknown protein (TAIR:AT4G33380.1); Has 84 Blast hits to 83 proteins in 15 species: Archae - 0; Bacteria - 0; Metazoa - 9; Fungi - 0; Plants - 75; Viruses - 0; Other Eukaryotes - 0 (source: NCBI BLink).	chr1	1242557	1244244	+	163	1239808	1244981	2.17
AT2G36880	protein_coding_gene	MAT3, METHIONINE ADENOSYLTRANSFERASE 3	methionine adenosyltransferase 3 (MAT3); FUNCTIONS IN: copper ion binding, methionine adenosyltransferase activity; INVOLVED IN: one-carbon metabolic process, S-adenosylmethionine biosynthetic process; LOCATED IN: plasma membrane; EXPRESSED IN: 27 plant structures; EXPRESSED DURING: 17 growth stages; CONTAINS InterPro DOMAIN/s: S-adenosylmethionine synthetase (InterPro:IPR002133), S-adenosylmethi…	chr2	15479365	15481412	-	163	15480762	15482390	2.89
AT5G05690	protein_coding_gene	CABBAGE 3, CBB3, CONSTITUTIVE PHOTOMORPHOGENIC DWARF, CPD, CYP90, CYP90A, CYP90A1, CYTOCHROME P450 90A1, DWARF 3, DWF3	Encodes a member of the CP90A family, a cytochrome P450 monooxygenase which converts 6-deoxocathasterone to 6-deoxoteasterone in the late C6 oxidation pathway and cathasterone to teasterone in the early C6 oxidation pathway of brassinolide biosynthesis. Expressed in cotyledons and leaves. Mutants display de-etiolation and derepression of light-induced genes in the dark, dwarfism, male sterility a…	chr5	1702687	1706780	-	163	1704289	1708946	1.84
AT1G44125	ncRNA		Potential natural antisense gene, locus overlaps with AT1G44120	chr1	16780605	16786764	-	165	16786176	16787683	2.73
AT1G71900	protein_coding_gene		Protein of unknown function (DUF803); CONTAINS InterPro DOMAIN/s: Protein of unknown function DUF803 (InterPro:IPR008521); BEST Arabidopsis thaliana protein match is: Protein of unknown function (DUF803) (TAIR:AT1G34470.1); Has 1265 Blast hits to 1244 proteins in 219 species: Archae - 0; Bacteria - 92; Metazoa - 420; Fungi - 372; Plants - 263; Viruses - 0; Other Eukaryotes - 118 (source: NCBI BLi…	chr1	27061485	27064496	+	165	27060546	27062095	2.22
AT3G13510	protein_coding_gene		Protein of Unknown Function (DUF239); INVOLVED IN: biological_process unknown; LOCATED IN: endomembrane system; EXPRESSED IN: 22 plant structures; EXPRESSED DURING: 13 growth stages; CONTAINS InterPro DOMAIN/s: Protein of unknown function DUF239, plant (InterPro:IPR004314); BEST Arabidopsis thaliana protein match is: Protein of Unknown Function (DUF239) (TAIR:AT1G55360.1); Has 759 Blast hits to 7…	chr3	4403499	4406091	+	165	4402238	4404432	2.26
AT3G29575	protein_coding_gene	ABI FIVE BINDING PROTEIN 3, AFP3	ABI five binding protein 3 (AFP3); CONTAINS InterPro DOMAIN/s: Protein of unknown function DUF1675 (InterPro:IPR012463); BEST Arabidopsis thaliana protein match is: ABI five binding protein (TAIR:AT1G69260.1); Has 196 Blast hits to 190 proteins in 23 species: Archae - 0; Bacteria - 0; Metazoa - 2; Fungi - 4; Plants - 184; Viruses - 0; Other Eukaryotes - 6 (source: NCBI BLink).	chr3	11382213	11384004	-	165	11383471	11384868	2.12
AT4G08210	protein_coding_gene		Pentatricopeptide repeat (PPR-like) superfamily protein; CONTAINS InterPro DOMAIN/s: Pentatricopeptide repeat (InterPro:IPR002885); BEST Arabidopsis thaliana protein match is: Pentatricopeptide repeat (PPR) superfamily protein (TAIR:AT3G09040.1); Has 52225 Blast hits to 13811 proteins in 210 species: Archae - 0; Bacteria - 6; Metazoa - 106; Fungi - 36; Plants - 51478; Viruses - 0; Other Eukaryote…	chr4	5183812	5185873	-	165	5185415	5186662	2.35
AT5G38730	protein_coding_gene		Tetratricopeptide repeat (TPR)-like superfamily protein; CONTAINS InterPro DOMAIN/s: Pentatricopeptide repeat (InterPro:IPR002885); BEST Arabidopsis thaliana protein match is: Pentatricopeptide repeat (PPR-like) superfamily protein (TAIR:AT1G05670.2); Has 1807 Blast hits to 1807 proteins in 277 species: Archae - 0; Bacteria - 0; Metazoa - 736; Fungi - 347; Plants - 385; Viruses - 0; Other Eukaryo…	chr5	15510900	15512691	+	165	15510062	15511409	2.54
AT3G55795	tRNA		tRNA-Met (anticodon: CAT)	chr3	20709172	20709244	+	165	20708595	20710081	2.44
AT1G08610	protein_coding_gene		Pentatricopeptide repeat (PPR) superfamily protein; CONTAINS InterPro DOMAIN/s: Pentatricopeptide repeat (InterPro:IPR002885); BEST Arabidopsis thaliana protein match is: Pentatricopeptide repeat (PPR-like) superfamily protein (TAIR:AT1G09900.1); Has 46651 Blast hits to 12655 proteins in 271 species: Archae - 5; Bacteria - 25; Metazoa - 357; Fungi - 448; Plants - 44319; Viruses - 0; Other Eukaryo…	chr1	2733656	2735819	-	166	2734624	2737347	1.87
AT4G01320	protein_coding_gene	ATSTE24, STE24	CAAX protease with broad substrate specificity. Localized exclusively to the endoplasmic reticulum.	chr4	545795	549261	+	166	544894	546366	2.31
AT4G28564	protein_coding_gene		This gene encodes a small protein and has either evidence of transcription or purifying selection.	chr4	14118314	14118416	-	166	14115867	14120634	2.1
AT5G41000	protein_coding_gene	ATYSL4, YELLOW STRIPE LIKE 4, YSL4	Arabidopsis thaliana metal-nicotianamine transporter YSL4	chr5	16420779	16423830	+	167	16420028	16421197	2.16
AT5G44000	protein_coding_gene		Glutathione S-transferase family protein; FUNCTIONS IN: glutathione transferase activity; LOCATED IN: chloroplast; EXPRESSED IN: 22 plant structures; EXPRESSED DURING: 13 growth stages; CONTAINS InterPro DOMAIN/s: Glutathione S-transferase, C-terminal (InterPro:IPR004046), Glutathione S-transferase, C-terminal-like (InterPro:IPR010987), Glutathione S-transferase/chloride channel, C-terminal (Inte…	chr5	17702089	17703963	-	167	17703173	17704420	2.51
AT2G41680	protein_coding_gene	NADPH-DEPENDENT THIOREDOXIN REDUCTASE C, NTRC	Encodes a NADPH thioredoxin reductase involved in chloroplast protection against oxidative damage.	chr2	17376154	17379055	-	168	17378390	17380058	2.64
AT4G23990	protein_coding_gene	ARABIDOPSIS THALIANA CELLULOSE SYNTHASE-LIKE G3, ATCSLG3, CELLULOSE SYNTHASE LIKE G3, CSLG3	encodes a protein similar to cellulose synthase	chr4	12456488	12460753	+	168	12454597	12458717	2.09
AT3G61970	protein_coding_gene	NGA2, NGATHA2	NGATHA2 (NGA2); CONTAINS InterPro DOMAIN/s: Transcriptional factor B3 (InterPro:IPR003340); BEST Arabidopsis thaliana protein match is: AP2/B3-like transcriptional factor family protein (TAIR:AT2G46870.1); Has 1373 Blast hits to 1371 proteins in 72 species: Archae - 0; Bacteria - 0; Metazoa - 0; Fungi - 0; Plants - 1373; Viruses - 0; Other Eukaryotes - 0 (source: NCBI BLink).	chr3	22951462	22952851	+	169	22950550	22952037	2.2
AT4G28080	protein_coding_gene		Tetratricopeptide repeat (TPR)-like superfamily protein; FUNCTIONS IN: binding; EXPRESSED IN: 22 plant structures; EXPRESSED DURING: 13 growth stages; CONTAINS InterPro DOMAIN/s: Tetratricopeptide-like helical (InterPro:IPR011990), Tetratricopeptide repeat-containing (InterPro:IPR013026), Tetratricopeptide repeat (InterPro:IPR019734); BEST Arabidopsis thaliana protein match is: Tetratricopeptide …	chr4	13948602	13957840	-	169	13954495	13961524	2.58
AT2G02800	protein_coding_gene	APK2B, KIN2, KINASE 2, PROTEIN KINASE 2B	Encodes protein kinase APK2b.	chr2	796679	799443	-	170	798884	800343	2.55
AT3G50060	protein_coding_gene	MYB DOMAIN PROTEIN 77, MYB77	Encodes a member of the R2R3 transcription factor gene family. Expressed in response to potassium deprivation and auxin. Involved in lateral root development. Interacts with ARF7 and regulates the expression of some auxin responsive genes.	chr3	18557969	18559106	-	170	18558535	18560018	2.89
AT1G16300	protein_coding_gene	GAPCP-2, GLYCERALDEHYDE-3-PHOSPHATE DEHYDROGENASE OF PLASTID 2	Encodes one of the chloroplast/plastid localized GAPDH isoforms (GAPCp1/At1g79530 and GAPCp2/At1g16300). gapcp double mutants display a drastic phenotype of arrested root development, dwarfism and sterility. GAPCps are important for the synthesis of serine in roots.	chr1	5574309	5577622	+	171	5573433	5574845	2.68
AT1G72750	protein_coding_gene	ATTIM23-2, TIM23-2, TRANSLOCASE INNER MEMBRANE SUBUNIT 23-2	translocase inner membrane subunit 23-2 (TIM23-2); FUNCTIONS IN: protein transporter activity, P-P-bond-hydrolysis-driven protein transmembrane transporter activity; INVOLVED IN: intracellular protein transport, protein transport; LOCATED IN: mitochondrion, mitochondrial inner membrane, mitochondrial inner membrane presequence translocase complex, membrane; EXPRESSED IN: 23 plant structures; EXPR…	chr1	27383364	27384524	+	171	27382258	27384130	2.37
AT5G56460	protein_coding_gene		Protein kinase superfamily protein; FUNCTIONS IN: protein serine/threonine kinase activity, protein kinase activity, kinase activity, ATP binding; INVOLVED IN: protein amino acid phosphorylation, N-terminal protein myristoylation; LOCATED IN: plasma membrane; EXPRESSED IN: 21 plant structures; EXPRESSED DURING: 12 growth stages; CONTAINS InterPro DOMAIN/s: Protein kinase, ATP binding site (InterP…	chr5	22865109	22867996	+	171	22864080	22865798	2.6
AT1G22410	protein_coding_gene		Class-II DAHP synthetase family protein; FUNCTIONS IN: 3-deoxy-7-phosphoheptulonate synthase activity; INVOLVED IN: aromatic amino acid family biosynthetic process; LOCATED IN: membrane; EXPRESSED IN: 23 plant structures; EXPRESSED DURING: 15 growth stages; CONTAINS InterPro DOMAIN/s: DAHP synthetase, class II (InterPro:IPR002480); BEST Arabidopsis thaliana protein match is: 3-deoxy-D-arabino-hep…	chr1	7912045	7915003	+	171	7911248	7913186	2.89
AT2G22980	protein_coding_gene	SCPL13, SERINE CARBOXYPEPTIDASE-LIKE 13	serine carboxypeptidase-like 13 (SCPL13); FUNCTIONS IN: serine-type carboxypeptidase activity; INVOLVED IN: proteolysis; LOCATED IN: endomembrane system; EXPRESSED IN: 23 plant structures; EXPRESSED DURING: 13 growth stages; CONTAINS InterPro DOMAIN/s: Peptidase S10, serine carboxypeptidase (InterPro:IPR001563); BEST Arabidopsis thaliana protein match is: serine carboxypeptidase-like 11 (TAIR:AT2…	chr2	9778876	9783251	+	172	9777941	9779468	1.99
AT3G21390	protein_coding_gene		Encodes a mitochondrial thiamin diphosphate carrier.	chr3	7531401	7534544	+	172	7530394	7532065	2
AT1G23900	protein_coding_gene	GAMMA-ADAPTIN, GAMMA-ADAPTIN 1, GAMMA-ADR	Encodes large subunit of the heterotetrameric adaptor protein complex AP-1. AP-1 is required for clathrin coated vesicles budding from the trans-Golgi network or plasma membrane	chr1	8441145	8447519	+	173	8440349	8441596	2.47
AT4G02195	protein_coding_gene	ATSYP42, ATTLG2B, SYNTAXIN OF PLANTS 42, SYP42, TLG2B	Encodes a member of SYP4 Gene Family that is a plant ortholog of the Tlg2/syntaxin16 Qa-SNARE. Together with SYP43, it regulates the secretory and vacuolar transport pathways in the post-Golgi network and maintains the morphology of the Golgi apparatus and TGN and is required for extracellular resistance responses to a fungal pathogen.	chr4	970006	972307	-	173	971726	973236	2.97
AT3G55660	protein_coding_gene	ATROPGEF6, ROP (RHO OF PLANTS) GUANINE NUCLEOTIDE EXCHANGE FACTOR 6, ROPGEF6	Encodes a member of KPP-like gene family, homolog of KPP (kinase partner protein) gene in tomato. Also a member of the RopGEF (guanine nucleotide exchange factor) family, containing the novel PRONE domain (plant-specific Rop nucleotide exchanger), which is exclusively active towards members of the Rop subfamily.	chr3	20648941	20651388	-	174	20650946	20652179	2.37
AT4G32350	protein_coding_gene		Regulator of Vps4 activity in the MVB pathway protein; FUNCTIONS IN: molecular_function unknown; INVOLVED IN: biological_process unknown; LOCATED IN: cellular_component unknown; EXPRESSED IN: 24 plant structures; EXPRESSED DURING: 13 growth stages; CONTAINS InterPro DOMAIN/s: Protein of unknown function DUF292, eukaryotic (InterPro:IPR005061); BEST Arabidopsis thaliana protein match is: Regulator…	chr4	15617465	15620910	+	174	15616646	15617937	2.53
AT1G44110	protein_coding_gene	CYCA1;1, CYCLIN A1;1	Cyclin A1;1 (CYCA1;1); CONTAINS InterPro DOMAIN/s: Cyclin, C-terminal (InterPro:IPR004367), Cyclin (InterPro:IPR006670), G2/mitotic-specific cyclin A (InterPro:IPR015453), Cyclin-like (InterPro:IPR011028), Cyclin-related (InterPro:IPR013763), Cyclin, N-terminal (InterPro:IPR006671), Cyclin, A/B/D/E (InterPro:IPR014400); BEST Arabidopsis thaliana protein match is: CYCLIN A1;2 (TAIR:AT1G77390.1); H…	chr1	16774864	16777247	-	175	16776800	16778046	3.07
AT1G59950	protein_coding_gene		NAD(P)-linked oxidoreductase superfamily protein; FUNCTIONS IN: oxidoreductase activity; INVOLVED IN: oxidation reduction; CONTAINS InterPro DOMAIN/s: Aldo/keto reductase (InterPro:IPR001395), Aldo/keto reductase subgroup (InterPro:IPR020471), Aldo/keto reductase, conserved site (InterPro:IPR018170); BEST Arabidopsis thaliana protein match is: NAD(P)-linked oxidoreductase superfamily protein (TAI…	chr1	22068032	22070588	-	175	22070083	22071444	2.19
AT5G35460	protein_coding_gene		unknown protein; CONTAINS InterPro DOMAIN/s: Protein of unknown function DUF2838 (InterPro:IPR021261); Has 1807 Blast hits to 1807 proteins in 277 species: Archae - 0; Bacteria - 0; Metazoa - 736; Fungi - 347; Plants - 385; Viruses - 0; Other Eukaryotes - 339 (source: NCBI BLink).	chr5	13672538	13674739	+	175	13671654	13673074	2.1
AT2G36030	protein_coding_gene		unknown protein; Has 1 Blast hits to 1 proteins in 1 species: Archae - 0; Bacteria - 0; Metazoa - 0; Fungi - 0; Plants - 1; Viruses - 0; Other Eukaryotes - 0 (source: NCBI BLink).	chr2	15127558	15127771	-	175	15126205	15128989	2.26
AT1G15370	protein_coding_gene		SNARE-like superfamily protein; FUNCTIONS IN: molecular_function unknown; INVOLVED IN: transport; EXPRESSED IN: 24 plant structures; EXPRESSED DURING: 15 growth stages; CONTAINS InterPro DOMAIN/s: Longin-like (InterPro:IPR011012); Has 91 Blast hits to 91 proteins in 35 species: Archae - 0; Bacteria - 0; Metazoa - 0; Fungi - 12; Plants - 67; Viruses - 0; Other Eukaryotes - 12 (source: NCBI BLink).	chr1	5287046	5288577	+	176	5286281	5287460	2.41
AT1G73010	protein_coding_gene	ATPPSPASE1, ATPS2, PHOSPHATE STARVATION-INDUCED GENE 2, PPSPASE1, PS2, PYROPHOSPHATE-SPECIFIC PHOSPHATASE1	Encodes PPsPase1, a pyrophosphate-specific phosphatase catalyzing the specific cleavage of pyrophosphate (Km 38.8 uM) with an alkaline catalytic pH optimum. Expression is upregulated in the shoot of cax1/cax3 mutant.	chr1	27464571	27466256	-	176	27465696	27467169	3.05
AT2G40550	protein_coding_gene	E2F TARGET GENE 1, ETG1	Encodes a nuclear localized target of E2Fa-DPa, transcription factors controlling cell cycle progression. Required for sister chromatid cohesion and DNA repair.	chr2	16934833	16938201	+	176	16934022	16935294	2.83
AT5G38720	protein_coding_gene		unknown protein; Has 13419 Blast hits to 9093 proteins in 698 species: Archae - 38; Bacteria - 1038; Metazoa - 4949; Fungi - 1086; Plants - 485; Viruses - 44; Other Eukaryotes - 5779 (source: NCBI BLink).	chr5	15508243	15510559	-	176	15510062	15511409	2.54
AT4G31720	protein_coding_gene	SALT TOLERANCE DURING GERMINATION 1, STG1, TAF10, TAFII15, TBP-ASSOCIATED FACTOR 10, TBP-ASSOCIATED FACTOR II 15	Arabidopsis thaliana putative TBP-associated 15 kDa subunit protein (TAFII15)	chr4	15353951	15356346	-	176	15355239	15357103	2.32
AT4G12770	protein_coding_gene		Chaperone DnaJ-domain superfamily protein; FUNCTIONS IN: heat shock protein binding; INVOLVED IN: biological_process unknown; LOCATED IN: cytosol, plasma membrane; EXPRESSED IN: male gametophyte, guard cell, cultured cell, pollen tube; EXPRESSED DURING: M germinated pollen stage; CONTAINS InterPro DOMAIN/s: Heat shock protein DnaJ, N-terminal (InterPro:IPR001623); BEST Arabidopsis thaliana protei…	chr4	7506671	7511626	-	178	7511194	7512415	2.38
AT5G61520	protein_coding_gene		Major facilitator superfamily protein; FUNCTIONS IN: carbohydrate transmembrane transporter activity, sugar:hydrogen symporter activity; INVOLVED IN: transport, transmembrane transport; LOCATED IN: integral to membrane, membrane; EXPRESSED IN: 15 plant structures; EXPRESSED DURING: 8 growth stages; CONTAINS InterPro DOMAIN/s: Sugar transporter, conserved site (InterPro:IPR005829), Major facilitat…	chr5	24739025	24741273	-	178	24740156	24742748	1.99
AT4G16980	protein_coding_gene		arabinogalactan-protein family; INVOLVED IN: biological_process unknown; LOCATED IN: endomembrane system; EXPRESSED IN: 22 plant structures; EXPRESSED DURING: 13 growth stages; Has 61554 Blast hits to 29210 proteins in 1485 species: Archae - 170; Bacteria - 11775; Metazoa - 21955; Fungi - 6238; Plants - 10828; Viruses - 2421; Other Eukaryotes - 8167 (source: NCBI BLink).	chr4	9556977	9557812	+	178	9555315	9558996	2.07
AT2G24050	protein_coding_gene	EIFISO4G2, EUKARYOTIC TRANSLATION INITIATION FACTOR ISOFORM 4G2	Encodes a putative eukaryotic translation initiation factor.	chr2	10225224	10228638	-	179	10227541	10230094	2.19
AT2G33510	protein_coding_gene		unknown protein; INVOLVED IN: biological_process unknown; LOCATED IN: cellular_component unknown; BEST Arabidopsis thaliana protein match is: unknown protein (TAIR:AT1G28070.1).	chr2	14194149	14195647	+	179	14193270	14194672	2.65
AT3G04820	protein_coding_gene		Pseudouridine synthase family protein; FUNCTIONS IN: pseudouridine synthase activity; INVOLVED IN: pseudouridine synthesis, RNA modification; EXPRESSED IN: 21 plant structures; EXPRESSED DURING: 13 growth stages; CONTAINS InterPro DOMAIN/s: Pseudouridine synthase, catalytic domain (InterPro:IPR020103), Pseudouridine synthase, TruD (InterPro:IPR001656), Pseudouridine synthase TruD, eukaryotic (Int…	chr3	1321227	1325953	-	179	1325465	1326801	2.77
AT5G14790	protein_coding_gene		ARM repeat superfamily protein; FUNCTIONS IN: binding; INVOLVED IN: biological_process unknown; LOCATED IN: cellular_component unknown; EXPRESSED IN: 22 plant structures; EXPRESSED DURING: 13 growth stages; CONTAINS InterPro DOMAIN/s: Armadillo-type fold (InterPro:IPR016024); BEST Arabidopsis thaliana protein match is: ARM repeat superfamily protein (TAIR:AT3G01450.1); Has 322 Blast hits to 322 p…	chr5	4782945	4785805	+	180	4781986	4783546	2.42
AT5G56160	protein_coding_gene		Sec14p-like phosphatidylinositol transfer family protein; CONTAINS InterPro DOMAIN/s: Cellular retinaldehyde-binding/triple function, C-terminal (InterPro:IPR001251), Cellular retinaldehyde-binding/triple function, N-terminal (InterPro:IPR008273), Phosphatidylinositol transfer protein-like, N-terminal (InterPro:IPR011074); BEST Arabidopsis thaliana protein match is: Sec14p-like phosphatidylinosit…	chr5	22731973	22735590	+	180	22731021	22732566	2.53
AT3G16280	protein_coding_gene		encodes a member of the DREB subfamily A-4 of ERF/AP2 transcription factor family. The protein contains one AP2 domain. There are 17 members in this subfamily including TINY.	chr3	5518330	5519246	+	181	5516647	5519652	2.11
AT3G43110	protein_coding_gene		unknown protein; FUNCTIONS IN: molecular_function unknown; INVOLVED IN: biological_process unknown; LOCATED IN: endomembrane system; EXPRESSED IN: petal, flower; EXPRESSED DURING: 4 anthesis, petal differentiation and expansion stage; BEST Arabidopsis thaliana protein match is: unknown protein (TAIR:AT5G20790.1); Has 30 Blast hits to 30 proteins in 10 species: Archae - 0; Bacteria - 0; Metazoa - …	chr3	15091610	15092467	-	181	15092026	15093271	1.98
AT3G49570	protein_coding_gene	LSU3, RESPONSE TO LOW SULFUR 3	RESPONSE TO LOW SULFUR 3 (LSU3); BEST Arabidopsis thaliana protein match is: response to low sulfur 2 (TAIR:AT5G24660.1); Has 71 Blast hits to 71 proteins in 14 species: Archae - 0; Bacteria - 0; Metazoa - 1; Fungi - 0; Plants - 70; Viruses - 0; Other Eukaryotes - 0 (source: NCBI BLink).	chr3	18372532	18373024	-	181	18371676	18374736	2.13
AT3G62190	protein_coding_gene		Chaperone DnaJ-domain superfamily protein; FUNCTIONS IN: heat shock protein binding; INVOLVED IN: protein folding; LOCATED IN: cellular_component unknown; EXPRESSED IN: 23 plant structures; EXPRESSED DURING: 15 growth stages; CONTAINS InterPro DOMAIN/s: Molecular chaperone, heat shock protein, Hsp40, DnaJ (InterPro:IPR015609), Heat shock protein DnaJ, N-terminal (InterPro:IPR001623); Has 1752 Bla…	chr3	23021039	23022169	+	181	23020018	23021700	2.38
AT5G26980	protein_coding_gene	ATSYP41, ATTLG2A, SYNTAXIN OF PLANTS 41, SYP41	member of SYP4 Gene Family	chr5	9488147	9490807	-	181	9489745	9491509	2.72
AT1G55910	protein_coding_gene	ZINC TRANSPORTER 11 PRECURSOR, ZIP11	member of Putative zinc transporter ZIP2 - like family	chr1	20906133	20907413	+	182	20905208	20906696	2.67
AT2G29090	protein_coding_gene	CYTOCHROME P450, FAMILY 707, SUBFAMILY A, POLYPEPTIDE 2, CYP707A2	Encodes a protein with ABA 8'-hydroxylase activity, involved in ABA catabolism. Member of the CYP707A gene family. This gene predominantly accumulates in dry seeds and is up-regulated immediately following imbibition. CYP707A2 appears to play a major role in the rapid decrease in ABA levels during early seed imbibition.	chr2	12494850	12499723	-	182	12498616	12501195	2.34
AT4G17560	protein_coding_gene		Ribosomal protein L19 family protein; FUNCTIONS IN: structural constituent of ribosome; INVOLVED IN: translation, ribosome biogenesis; LOCATED IN: ribosome, chloroplast stroma, chloroplast, membrane, chloroplast envelope; EXPRESSED IN: 22 plant structures; EXPRESSED DURING: 13 growth stages; CONTAINS InterPro DOMAIN/s: Ribosomal protein L19 (InterPro:IPR001857); BEST Arabidopsis thaliana protein …	chr4	9780278	9782183	+	182	9779311	9780883	2.58
AT1G11160	protein_coding_gene		Transducin/WD40 repeat-like superfamily protein; CONTAINS InterPro DOMAIN/s: WD40 repeat 2 (InterPro:IPR019782), WD40 repeat, conserved site (InterPro:IPR019775), WD40 repeat (InterPro:IPR001680), G-protein beta WD-40 repeat, region (InterPro:IPR020472), WD40 repeat-like-containing domain (InterPro:IPR011046), WD40-repeat-containing domain (InterPro:IPR017986), WD40/YVTN repeat-like-containing do…	chr1	3733138	3739842	+	183	3732342	3733570	2.75
AT4G17340	protein_coding_gene	DELTA-TIP2, TIP2;2, TONOPLAST INTRINSIC PROTEIN 2;2	tonoplast intrinsic protein 2;2 (TIP2;2); FUNCTIONS IN: water channel activity; INVOLVED IN: response to salt stress, transport; LOCATED IN: in 6 components; EXPRESSED IN: 25 plant structures; EXPRESSED DURING: 10 growth stages; CONTAINS InterPro DOMAIN/s: Major intrinsic protein, conserved site (InterPro:IPR022357), Aquaporin (InterPro:IPR012269), Major intrinsic protein (InterPro:IPR000425); BE…	chr4	9699252	9700410	+	183	9697023	9701849	2.25
AT1G02180	protein_coding_gene		ferredoxin-related; FUNCTIONS IN: molecular_function unknown; INVOLVED IN: biological_process unknown; LOCATED IN: endomembrane system; EXPRESSED IN: 23 plant structures; EXPRESSED DURING: 15 growth stages; Has 54 Blast hits to 54 proteins in 11 species: Archae - 0; Bacteria - 0; Metazoa - 0; Fungi - 0; Plants - 54; Viruses - 0; Other Eukaryotes - 0 (source: NCBI BLink).	chr1	413521	414645	-	184	414005	415654	2.18
AT5G51740	protein_coding_gene		Peptidase family M48 family protein; FUNCTIONS IN: metalloendopeptidase activity; INVOLVED IN: proteolysis; LOCATED IN: membrane; EXPRESSED IN: 24 plant structures; EXPRESSED DURING: 15 growth stages; CONTAINS InterPro DOMAIN/s: Peptidase M48 (InterPro:IPR001915); Has 6369 Blast hits to 6329 proteins in 1292 species: Archae - 10; Bacteria - 4324; Metazoa - 65; Fungi - 153; Plants - 45; Viruses - …	chr5	21017026	21019221	+	184	21016103	21017583	2.53
AT3G62200	protein_coding_gene		Putative endonuclease or glycosyl hydrolase; BEST Arabidopsis thaliana protein match is: putative endonuclease or glycosyl hydrolase with C2H2-type zinc finger domain (TAIR:AT5G61190.1); Has 3997 Blast hits to 3396 proteins in 338 species: Archae - 0; Bacteria - 122; Metazoa - 1660; Fungi - 937; Plants - 691; Viruses - 43; Other Eukaryotes - 544 (source: NCBI BLink).	chr3	23023436	23025732	-	185	23025220	23026615	2.74
AT4G30680	protein_coding_gene		Initiation factor eIF-4 gamma, MA3; CONTAINS InterPro DOMAIN/s: Initiation factor eIF-4 gamma, MA3 (InterPro:IPR003891); BEST Arabidopsis thaliana protein match is: MIF4G domain-containing protein / MA3 domain-containing protein (TAIR:AT2G24050.1); Has 861 Blast hits to 624 proteins in 104 species: Archae - 0; Bacteria - 2; Metazoa - 367; Fungi - 10; Plants - 428; Viruses - 0; Other Eukaryotes - …	chr4	14958686	14960321	-	185	14959643	14961370	2.27
AT5G56940	protein_coding_gene		Ribosomal protein S16 family protein; FUNCTIONS IN: structural constituent of ribosome; INVOLVED IN: translation, ribosome biogenesis; LOCATED IN: mitochondrion, ribosome, plastid; EXPRESSED IN: 22 plant structures; EXPRESSED DURING: 13 growth stages; CONTAINS InterPro DOMAIN/s: Ribosomal protein S16 (InterPro:IPR000307); BEST Arabidopsis thaliana protein match is: small subunit ribosomal protein…	chr5	23030785	23032411	+	185	23030042	23031159	3.05
AT5G16680	protein_coding_gene		RING/FYVE/PHD zinc finger superfamily protein; FUNCTIONS IN: DNA binding, zinc ion binding; INVOLVED IN: regulation of transcription, DNA-dependent; EXPRESSED IN: 25 plant structures; EXPRESSED DURING: 13 growth stages; CONTAINS InterPro DOMAIN/s: Zinc finger, PHD-type (InterPro:IPR001965), Zinc finger, FYVE/PHD-type (InterPro:IPR011011), Zinc finger, PHD-finger (InterPro:IPR019787); BEST Arabido…	chr5	5467372	5473506	-	186	5472492	5474894	2.1
AT1G12470	protein_coding_gene		zinc ion binding; FUNCTIONS IN: zinc ion binding; EXPRESSED IN: 24 plant structures; EXPRESSED DURING: 13 growth stages; CONTAINS InterPro DOMAIN/s: Pep3/Vps18/deep orange (InterPro:IPR007810), Zinc finger, RING-type (InterPro:IPR001841); Has 495 Blast hits to 471 proteins in 206 species: Archae - 0; Bacteria - 2; Metazoa - 170; Fungi - 162; Plants - 42; Viruses - 0; Other Eukaryotes - 119 (sourc…	chr1	4251031	4257392	+	188	4250067	4251621	2.9
AT3G19080	protein_coding_gene		SWIB complex BAF60b domain-containing protein; CONTAINS InterPro DOMAIN/s: SWIB/MDM2 domain (InterPro:IPR003121), SWIB domain (InterPro:IPR019835), DEK, C-terminal (InterPro:IPR014876); BEST Arabidopsis thaliana protein match is: SWIB complex BAF60b domain-containing protein (TAIR:AT1G49520.1); Has 4780 Blast hits to 2475 proteins in 346 species: Archae - 0; Bacteria - 702; Metazoa - 1207; Fungi …	chr3	6595343	6598848	+	188	6594308	6596755	2.18
AT3G26710	protein_coding_gene	CCB1, COFACTOR ASSEMBLY OF COMPLEX C	cofactor assembly of complex C (CCB1); FUNCTIONS IN: molecular_function unknown; INVOLVED IN: cytochrome b6f complex assembly; LOCATED IN: chloroplast; EXPRESSED IN: 23 plant structures; EXPRESSED DURING: 13 growth stages; CONTAINS InterPro DOMAIN/s: Protein of unknown function DUF3529 (InterPro:IPR021919); Has 212 Blast hits to 212 proteins in 63 species: Archae - 0; Bacteria - 77; Metazoa - 0; …	chr3	9813370	9814750	+	189	9812506	9813858	1.86
AT4G02800	protein_coding_gene		unknown protein; FUNCTIONS IN: molecular_function unknown; INVOLVED IN: biological_process unknown; LOCATED IN: chloroplast; EXPRESSED IN: 16 plant structures; EXPRESSED DURING: 9 growth stages; BEST Arabidopsis thaliana protein match is: unknown protein (TAIR:AT5G01970.1); Has 3209 Blast hits to 2720 proteins in 308 species: Archae - 13; Bacteria - 213; Metazoa - 1207; Fungi - 247; Plants - 183;…	chr4	1250014	1251681	+	189	1249107	1250544	2.26
AT5G20420	protein_coding_gene	CHR42, CHROMATIN REMODELING 42	chromatin remodeling 42 (CHR42); FUNCTIONS IN: helicase activity, DNA binding, ATP binding, nucleic acid binding; EXPRESSED IN: shoot apex, embryo, flower, seed; EXPRESSED DURING: F mature embryo stage, petal differentiation and expansion stage, E expanded cotyledon stage, D bilateral stage; CONTAINS InterPro DOMAIN/s: DEAD-like helicase, N-terminal (InterPro:IPR014001), DNA/RNA helicase, C-termi…	chr5	6899014	6904167	-	189	6903602	6905112	2.27
AT1G22610	protein_coding_gene		C2 calcium/lipid-binding plant phosphoribosyltransferase family protein; FUNCTIONS IN: molecular_function unknown; INVOLVED IN: biological_process unknown; LOCATED IN: chloroplast; EXPRESSED IN: 22 plant structures; EXPRESSED DURING: 13 growth stages; CONTAINS InterPro DOMAIN/s: C2 membrane targeting protein (InterPro:IPR018029), C2 calcium/lipid-binding domain, CaLB (InterPro:IPR008973), Phospho…	chr1	7994290	7997588	+	190	7993316	7994886	2.27
AT3G44860	protein_coding_gene	FAMT, FARNESOIC ACID CARBOXYL-O-METHYLTRANSFERASE	Encodes a farnesoic acid carboxyl-O-methyltransferase.	chr3	16379632	16381070	+	190	16378812	16380073	2.53
AT3G25717	protein_coding_gene	DEVIL 6, DVL6, ROTUNDIFOLIA LIKE 16, RTFL16	ROTUNDIFOLIA like 16 (RTFL16); FUNCTIONS IN: molecular_function unknown; INVOLVED IN: shoot development; LOCATED IN: mitochondrion; CONTAINS InterPro DOMAIN/s: DVL (InterPro:IPR012552); BEST Arabidopsis thaliana protein match is: ROTUNDIFOLIA like 17 (TAIR:AT1G13245.1); Has 67 Blast hits to 67 proteins in 11 species: Archae - 0; Bacteria - 0; Metazoa - 0; Fungi - 0; Plants - 67; Viruses - 0; Othe…	chr3	9375101	9375671	-	190	9374570	9376393	2.13
AT1G16280	protein_coding_gene	ARABIDOPSIS THALIANA RNA HELICASE 36, ATRH36, RH36, RNA HELICASE 36, SLOW WALKER 3, SWA3	Encodes a putative DEAD-box RNA helicase. Essential for female gametogenesis.	chr1	5568481	5570487	-	191	5569933	5571425	2.34
AT4G20820	protein_coding_gene		FAD-binding Berberine family protein; FUNCTIONS IN: electron carrier activity, oxidoreductase activity, FAD binding, catalytic activity; INVOLVED IN: oxidation reduction; EXPRESSED IN: 6 plant structures; EXPRESSED DURING: LP.06 six leaves visible, LP.04 four leaves visible, LP.08 eight leaves visible; CONTAINS InterPro DOMAIN/s: FAD-binding, type 2 (InterPro:IPR016166), Oxygen oxidoreductase cov…	chr4	11150159	11151758	+	191	11148997	11150940	2.75
AT3G56290	protein_coding_gene		unknown protein; Has 39 Blast hits to 39 proteins in 15 species: Archae - 0; Bacteria - 0; Metazoa - 0; Fungi - 0; Plants - 39; Viruses - 0; Other Eukaryotes - 0 (source: NCBI BLink).	chr3	20878538	20879568	-	192	20879170	20880351	2.41
AT5G51540	protein_coding_gene		Zincin-like metalloproteases family protein; FUNCTIONS IN: metalloendopeptidase activity; INVOLVED IN: proteolysis; LOCATED IN: chloroplast thylakoid membrane, chloroplast; CONTAINS InterPro DOMAIN/s: Peptidase M3A/M3B, thimet/oligopeptidase F (InterPro:IPR001567); BEST Arabidopsis thaliana protein match is: Zincin-like metalloproteases family protein (TAIR:AT1G67690.1); Has 5499 Blast hits to 54…	chr5	20932030	20936413	+	192	20931140	20932537	1.82
AT3G51510	protein_coding_gene		unknown protein; FUNCTIONS IN: molecular_function unknown; INVOLVED IN: biological_process unknown; LOCATED IN: chloroplast thylakoid membrane, chloroplast; EXPRESSED IN: 22 plant structures; EXPRESSED DURING: 13 growth stages; Has 42 Blast hits to 42 proteins in 19 species: Archae - 0; Bacteria - 0; Metazoa - 0; Fungi - 0; Plants - 40; Viruses - 0; Other Eukaryotes - 2 (source: NCBI BLink).	chr3	19109061	19110051	+	193	19107384	19111125	2.47
AT5G42825	protein_coding_gene		unknown protein; Has 35333 Blast hits to 34131 proteins in 2444 species: Archae - 798; Bacteria - 22429; Metazoa - 974; Fungi - 991; Plants - 531; Viruses - 0; Other Eukaryotes - 9610 (source: NCBI BLink).	chr5	17171963	17172742	+	193	17171215	17173098	1.98
AT3G15220	protein_coding_gene		Protein kinase superfamily protein; FUNCTIONS IN: protein serine/threonine kinase activity, protein kinase activity, kinase activity, ATP binding; INVOLVED IN: protein amino acid phosphorylation; LOCATED IN: cytoplasm, spindle; EXPRESSED IN: 21 plant structures; EXPRESSED DURING: 11 growth stages; CONTAINS InterPro DOMAIN/s: Protein kinase, ATP binding site (InterPro:IPR017441), Protein kinase, c…	chr3	5126596	5132306	-	194	5131723	5133278	2.41
AT4G39770	protein_coding_gene	TPPH, TREHALOSE-6-PHOSPHATE PHOSPHATASE H	Haloacid dehalogenase-like hydrolase (HAD) superfamily protein; FUNCTIONS IN: catalytic activity, trehalose-phosphatase activity; INVOLVED IN: trehalose biosynthetic process, metabolic process; LOCATED IN: cellular_component unknown; EXPRESSED IN: 10 plant structures; EXPRESSED DURING: 8 growth stages; CONTAINS InterPro DOMAIN/s: HAD-superfamily hydrolase, subfamily IIB (InterPro:IPR006379), Treh…	chr4	18448979	18451293	-	194	18450810	18452166	3
AT1G73990	protein_coding_gene	SIGNAL PEPTIDE PEPTIDASE, SPPA, SPPA1	Encodes a putative protease SppA (SppA).	chr1	27824432	27828926	+	195	27823379	27825097	2.83
AT5G10310	protein_coding_gene		unknown protein; FUNCTIONS IN: molecular_function unknown; INVOLVED IN: biological_process unknown; LOCATED IN: endomembrane system; EXPRESSED IN: 17 plant structures; EXPRESSED DURING: 10 growth stages; BEST Arabidopsis thaliana protein match is: unknown protein (TAIR:AT3G13898.1); Has 1807 Blast hits to 1807 proteins in 277 species: Archae - 0; Bacteria - 0; Metazoa - 736; Fungi - 347; Plants -…	chr5	3241517	3242266	-	195	3239858	3245065	2.27
AT5G48840	protein_coding_gene	ARABIDOPSIS THALIANA PANTOTHENATE SYNTHETASE, ATPTS, HOMOLOG OF BACTERIAL PANC, PANC, PANTOTHENATE SYNTHETASE, PTS	Encodes a pantothenate synthetase that appears to be located in the cytosol. This protein is expected to play a role in pantothenate (vitamin B5) biosynthesis. Analysis of the catalytic properties of this enzyme indicate that it might be able to synthesize adequate amounts of pantothenate even in the presence of low levels of pantoate.	chr5	19803556	19805077	-	195	19804302	19806243	2.62
AT2G17670	protein_coding_gene		Tetratricopeptide repeat (TPR)-like superfamily protein; CONTAINS InterPro DOMAIN/s: Pentatricopeptide repeat (InterPro:IPR002885); BEST Arabidopsis thaliana protein match is: Pentatricopeptide repeat (PPR) superfamily protein (TAIR:AT3G53700.1); Has 45396 Blast hits to 13729 proteins in 280 species: Archae - 5; Bacteria - 33; Metazoa - 451; Fungi - 602; Plants - 42971; Viruses - 0; Other Eukaryo…	chr2	7674350	7676157	+	196	7673464	7674845	2.69
AT5G47370	protein_coding_gene	HAT2	homeobox-leucine zipper genes induced by auxin, but not by other phytohormones. Plays opposite roles in the shoot and root tissues in regulating auxin-mediated morphogenesis.	chr5	19216311	19217909	-	196	19215323	19220105	2.36
AT5G17000	protein_coding_gene		Zinc-binding dehydrogenase family protein; FUNCTIONS IN: oxidoreductase activity, binding, catalytic activity, zinc ion binding; INVOLVED IN: response to oxidative stress; EXPRESSED IN: cultured cell, leaf; CONTAINS InterPro DOMAIN/s: GroES-like (InterPro:IPR011032), NAD(P)-binding domain (InterPro:IPR016040), Alcohol dehydrogenase, C-terminal (InterPro:IPR013149), Alcohol dehydrogenase superfami…	chr5	5584800	5587063	-	197	5586567	5587954	2.89
AT1G19970	protein_coding_gene		ER lumen protein retaining receptor family protein; FUNCTIONS IN: ER retention sequence binding, receptor activity; INVOLVED IN: protein retention in ER lumen, protein transport; LOCATED IN: integral to membrane; EXPRESSED IN: 23 plant structures; EXPRESSED DURING: 15 growth stages; CONTAINS InterPro DOMAIN/s: ER lumen protein retaining receptor (InterPro:IPR000133); BEST Arabidopsis thaliana pro…	chr1	6931011	6932689	-	198	6932184	6933591	2.81
AT4G25870	protein_coding_gene		Core-2/I-branching beta-1,6-N-acetylglucosaminyltransferase family protein; CONTAINS InterPro DOMAIN/s: Core-2/I-Branching enzyme (InterPro:IPR021141); BEST Arabidopsis thaliana protein match is: Core-2/I-branching beta-1,6-N-acetylglucosaminyltransferase family protein (TAIR:AT5G57270.3); Has 586 Blast hits to 584 proteins in 20 species: Archae - 0; Bacteria - 4; Metazoa - 0; Fungi - 0; Plants -…	chr4	13149690	13152277	-	198	13151304	13153648	2.45
AT2G39840	protein_coding_gene	TOPP4, TYPE ONE SERINE/THREONINE PROTEIN PHOSPHATASE 4	Encodes the catalytic subunit of a Type 1 phosphoprotein Ser/Thr phosphatase, expressed in roots, shoots and flowers.	chr2	16627257	16629289	+	198	16626500	16628411	2.99
AT3G21215	protein_coding_gene		RNA-binding (RRM/RBD/RNP motifs) family protein; FUNCTIONS IN: RNA binding, nucleotide binding, nucleic acid binding; CONTAINS InterPro DOMAIN/s: RNA recognition motif, RNP-1 (InterPro:IPR000504), Nucleotide-binding, alpha-beta plait (InterPro:IPR012677); BEST Arabidopsis thaliana protein match is: RNA-binding (RRM/RBD/RNP motifs) family protein (TAIR:AT2G42240.1); Has 5454 Blast hits to 2765 pro…	chr3	7441834	7445303	-	199	7444590	7446415	2.54
AT1G64970	protein_coding_gene	G-TMT, GAMMA-TOCOPHEROL METHYLTRANSFERASE, TMT1, VITAMIN E DEFICIENT 4, VTE4	gamma-tocopherol methyltransferase (g-TMT) mRNA, nuclear; mutant has Deficient in alpha and beta tocopherol; Accumulates gamma tocopherol in leaves	chr1	24134084	24136109	-	199	24134993	24136828	3.28
AT2G36390	protein_coding_gene	BE3, BRANCHING ENZYME 3, SBE2.1, STARCH BRANCHING ENZYME 2.1	Encodes a starch branching enzyme (EC.2.4.1.18) similar to SBE2 from maize and rice. Expressed throughout plant tissues.	chr2	15264236	15270092	+	200	15263310	15264763	2.58
AT3G07170	protein_coding_gene		Sterile alpha motif (SAM) domain-containing protein; CONTAINS InterPro DOMAIN/s: Sterile alpha motif (InterPro:IPR001660), Sterile alpha motif homology (InterPro:IPR010993), Sterile alpha motif, type 1 (InterPro:IPR021129); BEST Arabidopsis thaliana protein match is: Sterile alpha motif (SAM) domain-containing protein (TAIR:AT5G48680.1); Has 516 Blast hits to 515 proteins in 77 species: Archae - …	chr3	2280193	2282339	+	200	2279186	2280801	2.54
AT3G26640	protein_coding_gene	LIGHT-REGULATED WD 2, LWD2	Encodes LIGHT-REGULATED WD1 (LWD1), a clock proteins regulating circadian period length and photoperiodic flowering.	chr3	9793219	9794457	+	200	9792236	9793803	2.93
AT3G55330	protein_coding_gene	PPL1, PSBP-LIKE PROTEIN 1	PsbP-like protein 1 (PPL1); FUNCTIONS IN: calcium ion binding; INVOLVED IN: photosynthesis; LOCATED IN: in 6 components; EXPRESSED IN: 24 plant structures; EXPRESSED DURING: 14 growth stages; CONTAINS InterPro DOMAIN/s: Photosystem II oxygen evolving complex protein PsbP (InterPro:IPR002683), Mog1/PsbP/DUF1795, alpha/beta/alpha sandwich (InterPro:IPR016124), Mog1/PsbP, alpha/beta/alpha sandwich (…	chr3	20513824	20515351	-	200	20514886	20516218	2.42
AT2G29970	protein_coding_gene	SMAX1-LIKE 7, SMXL7	Encodes a member of an eight-gene family (SMAX1 and SMAX1-like) that has weak similarity to AtHSP101, a ClpB chaperonin required for thermotolerance.	chr2	12776385	12779938	+	200	12775524	12777647	2.62
AT1G11890	protein_coding_gene	ATSEC22, SEC22, SECRETION 22	member of SEC22 Gene Family	chr1	4010778	4013125	+	201	4009906	4011250	2.9
AT1G73980	protein_coding_gene		Phosphoribulokinase / Uridine kinase family; FUNCTIONS IN: adenylate cyclase activity, phosphotransferase activity, alcohol group as acceptor, kinase activity, ATP binding; INVOLVED IN: biosynthetic process, cAMP biosynthetic process, metabolic process; EXPRESSED IN: 23 plant structures; EXPRESSED DURING: 13 growth stages; CONTAINS InterPro DOMAIN/s: Phosphoribulokinase/uridine kinase (InterPro:I…	chr1	27820148	27824036	-	201	27823379	27825097	2.83
AT5G55840	protein_coding_gene		Pentatricopeptide repeat (PPR) superfamily protein; CONTAINS InterPro DOMAIN/s: Pentatricopeptide repeat (InterPro:IPR002885); BEST Arabidopsis thaliana protein match is: Pentatricopeptide repeat (PPR) superfamily protein (TAIR:AT5G59900.1); Has 1807 Blast hits to 1807 proteins in 277 species: Archae - 0; Bacteria - 0; Metazoa - 736; Fungi - 347; Plants - 385; Viruses - 0; Other Eukaryotes - 339 …	chr5	22598037	22602566	+	201	22596910	22598764	3.03
AT2G01760	protein_coding_gene	ARR14, RESPONSE REGULATOR 14, RR14	member of Response Regulator: B- Type	chr2	332966	334696	+	202	332000	333530	2.74
AT4G13494	miRNA	MICRORNA863A, MIR863A	Encodes a microRNA of unknown function. MicroRNAs are regulatory RNAs with a mature length of ~21-nucleotides that are processed from hairpin precursors by Dicer-like enzymes. MicroRNAs can negatively regulate gene expression by attenuating translation or by directing mRNA cleavage. Mature sequence: UUGAGAGCAACAAGACAUAAU	chr4	7846596	7846899	+	203	7845932	7847668	2.12
AT5G27680	protein_coding_gene	RECQ HELICASE SIM, RECQSIM	DNA helicase	chr5	9793789	9798961	-	204	9798464	9799868	2.56
AT1G19220	protein_coding_gene	ARF11, ARF19, AUXIN RESPONSE FACTOR 19, AUXIN RESPONSE FACTOR11, IAA22, INDOLE-3-ACETIC ACID INDUCIBLE 22	Encodes an auxin response factor that contains the conserved VP1-B3 DNA-binding domain at its N-terminus and the Aux/IAA-like domains III and IV present in most ARFs at its C-terminus. The protein interacts with IAA1 (yeast two hybrid) and other auxin response elements such as ER7 and ER9 (yeast one hybrid). ARF19 protein can complement many aspects of the arf7 mutant phenotype and , together wit…	chr1	6628067	6633087	-	205	6632105	6634480	2.42
AT1G16260	protein_coding_gene		Wall-associated kinase family protein; FUNCTIONS IN: kinase activity; INVOLVED IN: protein amino acid phosphorylation; LOCATED IN: endomembrane system, integral to membrane; EXPRESSED IN: 19 plant structures; EXPRESSED DURING: 13 growth stages; CONTAINS InterPro DOMAIN/s: Wall-associated kinase (InterPro:IPR013695), EGF-like calcium-binding, conserved site (InterPro:IPR018097), Protein kinase, ca…	chr1	5559578	5562113	-	206	5560908	5563731	2.33
AT2G43490	protein_coding_gene		Ypt/Rab-GAP domain of gyp1p superfamily protein; FUNCTIONS IN: RAB GTPase activator activity; INVOLVED IN: regulation of Rab GTPase activity; LOCATED IN: intracellular; CONTAINS InterPro DOMAIN/s: RabGAP/TBC (InterPro:IPR000195); BEST Arabidopsis thaliana protein match is: Ypt/Rab-GAP domain of gyp1p superfamily protein (TAIR:AT3G59570.1); Has 30201 Blast hits to 17322 proteins in 780 species: Ar…	chr2	18054391	18058836	-	206	18058283	18059802	1.95
AT3G46610	protein_coding_gene		Pentatricopeptide repeat (PPR-like) superfamily protein; CONTAINS InterPro DOMAIN/s: Pentatricopeptide repeat (InterPro:IPR002885); BEST Arabidopsis thaliana protein match is: Pentatricopeptide repeat (PPR) superfamily protein (TAIR:AT5G14350.1); Has 35826 Blast hits to 11282 proteins in 257 species: Archae - 3; Bacteria - 23; Metazoa - 290; Fungi - 374; Plants - 33823; Viruses - 0; Other Eukaryo…	chr3	17160004	17162475	-	206	17161352	17164011	2.02
AT5G52900	protein_coding_gene	MAKR6, MEMBRANE-ASSOCIATED KINASE REGULATOR 6	Encodes a member of the MAKR (MEMBRANE-ASSOCIATED KINASE REGULATOR) gene family. MAKRs have putative kinase interacting motifs and membrane localization signals. Known members include: AT5G26230 (MAKR1), AT1G64080 (MAKR2), AT2G37380 (MAKR3), AT2G39370 (MAKR4), AT5G52870 (MAKR5) and AT5G52900 (MAKR6).	chr5	21452441	21453808	-	206	21451902	21455304	1.88
AT1G20823	protein_coding_gene		RING/U-box superfamily protein; FUNCTIONS IN: zinc ion binding; INVOLVED IN: response to chitin; EXPRESSED IN: 22 plant structures; EXPRESSED DURING: 13 growth stages; CONTAINS InterPro DOMAIN/s: Zinc finger, RING-type (InterPro:IPR001841), Zinc finger, C3HC4 RING-type (InterPro:IPR018957); BEST Arabidopsis thaliana protein match is: RING/U-box superfamily protein (TAIR:AT1G76410.1); Has 9063 Bla…	chr1	7238799	7239669	+	208	7238024	7239992	2.13
AT1G30380	protein_coding_gene	PHOTOSYSTEM I SUBUNIT K, PSAK	Encodes subunit K of photosystem I reaction center.	chr1	10722196	10723247	+	208	10720336	10724474	2.52
AT5G26790	protein_coding_gene		unknown protein; BEST Arabidopsis thaliana protein match is: unknown protein (TAIR:AT1G06475.1); Has 30201 Blast hits to 17322 proteins in 780 species: Archae - 12; Bacteria - 1396; Metazoa - 17338; Fungi - 3422; Plants - 5037; Viruses - 0; Other Eukaryotes - 2996 (source: NCBI BLink).	chr5	9423091	9423611	+	208	9422203	9424396	1.69
AT5G14740	protein_coding_gene	BETA CA2, BETA CARBONIC ANHYDRASE 2, CA18, CA2, CARBONIC ANHYDRASE 18, CARBONIC ANHYDRASE 2	Encodes a beta carbonic anhydrase likely to be localized in the cytoplasm. Expression of its mRNA is seen in etiolated seedlings and points to a possible nonphotosynthetic role for this isoform.	chr5	4757971	4762615	+	209	4755132	4760393	2.71
AT1G32260	protein_coding_gene		unknown protein; FUNCTIONS IN: molecular_function unknown; INVOLVED IN: biological_process unknown; LOCATED IN: mitochondrion; EXPRESSED IN: 22 plant structures; EXPRESSED DURING: 13 growth stages; BEST Arabidopsis thaliana protein match is: unknown protein (TAIR:AT2G35480.1); Has 48 Blast hits to 48 proteins in 14 species: Archae - 0; Bacteria - 0; Metazoa - 0; Fungi - 0; Plants - 48; Viruses - …	chr1	11640580	11641871	-	209	11640819	11642506	2.9
AT3G16940	protein_coding_gene		calmodulin binding;transcription regulators; FUNCTIONS IN: calmodulin binding, transcription regulator activity; INVOLVED IN: regulation of transcription; LOCATED IN: nucleus; EXPRESSED IN: 24 plant structures; EXPRESSED DURING: 13 growth stages; CONTAINS InterPro DOMAIN/s: Ankyrin repeat-containing domain (InterPro:IPR020683), CG-1 (InterPro:IPR005559), Cell surface receptor IPT/TIG (InterPro:IP…	chr3	5781774	5786280	+	210	5780501	5782629	2.08
AT5G54980	protein_coding_gene		Uncharacterised protein family (UPF0497); CONTAINS InterPro DOMAIN/s: Uncharacterised protein family UPF0497, trans-membrane plant (InterPro:IPR006702), Uncharacterised protein family UPF0497, trans-membrane plant subgroup (InterPro:IPR006459); BEST Arabidopsis thaliana protein match is: Uncharacterised protein family (UPF0497) (TAIR:AT1G17200.1); Has 1807 Blast hits to 1807 proteins in 277 speci…	chr5	22315698	22316601	+	210	22314751	22317067	2.36
AT2G40020	protein_coding_gene		Nucleolar histone methyltransferase-related protein; FUNCTIONS IN: molecular_function unknown; INVOLVED IN: biological_process unknown; LOCATED IN: cellular_component unknown; EXPRESSED IN: 22 plant structures; EXPRESSED DURING: 13 growth stages; CONTAINS InterPro DOMAIN/s: WIYLD domain (InterPro:IPR018848); BEST Arabidopsis thaliana protein match is: Nucleolar histone methyltransferase-related p…	chr2	16710978	16713018	+	212	16710111	16711423	2.72
AT5G49150	protein_coding_gene	ATGEX2, GAMETE EXPRESSED 2, GEX2	Encodes a transmembrane domain containing protein expressed in sperm cells. Target promoter of the male germline-specific transcription factor DUO1.	chr5	19924382	19928527	+	212	19923544	19924798	2.59
AT1G54730	protein_coding_gene		Major facilitator superfamily protein; FUNCTIONS IN: carbohydrate transmembrane transporter activity, sugar:hydrogen symporter activity; INVOLVED IN: transport, transmembrane transport; LOCATED IN: integral to membrane, membrane; EXPRESSED IN: 22 plant structures; EXPRESSED DURING: 13 growth stages; CONTAINS InterPro DOMAIN/s: Sugar transporter, conserved site (InterPro:IPR005829), Major facilita…	chr1	20424470	20430051	+	212	20423910	20425455	1.79
AT2G35820	protein_coding_gene		ureidoglycolate hydrolases; FUNCTIONS IN: ureidoglycolate hydrolase activity; INVOLVED IN: allantoin catabolic process; LOCATED IN: cellular_component unknown; EXPRESSED IN: 17 plant structures; EXPRESSED DURING: 13 growth stages; CONTAINS InterPro DOMAIN/s: Ureidoglycolate hydrolase (InterPro:IPR007247); BEST Arabidopsis thaliana protein match is: unknown protein (TAIR:AT2G35810.1); Has 155 Blas…	chr2	15050911	15052239	+	212	15048029	15054219	2.13
AT3G22540	protein_coding_gene		Protein of unknown function (DUF1677); CONTAINS InterPro DOMAIN/s: Protein of unknown function DUF1677, plant (InterPro:IPR012876); BEST Arabidopsis thaliana protein match is: Protein of unknown function (DUF1677) (TAIR:AT4G14819.1); Has 245 Blast hits to 245 proteins in 14 species: Archae - 0; Bacteria - 0; Metazoa - 0; Fungi - 0; Plants - 245; Viruses - 0; Other Eukaryotes - 0 (source: NCBI BLi…	chr3	7984075	7984627	-	212	7981840	7986992	1.99
AT1G19950	protein_coding_gene	HVA22-LIKE PROTEIN H (ATHVA22H), HVA22H	HVA22-like protein H (ATHVA22H) (HVA22H); CONTAINS InterPro DOMAIN/s: TB2/DP1/HVA22 related protein (InterPro:IPR004345); BEST Arabidopsis thaliana protein match is: Abscisic acid-responsive (TB2/DP1, HVA22) family protein (TAIR:AT5G42560.1); Has 10528 Blast hits to 8347 proteins in 778 species: Archae - 22; Bacteria - 1518; Metazoa - 4092; Fungi - 1457; Plants - 1639; Viruses - 302; Other Eukary…	chr1	6924183	6926724	+	213	6923314	6924628	2.3
AT3G10650	protein_coding_gene	ATNUP1, NUP1	Encodes a nucleoporin involved in mRNA export from the nucleus. It is also involved in the regulation of nuclear morphology.	chr3	3325169	3330892	-	214	3330341	3331872	2.69
AT4G25290	protein_coding_gene		DNA photolyases;DNA photolyases; FUNCTIONS IN: DNA photolyase activity; INVOLVED IN: DNA repair; CONTAINS InterPro DOMAIN/s: Rossmann-like alpha/beta/alpha sandwich fold (InterPro:IPR014729), DNA photolyase, N-terminal (InterPro:IPR006050), Alpha/beta hydrolase fold-1 (InterPro:IPR000073); BEST Arabidopsis thaliana protein match is: alpha/beta-Hydrolases superfamily protein (TAIR:AT4G36530.1); Ha…	chr4	12941241	12944994	-	214	12944448	12945970	2.78
AT5G43020	protein_coding_gene		Leucine-rich repeat protein kinase family protein; FUNCTIONS IN: protein serine/threonine kinase activity, kinase activity, ATP binding; INVOLVED IN: transmembrane receptor protein tyrosine kinase signaling pathway, protein amino acid phosphorylation; LOCATED IN: endomembrane system; EXPRESSED IN: 21 plant structures; EXPRESSED DURING: 13 growth stages; CONTAINS InterPro DOMAIN/s: Protein kinase,…	chr5	17255290	17257742	-	214	17255837	17259220	2.42
AT1G21880	protein_coding_gene	LYM1, LYP2, LYSM DOMAIN GPI-ANCHORED PROTEIN 1 PRECURSOR, LYSM-CONTAINING RECEPTOR PROTEIN 2	Encodes a lysin-motif protein mediating bacterial peptidoglycan sensing and immunity to bacterial infection. Induction of chitin-responsive genes by chitin treatment is not blocked in the mutant.	chr1	7680480	7682641	+	215	7679510	7681022	2.53
AT2G19860	protein_coding_gene	ARABIDOPSIS THALIANA HEXOKINASE 2, ATHXK2, HEXOKINASE 2, HXK2	Encodes a protein with hexokinase activity (AtHXK2) and acts as a sensor for plant sugar responses.	chr2	8570749	8574000	+	215	8569829	8571240	2.45
AT2G05760	protein_coding_gene		Xanthine/uracil permease family protein; FUNCTIONS IN: transmembrane transporter activity; INVOLVED IN: transport, transmembrane transport; LOCATED IN: membrane; EXPRESSED IN: 22 plant structures; EXPRESSED DURING: 13 growth stages; CONTAINS InterPro DOMAIN/s: Xanthine/uracil/vitamin C permease (InterPro:IPR006043); BEST Arabidopsis thaliana protein match is: Xanthine/uracil permease family prote…	chr2	2180918	2183904	+	216	2179950	2181455	2.38
AT5G07940	protein_coding_gene		BEST Arabidopsis thaliana protein match is: dentin sialophosphoprotein-related (TAIR:AT5G07980.1); Has 1906 Blast hits to 1127 proteins in 203 species: Archae - 2; Bacteria - 210; Metazoa - 401; Fungi - 205; Plants - 136; Viruses - 0; Other Eukaryotes - 952 (source: NCBI BLink).	chr5	2533723	2540230	+	216	2532798	2534217	2.39
AT3G01600	protein_coding_gene	ANAC044, NAC DOMAIN CONTAINING PROTEIN 44, NAC044	NAC domain containing protein 44 (NAC044); FUNCTIONS IN: sequence-specific DNA binding transcription factor activity; INVOLVED IN: multicellular organismal development, regulation of transcription; CONTAINS InterPro DOMAIN/s: No apical meristem (NAM) protein (InterPro:IPR003441); BEST Arabidopsis thaliana protein match is: NAC domain containing protein 85 (TAIR:AT5G14490.1); Has 1967 Blast hits t…	chr3	229170	231105	+	217	228194	229713	2.49
AT5G23870	protein_coding_gene		Pectinacetylesterase family protein; FUNCTIONS IN: carboxylesterase activity; INVOLVED IN: biological_process unknown; LOCATED IN: plant-type cell wall; EXPRESSED IN: 22 plant structures; EXPRESSED DURING: 13 growth stages; CONTAINS InterPro DOMAIN/s: Pectinacetylesterase (InterPro:IPR004963); BEST Arabidopsis thaliana protein match is: Pectinacetylesterase family protein (TAIR:AT3G62060.1); Has …	chr5	8045843	8050175	-	217	8049168	8051618	1.76
AT3G54600	protein_coding_gene	DJ-1F, DJ1F	Class I glutamine amidotransferase-like superfamily protein; LOCATED IN: endomembrane system; CONTAINS InterPro DOMAIN/s: ThiJ/PfpI (InterPro:IPR002818); BEST Arabidopsis thaliana protein match is: Class I glutamine amidotransferase-like superfamily protein (TAIR:AT2G38860.2); Has 5251 Blast hits to 3173 proteins in 1205 species: Archae - 295; Bacteria - 4620; Metazoa - 9; Fungi - 11; Plants - 12…	chr3	20210858	20213080	+	217	20210347	20211804	1.73
AT4G24350	protein_coding_gene		Phosphorylase superfamily protein; FUNCTIONS IN: catalytic activity, nutrient reservoir activity; INVOLVED IN: response to wounding; LOCATED IN: plant-type cell wall; EXPRESSED IN: 17 plant structures; EXPRESSED DURING: 11 growth stages; CONTAINS InterPro DOMAIN/s: Nucleoside phosphorylase (InterPro:IPR000845), Nucleoside phosphorylase, family 1 (InterPro:IPR018017); BEST Arabidopsis thaliana pro…	chr4	12609527	12611468	+	217	12608769	12610721	2.56
AT2G15020	protein_coding_gene		unknown protein; BEST Arabidopsis thaliana protein match is: unknown protein (TAIR:AT5G64190.1); Has 72 Blast hits to 72 proteins in 10 species: Archae - 0; Bacteria - 0; Metazoa - 0; Fungi - 0; Plants - 72; Viruses - 0; Other Eukaryotes - 0 (source: NCBI BLink).	chr2	6491433	6493352	-	218	6492860	6494281	2.43
AT2G44170	pseudogene	ARABIDOPSIS N-MYRISTOYLTRANSFERASE 2, ATNMT2, N-MYRISTOYLTRANSFERASE 2, NMT2	pseudogene, myristoyl-CoA:protein N-myristoyltransferase (NMT), putative, similar to N-myristoyltransferase 1 (NMT1) (Arabidopsis thaliana) GI:7339834; contains Pfam profiles PF01233: Myristoyl-CoA:protein N-myristoyltransferase N-terminal domain, PF02799: Myristoyl-CoA:protein N-myristoyltransferase C-terminal domain; gene contains a frameshift. This could be a pseudogene or a sequencing error.;…	chr2	18265430	18267426	-	218	18267006	18268283	2.85
AT3G48470	protein_coding_gene	EMB2423, EMBRYO DEFECTIVE 2423	EMBRYO DEFECTIVE 2423 (EMB2423); CONTAINS InterPro DOMAIN/s: Telomere length regulation protein (InterPro:IPR019337); Has 246 Blast hits to 237 proteins in 108 species: Archae - 0; Bacteria - 0; Metazoa - 102; Fungi - 75; Plants - 52; Viruses - 0; Other Eukaryotes - 17 (source: NCBI BLink).	chr3	17951688	17956812	+	218	17950638	17952303	2.73
AT5G18590	protein_coding_gene		Galactose oxidase/kelch repeat superfamily protein; CONTAINS InterPro DOMAIN/s: Galactose oxidase/kelch, beta-propeller (InterPro:IPR011043), Kelch repeat type 1 (InterPro:IPR006652), Kelch repeat type 2 (InterPro:IPR011498), Kelch-type beta propeller (InterPro:IPR015915); BEST Arabidopsis thaliana protein match is: acyl-CoA binding protein 4 (TAIR:AT3G05420.1); Has 9365 Blast hits to 4668 protei…	chr5	6178353	6182706	-	218	6181517	6183461	2.3
AT3G16760	protein_coding_gene		Tetratricopeptide repeat (TPR)-like superfamily protein; FUNCTIONS IN: binding; LOCATED IN: plasma membrane; EXPRESSED IN: 23 plant structures; EXPRESSED DURING: 13 growth stages; CONTAINS InterPro DOMAIN/s: Tetratricopeptide TPR-1 (InterPro:IPR001440), Tetratricopeptide-like helical (InterPro:IPR011990), Tetratricopeptide repeat-containing (InterPro:IPR013026); BEST Arabidopsis thaliana protein …	chr3	5703012	5705313	+	221	5701970	5703614	2.87
AT5G40200	protein_coding_gene	DEG9, DEGP PROTEASE 9, DEGP9, DEGRADATION OF PERIPLASMIC PROTEINS 9	Encodes a putative DegP protease.	chr5	16070329	16073314	+	222	16069316	16070900	2.32
AT5G13590	protein_coding_gene		unknown protein; Has 150 Blast hits to 121 proteins in 42 species: Archae - 0; Bacteria - 8; Metazoa - 80; Fungi - 5; Plants - 17; Viruses - 0; Other Eukaryotes - 40 (source: NCBI BLink).	chr5	4373238	4379356	-	224	4378707	4380455	2.06
AT5G49120	protein_coding_gene		Protein of unknown function (DUF581); FUNCTIONS IN: molecular_function unknown; INVOLVED IN: biological_process unknown; LOCATED IN: chloroplast; EXPRESSED IN: 18 plant structures; EXPRESSED DURING: 7 growth stages; CONTAINS InterPro DOMAIN/s: Protein of unknown function DUF581 (InterPro:IPR007650); BEST Arabidopsis thaliana protein match is: Protein of unknown function (DUF581) (TAIR:AT1G78020.1…	chr5	19908625	19909399	-	224	19908291	19910061	2.4
AT2G19620	protein_coding_gene	N-MYC DOWNREGULATED-LIKE 3, NDL3	N-MYC downregulated-like 3 (NDL3); CONTAINS InterPro DOMAIN/s: Pollen specific protein SF21 (InterPro:IPR015511), Ndr (InterPro:IPR004142); BEST Arabidopsis thaliana protein match is: N-MYC downregulated-like 1 (TAIR:AT5G56750.1); Has 904 Blast hits to 903 proteins in 145 species: Archae - 0; Bacteria - 134; Metazoa - 564; Fungi - 0; Plants - 129; Viruses - 0; Other Eukaryotes - 77 (source: NCBI …	chr2	8485990	8488720	-	225	8488197	8489695	2.85
AT2G35410	protein_coding_gene		RNA-binding (RRM/RBD/RNP motifs) family protein; FUNCTIONS IN: RNA binding, nucleotide binding, nucleic acid binding; LOCATED IN: thylakoid, chloroplast stroma, chloroplast; EXPRESSED IN: 23 plant structures; EXPRESSED DURING: 14 growth stages; CONTAINS InterPro DOMAIN/s: RNA recognition motif, RNP-1 (InterPro:IPR000504), Nucleotide-binding, alpha-beta plait (InterPro:IPR012677); BEST Arabidopsis…	chr2	14898323	14899750	+	225	14897277	14898920	2.3
AT3G59770	protein_coding_gene	ARABIDOPSIS THALIANA SUPPRESSOR OF ACTIN 9, ATSAC9, SAC9, SUPPRESSOR OF ACTIN 9	Encodes a phosphoinositide phosphatase. The sac9 null mutant accumulates elevated levels of PtdIns(4,5)P2 and Ins(1,4,5)P3. The mutant plants have characteristics of constitutive stress responses.	chr3	22079032	22086149	-	225	22085704	22087046	2.19
AT4G02200	protein_coding_gene		Drought-responsive family protein; INVOLVED IN: response to water deprivation; EXPRESSED IN: 23 plant structures; EXPRESSED DURING: 13 growth stages; CONTAINS InterPro DOMAIN/s: Drought induced 19/ RING finger protein 114 (InterPro:IPR008598); BEST Arabidopsis thaliana protein match is: Drought-responsive family protein (TAIR:AT1G02750.1); Has 234 Blast hits to 234 proteins in 20 species: Archae …	chr4	972706	974692	+	226	971726	973236	2.97
AT4G16140	protein_coding_gene		proline-rich family protein; Has 22415 Blast hits to 11533 proteins in 665 species: Archae - 22; Bacteria - 2059; Metazoa - 8248; Fungi - 2655; Plants - 6106; Viruses - 637; Other Eukaryotes - 2688 (source: NCBI BLink).	chr4	9129015	9129841	+	226	9126549	9131935	2.14
AT1G68130	protein_coding_gene	ATIDD14, IDD14, IDD14ALPHA, IDD14BETA, INDETERMINATE(ID)-DOMAIN 14	Encodes the longer of two splice variants of a transcription factor involved in regulating starch metabolims in response to cold.	chr1	25532243	25534586	+	227	25531017	25533016	2.1
AT1G78310	protein_coding_gene	VQ MOTIF-CONTAINING PROTEIN 9, VQ9	VQ motif-containing protein; LOCATED IN: chloroplast; EXPRESSED IN: 17 plant structures; EXPRESSED DURING: 10 growth stages; CONTAINS InterPro DOMAIN/s: VQ (InterPro:IPR008889); BEST Arabidopsis thaliana protein match is: VQ motif-containing protein (TAIR:AT2G35230.1); Has 2188 Blast hits to 1760 proteins in 229 species: Archae - 0; Bacteria - 55; Metazoa - 822; Fungi - 398; Plants - 644; Viruses…	chr1	29463655	29465053	-	227	29462771	29467790	2.17
AT3G45820	protein_coding_gene		unknown protein; Has 1 Blast hits to 1 proteins in 1 species: Archae - 0; Bacteria - 0; Metazoa - 0; Fungi - 0; Plants - 1; Viruses - 0; Other Eukaryotes - 0 (source: NCBI BLink).	chr3	16840029	16840983	-	227	16840075	16841438	2.49
AT4G00850	protein_coding_gene	GIF3, GRF1-INTERACTING FACTOR 3	Arabidopsis thaliana GRF1-interacting factor 3 (GIF3) mRNA	chr4	357550	359194	+	228	356631	358014	2.61
AT4G24660	protein_coding_gene	ATHB22, HB22, HOMEOBOX PROTEIN 22, MATERNAL EFFECT EMBRYO ARREST 68, MEE68, ZHD2, ZINC FINGER HOMEODOMAIN 2	homeobox protein 22 (HB22); CONTAINS InterPro DOMAIN/s: Homeobox domain, ZF-HD class (InterPro:IPR006455), ZF-HD homeobox protein, Cys/His-rich dimerisation domain (InterPro:IPR006456), Homeodomain-related (InterPro:IPR012287); BEST Arabidopsis thaliana protein match is: homeobox protein 25 (TAIR:AT5G65410.1); Has 493 Blast hits to 471 proteins in 34 species: Archae - 0; Bacteria - 0; Metazoa - 3…	chr4	12724742	12725637	-	228	12723066	12727754	2.31
AT5G08055	protein_coding_gene		Encodes a defensin-like (DEFL) family protein.	chr5	2579400	2579802	+	229	2577039	2581304	2.54
AT1G61210	protein_coding_gene	DWA3, DWD HYPERSENSITIVE TO ABA 3	DWA3 encodes a DWD(DDB1 binding WD40) protein. Invitro analyses suggest its involvement in the negative regulation of ABA responses.	chr1	22564494	22571907	+	230	22563483	22565046	2.4
AT5G01190	protein_coding_gene	LAC10, LACCASE 10	putative laccase, a member of laccase family of genes (17 members in Arabidopsis).	chr5	72391	74756	+	230	70947	73376	2.12
AT3G52540	protein_coding_gene	ARABIDOPSIS THALIANA OVATE FAMILY PROTEIN 18, ATOFP18, OFP18, OVATE FAMILY PROTEIN 18	ovate family protein 18 (OFP18); INVOLVED IN: biological_process unknown; LOCATED IN: chloroplast; EXPRESSED IN: 9 plant structures; EXPRESSED DURING: 7 growth stages; CONTAINS InterPro DOMAIN/s: Protein of unknown function DUF623 (InterPro:IPR006458); BEST Arabidopsis thaliana protein match is: ovate family protein 15 (TAIR:AT2G36050.1); Has 432 Blast hits to 323 proteins in 54 species: Archae -…	chr3	19488545	19489850	-	231	19487845	19491394	2.19
AT3G57220	protein_coding_gene		Glycosyl transferase family 4 protein; FUNCTIONS IN: UDP-N-acetylglucosamine-dolichyl-phosphate N-acetylglucosaminephosphotransferase activity; INVOLVED IN: polysaccharide biosynthetic process; LOCATED IN: endoplasmic reticulum, plasma membrane; EXPRESSED IN: 16 plant structures; EXPRESSED DURING: 10 growth stages; CONTAINS InterPro DOMAIN/s: Glycosyl transferase, family 4, conserved region (Inte…	chr3	21174454	21177119	+	232	21173452	21174993	2.6
AT5G20736	protein_coding_gene		This gene encodes a small protein and has either evidence of transcription or purifying selection.	chr5	7024328	7024472	-	232	7021496	7027913	2.53
AT1G27000	protein_coding_gene		Protein of unknown function (DUF1664); CONTAINS InterPro DOMAIN/s: Protein of unknown function DUF1664 (InterPro:IPR012458); BEST Arabidopsis thaliana protein match is: Protein of unknown function (DUF1664) (TAIR:AT2G02730.2); Has 199 Blast hits to 190 proteins in 29 species: Archae - 0; Bacteria - 14; Metazoa - 2; Fungi - 2; Plants - 161; Viruses - 0; Other Eukaryotes - 20 (source: NCBI BLink).	chr1	9373925	9376720	+	232	9373279	9375036	2.15
AT3G22420	protein_coding_gene	ARABIDOPSIS THALIANA WITH NO K 2, ATWNK2, WITH NO LYSINE (K) KINASE 2, WNK2, ZIK3	Encodes a member of the WNK family (9 members in all) of protein kinases, the structural design of which is clearly distinct from those of other known protein kinases, such as receptor-like kinases and mitogen-activated protein kinases. Its transcription is under the control of circadian rhythms.	chr3	7946525	7949074	+	233	7945490	7947096	2.39
AT5G03650	protein_coding_gene	SBE2.2, STARCH BRANCHING ENZYME 2.2	Encodes starch branching enzyme (E.C.2.4.1.18) similar to SBE2 from maize and rice. Expressed throughout the plant and highest in seedlings and cauline leaves.	chr5	931903	937641	+	233	930979	932362	2.65
AT3G55630	protein_coding_gene	ATDFD, DFD, DHFS-FPGS HOMOLOG D, FOLYLPOLYGLUTAMATE SYNTHETASE 3, FPGS3	Encodes one of the three folylpolyglutamate synthetase isoforms (FPGSs): FPGS1 (At5g05980, plastidic), FPGS2 (At3g10160, mitochondrial) and FPGS3 (At3g55630, cytosolic).	chr3	20636668	20639492	+	234	20635704	20637166	2.22
AT1G67195	miRNA	MICRORNA414, MIR414	miRNA (MIR414)	chr1	25137110	25137915	-	234	25136347	25139016	2.17
AT3G48800	protein_coding_gene		Sterile alpha motif (SAM) domain-containing protein; CONTAINS InterPro DOMAIN/s: Sterile alpha motif-type (InterPro:IPR013761), Sterile alpha motif (InterPro:IPR001660), Sterile alpha motif homology (InterPro:IPR010993), Sterile alpha motif, type 2 (InterPro:IPR011510); BEST Arabidopsis thaliana protein match is: Sterile alpha motif (SAM) domain-containing protein (TAIR:AT5G23680.1); Has 394 Blas…	chr3	18095824	18096661	-	235	18096201	18097592	2.65
AT4G02110	protein_coding_gene		transcription coactivators; FUNCTIONS IN: transcription coactivator activity; INVOLVED IN: biological_process unknown; LOCATED IN: intracellular; CONTAINS InterPro DOMAIN/s: BRCT (InterPro:IPR001357); BEST Arabidopsis thaliana protein match is: zinc finger (C3HC4-type RING finger) family protein / BRCT domain-containing protein (TAIR:AT1G67180.1); Has 6090 Blast hits to 4661 proteins in 497 speci…	chr4	935085	940191	+	235	934212	935489	2.39
AT4G17790	protein_coding_gene		SNARE associated Golgi protein family; CONTAINS InterPro DOMAIN/s: SNARE associated Golgi protein (InterPro:IPR015414); BEST Arabidopsis thaliana protein match is: SNARE associated Golgi protein family (TAIR:AT1G71940.1); Has 30201 Blast hits to 17322 proteins in 780 species: Archae - 12; Bacteria - 1396; Metazoa - 17338; Fungi - 3422; Plants - 5037; Viruses - 0; Other Eukaryotes - 2996 (source: …	chr4	9891050	9892807	+	235	9890708	9891863	2.38
AT4G31985	protein_coding_gene		Ribosomal protein L39 family protein; FUNCTIONS IN: structural constituent of ribosome; INVOLVED IN: translation; LOCATED IN: ribosome, cytosolic large ribosomal subunit; EXPRESSED IN: 23 plant structures; EXPRESSED DURING: 13 growth stages; CONTAINS InterPro DOMAIN/s: Ribosomal protein L39e, conserved site (InterPro:IPR020083), Ribosomal protein L39e (InterPro:IPR000077); BEST Arabidopsis thalia…	chr4	15469894	15470559	+	236	15468939	15471322	2.12
AT2G26692	ncRNA		Potential natural antisense gene, locus overlaps with AT2G26690	chr2	11350718	11351293	+	238	11349043	11351919	2.4
AT4G24960	protein_coding_gene	ARABIDOPSIS THALIANA HVA22 HOMOLOGUE D, ATHVA22D, HVA22 HOMOLOGUE D, HVA22D	Homologous to a eukaryote specific ABA- and stress-inducible gene first isolated from barley. Groups in one subfamily with ATHVA22E. Along with other members of the ATHVA22 family, it may be involved in regulation of autophagy during development.	chr4	12827935	12829243	+	238	12827054	12828342	3.04
AT5G12330	protein_coding_gene	LATERAL ROOT PRIMORDIUM 1, LRP1	A member of SHI gene family. Arabidopsis thaliana has ten members that encode proteins with a RING finger-like zinc finger motif. Despite being highly divergent in sequence, many of the SHI-related genes are partially redundant in function and synergistically promote gynoecium, stamen and leaf development in Arabidopsis. Expressed in lateral root primordia and induced by auxin. SWP1 is involved i…	chr5	3987374	3989833	-	238	3989188	3990955	2.36
AT2G04700	protein_coding_gene		ferredoxin thioredoxin reductase catalytic beta chain family protein; FUNCTIONS IN: ferredoxin:thioredoxin reductase activity, ferredoxin reductase activity; INVOLVED IN: oxidation reduction; LOCATED IN: chloroplast; EXPRESSED IN: 22 plant structures; EXPRESSED DURING: 13 growth stages; CONTAINS InterPro DOMAIN/s: Ferredoxin thioredoxin reductase, beta subunit (InterPro:IPR004209); Has 267 Blast …	chr2	1646806	1648560	+	239	1645737	1647398	2.47
AT3G24660	protein_coding_gene	TMKL1, TRANSMEMBRANE KINASE-LIKE 1	member of Receptor kinase-like protein family	chr3	9003575	9005943	+	239	9002584	9004090	2.23
AT3G57040	protein_coding_gene	ARR9, ATRR4, RESPONSE REGULATOR 4, RESPONSE REGULATOR 9	response regulator ARR9, A two-component response regulator-like protein with a receiver domain with a conserved aspartate residue and a possible phosphorylation site and at the N-terminal half. Appears to interact with histidine kinase like genes ATHP3 and ATHP2	chr3	21109613	21111432	+	239	21106528	21112222	2.51
AT1G43245	protein_coding_gene		SET domain-containing protein; CONTAINS InterPro DOMAIN/s: SET domain (InterPro:IPR001214); Has 35333 Blast hits to 34131 proteins in 2444 species: Archae - 798; Bacteria - 22429; Metazoa - 974; Fungi - 991; Plants - 531; Viruses - 0; Other Eukaryotes - 9610 (source: NCBI BLink).	chr1	16308881	16310930	-	239	16309794	16311590	2.75
AT3G23510	protein_coding_gene		Cyclopropane-fatty-acyl-phospholipid synthase; FUNCTIONS IN: cyclopropane-fatty-acyl-phospholipid synthase activity; INVOLVED IN: lipid biosynthetic process; LOCATED IN: endomembrane system; CONTAINS InterPro DOMAIN/s: Amine oxidase (InterPro:IPR002937), Cyclopropane-fatty-acyl-phospholipid/mycolic acid synthase (InterPro:IPR003333), Adrenodoxin reductase (InterPro:IPR000759); BEST Arabidopsis th…	chr3	8427659	8433314	+	239	8426764	8429033	2.11
AT1G19376	snoRNA		snoRNA	chr1	6697437	6697524	+	240	6696121	6699235	2.33
AT2G28930	protein_coding_gene	APK1B, PK1B, PROTEIN KINASE 1B	protein kinase 1B (PK1B); FUNCTIONS IN: protein serine/threonine kinase activity, protein kinase activity, kinase activity, ATP binding; INVOLVED IN: protein amino acid phosphorylation, N-terminal protein myristoylation; LOCATED IN: plasma membrane; EXPRESSED IN: 22 plant structures; EXPRESSED DURING: 13 growth stages; CONTAINS InterPro DOMAIN/s: Protein kinase, ATP binding site (InterPro:IPR0174…	chr2	12424302	12426674	+	241	12422621	12425503	2.28
AT3G25585	protein_coding_gene	AAPT2, AMINOALCOHOLPHOSPHOTRANSFERASE, ATAAPT2	aminoalcoholphosphotransferase (AAPT2) mRNA, complete cds	chr3	9295308	9298746	+	241	9294016	9296120	2.25
AT3G02380	protein_coding_gene	ATCOL2, B-BOX DOMAIN PROTEIN 3, BBX3, COL2, CONSTANS-LIKE 2	homologous to the flowering-time gene CONSTANS (CO) encoding zinc-finger proteins	chr3	487235	488693	-	241	486393	490513	2.6
AT5G49330	protein_coding_gene	ARABIDOPSIS MYB DOMAIN PROTEIN 111, ATMYB111, MYB DOMAIN PROTEIN 111, MYB111, PFG3, PRODUCTION OF FLAVONOL GLYCOSIDES 3	Member of the R2R3 factor gene family.	chr5	19998951	20001378	-	241	19999365	20002911	2.1
AT3G06340	protein_coding_gene		DNAJ heat shock N-terminal domain-containing protein; FUNCTIONS IN: unfolded protein binding, heat shock protein binding; INVOLVED IN: protein folding; LOCATED IN: cellular_component unknown; EXPRESSED IN: 24 plant structures; EXPRESSED DURING: 15 growth stages; CONTAINS InterPro DOMAIN/s: Molecular chaperone, heat shock protein, Hsp40, DnaJ (InterPro:IPR015609), Heat shock protein DnaJ, N-termin…	chr3	1920453	1923738	-	242	1922872	1925090	1.85
AT4G12780	protein_coding_gene		Chaperone DnaJ-domain superfamily protein; FUNCTIONS IN: heat shock protein binding; INVOLVED IN: biological_process unknown; LOCATED IN: cellular_component unknown; EXPRESSED IN: guard cell; CONTAINS InterPro DOMAIN/s: Heat shock protein DnaJ, N-terminal (InterPro:IPR001623); BEST Arabidopsis thaliana protein match is: Chaperone DnaJ-domain superfamily protein (TAIR:AT4G12770.1); Has 31395 Blast…	chr4	7512046	7517005	+	242	7511194	7512415	2.38
AT3G16220	protein_coding_gene		Predicted eukaryotic LigT; FUNCTIONS IN: molecular_function unknown; INVOLVED IN: regulation of transcription; LOCATED IN: cytoplasm; EXPRESSED IN: 23 plant structures; EXPRESSED DURING: 12 growth stages; CONTAINS InterPro DOMAIN/s: Predicted eukaryotic LigT (InterPro:IPR009210), Protein kinase A anchor protein, nuclear localisation signal domain (InterPro:IPR019510); BEST Arabidopsis thaliana pr…	chr3	5497596	5499235	+	243	5496509	5498198	1.95
AT5G05570	protein_coding_gene		transducin family protein / WD-40 repeat family protein; FUNCTIONS IN: methyltransferase activity, nucleotide binding, nucleic acid binding; INVOLVED IN: vesicle-mediated transport, methylation; LOCATED IN: plasma membrane; EXPRESSED IN: 22 plant structures; EXPRESSED DURING: 13 growth stages; CONTAINS InterPro DOMAIN/s: WD40 repeat-like-containing domain (InterPro:IPR011046), WD40/YVTN repeat-li…	chr5	1656565	1663929	+	243	1655472	1657173	2.03
AT3G03790	protein_coding_gene		ankyrin repeat family protein / regulator of chromosome condensation (RCC1) family protein; FUNCTIONS IN: binding; INVOLVED IN: biological_process unknown; EXPRESSED IN: 22 plant structures; EXPRESSED DURING: 11 growth stages; CONTAINS InterPro DOMAIN/s: Regulator of chromosome condensation/beta-lactamase-inhibitor protein II (InterPro:IPR009091), Regulator of chromosome condensation, RCC1 (Inter…	chr3	961996	968149	+	244	960917	962588	2.34
AT5G10100	protein_coding_gene	TPPI, TREHALOSE-6-PHOSPHATE PHOSPHATASE I	Haloacid dehalogenase-like hydrolase (HAD) superfamily protein; FUNCTIONS IN: catalytic activity, trehalose-phosphatase activity; INVOLVED IN: trehalose biosynthetic process, metabolic process; LOCATED IN: chloroplast; EXPRESSED IN: embryo, root; EXPRESSED DURING: C globular stage; CONTAINS InterPro DOMAIN/s: HAD-superfamily hydrolase, subfamily IIB (InterPro:IPR006379), Trehalose-phosphatase (In…	chr5	3157979	3161708	+	244	3156227	3159245	2.22
AT1G09070	protein_coding_gene	(AT)SRC2, ATSRC2, SOYBEAN GENE REGULATED BY COLD-2, SRC2	SRC2 specifically binds the peptide PIEPPPHH, and moves from ER to a vacuole fraction where it gets internalized. Involved in Protein Storage Vacuole targeting.	chr1	2927702	2928968	+	245	2925126	2929790	2.52
AT2G38770	protein_coding_gene	EMB2765, EMBRYO DEFECTIVE 2765	EMBRYO DEFECTIVE 2765 (EMB2765); LOCATED IN: plasma membrane, chloroplast; EXPRESSED IN: 24 plant structures; EXPRESSED DURING: 13 growth stages; BEST Arabidopsis thaliana protein match is: RNA helicase, putative (TAIR:AT5G47010.1); Has 4121 Blast hits to 3614 proteins in 689 species: Archae - 125; Bacteria - 655; Metazoa - 959; Fungi - 1056; Plants - 630; Viruses - 0; Other Eukaryotes - 696 (sou…	chr2	16202962	16210338	-	245	16209825	16211342	2.64
AT2G15320	protein_coding_gene		Leucine-rich repeat (LRR) family protein; CONTAINS InterPro DOMAIN/s: Leucine-rich repeat (InterPro:IPR001611); BEST Arabidopsis thaliana protein match is: Leucine-rich repeat (LRR) family protein (TAIR:AT5G66330.1); Has 72264 Blast hits to 25708 proteins in 980 species: Archae - 21; Bacteria - 3279; Metazoa - 16942; Fungi - 630; Plants - 47007; Viruses - 0; Other Eukaryotes - 4385 (source: NCBI …	chr2	6666315	6667704	-	245	6665875	6669045	1.8
AT1G24140	protein_coding_gene		Matrixin family protein; FUNCTIONS IN: metallopeptidase activity, metalloendopeptidase activity, zinc ion binding; INVOLVED IN: proteolysis, metabolic process; LOCATED IN: anchored to membrane; EXPRESSED IN: 13 plant structures; EXPRESSED DURING: 7 growth stages; CONTAINS InterPro DOMAIN/s: Peptidase M10, metallopeptidase (InterPro:IPR001818), Peptidoglycan binding-like (InterPro:IPR002477), Pept…	chr1	8536044	8537387	-	246	8535068	8539215	2.24
AT4G39680	protein_coding_gene		SAP domain-containing protein; FUNCTIONS IN: DNA binding, nucleic acid binding; INVOLVED IN: biological_process unknown; LOCATED IN: cytosol, nucleus, chloroplast; EXPRESSED IN: 26 plant structures; EXPRESSED DURING: 14 growth stages; CONTAINS InterPro DOMAIN/s: DNA-binding SAP (InterPro:IPR003034); Has 10985 Blast hits to 6880 proteins in 693 species: Archae - 26; Bacteria - 1256; Metazoa - 3900…	chr4	18414305	18417530	-	246	18416255	18418315	2.44
AT1G67328	ncRNA		Potential natural antisense gene, locus overlaps with AT1G67330	chr1	25213842	25215050	-	247	25213393	25217203	2.19
AT4G34138	protein_coding_gene	UDP-GLUCOSYL TRANSFERASE 73B1, UGT73B1	UDP-glucosyl transferase 73B1 (UGT73B1); FUNCTIONS IN: quercetin 3-O-glucosyltransferase activity, UDP-glycosyltransferase activity, quercetin 7-O-glucosyltransferase activity, abscisic acid glucosyltransferase activity; INVOLVED IN: metabolic process; LOCATED IN: endomembrane system; EXPRESSED IN: 20 plant structures; EXPRESSED DURING: 10 growth stages; CONTAINS InterPro DOMAIN/s: UDP-glucuronos…	chr4	16348105	16349982	-	247	16349080	16351379	2.27
AT5G58130	protein_coding_gene	REPRESSOR OF SILENCING 3, ROS3	Encodes ROS3 (repressor of silencing 3), a RNA-binding protein required for DNA demethylation.	chr5	23521048	23523797	-	247	23522800	23525290	2.3
AT1G78770	protein_coding_gene	ANAPHASE PROMOTING COMPLEX 6, APC6	anaphase promoting complex 6 (APC6); FUNCTIONS IN: binding; INVOLVED IN: regulation of DNA endoreduplication, phloem or xylem histogenesis, cell cycle; LOCATED IN: cellular_component unknown; EXPRESSED IN: 19 plant structures; EXPRESSED DURING: 12 growth stages; CONTAINS InterPro DOMAIN/s: Tetratricopeptide TPR-3 (InterPro:IPR011716), Tetratricopeptide TPR-1 (InterPro:IPR001440), Tetratricopeptid…	chr1	29616918	29621447	+	247	29616488	29617843	3.01
AT1G02230	protein_coding_gene	ANAC004, NAC DOMAIN CONTAINING PROTEIN 4, NAC004	NAC domain containing protein 4 (NAC004); FUNCTIONS IN: sequence-specific DNA binding transcription factor activity; INVOLVED IN: multicellular organismal development, regulation of transcription; LOCATED IN: cellular_component unknown; CONTAINS InterPro DOMAIN/s: No apical meristem (NAM) protein (InterPro:IPR003441); BEST Arabidopsis thaliana protein match is: NAC domain containing protein 5 (TA…	chr1	435173	436776	-	248	436359	437691	3.33
AT1G04530	protein_coding_gene	TETRATRICOPEPTIDE REPEAT 4, TPR4	Encodes one of the 36 carboxylate clamp (CC)-tetratricopeptide repeat (TPR) proteins (Prasad 2010, Pubmed ID: 20856808) with potential to interact with Hsp90/Hsp70 as co-chaperones.	chr1	1234175	1236034	-	248	1235388	1237178	2.21
AT4G02760	protein_coding_gene		RNI-like superfamily protein; FUNCTIONS IN: molecular_function unknown; INVOLVED IN: biological_process unknown; LOCATED IN: cellular_component unknown; BEST Arabidopsis thaliana protein match is: F-box/RNI-like superfamily protein (TAIR:AT4G02740.1).	chr4	1223958	1228941	-	248	1227518	1230861	2.5
AT5G15080	protein_coding_gene		Protein kinase superfamily protein; FUNCTIONS IN: protein serine/threonine kinase activity, protein kinase activity, kinase activity, ATP binding; INVOLVED IN: protein amino acid phosphorylation, N-terminal protein myristoylation; LOCATED IN: plasma membrane; CONTAINS InterPro DOMAIN/s: Protein kinase, ATP binding site (InterPro:IPR017441), Protein kinase, catalytic domain (InterPro:IPR000719), S…	chr5	4886113	4888788	+	248	4884894	4886837	1.98
AT1G02190	protein_coding_gene		Fatty acid hydroxylase superfamily; FUNCTIONS IN: oxidoreductase activity, iron ion binding, catalytic activity; INVOLVED IN: oxidation reduction, fatty acid biosynthetic process; LOCATED IN: endoplasmic reticulum; EXPRESSED IN: 12 plant structures; EXPRESSED DURING: 6 growth stages; CONTAINS InterPro DOMAIN/s: Fatty acid hydroxylase (InterPro:IPR006694), Uncharacterised protein, Wax2 C-terminal …	chr1	415078	418010	+	249	414005	415654	2.18
AT3G09080	protein_coding_gene		Transducin/WD40 repeat-like superfamily protein; CONTAINS InterPro DOMAIN/s: WD40 repeat 2 (InterPro:IPR019782), WD40 repeat-like-containing domain (InterPro:IPR011046), WD40-repeat-containing domain (InterPro:IPR017986), WD40/YVTN repeat-like-containing domain (InterPro:IPR015943), WD40 repeat (InterPro:IPR001680), WD40 repeat, subgroup (InterPro:IPR019781); BEST Arabidopsis thaliana protein mat…	chr3	2776258	2781785	-	250	2781320	2782751	2.39
AT3G16750	protein_coding_gene		unknown protein; Has 4708 Blast hits to 1416 proteins in 195 species: Archae - 36; Bacteria - 1240; Metazoa - 1232; Fungi - 406; Plants - 191; Viruses - 23; Other Eukaryotes - 1580 (source: NCBI BLink).	chr3	5701010	5702541	-	250	5701970	5703614	2.87
AT3G59110	protein_coding_gene		Protein kinase superfamily protein; FUNCTIONS IN: protein serine/threonine kinase activity, protein kinase activity, kinase activity, ATP binding; INVOLVED IN: protein amino acid phosphorylation; LOCATED IN: plasma membrane; EXPRESSED IN: 22 plant structures; EXPRESSED DURING: 13 growth stages; CONTAINS InterPro DOMAIN/s: Protein kinase, ATP binding site (InterPro:IPR017441), Protein kinase, cata…	chr3	21854718	21858204	+	250	21853403	21855534	1.87
AT4G24700	protein_coding_gene		unknown protein; Has 20 Blast hits to 20 proteins in 7 species: Archae - 0; Bacteria - 0; Metazoa - 0; Fungi - 0; Plants - 20; Viruses - 0; Other Eukaryotes - 0 (source: NCBI BLink).	chr4	12744621	12745313	-	252	12744950	12746182	2.56
AT1G02290	protein_coding_gene		unknown protein; BEST Arabidopsis thaliana protein match is: unknown protein (TAIR:AT3G45830.1); Has 134 Blast hits to 134 proteins in 37 species: Archae - 0; Bacteria - 0; Metazoa - 54; Fungi - 0; Plants - 78; Viruses - 0; Other Eukaryotes - 2 (source: NCBI BLink).	chr1	450526	452737	-	253	452139	453842	2.82
AT1G29880	protein_coding_gene		glycyl-tRNA synthetase / glycine--tRNA ligase; FUNCTIONS IN: glycine-tRNA ligase activity, nucleotide binding, aminoacyl-tRNA ligase activity, ATP binding; INVOLVED IN: response to cadmium ion, glycyl-tRNA aminoacylation; LOCATED IN: mitochondrion; EXPRESSED IN: 24 plant structures; EXPRESSED DURING: 14 growth stages; CONTAINS InterPro DOMAIN/s: Aminoacyl-tRNA synthetase, class II (G/ H/ P/ S), c…	chr1	10459477	10462801	-	253	10462206	10463904	2.2
AT1G72910	protein_coding_gene		Toll-Interleukin-Resistance (TIR) domain-containing protein; FUNCTIONS IN: transmembrane receptor activity, ATP binding; INVOLVED IN: signal transduction, defense response, apoptosis, innate immune response; LOCATED IN: intrinsic to membrane; CONTAINS InterPro DOMAIN/s: NB-ARC (InterPro:IPR002182), Toll-Interleukin receptor (InterPro:IPR000157); BEST Arabidopsis thaliana protein match is: Toll-In…	chr1	27435613	27437144	+	253	27434577	27436144	2.59
AT1G04570	protein_coding_gene		Major facilitator superfamily protein; FUNCTIONS IN: transporter activity; INVOLVED IN: transport; LOCATED IN: chloroplast, membrane; CONTAINS InterPro DOMAIN/s: Biopterin transport-related protein BT1 (InterPro:IPR004324), Major facilitator superfamily, general substrate transporter (InterPro:IPR016196); BEST Arabidopsis thaliana protein match is: Major facilitator superfamily protein (TAIR:AT2G…	chr1	1246727	1248775	-	254	1248078	1249981	2.28
AT3G21220	protein_coding_gene	ARABIDOPSIS THALIANA MITOGEN-ACTIVATED PROTEIN KINASE KINASE 5, ATMAP2K_ALPHA, ATMEK5, ATMKK5, MAP KINASE KINASE 5, MAP2K_A, MEK5, MKK5	Encodes a mitogen-activated kinase kinase, dual specific protein kinase that is expressed in vegetative tissues and floral buds. Involved in innate immunity. This protein activates MPK3/MPK6 and early-defense genes redundantly with MKK4.In plants with both MKK5 and MKK6 levels reduced by RNAi plants, floral organs do not abscise suggestion a role for both proteins in mediating floral organ abscis…	chr3	7445756	7447351	+	254	7444590	7446415	2.54
AT5G18250	protein_coding_gene		unknown protein; FUNCTIONS IN: molecular_function unknown; INVOLVED IN: biological_process unknown; LOCATED IN: mitochondrion; EXPRESSED IN: 23 plant structures; EXPRESSED DURING: 13 growth stages; BEST Arabidopsis thaliana protein match is: unknown protein (TAIR:AT3G04040.1); Has 1807 Blast hits to 1807 proteins in 277 species: Archae - 0; Bacteria - 0; Metazoa - 736; Fungi - 347; Plants - 385; …	chr5	6033701	6035380	+	254	6032582	6034313	2.67
AT5G63720	protein_coding_gene	KOKOPELLI, KPL	Encodes KOKOPELLI (KPL). kokopelli (kpl) mutants display frequent single-fertilization events indicating that KPL is involved in double fertilization. KPL and an inversely transcribed gene, ARIADNE14 (ARI14), which encodes a putative ubiquitin E3 ligase, generate a sperm-specific natural cis-antisense siRNA pair. In the absence of KPL, ARI14 RNA levels in sperm are increased and fertilization is …	chr5	25506348	25508017	+	254	25505405	25506785	2.34
AT5G13640	protein_coding_gene	ARABIDOPSIS THALIANA PHOSPHOLIPID:DIACYLGLYCEROL ACYLTRANSFERASE, ATPDAT, PDAT, PDAT1, PHOSPHOLIPID:DIACYLGLYCEROL ACYLTRANSFERASE, PHOSPHOLIPID:DIACYLGLYCEROL ACYLTRANSFERASE 1	arabidopsis phospholipid:diacylglycerol acyltransferase (PDAT)	chr5	4393061	4397541	+	255	4391474	4394140	2.54
AT1G33500	protein_coding_gene		unknown protein; Has 30201 Blast hits to 17322 proteins in 780 species: Archae - 12; Bacteria - 1396; Metazoa - 17338; Fungi - 3422; Plants - 5037; Viruses - 0; Other Eukaryotes - 2996 (source: NCBI BLink).	chr1	12152572	12154715	+	256	12151475	12153159	2.38
AT2G15820	protein_coding_gene	ORGANELLE TRANSCRIPT PROCESSING 51, OTP51	Encodes a protein that promotes splicing of type II introns. otp51 mutants fail to splice intron 2 of plastid ycf3 transcripts, a factor required for the assembly of Photosystem I. Therefore, homozygous otp51 mutants have profound photosynthetic defects and can only survive in sucrose-supplemented in vitro cultures under low light conditions. OTP51 may also be involved in splicing several other t…	chr2	6888539	6891360	-	258	6890655	6892582	2.4
AT5G20670	protein_coding_gene		Protein of unknown function (DUF1677); CONTAINS InterPro DOMAIN/s: Protein of unknown function DUF1677, plant (InterPro:IPR012876); BEST Arabidopsis thaliana protein match is: Protein of unknown function (DUF1677) (TAIR:AT1G72510.2); Has 245 Blast hits to 245 proteins in 14 species: Archae - 0; Bacteria - 0; Metazoa - 0; Fungi - 0; Plants - 245; Viruses - 0; Other Eukaryotes - 0 (source: NCBI BLi…	chr5	6993113	6993873	-	258	6993283	6994981	2.21
AT2G26870	protein_coding_gene	NON-SPECIFIC PHOSPHOLIPASE C2, NPC2	non-specific phospholipase C2 (NPC2); FUNCTIONS IN: hydrolase activity, acting on ester bonds; INVOLVED IN: triglyceride biosynthetic process, phospholipid biosynthetic process; LOCATED IN: endomembrane system; EXPRESSED IN: 17 plant structures; EXPRESSED DURING: 12 growth stages; CONTAINS InterPro DOMAIN/s: Phosphoesterase (InterPro:IPR007312); BEST Arabidopsis thaliana protein match is: non-spe…	chr2	11457007	11459365	-	258	11458057	11460158	2.32
AT4G23630	protein_coding_gene	BTI1, RETICULAN LIKE PROTEIN B1, RTNLB1, VIRB2-INTERACTING PROTEIN 1	VIRB2-interacting protein 1 (BTI1); INVOLVED IN: biological_process unknown; LOCATED IN: endoplasmic reticulum, plasma membrane, endoplasmic reticulum membrane, vacuole; EXPRESSED IN: 26 plant structures; EXPRESSED DURING: 15 growth stages; CONTAINS InterPro DOMAIN/s: Reticulon (InterPro:IPR003388); BEST Arabidopsis thaliana protein match is: VIRB2-interacting protein 2 (TAIR:AT4G11220.1); Has 12…	chr4	12317058	12319937	+	258	12316124	12318509	2.18
AT4G34060	protein_coding_gene	DEMETER-LIKE PROTEIN 3, DML3	Encodes a protein with 5-meC and thymine-DNA glycosylase activity with a preference for CpG and CpHpG sequences. Involved in maintaining methylation marks.	chr4	16314002	16319426	+	258	16312986	16315536	1.89
AT1G76560	protein_coding_gene	CP12 DOMAIN-CONTAINING PROTEIN 3, CP12-3	CP12 domain-containing protein 3 (CP12-3); FUNCTIONS IN: molecular_function unknown; INVOLVED IN: negative regulation of reductive pentose-phosphate cycle; LOCATED IN: chloroplast; EXPRESSED IN: 20 plant structures; EXPRESSED DURING: 13 growth stages; CONTAINS InterPro DOMAIN/s: Protein of unknown function CP12 (InterPro:IPR003823); BEST Arabidopsis thaliana protein match is: CP12 domain-containi…	chr1	28728252	28728853	+	260	28726382	28729603	1.99
AT3G58975	pseudogene		pseudogene of F-box family protein	chr3	21792141	21794029	-	260	21793299	21795280	2.49
AT5G24660	protein_coding_gene	LSU2, RESPONSE TO LOW SULFUR 2	RESPONSE TO LOW SULFUR 2 (LSU2); BEST Arabidopsis thaliana protein match is: response to low sulfur 4 (TAIR:AT5G24655.1); Has 1807 Blast hits to 1807 proteins in 277 species: Archae - 0; Bacteria - 0; Metazoa - 736; Fungi - 347; Plants - 385; Viruses - 0; Other Eukaryotes - 339 (source: NCBI BLink).	chr5	8443278	8443834	-	260	8442628	8444521	2.51
AT1G07901	protein_coding_gene		unknown protein; Has 30201 Blast hits to 17322 proteins in 780 species: Archae - 12; Bacteria - 1396; Metazoa - 17338; Fungi - 3422; Plants - 5037; Viruses - 0; Other Eukaryotes - 2996 (source: NCBI BLink).	chr1	2443970	2444123	-	262	2441995	2446777	2.11
AT4G33440	protein_coding_gene		Pectin lyase-like superfamily protein; FUNCTIONS IN: polygalacturonase activity; INVOLVED IN: carbohydrate metabolic process; LOCATED IN: endomembrane system; EXPRESSED IN: 16 plant structures; EXPRESSED DURING: 9 growth stages; CONTAINS InterPro DOMAIN/s: Pectin lyase fold/virulence factor (InterPro:IPR011050), Glycoside hydrolase, family 28 (InterPro:IPR000743), Pectin lyase fold (InterPro:IPR0…	chr4	16091939	16094958	+	262	16090135	16093221	2.2
AT3G10420	protein_coding_gene	SEEDLING PLASTID DEVELOPMENT 1, SPD1	P-loop containing nucleoside triphosphate hydrolases superfamily protein; FUNCTIONS IN: nucleoside-triphosphatase activity, nucleotide binding; LOCATED IN: chloroplast; EXPRESSED IN: 20 plant structures; EXPRESSED DURING: 12 growth stages; CONTAINS InterPro DOMAIN/s: ATPase, AAA+ type, core (InterPro:IPR003593); BEST Arabidopsis thaliana protein match is: P-loop containing nucleoside triphosphate…	chr3	3239179	3242537	+	263	3237434	3240400	2.4
AT1G02490	protein_coding_gene		unknown protein; Has 0 Blast hits to 0 proteins in 0 species (source: NCBI BLink).	chr1	516617	516734	+	265	514831	518935	2.46
AT4G21180	protein_coding_gene	ATERDJ2B	J domain protein localized in ER membrane.	chr4	11288912	11292389	+	266	11287822	11289472	2.69
AT5G09380	protein_coding_gene		RNA polymerase III RPC4; FUNCTIONS IN: DNA-directed RNA polymerase activity, DNA binding; INVOLVED IN: transcription from RNA polymerase III promoter; LOCATED IN: DNA-directed RNA polymerase III complex; EXPRESSED IN: 22 plant structures; EXPRESSED DURING: 13 growth stages; CONTAINS InterPro DOMAIN/s: RNA polymerase III Rpc4 (InterPro:IPR007811); BEST Arabidopsis thaliana protein match is: RNA po…	chr5	2911312	2913136	-	266	2912699	2914107	2.74
AT5G42760	protein_coding_gene		Leucine carboxyl methyltransferase; FUNCTIONS IN: methyltransferase activity; INVOLVED IN: biological_process unknown; LOCATED IN: cellular_component unknown; EXPRESSED IN: 21 plant structures; EXPRESSED DURING: 13 growth stages; CONTAINS InterPro DOMAIN/s: Conserved hypothetical protein CHP00027, methylltransferase (InterPro:IPR011610), Leucine carboxyl methyltransferase (InterPro:IPR007213).	chr5	17148807	17150451	+	266	17147802	17149281	2.91
AT1G05805	protein_coding_gene		basic helix-loop-helix (bHLH) DNA-binding superfamily protein; FUNCTIONS IN: DNA binding, sequence-specific DNA binding transcription factor activity; INVOLVED IN: regulation of transcription; LOCATED IN: cytosol; EXPRESSED IN: 24 plant structures; EXPRESSED DURING: 13 growth stages; CONTAINS InterPro DOMAIN/s: Helix-loop-helix DNA-binding domain (InterPro:IPR001092), Helix-loop-helix DNA-binding…	chr1	1744772	1747693	+	266	1743337	1746740	2.1
AT2G33330	protein_coding_gene	PDLP3, PLASMODESMATA-LOCATED PROTEIN 3	Encodes a plasmodesmal protein that affects the intercellular movement of molecules through the plasmodesmata. The protein has two DUF26 domains and a single transmembrane domain.	chr2	14122889	14125137	-	266	14123870	14125873	2.13
AT1G03055	protein_coding_gene	A. THALIANA HOMOLOG OF RICE D27, ATD27, D27, DWARF27	Encodes the ortholog of rice D27. It is plastid-localized and is required for the inhibition of secondary bud outgrowth and operates on a nonmobile precursor upstream of MAX1 in the SL biosynthesis pathway.	chr1	710017	711803	-	267	711201	712940	2.78
AT3G05690	protein_coding_gene	NUCLEAR FACTOR Y, SUBUNIT A2, ATHAP2B, HAP2B, HEME ACTIVATOR PROTEIN (YEAST) HOMOLOG 2B, NF-YA2, UNE8, UNFERTILIZED EMBRYO SAC 8	Encodes a subunit of CCAAT-binding complex, binds to CCAAT box motif present in some plant promoter sequences. One of three members of this class (HAP2A, HAP2B, HAP2C), it is expressed in vegetative and reproductive tissues.	chr3	1676545	1678932	-	267	1678155	1680245	2.44
AT1G72740	protein_coding_gene		Homeodomain-like/winged-helix DNA-binding family protein; FUNCTIONS IN: sequence-specific DNA binding transcription factor activity; INVOLVED IN: nucleosome assembly, regulation of transcription; LOCATED IN: nucleus; EXPRESSED IN: 23 plant structures; EXPRESSED DURING: 14 growth stages; CONTAINS InterPro DOMAIN/s: Winged helix-turn-helix transcription repressor DNA-binding (InterPro:IPR011991), S…	chr1	27380293	27382924	-	269	27382258	27384130	2.37
AT2G26150	protein_coding_gene	ATHSFA2, HEAT SHOCK TRANSCRIPTION FACTOR A2, HSFA2	member of Heat Stress Transcription Factor (Hsf) family. Involved in response to misfolded protein accumulation in the cytosol. Regulated by alternative splicing and non-sense-mediated decay.	chr2	11135681	11137396	+	269	11134633	11136193	2.63
AT4G14310	protein_coding_gene		Transducin/WD40 repeat-like superfamily protein; INVOLVED IN: biological_process unknown; LOCATED IN: cell wall; EXPRESSED IN: male gametophyte; EXPRESSED DURING: L mature pollen stage, M germinated pollen stage; CONTAINS InterPro DOMAIN/s: WD40 repeat-like-containing domain (InterPro:IPR011046); Has 1761 Blast hits to 1518 proteins in 267 species: Archae - 12; Bacteria - 193; Metazoa - 625; Fung…	chr4	8236758	8240324	-	269	8239816	8241372	3.35
AT5G18760	protein_coding_gene		RING/U-box superfamily protein; FUNCTIONS IN: zinc ion binding; INVOLVED IN: biological_process unknown; LOCATED IN: chloroplast; EXPRESSED IN: 23 plant structures; EXPRESSED DURING: 13 growth stages; CONTAINS InterPro DOMAIN/s: Zinc finger, C3HC4 RING-type (InterPro:IPR018957), Zinc finger, RING-CH-type (InterPro:IPR011016); BEST Arabidopsis thaliana protein match is: RING/U-box superfamily prot…	chr5	6258294	6260929	-	269	6260534	6261864	3.02
AT1G66500	protein_coding_gene		Pre-mRNA cleavage complex II; FUNCTIONS IN: zinc ion binding; INVOLVED IN: biological_process unknown; LOCATED IN: intracellular; EXPRESSED IN: male gametophyte, pollen tube; EXPRESSED DURING: L mature pollen stage, M germinated pollen stage; CONTAINS InterPro DOMAIN/s: Zinc finger, C2H2-type (InterPro:IPR007087); BEST Arabidopsis thaliana protein match is: Pre-mRNA cleavage complex II (TAIR:AT5G…	chr1	24811148	24812650	-	269	24811346	24813418	3
AT1G68760	protein_coding_gene	ARABIDOPSIS THALIANA NUDIX HYDROLASE HOMOLOG 1, ATNUDT1, ATNUDX1, NUDIX HYDROLASE 1, NUDIX HYDROLASE 1, NUDX1	Encodes a cytosol-localized nudix hydrolase that hydrolyzes 8-oxo-(d)GTP to its monophosphate form. This protective mechanism prevents the misincorporation of these oxidized nucleotides into DNA and RNA. NUDX1 also has a low level of dihydroneopterin triphosphate pyrophosphatase activity in vitro and may participate in the folate synthesis pathway.	chr1	25829041	25829813	+	269	25828355	25830266	2.6
AT4G00430	protein_coding_gene	PIP1;4, PIP1E, PLASMA MEMBRANE INTRINSIC PROTEIN 1;4, PLASMA MEMBRANE INTRINSIC PROTEIN 1E, TMP-C, TRANSMEMBRANE PROTEIN C	a member of the plasma membrane intrinsic protein subfamily PIP1.	chr4	185449	187627	-	271	185245	190552	2.1
AT1G62330	protein_coding_gene		O-fucosyltransferase family protein; CONTAINS InterPro DOMAIN/s: GDP-fucose protein O-fucosyltransferase (InterPro:IPR019378); BEST Arabidopsis thaliana protein match is: O-fucosyltransferase family protein (TAIR:AT1G11990.1); Has 815 Blast hits to 808 proteins in 29 species: Archae - 0; Bacteria - 0; Metazoa - 0; Fungi - 0; Plants - 815; Viruses - 0; Other Eukaryotes - 0 (source: NCBI BLink).	chr1	23046892	23050193	+	272	23045132	23048109	2.27
AT2G38780	protein_coding_gene		unknown protein; FUNCTIONS IN: molecular_function unknown; INVOLVED IN: biological_process unknown; LOCATED IN: chloroplast; EXPRESSED IN: 21 plant structures; EXPRESSED DURING: 13 growth stages; Has 58 Blast hits to 58 proteins in 23 species: Archae - 0; Bacteria - 4; Metazoa - 1; Fungi - 0; Plants - 44; Viruses - 0; Other Eukaryotes - 9 (source: NCBI BLink).	chr2	16210856	16214232	+	273	16209825	16211342	2.64
AT1G73870	protein_coding_gene	B-BOX DOMAIN PROTEIN 16, BBX16, COL7, CONSTANS-LIKE 7	B-box type zinc finger protein with CCT domain; FUNCTIONS IN: sequence-specific DNA binding transcription factor activity, zinc ion binding; INVOLVED IN: regulation of transcription; LOCATED IN: intracellular; EXPRESSED IN: 14 plant structures; EXPRESSED DURING: 9 growth stages; CONTAINS InterPro DOMAIN/s: CCT domain (InterPro:IPR010402), Zinc finger, B-box (InterPro:IPR000315); BEST Arabidopsis …	chr1	27779165	27780676	+	273	27777189	27781689	1.98
AT2G11810	protein_coding_gene	ATMGD3, MGD3, MGDC, MONOGALACTOSYL DIACYLGLYCEROL SYNTHASE 3, MONOGALACTOSYLDIACYLGLYCEROL SYNTHASE TYPE C	MGD3 is the major enzyme for galactolipid metabolism during phosphate starvation. Does not contribute to galactolipid synthesis under P1-sufficient conditions.	chr2	4743321	4746734	+	273	4742680	4744509	2.05
AT1G17050	protein_coding_gene	ATSPS2, SOLANESYL DIPHOSPHATE SYNTHASE 2, SPS2	Encodes one of the two paralogous solanesyl diphosphate synthases - SPS1 (At1g78510) and SPS2 (At1g17050) - that assemble the side-chain of plastoquinone-9 in plastids.	chr1	5829079	5831343	+	274	5827952	5829660	2.89
AT1G67370	protein_coding_gene	ASY1, ASYNAPTIC 1, ATASY1	meiotic asynaptic mutant 1 (ASY1). ASY1 protein is initially distributed as numerous foci throughout the chromatin. During early G2, the foci are juxtaposed to the nascent chromosome axes to form a continuous axis associated signal.	chr1	25239116	25243837	-	274	25243414	25244809	2.96
AT5G27980	protein_coding_gene		Seed maturation protein; CONTAINS InterPro DOMAIN/s: Seed maturation protein (InterPro:IPR007011); BEST Arabidopsis thaliana protein match is: Seed maturation protein (TAIR:AT3G22490.1); Has 1807 Blast hits to 1807 proteins in 277 species: Archae - 0; Bacteria - 0; Metazoa - 736; Fungi - 347; Plants - 385; Viruses - 0; Other Eukaryotes - 339 (source: NCBI BLink).	chr5	10015773	10016726	-	274	10016405	10017596	2.41
AT1G70760	protein_coding_gene	CHLORORESPIRATORY REDUCTION 23, CRR23, NADH DEHYDROGENASE-LIKE COMPLEX L, NDHL	a subunit of the chloroplast NAD(P)H dehydrogenase complex, involved in PSI cyclic electron transport. Located on the thylakoid membrane. Mutant has impaired NAD(P)H dehydrogenase activity.	chr1	26687229	26688384	+	274	26686084	26688924	2.04
AT1G17990	protein_coding_gene		FMN-linked oxidoreductases superfamily protein; FUNCTIONS IN: oxidoreductase activity, FMN binding, catalytic activity; INVOLVED IN: metabolic process; CONTAINS InterPro DOMAIN/s: NADH:flavin oxidoreductase/NADH oxidase, N-terminal (InterPro:IPR001155), Aldolase-type TIM barrel (InterPro:IPR013785); BEST Arabidopsis thaliana protein match is: FMN-linked oxidoreductases superfamily protein (TAIR:A…	chr1	6192070	6194093	-	276	6193241	6195498	2.5
AT2G14210	protein_coding_gene	AGAMOUS-LIKE 44, AGL44, ANR1, ARABIDOPSIS NITRATE REGULATED 1	MADS box gene, transcription factor	chr2	6018557	6023863	+	276	6017518	6019045	2.96
AT2G35390	protein_coding_gene		Phosphoribosyltransferase family protein; FUNCTIONS IN: magnesium ion binding, ribose phosphate diphosphokinase activity; INVOLVED IN: cellular biosynthetic process, nucleotide biosynthetic process, nucleoside metabolic process, ribonucleoside monophosphate biosynthetic process; LOCATED IN: chloroplast; EXPRESSED IN: 6 plant structures; EXPRESSED DURING: L mature pollen stage, M germinated pollen…	chr2	14895278	14897822	-	276	14897277	14898920	2.3
AT3G15150	protein_coding_gene	A. THALIANA METHYL METHANE SULFONATE SENSITIVITY 21, ATMMS21, HIGH PLOIDY2, HPY2, METHYL METHANE SULFONATE SENSITIVITY 2, MMS21	Encodes a SUMO E3 ligase that regulates endocycle onset and meristem maintenance.	chr3	5101984	5104140	-	277	5103755	5105081	2.7
AT5G08150	protein_coding_gene	SOB5, SUPPRESSOR OF PHYTOCHROME B 5	Encodes SOB5. Activation tagging lines accumulated higher level of cytokinin.	chr5	2622029	2622720	-	277	2622209	2623786	1.99
AT5G41460	protein_coding_gene		Protein of unknown function (DUF604); CONTAINS InterPro DOMAIN/s: Protein of unknown function DUF604 (InterPro:IPR006740); BEST Arabidopsis thaliana protein match is: Protein of unknown function (DUF604) (TAIR:AT4G23490.1); Has 1807 Blast hits to 1807 proteins in 277 species: Archae - 0; Bacteria - 0; Metazoa - 736; Fungi - 347; Plants - 385; Viruses - 0; Other Eukaryotes - 339 (source: NCBI BLin…	chr5	16589597	16592241	-	277	16591738	16593300	2.23
AT5G42950	protein_coding_gene		GYF domain-containing protein; FUNCTIONS IN: molecular_function unknown; INVOLVED IN: biological_process unknown; LOCATED IN: cellular_component unknown; EXPRESSED IN: 25 plant structures; EXPRESSED DURING: 14 growth stages; CONTAINS InterPro DOMAIN/s: GYF (InterPro:IPR003169); BEST Arabidopsis thaliana protein match is: GYF domain-containing protein (TAIR:AT1G24300.1); Has 1807 Blast hits to 180…	chr5	17224435	17231355	+	277	17223355	17224963	2.65
AT2G03240	protein_coding_gene		EXS (ERD1/XPR1/SYG1) family protein; LOCATED IN: integral to membrane; EXPRESSED IN: 18 plant structures; EXPRESSED DURING: 10 growth stages; CONTAINS InterPro DOMAIN/s: SPX, N-terminal (InterPro:IPR004331), EXS, C-terminal (InterPro:IPR004342); BEST Arabidopsis thaliana protein match is: EXS (ERD1/XPR1/SYG1) family protein (TAIR:AT1G14040.1); Has 1164 Blast hits to 1104 proteins in 198 species: …	chr2	973412	977337	-	277	975758	978364	2.1
AT1G49450	protein_coding_gene		Transducin/WD40 repeat-like superfamily protein; CONTAINS InterPro DOMAIN/s: WD40 repeat 2 (InterPro:IPR019782), WD40 repeat-like-containing domain (InterPro:IPR011046), WD40-repeat-containing domain (InterPro:IPR017986), WD40/YVTN repeat-like-containing domain (InterPro:IPR015943), WD40 repeat (InterPro:IPR001680), WD40 repeat, subgroup (InterPro:IPR019781), G-protein beta WD-40 repeat, region (…	chr1	18305540	18307557	+	278	18304453	18306072	2.17
AT1G51580	protein_coding_gene		RNA-binding KH domain-containing protein; FUNCTIONS IN: RNA binding, nucleic acid binding; EXPRESSED IN: 23 plant structures; EXPRESSED DURING: 13 growth stages; CONTAINS InterPro DOMAIN/s: K Homology, type 1, subgroup (InterPro:IPR018111), K Homology (InterPro:IPR004087), K Homology, type 1 (InterPro:IPR004088); BEST Arabidopsis thaliana protein match is: RNA-binding KH domain-containing protein…	chr1	19125582	19128161	+	279	19124364	19126243	2.16
AT1G72440	protein_coding_gene	EDA25, EMBRYO SAC DEVELOPMENT ARREST 25, SLOW WALKER2, SWA2	Encodes SLOW WALKER2 (SWA2), a NOC1/Mak21 homologue. Essential for coordinated cell cycle progression during female gametophyte development.	chr1	27268164	27273596	-	279	27273112	27274639	2.88
AT3G11420	protein_coding_gene		Protein of unknown function (DUF604); CONTAINS InterPro DOMAIN/s: Protein of unknown function DUF604 (InterPro:IPR006740); BEST Arabidopsis thaliana protein match is: Protein of unknown function (DUF604) (TAIR:AT2G37730.1); Has 709 Blast hits to 698 proteins in 110 species: Archae - 0; Bacteria - 0; Metazoa - 213; Fungi - 200; Plants - 281; Viruses - 0; Other Eukaryotes - 15 (source: NCBI BLink).	chr3	3591474	3594570	+	279	3588192	3594199	1.95
AT5G59880	protein_coding_gene	ACTIN DEPOLYMERIZING FACTOR 3, ADF3	Encodes actin depolymerizing factor 3 (ADF3).	chr5	24120230	24121879	+	280	24118960	24120941	2.04
AT5G63700	protein_coding_gene		zinc ion binding;DNA binding; FUNCTIONS IN: DNA binding, zinc ion binding; INVOLVED IN: histone modification, transcription initiation; LOCATED IN: nucleus; EXPRESSED IN: 18 plant structures; EXPRESSED DURING: 13 growth stages; CONTAINS InterPro DOMAIN/s: Zinc finger, RING-type, conserved site (InterPro:IPR017907), Plus-3 domain, subgroup (InterPro:IPR018144), SWIB/MDM2 domain (InterPro:IPR003121…	chr5	25493716	25497632	-	280	25497322	25498504	3.02
AT1G77500	protein_coding_gene		Protein of unknown function (DUF630 and DUF632); INVOLVED IN: N-terminal protein myristoylation; EXPRESSED IN: 20 plant structures; EXPRESSED DURING: 11 growth stages; CONTAINS InterPro DOMAIN/s: Protein of unknown function DUF630 (InterPro:IPR006868), Protein of unknown function DUF632 (InterPro:IPR006867); BEST Arabidopsis thaliana protein match is: Protein of unknown function (DUF630 and DUF63…	chr1	29121488	29125191	+	280	29120450	29123088	2.3
AT1G64900	protein_coding_gene	CYTOCHROME P450, FAMILY 89, SUBFAMILY A, POLYPEPTIDE 2, CYP89, CYP89A2	Encodes cytochrome P450 (CYP89A2).	chr1	24113214	24114984	+	281	24112171	24113696	2.05
AT1G70020	protein_coding_gene		Protein of unknown function (DUF1163); CONTAINS InterPro DOMAIN/s: Protein of unknown function DUF1163 (InterPro:IPR009544); BEST Arabidopsis thaliana protein match is: Protein of unknown function (DUF1163) (TAIR:AT5G39330.1); Has 42 Blast hits to 42 proteins in 2 species: Archae - 0; Bacteria - 0; Metazoa - 0; Fungi - 0; Plants - 42; Viruses - 0; Other Eukaryotes - 0 (source: NCBI BLink).	chr1	26377369	26378359	+	281	26376451	26377727	2.07
AT1G20760	protein_coding_gene		Calcium-binding EF hand family protein; FUNCTIONS IN: calcium ion binding; LOCATED IN: plasma membrane; EXPRESSED IN: 24 plant structures; EXPRESSED DURING: 15 growth stages; CONTAINS InterPro DOMAIN/s: EF-HAND 2 (InterPro:IPR018249), EPS15 homology (EH) (InterPro:IPR000261), EF-hand-like domain (InterPro:IPR011992), Calcium-binding EF-hand (InterPro:IPR002048); BEST Arabidopsis thaliana protein …	chr1	7209368	7214993	+	281	7208525	7210775	2.36
AT1G62710	protein_coding_gene	BETA VACUOLAR PROCESSING ENZYME, BETA-VPE, BETAVPE	Encodes a vacuolar processing enzyme belonging to a novel group of cysteine proteases that is expressed specifically in seeds and is essential for the proper processing of storage proteins.	chr1	23223873	23226916	-	281	23225202	23228070	2.43
AT1G53300	protein_coding_gene	TETRATRICOPEPTIDE-REPEAT THIOREDOXIN-LIKE 1, TTL1	Encodes one of the 36 carboxylate clamp (CC)-tetratricopeptide repeat (TPR) proteins (Prasad 2010, Pubmed ID: 20856808) with potential to interact with Hsp90/Hsp70 as co-chaperones. The TTL family is required for osmotic stress tolerance and male sporogenesis.	chr1	19879421	19882375	+	282	19878223	19880056	2.33
AT1G76460	protein_coding_gene		RNA-binding (RRM/RBD/RNP motifs) family protein; FUNCTIONS IN: RNA binding, nucleotide binding, nucleic acid binding; INVOLVED IN: biological_process unknown; LOCATED IN: cellular_component unknown; EXPRESSED IN: 23 plant structures; EXPRESSED DURING: 13 growth stages; CONTAINS InterPro DOMAIN/s: RNA recognition motif, RNP-1 (InterPro:IPR000504), Nucleotide-binding, alpha-beta plait (InterPro:IPR…	chr1	28686180	28689121	-	282	28688739	28690068	2.74
AT2G27310	protein_coding_gene		F-box family protein; BEST Arabidopsis thaliana protein match is: F-box family protein (TAIR:AT2G36090.1); Has 105 Blast hits to 105 proteins in 13 species: Archae - 0; Bacteria - 0; Metazoa - 0; Fungi - 0; Plants - 105; Viruses - 0; Other Eukaryotes - 0 (source: NCBI BLink).	chr2	11683861	11684967	-	283	11682975	11686395	2.22
AT3G17120	protein_coding_gene		unknown protein; BEST Arabidopsis thaliana protein match is: unknown protein (TAIR:AT1G02380.1); Has 67 Blast hits to 67 proteins in 11 species: Archae - 0; Bacteria - 0; Metazoa - 0; Fungi - 0; Plants - 67; Viruses - 0; Other Eukaryotes - 0 (source: NCBI BLink).	chr3	5841095	5843485	+	284	5840012	5841612	2.69
AT3G28220	protein_coding_gene		TRAF-like family protein; FUNCTIONS IN: molecular_function unknown; INVOLVED IN: response to salt stress; LOCATED IN: vacuole, chloroplast envelope; EXPRESSED IN: 19 plant structures; EXPRESSED DURING: 13 growth stages; CONTAINS InterPro DOMAIN/s: TRAF-like (InterPro:IPR008974), MATH (InterPro:IPR002083); BEST Arabidopsis thaliana protein match is: TRAF-like family protein (TAIR:AT1G58270.1); Has…	chr3	10524403	10526728	+	284	10523358	10524881	2.3
AT1G09040	protein_coding_gene		unknown protein; FUNCTIONS IN: molecular_function unknown; INVOLVED IN: biological_process unknown; LOCATED IN: membrane; EXPRESSED IN: leaf; BEST Arabidopsis thaliana protein match is: unknown protein (TAIR:AT1G09050.1); Has 614 Blast hits to 567 proteins in 104 species: Archae - 2; Bacteria - 12; Metazoa - 344; Fungi - 31; Plants - 81; Viruses - 0; Other Eukaryotes - 144 (source: NCBI BLink).	chr1	2911316	2915369	+	285	2910160	2911904	2.07
AT1G10600	protein_coding_gene	AMSH2, ASSOCIATED MOLECULE WITH THE SH3 DOMAIN OF STAM 2	associated molecule with the SH3 domain of STAM 2 (AMSH2); FUNCTIONS IN: molecular_function unknown; INVOLVED IN: ubiquitin-dependent protein catabolic process; LOCATED IN: chloroplast; EXPRESSED IN: cultured cell; CONTAINS InterPro DOMAIN/s: Mov34/MPN/PAD-1 (InterPro:IPR000555); BEST Arabidopsis thaliana protein match is: associated molecule with the SH3 domain of STAM 3 (TAIR:AT4G16144.1); Has …	chr1	3503703	3505502	+	286	3502499	3504337	2.8
AT4G11450	protein_coding_gene		Protein of unknown function (DUF3527); INVOLVED IN: biological_process unknown; LOCATED IN: chloroplast; EXPRESSED IN: 21 plant structures; EXPRESSED DURING: 12 growth stages; CONTAINS InterPro DOMAIN/s: Protein of unknown function DUF3527 (InterPro:IPR021916); BEST Arabidopsis thaliana protein match is: Protein of unknown function (DUF3527) (TAIR:AT1G63520.1); Has 132 Blast hits to 129 proteins …	chr4	6958680	6962046	-	287	6961170	6963497	2.34
AT5G24380	protein_coding_gene	ATYSL2, YELLOW STRIPE LIKE 2, YSL2	closest Arabidopsis homolog of Zea maize metal-phytosiderophore/metal-nicotianamine transporter ZmYS1	chr5	8323894	8326705	+	289	8322997	8324215	1.99
AT5G50720	protein_coding_gene	ARABIDOPSIS THALIANA HVA22 HOMOLOGUE E, ATHVA22E, HVA22 HOMOLOGUE E, HVA22E	Encodes one of five HVA22 homologs in Arabidopsis. HVA22 is an ABA- and stress-inducible gene first isolated from barley. Members of this gene family have only been found in eukaryotes. AtHVA22e mRNA is upregulated to varying degrees in response to cold stress, salt stress, ABA treatment or dehydration.	chr5	20633192	20634552	-	289	20634202	20635482	1.94
AT3G62400	protein_coding_gene		unknown protein; Has 4 Blast hits to 4 proteins in 1 species: Archae - 0; Bacteria - 0; Metazoa - 0; Fungi - 0; Plants - 4; Viruses - 0; Other Eukaryotes - 0 (source: NCBI BLink).	chr3	23089640	23090737	+	290	23088610	23090091	2.76
AT2G37430	protein_coding_gene	ZAT11, ZINC FINGER OF ARABIDOPSIS THALIANA 11	C2H2 and C2HC zinc fingers superfamily protein; FUNCTIONS IN: sequence-specific DNA binding transcription factor activity, zinc ion binding, nucleic acid binding; INVOLVED IN: response to chitin, regulation of transcription; LOCATED IN: intracellular; EXPRESSED IN: cotyledon, root, petiole; CONTAINS InterPro DOMAIN/s: Zinc finger, C2H2-like (InterPro:IPR015880), Zinc finger, C2H2-type (InterPro:I…	chr2	15706356	15707224	+	290	15705593	15707700	2.06
AT1G69470	protein_coding_gene		unknown protein; Has 6 Blast hits to 6 proteins in 3 species: Archae - 0; Bacteria - 0; Metazoa - 0; Fungi - 0; Plants - 6; Viruses - 0; Other Eukaryotes - 0 (source: NCBI BLink).	chr1	26113574	26113997	+	291	26112657	26113910	2.65
AT5G27060	protein_coding_gene	ATRLP53, RECEPTOR LIKE PROTEIN 53, RLP53	receptor like protein 53 (RLP53); FUNCTIONS IN: kinase activity; INVOLVED IN: signal transduction, defense response; LOCATED IN: endomembrane system; CONTAINS InterPro DOMAIN/s: Leucine-rich repeat-containing N-terminal domain, type 2 (InterPro:IPR013210), Leucine-rich repeat (InterPro:IPR001611); BEST Arabidopsis thaliana protein match is: receptor like protein 34 (TAIR:AT3G11010.1); Has 1807 Bl…	chr5	9522533	9525407	-	291	9523730	9526504	2.06
AT1G14750	protein_coding_gene	SDS, SOLO DANCERS	Encodes a meiotic cyclin-like protein, distinct from all other known Arabidopsis cyclins. It is not required for meiotic DSB formation but is necessary for meiotic DSB repair via the homologous chromosome.	chr1	5079406	5082520	-	292	5081924	5083701	1.99
AT5G02940	protein_coding_gene		Protein of unknown function (DUF1012); LOCATED IN: chloroplast, chloroplast envelope; EXPRESSED IN: 21 plant structures; EXPRESSED DURING: 13 growth stages; CONTAINS InterPro DOMAIN/s: Protein of unknown function DUF1012 (InterPro:IPR010420); BEST Arabidopsis thaliana protein match is: Protein of unknown function (DUF1012) (TAIR:AT5G43745.1); Has 374 Blast hits to 371 proteins in 64 species: Arch…	chr5	684473	689702	-	292	688881	691109	1.96
AT2G36620	protein_coding_gene	RIBOSOMAL PROTEIN L24, RPL24A	RPL24A encodes ribosomal protein L24, homolog of cytosolic RPL24, found in archaea and higher eukaryotes. Arabidopsis has two RPL24 homologs, RPL24A (AT2G36620) and RPL24B (AT3G53020).	chr2	15350346	15351900	-	293	15351328	15353059	2.56
AT5G16820	protein_coding_gene	ARABIDOPSIS HEAT SHOCK FACTOR 3, ARABIDOPSIS THALIANA CLASS A HEAT SHOCK FACTOR 1B, ATHSF3, ATHSFA1B, CLASS A HEAT SHOCK FACTOR 1B, HEAT SHOCK FACTOR 3, HSF3, HSFA1B	Encodes a putative transcription factor whose expression is not induced by heat but whose stable overexpression leads to expression of HSP. Required early in the stress response for transient expression of heat shock genes.	chr5	5530272	5532792	+	293	5529029	5530931	2.78
AT4G22270	protein_coding_gene	ARABIDOPSIS MEMBRANE RELATED BIGGER1, ATMRB1, MEMBRANE RELATED BIGGER1, MRB1	Encodes a plasma membrane protein involved in the positive regulation of organ size development. Overexpression results in organ size enlargement.	chr4	11773327	11776039	+	293	11772037	11775204	2.26
AT5G48412	ncRNA			chr5	19623515	19624232	-	294	19622788	19626266	2.33
AT5G27030	protein_coding_gene	TOPLESS-RELATED 3, TPR3	TOPLESS-related 3 (TPR3); FUNCTIONS IN: protein binding; INVOLVED IN: primary shoot apical meristem specification; LOCATED IN: endomembrane system; CONTAINS InterPro DOMAIN/s: WD40 repeat 2 (InterPro:IPR019782), WD40 repeat, conserved site (InterPro:IPR019775), WD40 repeat (InterPro:IPR001680), CTLH, C-terminal LisH motif (InterPro:IPR006595), WD40 repeat-like-containing domain (InterPro:IPR01104…	chr5	9508763	9515407	-	295	9514899	9516506	2.67
AT1G49032	protein_coding_gene		unknown protein; FUNCTIONS IN: molecular_function unknown; INVOLVED IN: biological_process unknown; LOCATED IN: endomembrane system; Has 30201 Blast hits to 17322 proteins in 780 species: Archae - 12; Bacteria - 1396; Metazoa - 17338; Fungi - 3422; Plants - 5037; Viruses - 0; Other Eukaryotes - 2996 (source: NCBI BLink).	chr1	18138267	18139005	+	295	18137496	18139629	2.36
AT5G17165	protein_coding_gene		unknown protein; FUNCTIONS IN: molecular_function unknown; INVOLVED IN: biological_process unknown; LOCATED IN: cellular_component unknown; BEST Arabidopsis thaliana protein match is: unknown protein (TAIR:AT3G03150.1); Has 39 Blast hits to 39 proteins in 11 species: Archae - 0; Bacteria - 0; Metazoa - 0; Fungi - 0; Plants - 39; Viruses - 0; Other Eukaryotes - 0 (source: NCBI BLink).	chr5	5643117	5647783	-	296	5646454	5649705	2.58
AT1G02300	protein_coding_gene		Cysteine proteinases superfamily protein; FUNCTIONS IN: cysteine-type endopeptidase activity, cysteine-type peptidase activity; INVOLVED IN: proteolysis, regulation of catalytic activity; LOCATED IN: endomembrane system; EXPRESSED IN: 22 plant structures; EXPRESSED DURING: 13 growth stages; CONTAINS InterPro DOMAIN/s: Peptidase C1A, papain (InterPro:IPR013128), Peptidase C1A, cathepsin B (InterPr…	chr1	453287	455463	+	297	452139	453842	2.82
AT5G02220	protein_coding_gene	SIAMESE-RELATED 4, SMR4	unknown protein; Has 30201 Blast hits to 17322 proteins in 780 species: Archae - 12; Bacteria - 1396; Metazoa - 17338; Fungi - 3422; Plants - 5037; Viruses - 0; Other Eukaryotes - 2996 (source: NCBI BLink).	chr5	441706	442146	-	297	441708	443179	3.02
AT5G39250	protein_coding_gene		F-box family protein; CONTAINS InterPro DOMAIN/s: F-box domain, cyclin-like (InterPro:IPR001810), F-box domain, Skp2-like (InterPro:IPR022364); Has 68 Blast hits to 68 proteins in 20 species: Archae - 0; Bacteria - 0; Metazoa - 4; Fungi - 0; Plants - 59; Viruses - 0; Other Eukaryotes - 5 (source: NCBI BLink).	chr5	15724486	15725756	+	297	15723245	15725135	2.26
AT1G70210	protein_coding_gene	ATCYCD1;1, CYCD1;1, CYCLIN D1;1	Encodes a D-type cyclin that physically interacts with CDC2A. Its expression is upregulated early during germination.	chr1	26439863	26442829	+	297	26439049	26441273	2.63
AT3G56590	protein_coding_gene		hydroxyproline-rich glycoprotein family protein; FUNCTIONS IN: molecular_function unknown; INVOLVED IN: biological_process unknown; LOCATED IN: cellular_component unknown; EXPRESSED IN: 22 plant structures; EXPRESSED DURING: 13 growth stages; BEST Arabidopsis thaliana protein match is: zinc finger (C3HC4-type RING finger) family protein (TAIR:AT3G10810.1); Has 30201 Blast hits to 17322 proteins i…	chr3	20964856	20968019	+	298	20963679	20965439	1.93
AT2G25520	protein_coding_gene		Drug/metabolite transporter superfamily protein; FUNCTIONS IN: organic anion transmembrane transporter activity; LOCATED IN: endomembrane system, membrane; EXPRESSED IN: 22 plant structures; EXPRESSED DURING: 13 growth stages; CONTAINS InterPro DOMAIN/s: Protein of unknown function DUF6, transmembrane (InterPro:IPR000620), Protein of unknown function DUF250 (InterPro:IPR004853); BEST Arabidopsis …	chr2	10860827	10862357	+	299	10859579	10861478	2.35
AT5G40660	protein_coding_gene		ATP12 protein-related; INVOLVED IN: proton-transporting ATP synthase complex assembly; LOCATED IN: cellular_component unknown; EXPRESSED IN: 22 plant structures; EXPRESSED DURING: 13 growth stages; CONTAINS InterPro DOMAIN/s: ATP12, ATPase F1F0-assembly protein (InterPro:IPR011419); Has 1807 Blast hits to 1807 proteins in 277 species: Archae - 0; Bacteria - 0; Metazoa - 736; Fungi - 347; Plants -…	chr5	16283507	16285326	-	299	16284852	16286400	2.96
AT1G56500	protein_coding_gene	SOQ1, SUPPRESSOR OF QUENCHING 1	Encodes a thylakoid membrane protein with thioredoxin-like and beta-propeller domains located in the lumen and a haloacid-dehalogenase domain exposed to the chloroplast stroma. The protein's role may be to prevent formation of a slowly reversible form of antenna quenching, thereby maintaining the efficiency of light harvesting.	chr1	21159743	21167321	+	300	21158588	21160299	2.2
AT3G50910	protein_coding_gene		unknown protein; BEST Arabidopsis thaliana protein match is: unknown protein (TAIR:AT5G66480.1); Has 76 Blast hits to 75 proteins in 28 species: Archae - 0; Bacteria - 10; Metazoa - 7; Fungi - 2; Plants - 49; Viruses - 0; Other Eukaryotes - 8 (source: NCBI BLink).	chr3	18919512	18922238	+	300	18918409	18920017	3.03
AT4G13800	protein_coding_gene		Protein of unknown function (DUF803); INVOLVED IN: biological_process unknown; LOCATED IN: plasma membrane; EXPRESSED IN: 18 plant structures; EXPRESSED DURING: 12 growth stages; CONTAINS InterPro DOMAIN/s: Protein of unknown function DUF803 (InterPro:IPR008521); BEST Arabidopsis thaliana protein match is: Protein of unknown function (DUF803) (TAIR:AT3G23870.1); Has 30201 Blast hits to 17322 prot…	chr4	8001861	8004139	-	300	8003349	8005530	2.25
AT5G12410	protein_coding_gene		THUMP domain-containing protein; FUNCTIONS IN: molecular_function unknown; INVOLVED IN: biological_process unknown; LOCATED IN: cellular_component unknown; EXPRESSED IN: 23 plant structures; EXPRESSED DURING: 13 growth stages; CONTAINS InterPro DOMAIN/s: THUMP (InterPro:IPR004114); Has 30201 Blast hits to 17322 proteins in 780 species: Archae - 12; Bacteria - 1396; Metazoa - 17338; Fungi - 3422; …	chr5	4021814	4023988	-	300	4023579	4024998	2.43
AT3G47620	protein_coding_gene	ATTCP14, TCP14, TEOSINTE BRANCHED, CYCLOIDEA AND PCF (TCP) 14	Encodes a transcription factor AtTCP14 that regulates seed germination. AtTCP14 shows elevated expression level just prior to germination. AtTCP14 is predominantly expressed in the vascular tissue of the embryo, and affects gene expression in radicles in a non-cell-autonomous manner.	chr3	17558848	17560767	+	301	17557380	17559716	2.16
AT4G23860	protein_coding_gene		PHD finger protein-related; FUNCTIONS IN: ubiquitin-protein ligase activity, zinc ion binding; INVOLVED IN: biological_process unknown; LOCATED IN: cytoplasm; EXPRESSED IN: 20 plant structures; EXPRESSED DURING: 13 growth stages; CONTAINS InterPro DOMAIN/s: Zinc finger, PHD-type (InterPro:IPR001965), Zinc finger, N-recognin (InterPro:IPR003126); Has 484 Blast hits to 449 proteins in 164 species: …	chr4	12409006	12411565	+	301	12407793	12409618	2.17
AT3G53830	protein_coding_gene		Regulator of chromosome condensation (RCC1) family protein; CONTAINS InterPro DOMAIN/s: Regulator of chromosome condensation/beta-lactamase-inhibitor protein II (InterPro:IPR009091), Regulator of chromosome condensation, RCC1 (InterPro:IPR000408); BEST Arabidopsis thaliana protein match is: Regulator of chromosome condensation (RCC1) family protein (TAIR:AT3G55580.1); Has 18457 Blast hits to 6075…	chr3	19940813	19943799	+	301	19939787	19942442	2.53
AT4G13575	protein_coding_gene		unknown protein; FUNCTIONS IN: molecular_function unknown; INVOLVED IN: biological_process unknown; LOCATED IN: cellular_component unknown; Has 30201 Blast hits to 17322 proteins in 780 species: Archae - 12; Bacteria - 1396; Metazoa - 17338; Fungi - 3422; Plants - 5037; Viruses - 0; Other Eukaryotes - 2996 (source: NCBI BLink).	chr4	7892319	7893705	-	302	7893226	7894789	2.39
AT1G69550	protein_coding_gene		disease resistance protein (TIR-NBS-LRR class); FUNCTIONS IN: transmembrane receptor activity, nucleoside-triphosphatase activity, nucleotide binding, ATP binding; INVOLVED IN: signal transduction, defense response, apoptosis, innate immune response; LOCATED IN: intrinsic to membrane, endomembrane system; EXPRESSED IN: 21 plant structures; EXPRESSED DURING: 13 growth stages; CONTAINS InterPro DOM…	chr1	26148020	26153555	-	303	26153022	26154696	2.2
AT3G15470	protein_coding_gene		Transducin/WD40 repeat-like superfamily protein; CONTAINS InterPro DOMAIN/s: WD40 repeat 2 (InterPro:IPR019782), WD40 repeat, conserved site (InterPro:IPR019775), WD40 repeat (InterPro:IPR001680), G-protein beta WD-40 repeat, region (InterPro:IPR020472), WD40 repeat-like-containing domain (InterPro:IPR011046), WD40-repeat-containing domain (InterPro:IPR017986), WD40/YVTN repeat-like-containing do…	chr3	5216261	5220218	-	303	5219286	5221757	2.42
AT5G28150	protein_coding_gene		Plant protein of unknown function (DUF868); CONTAINS InterPro DOMAIN/s: Protein of unknown function DUF868, plant (InterPro:IPR008586); BEST Arabidopsis thaliana protein match is: Plant protein of unknown function (DUF868) (TAIR:AT3G04860.1); Has 292 Blast hits to 290 proteins in 16 species: Archae - 0; Bacteria - 0; Metazoa - 0; Fungi - 0; Plants - 292; Viruses - 0; Other Eukaryotes - 0 (source:…	chr5	10135433	10136977	+	303	10134132	10136130	1.92
AT1G52720	protein_coding_gene		unknown protein; BEST Arabidopsis thaliana protein match is: unknown protein (TAIR:AT3G15630.1); Has 61 Blast hits to 61 proteins in 13 species: Archae - 0; Bacteria - 0; Metazoa - 0; Fungi - 0; Plants - 61; Viruses - 0; Other Eukaryotes - 0 (source: NCBI BLink).	chr1	19640898	19641665	+	303	19639282	19643121	1.87
AT4G22592	protein_coding_gene	CONSERVED PEPTIDE UPSTREAM OPEN READING FRAME 27, CPUORF27	Upstream open reading frames (uORFs) are small open reading frames found in the 5' UTR of a mature mRNA, and can potentially mediate translational regulation of the largest, or major, ORF (mORF). CPuORF27 represents a conserved upstream opening reading frame relative to major ORF AT4G22590.1	chr4	11893498	11896480	-	304	11895378	11898191	2.46
AT4G22590	protein_coding_gene	TPPG, TREHALOSE-6-PHOSPHATE PHOSPHATASE G	Haloacid dehalogenase-like hydrolase (HAD) superfamily protein; FUNCTIONS IN: catalytic activity, trehalose-phosphatase activity; INVOLVED IN: trehalose biosynthetic process, metabolic process; LOCATED IN: chloroplast; EXPRESSED IN: sperm cell, male gametophyte, pollen tube; EXPRESSED DURING: L mature pollen stage, M germinated pollen stage; CONTAINS InterPro DOMAIN/s: HAD-superfamily hydrolase, …	chr4	11893498	11896480	-	304	11895378	11898191	2.46
AT1G09210	protein_coding_gene	ATCRT1B, CALRETICULIN 1B, CRT1B	Encodes one of three Arabidopsis calreticulins.	chr1	2972841	2976750	-	305	2976137	2977974	3.53
AT1G10960	protein_coding_gene	ATFD1, FD1, FERREDOXIN 1	ferredoxin 1 (FD1); FUNCTIONS IN: electron carrier activity, iron-sulfur cluster binding, 2 iron, 2 sulfur cluster binding; INVOLVED IN: response to karrikin; LOCATED IN: chloroplast stroma, chloroplast; EXPRESSED IN: 22 plant structures; EXPRESSED DURING: 13 growth stages; CONTAINS InterPro DOMAIN/s: 2Fe-2S ferredoxin, iron-sulphur binding site (InterPro:IPR006058), Ferredoxin (InterPro:IPR00104…	chr1	3664385	3665039	+	306	3663092	3665068	2.74
AT1G16500	protein_coding_gene		unknown protein; BEST Arabidopsis thaliana protein match is: unknown protein (TAIR:AT1G79160.1); Has 136 Blast hits to 134 proteins in 17 species: Archae - 0; Bacteria - 0; Metazoa - 0; Fungi - 4; Plants - 131; Viruses - 1; Other Eukaryotes - 0 (source: NCBI BLink).	chr1	5639031	5640173	+	306	5637987	5639465	1.82
AT3G17330	protein_coding_gene	ECT6, EVOLUTIONARILY CONSERVED C-TERMINAL REGION 6	evolutionarily conserved C-terminal region 6 (ECT6); CONTAINS InterPro DOMAIN/s: YTH domain (InterPro:IPR007275); BEST Arabidopsis thaliana protein match is: evolutionarily conserved C-terminal region 7 (TAIR:AT1G48110.2); Has 985 Blast hits to 959 proteins in 168 species: Archae - 0; Bacteria - 4; Metazoa - 419; Fungi - 125; Plants - 349; Viruses - 0; Other Eukaryotes - 88 (source: NCBI BLink).	chr3	5916939	5920188	-	306	5919548	5921441	2.5
AT4G33200	protein_coding_gene	ATXI-I, MYOSIN XI I, MYOSIN XI-15, XI-15, XI-I	member of Myosin-like proteins	chr4	16002528	16014968	-	306	16014326	16016224	1.8
AT3G25250	protein_coding_gene	AGC2, AGC2 KINASE 1, AGC2-1, ATOXI1, OXI1, OXIDATIVE SIGNAL-INDUCIBLE1	Arabidopsis protein kinase	chr3	9195502	9197124	+	308	9193052	9197337	2.52
AT1G11950	protein_coding_gene		Transcription factor jumonji (jmjC) domain-containing protein; CONTAINS InterPro DOMAIN/s: Transcription factor jumonji/aspartyl beta-hydroxylase (InterPro:IPR003347), Transcription factor jumonji (InterPro:IPR013129); BEST Arabidopsis thaliana protein match is: transcription factor jumonji (jmjC) domain-containing protein (TAIR:AT1G62310.1); Has 30201 Blast hits to 17322 proteins in 780 species:…	chr1	4034586	4038758	-	309	4037872	4040263	2.04
AT5G11110	protein_coding_gene	ATSPS2F, KAONASHI 2, KNS2, SPS1, SPS2F, SPSA2, SUCROSE PHOSPHATE SYNTHASE 1, SUCROSE PHOSPHATE SYNTHASE 2F, SUCROSE-PHOSPHATE SYNTHASE A2	Encodes a protein with putative sucrose-phosphate synthase activity.Involved in pollen exine formation.	chr5	3536225	3541133	+	309	3535016	3536818	2.31
AT3G44260	protein_coding_gene	ATCAF1A, CAF1A, CCR4- ASSOCIATED FACTOR 1A	Encodes one of the homologs of the yeast CCR4-associated factor 1: AT3G44260 (CAF1a), AT5G22250 (CAF1b). Has mRNA deadenylation activity. Also plays a role in plant defense responses.	chr3	15952044	15953084	-	309	15951614	15953937	2.35
AT1G65010	protein_coding_gene		Putative role in flower development. Comparison of SALK_061426C to Columbia wild type in normal lighting and under low light of 33 micromoles per meter-squared per second resulted in a trend toward earlier bolting in the mutant under low light (P=0.055) (Ann Stapleton and Patrick Pridgen, 2009, personal communication).	chr1	24149542	24154274	+	310	24148567	24149898	2.31
AT3G14431	protein_coding_gene		unknown protein; LOCATED IN: endomembrane system; Has 30201 Blast hits to 17322 proteins in 780 species: Archae - 12; Bacteria - 1396; Metazoa - 17338; Fungi - 3422; Plants - 5037; Viruses - 0; Other Eukaryotes - 2996 (source: NCBI BLink).	chr3	4825201	4825357	+	310	4823409	4826375	2.18
AT5G40645	protein_coding_gene		RPM1-interacting protein 4 (RIN4) family protein; CONTAINS InterPro DOMAIN/s: RPM1-interacting protein 4, defence response (InterPro:IPR008700); BEST Arabidopsis thaliana protein match is: RPM1-interacting protein 4 (RIN4) family protein (TAIR:AT4G35655.1); Has 30201 Blast hits to 17322 proteins in 780 species: Archae - 12; Bacteria - 1396; Metazoa - 17338; Fungi - 3422; Plants - 5037; Viruses - …	chr5	16280282	16280972	-	311	16280638	16281929	2.72
AT2G19180	protein_coding_gene		unknown protein; BEST Arabidopsis thaliana protein match is: unknown protein (TAIR:AT1G16840.1); Has 64 Blast hits to 64 proteins in 12 species: Archae - 0; Bacteria - 0; Metazoa - 0; Fungi - 0; Plants - 64; Viruses - 0; Other Eukaryotes - 0 (source: NCBI BLink).	chr2	8324715	8325965	+	312	8323478	8325329	2.11
AT2G31960	protein_coding_gene	ATGSL03, ATGSL3, GLUCAN SYNTHASE-LIKE 3, GSL03	encodes a protein similar to callose synthase	chr2	13588886	13600229	+	312	13587652	13589497	1.88
AT3G54860	protein_coding_gene	ATVPS33, VACUOLAR PROTEIN SORTING 33, VPS33	Homologous to yeast VPS33. Forms a complex with VCL1 and AtVPS11. Involved in vacuolar biogenesis.	chr3	20324089	20329917	-	313	20329262	20331200	2.17
AT3G27680	protein_coding_gene		Plant self-incompatibility protein S1 family; FUNCTIONS IN: molecular_function unknown; INVOLVED IN: biological_process unknown; LOCATED IN: endomembrane system; CONTAINS InterPro DOMAIN/s: Plant self-incompatibility S1 (InterPro:IPR010264); BEST Arabidopsis thaliana protein match is: Plant self-incompatibility protein S1 family (TAIR:AT3G27329.1); Has 174 Blast hits to 174 proteins in 9 species:…	chr3	10254885	10255290	-	314	10252922	10258288	4.05
AT1G75580	protein_coding_gene	SAUR51, SMALL AUXIN UPREGULATED RNA 51	SAUR-like auxin-responsive protein family ; CONTAINS InterPro DOMAIN/s: Auxin responsive SAUR protein (InterPro:IPR003676); BEST Arabidopsis thaliana protein match is: SAUR-like auxin-responsive protein family (TAIR:AT1G19830.1); Has 1403 Blast hits to 1386 proteins in 27 species: Archae - 0; Bacteria - 0; Metazoa - 0; Fungi - 0; Plants - 1402; Viruses - 0; Other Eukaryotes - 1 (source: NCBI BLin…	chr1	28377460	28378178	+	315	28376441	28377851	2.37
AT1G76180	protein_coding_gene	EARLY RESPONSE TO DEHYDRATION 14, ERD14	Encodes a dehydrin protein whose expression is induced early on in response to dehydration stress. This gene's expression to cold occurs in two waves, with early induction occurring within 1 h and secondary induction occurring 5 h after the beginning of cold stress. Expression is also induced in response to ABA but not in response to 2,4-D, BA, and GA3. ERD14 protein is capable of binding Ca2+, e…	chr1	28586675	28587931	-	315	28585764	28590730	2.23
AT2G26890	protein_coding_gene	GRAVITROPISM DEFECTIVE 2, GRV2, KAM2, KATAMARI2	GRV2 has sequence similarity to the C. elegans protein RME-8 which is involved in endocytosis. grv2 mutants result in a reduction in gravitropic response in hypocotyls and shoots but do not affect root gravitropism. The mutants are defective in amyloplast sedimentation.	chr2	11462066	11474325	-	315	11473630	11475651	2.02
AT3G50070	protein_coding_gene	CYCD3;3, CYCLIN D3;3	Encode CYCD3;3, a CYCD3 D-type cyclin. Important for determining cell number in developing lateral organs. Mediating cytokinin effects in apical growth and development.	chr3	18565133	18566780	-	316	18566184	18568009	2.26
AT2G41790	protein_coding_gene		Insulinase (Peptidase family M16) family protein; FUNCTIONS IN: metalloendopeptidase activity, zinc ion binding, catalytic activity, metal ion binding; INVOLVED IN: proteolysis; LOCATED IN: cellular_component unknown; EXPRESSED IN: 23 plant structures; EXPRESSED DURING: 13 growth stages; CONTAINS InterPro DOMAIN/s: Peptidase M16, zinc-binding site (InterPro:IPR001431), Peptidase M16, C-terminal (…	chr2	17429293	17436174	-	317	17435615	17437368	2.15
AT2G30080	protein_coding_gene	ATZIP6, ZIP6	member of Fe(II) transporter isolog family. Gene expression is not regulated by iron, copper, or zinc deficiency or excess.	chr2	12838729	12840112	-	317	12838382	12841210	2.07
AT1G12380	protein_coding_gene		unknown protein; BEST Arabidopsis thaliana protein match is: unknown protein (TAIR:AT1G62870.1); Has 173 Blast hits to 170 proteins in 34 species: Archae - 0; Bacteria - 4; Metazoa - 25; Fungi - 8; Plants - 123; Viruses - 7; Other Eukaryotes - 6 (source: NCBI BLink).	chr1	4214261	4217132	-	318	4216304	4218597	2.17
AT1G51805	protein_coding_gene		Leucine-rich repeat protein kinase family protein; FUNCTIONS IN: protein serine/threonine kinase activity, protein kinase activity, kinase activity, ATP binding; INVOLVED IN: protein amino acid phosphorylation; LOCATED IN: endomembrane system; EXPRESSED IN: 20 plant structures; EXPRESSED DURING: 13 growth stages; CONTAINS InterPro DOMAIN/s: Protein kinase, ATP binding site (InterPro:IPR017441), P…	chr1	19221063	19225690	-	318	19225277	19226740	2.19
AT2G40010	protein_coding_gene		Ribosomal protein L10 family protein; FUNCTIONS IN: structural constituent of ribosome; INVOLVED IN: translational elongation, translation, ribosome biogenesis; LOCATED IN: cytosolic ribosome, ribosome; EXPRESSED IN: 19 plant structures; EXPRESSED DURING: 13 growth stages; CONTAINS InterPro DOMAIN/s: Ribosomal protein 60S (InterPro:IPR001813), Ribosomal protein L10 (InterPro:IPR001790); BEST Arab…	chr2	16708378	16710448	-	318	16710111	16711423	2.72
AT3G54363	protein_coding_gene		This gene encodes a small protein and has either evidence of transcription or purifying selection.	chr3	20132238	20132535	-	318	20131261	20134447	2.34
AT3G55640	protein_coding_gene		Mitochondrial substrate carrier family protein; FUNCTIONS IN: binding, transporter activity; INVOLVED IN: transport, mitochondrial transport, transmembrane transport; LOCATED IN: mitochondrial inner membrane, plasma membrane; EXPRESSED IN: 22 plant structures; EXPRESSED DURING: 13 growth stages; CONTAINS InterPro DOMAIN/s: Mitochondrial carrier protein (InterPro:IPR002067), Mitochondrial substrat…	chr3	20639832	20642659	+	318	20638712	20640317	2.51
AT5G19490	protein_coding_gene		Histone superfamily protein; FUNCTIONS IN: sequence-specific DNA binding, DNA binding; INVOLVED IN: biological_process unknown; LOCATED IN: intracellular; EXPRESSED IN: 6 plant structures; EXPRESSED DURING: 4 anthesis, petal differentiation and expansion stage, E expanded cotyledon stage, D bilateral stage; CONTAINS InterPro DOMAIN/s: Transcription factor CBF/NF-Y/archaeal histone (InterPro:IPR00…	chr5	6576768	6578273	-	318	6577775	6579408	2.43
AT1G49300	protein_coding_gene	ARABIDOPSIS RAB GTPASE HOMOLOG 7, ARABIDOPSIS RAB GTPASE HOMOLOG G3E, ATRAB7, ATRABG3E, RAB GTPASE HOMOLOG G3E, RABG3E	encodes a small GTPase involved in membrane trafficking. Gene expression is induced by hydrogen peroxide and lines. Lines overexpressing the gene are more tolerant to high salt and hyperosmotic conditions.	chr1	18234723	18237543	+	319	18233459	18235350	2.03
AT1G64780	protein_coding_gene	AMMONIUM TRANSPORTER 1;2, AMT1;2, ATAMT1;2	encodes an ammonium transporter protein believed to act as a high affinity transporter. It is expressed in the root, primarily in endodermal and cortical cells, and contributes to ammonium uptake in the root.	chr1	24060769	24062630	-	319	24062052	24063847	2.56
AT4G32750	protein_coding_gene		unknown protein; Has 30201 Blast hits to 17322 proteins in 780 species: Archae - 12; Bacteria - 1396; Metazoa - 17338; Fungi - 3422; Plants - 5037; Viruses - 0; Other Eukaryotes - 2996 (source: NCBI BLink).	chr4	15795984	15798254	-	319	15797255	15799893	2.48
AT5G23070	protein_coding_gene	ATTK1B, THYMIDINE KINASE 1B, TK1B	Encodes a thymidine kinase that salvages DNA precursors.	chr5	7741897	7742978	+	319	7739983	7743174	2.3
AT3G03780	protein_coding_gene	ATMS2, METHIONINE SYNTHASE 2, MS2	Encodes a cytosolic methionine synthase, involved in methionine regeneration via the activated methyl cycle (or SAM cycle)	chr3	957084	960980	+	320	955855	957674	2.4
AT1G73050	protein_coding_gene		Glucose-methanol-choline (GMC) oxidoreductase family protein; FUNCTIONS IN: oxidoreductase activity, acting on CH-OH group of donors, FAD binding; INVOLVED IN: cyanide biosynthetic process, defense response; LOCATED IN: endomembrane system; EXPRESSED IN: flower; EXPRESSED DURING: petal differentiation and expansion stage; CONTAINS InterPro DOMAIN/s: Glucose-methanol-choline oxidoreductase, N-term…	chr1	27476564	27478534	-	321	27478149	27479563	3.01
AT2G32520	protein_coding_gene		alpha/beta-Hydrolases superfamily protein; FUNCTIONS IN: hydrolase activity, transferase activity, transferring acyl groups other than amino-acyl groups; INVOLVED IN: response to zinc ion; LOCATED IN: chloroplast; EXPRESSED IN: 24 plant structures; EXPRESSED DURING: 13 growth stages; CONTAINS InterPro DOMAIN/s: Thiolase, active site (InterPro:IPR020610), Dienelactone hydrolase (InterPro:IPR002925…	chr2	13805518	13807536	-	321	13806998	13808718	2.31
AT4G11430	protein_coding_gene		hydroxyproline-rich glycoprotein family protein; Has 61395 Blast hits to 32282 proteins in 1291 species: Archae - 170; Bacteria - 7886; Metazoa - 24050; Fungi - 9239; Plants - 11076; Viruses - 2000; Other Eukaryotes - 6974 (source: NCBI BLink).	chr4	6952798	6954242	+	321	6951816	6953140	2.51
AT2G46710	protein_coding_gene	ROP GUANOSINE TRIPHOSPHATASE (GTPASE)-ACTIVATING PROTEIN 3, ROPGAP3	Rho GTPase activating protein with PAK-box/P21-Rho-binding domain; FUNCTIONS IN: Rac GTPase activator activity; INVOLVED IN: signal transduction; LOCATED IN: intracellular; EXPRESSED IN: 22 plant structures; EXPRESSED DURING: 13 growth stages; CONTAINS InterPro DOMAIN/s: PAK-box/P21-Rho-binding (InterPro:IPR000095), Rho GTPase activation protein (InterPro:IPR008936), RhoGAP (InterPro:IPR000198); …	chr2	19191934	19194849	+	322	19190015	19193211	1.92
AT4G16150	protein_coding_gene		calmodulin binding;transcription regulators; FUNCTIONS IN: calmodulin binding, transcription regulator activity; INVOLVED IN: regulation of transcription; LOCATED IN: nucleus; CONTAINS InterPro DOMAIN/s: Ankyrin repeat-containing domain (InterPro:IPR020683), CG-1 (InterPro:IPR005559), Ankyrin repeat (InterPro:IPR002110), IQ calmodulin-binding region (InterPro:IPR000048); BEST Arabidopsis thaliana…	chr4	9148058	9153292	+	322	9146858	9148616	2.8
AT5G10910	protein_coding_gene		mraW methylase family protein; FUNCTIONS IN: methyltransferase activity; EXPRESSED IN: 22 plant structures; EXPRESSED DURING: 13 growth stages; CONTAINS InterPro DOMAIN/s: S-adenosyl-L-methionine-dependent methyltransferase, MraW (InterPro:IPR002903); Has 1807 Blast hits to 1807 proteins in 277 species: Archae - 0; Bacteria - 0; Metazoa - 736; Fungi - 347; Plants - 385; Viruses - 0; Other Eukaryo…	chr5	3439552	3441582	+	322	3438395	3440067	2.68
AT5G42720	protein_coding_gene		Glycosyl hydrolase family 17 protein; FUNCTIONS IN: cation binding, hydrolase activity, hydrolyzing O-glycosyl compounds, catalytic activity; INVOLVED IN: carbohydrate metabolic process; LOCATED IN: anchored to membrane; EXPRESSED IN: 22 plant structures; EXPRESSED DURING: 13 growth stages; CONTAINS InterPro DOMAIN/s: Glycoside hydrolase, catalytic core (InterPro:IPR017853), Glycoside hydrolase, …	chr5	17130185	17132843	+	322	17128725	17131002	2.06
AT1G68190	protein_coding_gene	B-BOX DOMAIN PROTEIN 27, BBX27	B-box zinc finger family protein; FUNCTIONS IN: sequence-specific DNA binding transcription factor activity, zinc ion binding; INVOLVED IN: regulation of transcription; LOCATED IN: endomembrane system, intracellular; EXPRESSED IN: 14 plant structures; EXPRESSED DURING: 8 growth stages; CONTAINS InterPro DOMAIN/s: Zinc finger, B-box (InterPro:IPR000315); BEST Arabidopsis thaliana protein match is:…	chr1	25559245	25561212	+	323	25558028	25559818	2.4
AT1G63020	protein_coding_gene	NRPD1, NRPD1A, NUCLEAR RNA POLYMERASE D 1A, NUCLEAR RNA POLYMERASE D1A, POL IVA, SDE4, SILENCING MOVEMENT DEFICIENT 2, SMD2	Encodes one of two alternative largest subunits of a putative plant-specific RNA polymerase IV (aka RNA polymerase D). Required for posttranscriptional gene silencing.	chr1	23354684	23362487	-	323	23361095	23363234	2.07
AT1G77910	protein_coding_gene		unknown protein; Has 1 Blast hits to 1 proteins in 1 species: Archae - 0; Bacteria - 0; Metazoa - 0; Fungi - 0; Plants - 1; Viruses - 0; Other Eukaryotes - 0 (source: NCBI BLink).	chr1	29296137	29296407	+	324	29295137	29296491	2.08
AT3G54400	protein_coding_gene		Eukaryotic aspartyl protease family protein; FUNCTIONS IN: aspartic-type endopeptidase activity; INVOLVED IN: proteolysis; LOCATED IN: apoplast, cell wall, chloroplast, plant-type cell wall; EXPRESSED IN: 21 plant structures; EXPRESSED DURING: 14 growth stages; CONTAINS InterPro DOMAIN/s: Peptidase aspartic (InterPro:IPR021109), Peptidase aspartic, catalytic (InterPro:IPR009007), Peptidase A1 (In…	chr3	20140057	20142642	-	325	20141185	20144751	1.92
AT5G45050	protein_coding_gene	ATWRKY16, TOLERANT TO TOBACCO RINGSPOT NEPOVIRUS 1, TTR1, WRKY16	Encodes a member of WRKY Transcription Factor (Group II-e) that confers resistance to tobacco ringspot nepovirus.	chr5	18176913	18181805	-	326	18181164	18183099	2.23
AT5G60930	protein_coding_gene		P-loop containing nucleoside triphosphate hydrolases superfamily protein; FUNCTIONS IN: microtubule motor activity, ATP binding; INVOLVED IN: microtubule-based movement; EXPRESSED IN: 21 plant structures; EXPRESSED DURING: 14 growth stages; CONTAINS InterPro DOMAIN/s: Kinesin, motor region, conserved site (InterPro:IPR019821), Kinesin, motor domain (InterPro:IPR001752); BEST Arabidopsis thaliana …	chr5	24515397	24522511	-	326	24522127	24523549	2.57
AT1G70640	protein_coding_gene		octicosapeptide/Phox/Bem1p (PB1) domain-containing protein; CONTAINS InterPro DOMAIN/s: Octicosapeptide/Phox/Bem1p (InterPro:IPR000270); BEST Arabidopsis thaliana protein match is: Octicosapeptide/Phox/Bem1p family protein (TAIR:AT3G26510.4); Has 386 Blast hits to 386 proteins in 18 species: Archae - 0; Bacteria - 0; Metazoa - 0; Fungi - 2; Plants - 384; Viruses - 0; Other Eukaryotes - 0 (source:…	chr1	26636254	26637127	+	326	26634787	26638374	2.19
AT2G06520	protein_coding_gene	PHOTOSYSTEM II SUBUNIT X, PSBX	Encodes a protein with sequence similarity to the spinach photosystem II subunit PsbX.	chr2	2587728	2588358	-	326	2586653	2589412	2.73
AT5G58260	protein_coding_gene	NADH DEHYDROGENASE-LIKE COMPLEX N, NDHN	Encodes subunit NDH-N of NAD(P)H:plastoquinone dehydrogenase complex (Ndh complex) present in the thylakoid membrane of chloroplasts. This subunit is thought to be required for Ndh complex assembly.	chr5	23560875	23561944	-	326	23560093	23563144	2.55
AT1G30690	protein_coding_gene		Sec14p-like phosphatidylinositol transfer family protein; FUNCTIONS IN: transporter activity; INVOLVED IN: transport; LOCATED IN: cytosol, nucleus, plasma membrane; EXPRESSED IN: 23 plant structures; EXPRESSED DURING: 14 growth stages; CONTAINS InterPro DOMAIN/s: Cellular retinaldehyde-binding/triple function, C-terminal (InterPro:IPR001251), Cellular retinaldehyde-binding/triple function, N-term…	chr1	10887606	10890332	+	327	10886266	10888293	2.92
AT3G02390	protein_coding_gene		unknown protein; FUNCTIONS IN: molecular_function unknown; INVOLVED IN: biological_process unknown; LOCATED IN: chloroplast.	chr3	488779	489471	+	327	486393	490513	2.6
AT3G24740	protein_coding_gene		Protein of unknown function (DUF1644); CONTAINS InterPro DOMAIN/s: Protein of unknown function DUF1644 (InterPro:IPR012866); BEST Arabidopsis thaliana protein match is: Protein of unknown function (DUF1644) (TAIR:AT1G68140.3); Has 253 Blast hits to 248 proteins in 14 species: Archae - 0; Bacteria - 0; Metazoa - 0; Fungi - 0; Plants - 253; Viruses - 0; Other Eukaryotes - 0 (source: NCBI BLink).	chr3	9031095	9033796	+	327	9029784	9031754	3.54
AT5G62910	protein_coding_gene		RING/U-box superfamily protein; FUNCTIONS IN: zinc ion binding; LOCATED IN: chloroplast; EXPRESSED IN: 24 plant structures; EXPRESSED DURING: 15 growth stages; CONTAINS InterPro DOMAIN/s: Zinc finger, RING-type (InterPro:IPR001841); BEST Arabidopsis thaliana protein match is: RING/U-box superfamily protein (TAIR:AT3G48070.2); Has 749 Blast hits to 665 proteins in 188 species: Archae - 0; Bacteria…	chr5	25250255	25252236	+	328	25249990	25251178	2.77
AT1G74160	protein_coding_gene	TON1 RECRUITING MOTIF 4, TRM4	unknown protein; BEST Arabidopsis thaliana protein match is: unknown protein (TAIR:AT1G18620.1); Has 3407 Blast hits to 2217 proteins in 314 species: Archae - 0; Bacteria - 264; Metazoa - 1296; Fungi - 318; Plants - 346; Viruses - 34; Other Eukaryotes - 1149 (source: NCBI BLink).	chr1	27886425	27891431	+	329	27884757	27887436	2.44
AT2G31170	protein_coding_gene	CYSTEINYL T-RNA SYNTHETASE, FIONA, SYCO ARATH	Encodes the cysteinyl t-RNA synthetase SYCO ARATH (SYCO), which is expressed and required in the central cell but not in the antipodals. SYCO, localized to the mitochondria, is necessary for mitochondrial cristae integrity. Mutation of this gene affects the lifespan of adjacent accessory cells.	chr2	13282354	13285645	-	329	13284261	13286372	3.15
AT2G37160	protein_coding_gene		Transducin/WD40 repeat-like superfamily protein; CONTAINS InterPro DOMAIN/s: WD40 repeat 2 (InterPro:IPR019782), WD40 repeat-like-containing domain (InterPro:IPR011046), WD40-repeat-containing domain (InterPro:IPR017986), WD40/YVTN repeat-like-containing domain (InterPro:IPR015943), WD40 repeat (InterPro:IPR001680), WD40 repeat, subgroup (InterPro:IPR019781); BEST Arabidopsis thaliana protein mat…	chr2	15608826	15612934	+	330	15607642	15609351	2.86
AT3G06500	protein_coding_gene	A/N-INVC, ALKALINE/NEUTRAL INVERTASE C	Encodes an alkaline/neutral invertase which localizes in mitochondria. It may be modulating hormone balance in relation to the radicle emergence. Mutants display severely reduced shoot growth and reduced oxygen consumption. Mutant root development is not affected as reported for A/N-InvA mutant (inva) plants.	chr3	2012078	2015705	+	330	2010821	2012676	2.56
AT3G56705	snRNA	U2 SMALL NUCLEOLAR RNA6, U2.6	gi|17665|emb|X52312.1|ATU26 Arabidopsis thaliana U2.6 snRNA gene for U2 snRNA	chr3	21004258	21004809	+	331	21003908	21005271	2.67
AT1G63830	protein_coding_gene		PLAC8 family protein; LOCATED IN: plasma membrane, membrane; EXPRESSED IN: 24 plant structures; EXPRESSED DURING: 15 growth stages; CONTAINS InterPro DOMAIN/s: Protein of unknown function Cys-rich (InterPro:IPR006461); BEST Arabidopsis thaliana protein match is: PLAC8 family protein (TAIR:AT5G41390.1); Has 35333 Blast hits to 34131 proteins in 2444 species: Archae - 798; Bacteria - 22429; Metazoa…	chr1	23685092	23687363	+	332	23683795	23685727	2.31
AT3G10185	protein_coding_gene		Encodes a Gibberellin-regulated GASA/GAST/Snakin family protein	chr3	3145578	3146199	+	332	3143971	3146523	2.8
AT4G37740	protein_coding_gene	ATGRF2, GRF2, GROWTH-REGULATING FACTOR 2	Growth regulating factor encoding transcription activator. One of the nine members of a GRF gene family, containing nuclear targeting domain. Mutants result in smaller leaves indicating the role of the gene in leaf development. Expressed in root, shoot and flower	chr4	17725336	17727730	-	332	17727024	17729102	2.02
AT5G13810	protein_coding_gene		Glutaredoxin family protein; FUNCTIONS IN: electron carrier activity, protein disulfide oxidoreductase activity; INVOLVED IN: cell redox homeostasis; EXPRESSED IN: 23 plant structures; EXPRESSED DURING: 15 growth stages; CONTAINS InterPro DOMAIN/s: Thioredoxin fold (InterPro:IPR012335), Glutaredoxin (InterPro:IPR002109), Thioredoxin-like fold (InterPro:IPR012336); BEST Arabidopsis thaliana protei…	chr5	4455332	4457019	+	332	4454028	4455974	2.46
AT1G19150	protein_coding_gene	LHCA2*1, LHCA6, PHOTOSYSTEM I LIGHT HARVESTING COMPLEX GENE 6	PSI type II chlorophyll a/b-binding protein (Lhca2*1) mRNA,	chr1	6612748	6613972	+	332	6611882	6614279	2.13
AT2G36026	protein_coding_gene		Ovate family protein; FUNCTIONS IN: molecular_function unknown; INVOLVED IN: biological_process unknown; LOCATED IN: cellular_component unknown; CONTAINS InterPro DOMAIN/s: Protein of unknown function DUF623 (InterPro:IPR006458); BEST Arabidopsis thaliana protein match is: ovate family protein 6 (TAIR:AT3G52525.1); Has 30201 Blast hits to 17322 proteins in 780 species: Archae - 12; Bacteria - 139…	chr2	15127264	15127816	+	332	15126205	15128989	2.26
AT1G30610	protein_coding_gene	EMB2279, EMB88, EMBRYO DEFECTIVE 2279, EMBRYO DEFECTIVE 88	Mutations in this locus result in embryo lethality. Embryo shape at seed maturity is globular.	chr1	10846512	10850628	+	333	10845171	10847188	2.32
AT3G47090	protein_coding_gene		Leucine-rich repeat protein kinase family protein; FUNCTIONS IN: protein serine/threonine kinase activity, kinase activity, ATP binding; INVOLVED IN: transmembrane receptor protein tyrosine kinase signaling pathway, protein amino acid phosphorylation; LOCATED IN: chloroplast; CONTAINS InterPro DOMAIN/s: Protein kinase, ATP binding site (InterPro:IPR017441), Protein kinase, catalytic domain (Inter…	chr3	17341511	17344645	-	333	17344325	17345632	2.09
AT2G47260	protein_coding_gene	ATWRKY23, WRKY DNA-BINDING PROTEIN 23, WRKY23	Encodes a member of WRKY Transcription Factor; Group I. Involved in nematode feeding site establishment.	chr2	19404819	19407084	-	333	19406100	19407404	2.64
AT4G27710	protein_coding_gene	CYTOCHROME P450, FAMILY 709, SUBFAMILY B, POLYPEPTIDE 3, CYP709B3	member of CYP709B	chr4	13828431	13830596	+	333	13825409	13832121	3.2
AT4G24860	protein_coding_gene		P-loop containing nucleoside triphosphate hydrolases superfamily protein; FUNCTIONS IN: nucleoside-triphosphatase activity, nucleotide binding, ATP binding; LOCATED IN: chloroplast; EXPRESSED IN: shoot apex, leaf whorl, sperm cell, sepal, flower; EXPRESSED DURING: petal differentiation and expansion stage; CONTAINS InterPro DOMAIN/s: ATPase, AAA-type, core (InterPro:IPR003959), ATPase, AAA+ type,…	chr4	12801548	12808190	-	334	12807757	12809293	2.51
AT5G15950	protein_coding_gene		Adenosylmethionine decarboxylase family protein; FUNCTIONS IN: adenosylmethionine decarboxylase activity; INVOLVED IN: spermidine biosynthetic process, spermine biosynthetic process, polyamine biosynthetic process; LOCATED IN: cellular_component unknown; EXPRESSED IN: male gametophyte, pollen tube; EXPRESSED DURING: L mature pollen stage, M germinated pollen stage; CONTAINS InterPro DOMAIN/s: S-a…	chr5	5205868	5207987	+	334	5204548	5206522	2.32
AT4G10340	protein_coding_gene	LHCB5, LIGHT HARVESTING COMPLEX OF PHOTOSYSTEM II 5	photosystem II encoding the light-harvesting chlorophyll a/b binding protein CP26 of the antenna system of the photosynthetic apparatus	chr4	6408015	6409677	+	334	6405835	6410865	3.4
AT5G42670	protein_coding_gene		Agenet domain-containing protein; FUNCTIONS IN: RNA binding; INVOLVED IN: biological_process unknown; EXPRESSED IN: 23 plant structures; EXPRESSED DURING: 13 growth stages; CONTAINS InterPro DOMAIN/s: Tudor-like, plant (InterPro:IPR014002), Agenet (InterPro:IPR008395); BEST Arabidopsis thaliana protein match is: Agenet domain-containing protein (TAIR:AT5G52070.1); Has 1807 Blast hits to 1807 prot…	chr5	17108261	17110761	+	335	17107173	17108680	2.71
AT2G30070	protein_coding_gene	ATKT1, ATKT1P, ATKUP1, KT1, KUP1, POTASSIUM TRANSPORTER 1, POTASSIUM UPTAKE TRANSPORTER 1	Encodes a high affinity potassium transporter.	chr2	12834992	12838626	+	336	12833696	12835618	2.25
AT3G20920	protein_coding_gene		translocation protein-related; FUNCTIONS IN: protein transporter activity; INVOLVED IN: protein transport; LOCATED IN: plasma membrane, membrane; EXPRESSED IN: 25 plant structures; EXPRESSED DURING: 15 growth stages; CONTAINS InterPro DOMAIN/s: Translocation protein Sec62 (InterPro:IPR004728); Has 251 Blast hits to 251 proteins in 119 species: Archae - 0; Bacteria - 0; Metazoa - 97; Fungi - 63; P…	chr3	7328575	7330751	-	336	7329965	7332210	2.33
AT5G15948	protein_coding_gene	CONSERVED PEPTIDE UPSTREAM OPEN READING FRAME 10, CPUORF10	Upstream open reading frames (uORFs) are small open reading frames found in the 5' UTR of a mature mRNA, and can potentially mediate translational regulation of the largest, or major, ORF (mORF). CPuORF10 represents a conserved upstream opening reading frame relative to major ORF AT5G15950.1	chr5	5205870	5208036	+	336	5204548	5206522	2.32
AT5G49470	protein_coding_gene		PAS domain-containing protein tyrosine kinase family protein; FUNCTIONS IN: protein serine/threonine/tyrosine kinase activity, kinase activity; INVOLVED IN: signal transduction, protein amino acid phosphorylation, regulation of transcription, DNA-dependent; EXPRESSED IN: 13 plant structures; EXPRESSED DURING: 4 anthesis, F mature embryo stage, petal differentiation and expansion stage, E expanded…	chr5	20063447	20068665	+	336	20062154	20064069	1.91
AT5G51530	protein_coding_gene		Ubiquitin carboxyl-terminal hydrolase-related protein; FUNCTIONS IN: ubiquitin thiolesterase activity; INVOLVED IN: ubiquitin-dependent protein catabolic process; CONTAINS InterPro DOMAIN/s: Protein of unknown function DUF627 (InterPro:IPR006866), Peptidase C19, ubiquitin carboxyl-terminal hydrolase 2 (InterPro:IPR001394), Protein of unknown function DUF629 (InterPro:IPR006865); BEST Arabidopsis …	chr5	20927117	20931502	-	336	20931140	20932537	1.82
AT1G76740	protein_coding_gene		unknown protein; BEST Arabidopsis thaliana protein match is: unknown protein (TAIR:AT1G76840.1); Has 3683 Blast hits to 2942 proteins in 407 species: Archae - 9; Bacteria - 440; Metazoa - 1472; Fungi - 269; Plants - 192; Viruses - 8; Other Eukaryotes - 1293 (source: NCBI BLink).	chr1	28805234	28810557	+	337	28804226	28805569	2.58
AT3G14140	protein_coding_gene		2-oxoglutarate-dependent dioxygenase family protein; BEST Arabidopsis thaliana protein match is: 2-oxoglutarate-dependent dioxygenase family protein (TAIR:AT3G14160.1); Has 1214 Blast hits to 1208 proteins in 570 species: Archae - 0; Bacteria - 917; Metazoa - 90; Fungi - 24; Plants - 86; Viruses - 0; Other Eukaryotes - 97 (source: NCBI BLink).	chr3	4688545	4690404	+	338	4687455	4688961	2.65
AT5G53110	protein_coding_gene		RING/U-box superfamily protein; FUNCTIONS IN: zinc ion binding; INVOLVED IN: biological_process unknown; LOCATED IN: endomembrane system; EXPRESSED IN: 8 plant structures; EXPRESSED DURING: 4 anthesis, C globular stage, petal differentiation and expansion stage; CONTAINS InterPro DOMAIN/s: Zinc finger, RING-type (InterPro:IPR001841), Zinc finger, C3HC4 RING-type (InterPro:IPR018957); BEST Arabido…	chr5	21529021	21533159	+	338	21528388	21530332	2.43
AT1G65380	protein_coding_gene	ATRLP10, CLAVATA 2, CLV2, RECEPTOR LIKE PROTEIN 10	Receptor-like protein containing leucine-rich repeats. Regulates both meristem and organ development in Arabidopsis.	chr1	24286825	24289249	+	339	24285563	24287411	2.08
AT2G23600	protein_coding_gene	ACETONE-CYANOHYDRIN LYASE, ACL, ARABIDOPSIS METHYL ESTERASE 8, ARABIDOPSIS THALIANA METHYL ESTERASE 2, ATME8, ATMES2, ME8, MES2, METHYL ESTERASE 2, METHYL ESTERASE 8	Encodes a protein shown to have carboxylesterase activity, methyl salicylate esterase activity, methyl jasmonate esterase activity, and methyl IAA esterase activity in vitro. MES2 appears to be involved in MeSA hydrolysis in planta. This protein does not act on MeGA4, or MEGA9 in vitro.	chr2	10042198	10043673	-	339	10043145	10044880	2.65
AT4G22890	protein_coding_gene	PGR5-LIKE A	Encodes PGRL1A, a transmembrane protein present in thylakoids. PGRL1A has a highly homologous isoform PGRL1B encoded by At4g11960. Plants lacking PGRL1 show perturbation of cyclic electron flow, similar to PGR5-deficient plants. PGRL1 and PGR5 interact physically and associate with PSI (photosystem I).	chr4	12006985	12009520	+	339	12005793	12007501	2.51
AT3G21260	protein_coding_gene	GLTP3, GLYCOLIPID TRANSFER PROTEIN 3	Glycolipid transfer protein (GLTP) family protein; FUNCTIONS IN: glycolipid transporter activity, glycolipid binding; INVOLVED IN: glycolipid transport; LOCATED IN: cytoplasm; EXPRESSED IN: 20 plant structures; EXPRESSED DURING: 13 growth stages; CONTAINS InterPro DOMAIN/s: Glycolipid transfer protein, GLTP (InterPro:IPR014830); BEST Arabidopsis thaliana protein match is: glycolipid transfer prot…	chr3	7464019	7464905	-	339	7462398	7466735	2.29
AT1G53090	protein_coding_gene	SPA1-RELATED 4, SPA4	Encodes a member of the SPA (suppressor of phyA-105) protein family (SPA1-SPA4). SPA proteins contain an N-terminal serine/threonine kinase-like motif followed by a coiled-coil structure and a C-terminal WD-repeat domain. SPA proteins function redundantly in suppressing photomorphogenesis in dark- and light-grown seedlings. SPA4 (and SPA3) predominantly regulates elongation growth in adult plants.	chr1	19783351	19786897	+	340	19781888	19784135	2.21
AT1G52000	protein_coding_gene		Mannose-binding lectin superfamily protein; FUNCTIONS IN: molecular_function unknown; INVOLVED IN: response to salt stress; LOCATED IN: cellular_component unknown; EXPRESSED IN: 22 plant structures; EXPRESSED DURING: 14 growth stages; CONTAINS InterPro DOMAIN/s: Mannose-binding lectin (InterPro:IPR001229); BEST Arabidopsis thaliana protein match is: myrosinase-binding protein 1 (TAIR:AT1G52040.1)…	chr1	19333158	19336115	-	340	19334962	19336590	2.7
AT1G65370	protein_coding_gene		TRAF-like family protein; CONTAINS InterPro DOMAIN/s: TRAF-like (InterPro:IPR008974), MATH (InterPro:IPR002083); BEST Arabidopsis thaliana protein match is: TRAF-like family protein (TAIR:AT1G65150.2); Has 460 Blast hits to 456 proteins in 21 species: Archae - 0; Bacteria - 0; Metazoa - 0; Fungi - 0; Plants - 453; Viruses - 0; Other Eukaryotes - 7 (source: NCBI BLink).	chr1	24284468	24286145	-	341	24285563	24287411	2.08
AT4G02530	protein_coding_gene		chloroplast thylakoid lumen protein; FUNCTIONS IN: molecular_function unknown; INVOLVED IN: biological_process unknown; LOCATED IN: in 6 components; EXPRESSED IN: 22 plant structures; EXPRESSED DURING: 13 growth stages; Has 54 Blast hits to 54 proteins in 21 species: Archae - 0; Bacteria - 0; Metazoa - 0; Fungi - 0; Plants - 54; Viruses - 0; Other Eukaryotes - 0 (source: NCBI BLink).	chr4	1112140	1114029	-	341	1113464	1115277	2.01
AT2G15900	protein_coding_gene		Phox-associated domain;Phox-like;Sorting nexin, C-terminal; FUNCTIONS IN: phosphoinositide binding; INVOLVED IN: signal transduction, intracellular signaling pathway; LOCATED IN: cellular_component unknown; EXPRESSED IN: 23 plant structures; EXPRESSED DURING: 13 growth stages; CONTAINS InterPro DOMAIN/s: PX-associated, sorting nexin 13 (InterPro:IPR013996), Sorting nexin, C-terminal (InterPro:IPR…	chr2	6927389	6932791	+	342	6926427	6927668	2.65
AT3G27690	protein_coding_gene	LHCB2, LHCB2.3, LHCB2.4, LIGHT-HARVESTING CHLOROPHYLL B-BINDING 2, PHOTOSYSTEM II LIGHT HARVESTING COMPLEX GENE 2.3	Encodes Lhcb2.4. Belongs to the Lhc super-gene family encodes the light-harvesting chlorophyll a/b-binding (LHC) proteins that constitute the antenna system of the photosynthetic apparatus.	chr3	10255946	10257011	+	342	10252922	10258288	4.05
AT3G56275	pseudogene		pseudogene of unknown protein	chr3	20872830	20873472	+	342	20871754	20873223	3.07
AT4G15840	protein_coding_gene		BTB/POZ domain-containing protein; CONTAINS InterPro DOMAIN/s: BTB/POZ (InterPro:IPR013069), BTB/POZ fold (InterPro:IPR011333), Kelch related (InterPro:IPR013089), BTB/POZ-like (InterPro:IPR000210); Has 3394 Blast hits to 3343 proteins in 148 species: Archae - 0; Bacteria - 0; Metazoa - 3006; Fungi - 79; Plants - 135; Viruses - 80; Other Eukaryotes - 94 (source: NCBI BLink).	chr4	8996911	9001039	+	342	8995668	8997472	2.54
AT1G16780	protein_coding_gene	ATVHP2;2, VHP2;2	Encodes a type II H+-PPases that localizes to and function as a proton pump of the Golgi apparatus in most tissues except for mature leaves.	chr1	5739298	5744214	-	343	5743324	5745791	2.75
AT1G68770	tRNA		tRNA-Pro (anticodon: AGG)	chr1	25829653	25829725	+	343	25828355	25830266	2.6
AT2G43630	protein_coding_gene		FUNCTIONS IN: molecular_function unknown; INVOLVED IN: biological_process unknown; LOCATED IN: chloroplast thylakoid membrane, chloroplast, nucleus, chloroplast envelope; EXPRESSED IN: 22 plant structures; EXPRESSED DURING: 13 growth stages; BEST Arabidopsis thaliana protein match is: glycine-rich protein (TAIR:AT3G59640.2); Has 67 Blast hits to 67 proteins in 20 species: Archae - 0; Bacteria - 4…	chr2	18095774	18097488	+	343	18094454	18096409	2.14
AT4G39980	protein_coding_gene	3-DEOXY-D-ARABINO-HEPTULOSONATE 7-PHOSPHATE SYNTHASE 1, DHS1	Encodes a 2-deoxy-D-arabino-heptulosonate 7-phosphate (DAHP) synthase, which catalyzes the first committed step in aromatic amino acid biosynthesis. Gene expression is induced by wounding and pathogenic bacteria Pseudomonas syringae.	chr4	18539574	18542093	+	343	18538031	18540432	2.18
AT4G12450	protein_coding_gene		unknown protein; BEST Arabidopsis thaliana protein match is: unknown protein (TAIR:AT4G22560.1); Has 380 Blast hits to 380 proteins in 23 species: Archae - 0; Bacteria - 0; Metazoa - 1; Fungi - 4; Plants - 374; Viruses - 0; Other Eukaryotes - 1 (source: NCBI BLink).	chr4	7385801	7386810	-	343	7384859	7388077	2.08
AT3G04340	protein_coding_gene	EMB2458, EMBRYO DEFECTIVE 2458	embryo defective 2458 (emb2458); FUNCTIONS IN: nucleoside-triphosphatase activity, ATPase activity, metalloendopeptidase activity, nucleotide binding, ATP binding; INVOLVED IN: embryo development ending in seed dormancy; LOCATED IN: chloroplast, chloroplast envelope; EXPRESSED IN: 22 plant structures; EXPRESSED DURING: 13 growth stages; CONTAINS InterPro DOMAIN/s: ATPase, AAA-type, core (InterPro…	chr3	1146799	1153341	-	344	1152908	1154463	2.38
AT1G58590	ncRNA		Unknown gene	chr1	21742943	21743877	-	345	21742450	21744616	2.02
AT3G19380	protein_coding_gene	PLANT U-BOX 25, PUB25	plant U-box 25 (PUB25); FUNCTIONS IN: ubiquitin-protein ligase activity, binding; INVOLVED IN: response to chitin; LOCATED IN: ubiquitin ligase complex; EXPRESSED IN: 22 plant structures; EXPRESSED DURING: 12 growth stages; CONTAINS InterPro DOMAIN/s: U box domain (InterPro:IPR003613), Armadillo-like helical (InterPro:IPR011989), Armadillo-type fold (InterPro:IPR016024); BEST Arabidopsis thaliana…	chr3	6714391	6716099	-	346	6715320	6717572	2.41
AT4G37450	protein_coding_gene	AGP18, ARABINOGALACTAN PROTEIN 18, ATAGP18	AGP18 is a lysine-rich arabinogalactan-protein (AGP) and part of a multi-gene family of glycoproteins with approx. 50 members. It falls into one subclass with AGP17 and AGP19, other lysine-rich AGPs. It is expressed in young leaves, shoots, roots and flowers.	chr4	17605757	17606755	-	346	17604604	17609599	2.24
AT3G46830	protein_coding_gene	ARABIDOPSIS RAB GTPASE HOMOLOG A2C, ATRAB-A2C, ATRAB11A, ATRABA2C, RAB GTPASE HOMOLOG A2C, RAB-A2C, RABA2C	RAB GTPase homolog A2C (RABA2c); FUNCTIONS IN: GTP binding; INVOLVED IN: protein transport, small GTPase mediated signal transduction; LOCATED IN: endosome, plasma membrane, cell plate; EXPRESSED IN: 26 plant structures; EXPRESSED DURING: 15 growth stages; CONTAINS InterPro DOMAIN/s: Ras GTPase (InterPro:IPR001806), Small GTP-binding protein (InterPro:IPR005225), Small GTPase (InterPro:IPR020851)…	chr3	17246343	17248713	-	347	17248147	17249975	2.59
AT1G29890	protein_coding_gene	REDUCED WALL ACETYLATION 4, RWA4	Encodes a homolog of the protein Cas1p known to be involved in polysaccharide O-acetylation in Cryptococcus neoformans. Has high similarity to RWA2 whose mutant displays reduced acetylation. The protein is expressed in the Golgi and is involved in the acetylation of xylan during secondary wall biosynthesis.	chr1	10463402	10467170	+	348	10462206	10463904	2.2
AT1G55960	protein_coding_gene		Polyketide cyclase/dehydrase and lipid transport superfamily protein; CONTAINS InterPro DOMAIN/s: Lipid-binding START (InterPro:IPR002913); BEST Arabidopsis thaliana protein match is: Polyketide cyclase/dehydrase and lipid transport superfamily protein (TAIR:AT3G13062.1); Has 265 Blast hits to 265 proteins in 57 species: Archae - 0; Bacteria - 0; Metazoa - 86; Fungi - 0; Plants - 153; Viruses - 0…	chr1	20927642	20930017	-	348	20929435	20931296	2.6
AT2G26900	protein_coding_gene	BASS2, BILE ACID:SODIUM SYMPORTER FAMILY PROTEIN 2	Sodium Bile acid symporter family; FUNCTIONS IN: transporter activity, bile acid:sodium symporter activity; INVOLVED IN: sodium ion transport, organic anion transport; LOCATED IN: membrane, chloroplast envelope; EXPRESSED IN: 23 plant structures; EXPRESSED DURING: 13 growth stages; CONTAINS InterPro DOMAIN/s: Bile acid:sodium symporter (InterPro:IPR002657), Bile acid transporter (InterPro:IPR0047…	chr2	11474951	11477944	-	348	11477349	11479237	2.12
AT3G29130	protein_coding_gene		FUNCTIONS IN: molecular_function unknown; INVOLVED IN: biological_process unknown; LOCATED IN: cellular_component unknown; CONTAINS InterPro DOMAIN/s: Domain of unknown function KxDL (InterPro:IPR019371).	chr3	11102271	11103906	-	348	11103425	11105085	2.23
AT5G20430	protein_coding_gene		Mob1/phocein family protein; CONTAINS InterPro DOMAIN/s: Mob1/phocein (InterPro:IPR005301); BEST Arabidopsis thaliana protein match is: Mob1/phocein family protein (TAIR:AT5G20440.1); Has 1076 Blast hits to 1076 proteins in 202 species: Archae - 0; Bacteria - 0; Metazoa - 549; Fungi - 273; Plants - 114; Viruses - 0; Other Eukaryotes - 140 (source: NCBI BLink).	chr5	6904704	6905391	+	348	6903602	6905112	2.27
AT3G12960	protein_coding_gene	SEED MATURATION PROTEIN 1, SMP1	unknown protein; Has 44 Blast hits to 44 proteins in 14 species: Archae - 0; Bacteria - 0; Metazoa - 0; Fungi - 0; Plants - 44; Viruses - 0; Other Eukaryotes - 0 (source: NCBI BLink).	chr3	4136487	4136828	+	349	4134022	4138256	2.24
AT3G61310	protein_coding_gene	AHL11, AT-HOOK MOTIF NUCLEAR LOCALIZED PROTEIN 11	AT hook motif DNA-binding family protein; FUNCTIONS IN: DNA binding; INVOLVED IN: biological_process unknown; LOCATED IN: cellular_component unknown; EXPRESSED IN: 22 plant structures; EXPRESSED DURING: 13 growth stages; CONTAINS InterPro DOMAIN/s: Protein of unknown function DUF296 (InterPro:IPR005175), AT hook, DNA-binding motif (InterPro:IPR017956); BEST Arabidopsis thaliana protein match is: …	chr3	22690595	22692834	-	349	22691852	22694516	2.57
AT5G61780	protein_coding_gene	ARABIDOPSIS THALIANA TUDOR-SN PROTEIN 2, ATTUDOR2, TSN2, TUDOR-SN PROTEIN 2, TUDOR2	Involved in the regulation of AtGA20ox3 expression, as well as seed germination.	chr5	24821257	24826969	+	349	24819955	24821863	2.78
AT2G33855	protein_coding_gene		unknown protein; Has 35333 Blast hits to 34131 proteins in 2444 species: Archae - 798; Bacteria - 22429; Metazoa - 974; Fungi - 991; Plants - 531; Viruses - 0; Other Eukaryotes - 9610 (source: NCBI BLink).	chr2	14324308	14325192	-	349	14323839	14325848	2.24
AT2G46080	protein_coding_gene	BPS2, BYPASS 2	Encodes a protein related to BYPASS1 (BPS1). Regulates production of mobile compound: bps signal.	chr2	18948116	18950105	-	350	18949353	18951558	2.18
AT4G14300	protein_coding_gene		RNA-binding (RRM/RBD/RNP motifs) family protein; FUNCTIONS IN: RNA binding, nucleotide binding, nucleic acid binding; INVOLVED IN: biological_process unknown; LOCATED IN: cellular_component unknown; EXPRESSED IN: 23 plant structures; EXPRESSED DURING: 14 growth stages; CONTAINS InterPro DOMAIN/s: RNA recognition motif, RNP-1 (InterPro:IPR000504), Nucleotide-binding, alpha-beta plait (InterPro:IPR…	chr4	8231016	8233491	+	350	8229704	8231630	2.66
AT5G54770	protein_coding_gene	THI1, THI4, THIAMINE4, THIAZOLE REQUIRING, TZ	Encodes a thiamine biosynthetic gene that has a dual function in thiamine biosynthesis and mitochondrial DNA damage tolerance. It appears to be involved in producing the thiazole portion of thiamine (vitamin B1). A crystal structure of the protein reveals that it forms a 2-ring homo-octamer.	chr5	22246591	22248332	+	350	22245294	22247190	2.02
AT1G24210	protein_coding_gene		Paired amphipathic helix (PAH2) superfamily protein; FUNCTIONS IN: molecular_function unknown; INVOLVED IN: regulation of transcription, DNA-dependent; LOCATED IN: nucleus; EXPRESSED IN: 10 plant structures; EXPRESSED DURING: 6 growth stages; CONTAINS InterPro DOMAIN/s: Paired amphipathic helix (InterPro:IPR003822); BEST Arabidopsis thaliana protein match is: Paired amphipathic helix (PAH2) super…	chr1	8573548	8575156	-	351	8574539	8576477	2.03
AT2G01300	protein_coding_gene		unknown protein; BEST Arabidopsis thaliana protein match is: unknown protein (TAIR:AT1G15010.1); Has 73 Blast hits to 73 proteins in 12 species: Archae - 0; Bacteria - 0; Metazoa - 0; Fungi - 0; Plants - 73; Viruses - 0; Other Eukaryotes - 0 (source: NCBI BLink).	chr2	151056	151729	-	352	149712	153043	2.28
AT3G01580	protein_coding_gene		Tetratricopeptide repeat (TPR)-like superfamily protein; CONTAINS InterPro DOMAIN/s: Pentatricopeptide repeat (InterPro:IPR002885); BEST Arabidopsis thaliana protein match is: Pentatricopeptide repeat (PPR) superfamily protein (TAIR:AT1G11290.1); Has 41472 Blast hits to 13221 proteins in 229 species: Archae - 0; Bacteria - 3; Metazoa - 37; Fungi - 79; Plants - 40856; Viruses - 0; Other Eukaryotes…	chr3	223528	225511	-	353	225130	226599	2.89
AT1G70185	ncRNA		other RNA	chr1	26429732	26430069	+	353	26429015	26431156	2.18
AT4G04800	protein_coding_gene	ATMSRB3, METHIONINE SULFOXIDE REDUCTASE B3, MSRB3	methionine sulfoxide reductase B3 (MSRB3); FUNCTIONS IN: peptide-methionine-(S)-S-oxide reductase activity; INVOLVED IN: oxidation reduction; LOCATED IN: nucleus; EXPRESSED IN: 23 plant structures; EXPRESSED DURING: 15 growth stages; CONTAINS InterPro DOMAIN/s: Methionine sulphoxide reductase B (InterPro:IPR002579), Mss4-like (InterPro:IPR011057); BEST Arabidopsis thaliana protein match is: methi…	chr4	2439545	2441205	+	353	2438827	2440971	1.94
AT3G11440	protein_coding_gene	ATMYB65, MYB DOMAIN PROTEIN 65, MYB65	Member of the R2R3-MYB gene family. Similar to GA-induced Barley myb gene. May be induced during germination in response to GA. Double mutants with MYB33 are male sterile, showing defects in pollen development and anther development. Contains a binding site for miRNA159 and may be spatially regulated by this micro RNA. The male sterile phenotype of the MYB33/MYB65 double mutant is light and tempe…	chr3	3602092	3605104	+	354	3600779	3602698	1.95
AT5G47200	protein_coding_gene	ARABIDOPSIS RAB GTPASE HOMOLOG D2B, ATRAB1A, ATRABD2B, RAB GTPASE HOMOLOG 1A, RAB1A	AtRabD2b encodes a Rab GTPase, which plays important roles in pollen development, germination and tube elongation.	chr5	19166901	19169026	+	354	19165689	19167407	2.26
AT3G56620	protein_coding_gene	UMAMIT10, USUALLY MULTIPLE ACIDS MOVE IN AND OUT TRANSPORTERS 10	nodulin MtN21-like transporter family protein	chr3	20972502	20974611	-	354	20972775	20975740	3.03
[truncated: 2,014 more rows]

## Sheet: DHS-increased in darkness
DHS-changed genes and closest peaks of differential DHSs after dark treatment (non-TE).DHS-increased
Gene information				Gene position				Nearest peak
Locus ID	Gene type	Other names	Description	Chr	Gene Start	Gene End	Stand	Dist_TSS	start	end	Fold_enrichment
[truncated: 42 more rows]
