# Supplementary material for: Genome-wide mapping of DNase I hypersensitive sites reveals chromatin accessibility changes in Arabidopsis euchromatin and heterochromatin regions under extended darkness
Source: Sci Rep. 2017 Jun 22;7:4093. doi: 10.1038/s41598-017-04524-9 (PMC5481438; doi:10.1038/s41598-017-04524-9)
Supplement: Supplementary file 3 — Supplementary Data 2 [file 41598_2017_4524_MOESM3_ESM.xls]

## Sheet: DHS-diminished in darkness
DHS-changed genes and closest peaks of differential DHSs after dark treatment (TE).DHS-diminished
Gene information		Gene position				Nearest peak
Locus ID	Type	chr	txStart	txEnd	Stand	Dist_TSS	start	end	Fold_enrichment
AT1G06740	DNA/MuDR	chr1	2070736	2073535	+	61	2069651	2071700	2.18
AT1G12720	DNA/MuDR	chr1	4331061	4333220	+	2111	4327804	4330097	2.05
AT1G24640	LINE/L1	chr1	8729279	8732681	+	1542	8726432	8729043	2.26
AT1G26990	LTR/Copia	chr1	9368530	9373180	-	977	9373279	9375036	2.15
AT1G29650	LINE/L1	chr1	10357605	10363195	+	1566	10354916	10357162	2.39
AT1G30390	LINE/L1	chr1	10723453	10725016	+	1048	10720336	10724474	2.52
AT1G43250	LINE/L1	chr1	16311523	16316838	+	831	16309794	16311590	2.75
AT1G43675	Unassigned	chr1	16470871	16471248	+	2932	16467194	16468684	2.6
AT1G44935	null/SADHU	chr1	16985001	16985852	+	596	16983837	16984973	2.26
AT1G48290	DNA/MuDR	chr1	17842667	17844907	+	921	17840913	17842580	2.21
AT1G51175	LTR/Gypsy	chr1	18965954	18971576	-	2315	18973318	18974464	2.12
AT1G52010	DNA/MuDR	chr1	19337047	19339384	+	1271	19334962	19336590	2.7
AT1G70010	LTR/Copia	chr1	26367176	26371457	+	2957	26361615	26366823	2.23
AT2G03080	LTR/Copia	chr2	911691	914049	+	2702	908431	909548	2.5
AT2G04130	LTR/Copia	chr2	1389157	1390976	-	2305	1392671	1393892	2.17
AT2G04135	LTR/Copia	chr2	1391929	1392938	-	343	1392671	1393892	2.17
AT2G05090	RC/Helitron	chr2	1818141	1820701	-	2860	1821883	1825239	3.06
AT2G05930	LTR/Copia	chr2	2274782	2277843	+	2443	2271667	2273011	2.34
AT2G11135	LTR/Gypsy	chr2	4413198	4413707	-	2737	4415486	4417403	2.04
AT2G11800	LTR/Gypsy	chr2	4737794	4742118	-	1476	4742680	4744509	2.05
AT2G15070	DNA/En-Spm	chr2	6528824	6532381	-	1812	6532727	6535660	2.11
AT2G15720	LINE/L1	chr2	6845384	6848332	-	1269	6848726	6850476	2.24
AT2G17490	LTR/Copia	chr2	7598984	7602121	-	1435	7602395	7604718	1.9
AT2G20600	LINE/L1	chr2	8875007	8875242	-	2090	8876070	8878594	1.87
AT2G21310	LTR/Copia	chr2	9122621	9125212	+	1893	9119351	9122106	2.51
AT2G23880	LINE/L1	chr2	10165991	10170262	-	232	10169795	10171193	2.89
AT2G28750	LINE/L1	chr2	12331626	12332774	+	2141	12328182	12330788	2.31
AT2G31080	LINE/L1	chr2	13223058	13227048	-	183	13226562	13227901	2.14
AT2G38990	DNA/MuDR	chr2	16280084	16280392	+	1292	16277687	16279897	2.83
AT2G41570	Unassigned	chr2	17337736	17338993	+	894	17335773	17337911	1.96
AT2G41580	LINE/L1	chr2	17339803	17343088	+	2961	17335773	17337911	1.96
AT3G15602	DNA/MuDR	chr3	5283445	5285767	-	976	5286152	5287335	2.39
AT3G20975	LTR/Copia	chr3	7350576	7355332	+	1356	7347451	7350990	2.13
AT3G22133	LINE/L1	chr3	7799041	7800000	+	2752	7793521	7799058	1.96
AT3G28110	DNA/MuDR	chr3	10461762	10462827	+	2552	10458136	10460285	2.47
AT3G28160	LTR/Copia	chr3	10494655	10496791	+	206	10493808	10495090	2.66
AT3G30465	DNA/MuDR	chr3	12106538	12111597	+	1677	12103926	12105796	2.25
AT3G46387	LTR/Copia	chr3	17067674	17068604	+	1008	17066051	17067281	2.78
AT3G54823	LTR/Gypsy	chr3	20305299	20309796	-	434	20309682	20310778	2.65
AT4G01530	LINE/L1	chr4	663407	665102	+	187	662522	663919	2.51
AT4G03530	LTR/Copia	chr4	1566067	1567192	+	1821	1563457	1565035	1.95
AT4G04820	DNA/MuDR	chr4	2443691	2444510	-	2553	2445225	2448901	2.5
AT4G08220	DNA/MuDR	chr4	5186609	5187572	+	571	5185415	5186662	2.35
AT4G09565	LTR/Copia	chr4	6046292	6047588	+	2079	6043246	6045180	1.82
AT4G18420	DNA/MuDR	chr4	10174410	10174960	-	2685	10176225	10179066	2.1
AT4G19780	LTR/Copia	chr4	10755049	10755970	-	2294	10757672	10758857	2.25
AT4G20180	LTR/Copia	chr4	10901102	10904404	+	1910	10898433	10899951	2.92
AT5G01185	LTR/Copia	chr5	65274	69924	-	2237	70947	73376	2.12
AT5G13655	LINE/L1	chr5	4403089	4404277	+	209	4402146	4403615	2.2
AT5G20780	DNA/MuDR	chr5	7035604	7038469	-	1786	7038985	7041525	2.43
AT5G20800	LINE/L1	chr5	7041113	7042676	+	858	7038985	7041525	2.43
AT5G24775	DNA/En-Spm	chr5	8503316	8506432	+	1123	8501324	8503062	1.91
AT5G26020	DNA/HAT	chr5	9093594	9094877	-	1527	9095816	9096993	2.53
AT5G27345	DNA/MuDR	chr5	9641504	9643917	-	2507	9644435	9648413	2.17
AT5G28405	LINE/L1	chr5	10350540	10354653	-	2515	10356245	10358092	2.19
AT5G28637	DNA/MuDR	chr5	10645025	10646093	-	2419	10647743	10649282	1.8
AT5G36275	LTR/Gypsy	chr5	14295282	14297046	-	2480	14298925	14300127	2.61
AT5G39245	LINE/L1	chr5	15718363	15722158	-	2032	15723245	15725135	2.26
AT5G41710	DNA/MuDR	chr5	16677826	16679816	+	2773	16673733	16676373	2.05
AT5G44415	DNA/MuDR	chr5	17893945	17896375	+	1074	17892117	17893626	2.1
AT5G49465	LINE/L1	chr5	20059841	20062191	-	920	20062154	20064069	1.91
AT5G50315	DNA/MuDR	chr5	20479590	20481077	+	10	20478975	20480186	2.15
AT5G55896	LINE/L1	chr5	22628016	22633342	-	256	22632409	22634787	2.17
AT1G35465	LTR/Copia	chr1	13046926	13047661	+	550	13045808	13049144	2.51
AT5G49743	LINE/L1	chr5	20209065	20209306	+	328	20208127	20210659	2.34
AT5G49746	LTR/Copia	chr5	20209339	20209659	+	54	20208127	20210659	2.34

## Sheet: DHS-increased in darkness
DHS-changed genes and closest peaks of differential DHSs after dark treatment (TE).DHS-increased
Gene information		Gene position				Nearest peak
Locus ID	Type	chr	txStart	txEnd	Stand	Dist_TSS	start	end	Fold_enrichment
AT1G21300	LTR/Copia	chr1	7451149	7451707	-	2517	7453397	7455052	1.59
AT1G38230	LTR/Gypsy	chr1	14357005	14361028	-	2215	14362041	14364447	2.3
AT1G38300	LTR/Gypsy	chr1	14403153	14406576	-	2389	14407820	14410112	2.3
AT1G38423	LTR/Gypsy	chr1	14467815	14471421	-	2338	14472555	14474965	2.44
AT1G38430	LTR/Gypsy	chr1	14478901	14482448	-	1976	14483575	14485274	2.61
AT1G38440	LTR/Gypsy	chr1	14487342	14488365	+	2918	14483575	14485274	2.61
AT1G38460	LTR/Gypsy	chr1	14501392	14505229	+	2354	14498535	14499543	2.69
AT1G38710	LTR/Gypsy	chr1	14538738	14542790	-	1722	14543136	14545889	2.35
AT1G40103	Unassigned	chr1	15078533	15081356	-	2453	15081393	15086227	1.67
AT1G40470	LTR/Gypsy	chr1	15438169	15441167	+	819	15436298	15438403	2.36
AT1G43740	LTR/Gypsy	chr1	16513075	16515138	-	895	16512907	16519161	2.51
AT1G43750	LTR/Gypsy	chr1	16522212	16524114	-	869	16521980	16527987	2.34
AT1G65347	LTR/Copia	chr1	24274896	24275690	+	353	24272174	24276913	2.51
AT2G01024	LTR/Gypsy	chr2	14394	16377	-	118	15036	17955	1.74
AT2G01026	LTR/Gypsy	chr2	17623	22540	-	161	21361	24042	1.81
AT2G01028	LTR/Gypsy	chr2	23970	26923	-	163	26356	27818	1.6
AT2G01029	LTR/Gypsy	chr2	28464	38652	+	1378	26356	27818	1.6
AT2G06470	LTR/Gypsy	chr2	2564452	2569288	-	252	2568131	2570951	1.76
AT2G06480	LTR/Gypsy	chr2	2570236	2570643	+	696	2568131	2570951	1.76
AT2G07650	LINE/L1	chr2	3222934	3225703	-	806	3225685	3227335	1.54
AT3G31300	LTR/Gypsy	chr3	12674426	12674618	+	1785	12671716	12673567	2.06
AT3G33074	LTR/Gypsy	chr3	13639230	13639834	-	2194	13640463	13643594	2.62
AT3G33075	Unassigned	chr3	13640059	13640618	-	1410	13640463	13643594	2.62
AT3G33070	LTR/Copia	chr3	13663873	13667883	-	1921	13668113	13671496	2.83
AT3G33100	LTR/Gypsy	chr3	13830489	13833069	-	2918	13834687	13837288	2.52
AT3G33106	LTR/Gypsy	chr3	13871108	13873859	+	1630	13868241	13870716	1.54
AT4G05613	LTR/Gypsy	chr4	2972190	2975280	-	1870	2976586	2977715	2.04
AT4G05636	LTR/Gypsy	chr4	3013277	3013859	+	618	3011860	3013459	2.55
AT4G05638	LTR/Gypsy	chr4	3015179	3021314	+	2520	3011860	3013459	2.55
AT4G06196	DNA/En-Spm	chr4	3036285	3037404	-	2243	3038562	3040734	2.4
AT4G06664	LTR/Gypsy	chr4	3869798	3871808	-	625	3869825	3875043	2.06
AT4G06700	DNA/En-Spm	chr4	3949132	3950602	-	2485	3949976	3956200	1.85
AT4G06712	LTR/Gypsy	chr4	3990944	3992813	-	595	3990812	3996006	1.95
AT4G07458	LTR/Gypsy	chr4	4244695	4246537	+	1627	4242169	4243968	1.8
AT4G08750	Unassigned	chr4	5580235	5583144	-	1162	5583178	5585435	1.74
AT4G28970	DNA/MuDR	chr4	14283563	14287590	-	2395	14288551	14291421	1.64
AT5G29550	LTR/Gypsy	chr5	11182705	11184514	-	2165	11183992	11189367	1.54
AT5G31087	LTR/Gypsy	chr5	11644437	11649471	-	1992	11650757	11652170	2.86
AT5G31668	LTR/Gypsy	chr5	11653107	11654329	+	1644	11650757	11652170	2.86
AT5G31838	Unassigned	chr5	11742645	11742984	-	2860	11744724	11746966	1.71
AT5G31873	LTR/Gypsy	chr5	11746239	11747771	+	395	11744724	11746966	1.71
AT5G32254	LTR/Gypsy	chr5	11909709	11913389	-	2445	11914883	11916786	2
AT5G32267	LTR/Gypsy	chr5	11918628	11921430	+	2794	11914883	11916786	2
AT5G32306	LTR/Gypsy	chr5	11941157	11943053	+	1283	11938733	11941017	1.72
AT5G32345	LTR/Gypsy	chr5	11977547	11987264	+	2344	11974222	11976186	2.97
AT5G32430	LTR/Gypsy	chr5	12042599	12043202	-	2725	12043004	12048852	2.02
AT5G34770	DNA/En-Spm	chr5	12955719	12960171	+	1622	12953444	12954752	3.36
AT2G07420	LTR/Copia	chr2	3084467	3088832	-	292	3087702	3089379	1.92
AT2G11240	LINE/L1	chr2	4477685	4483748	-	768	4482096	4483866	1.65
AT3G32210	LTR/Gypsy	chr3	13189474	13191327	-	716	13189425	13191798	1.9
AT5G31855	LTR/Gypsy	chr5	11744500	11746159	-	315	11744724	11746966	1.71
