# Supplementary material for: Genome-wide mapping of DNase I hypersensitive sites reveals chromatin accessibility changes in Arabidopsis euchromatin and heterochromatin regions under extended darkness
Source: Sci Rep. 2017 Jun 22;7:4093. doi: 10.1038/s41598-017-04524-9 (PMC5481438; doi:10.1038/s41598-017-04524-9)
Supplement: Supplementary file 4 — Supplementary Data 3 [file 41598_2017_4524_MOESM4_ESM.xls]

## Sheet: DHSs-changed genes in darkness
Comparison of DHS-changed genes between DH_WT_dark treatment_vs_control and DH_WT_dark treatment_vs_GSM847326-28
									DH_WT_dark treatment_vs_control (2-week-old plants grown in 1/2 MS medium)						DH_WT_dark treatment_vs_GSM847326-28 (2-week-old plants grown in 1/2 MS medium)
Gene information				Gene position					Nearest peak (DH_WT_dark treatment_vs_control)						Nearest peak (DH_WT_dark treatment_vs_GSM847326-28*)
Locus ID	Gene type	Other names	Description	Chr	Gene Start	Gene End	Stand		Dist_TSS	start	end	Fold_enrichment	TYPE		Dist_TSS	start	end	Fold_enrichment	TYPE
AT1G01060	protein_coding_gene	LATE ELONGATED HYPOCOTYL, LATE ELONGATED HYPOCOTYL 1, LHY, LHY1	LHY encodes a myb-related putative transcription factor involved in circadian rhythm along with another myb transcription factor CCA1	chr1	33966	37871	-		143	37234	38795	2.9	DHS-diminished in darkness		297	37336	38772	2.86
AT1G01150	protein_coding_gene		Homeodomain-like protein with RING/FYVE/PHD-type zinc finger domain; FUNCTIONS IN: DNA binding, zinc ion binding; INVOLVED IN: regulation of transcription; EXPRESSED IN: 8 plant structures; EXPRESSED DURING: 4 anthesis, petal differentiation and expansion stage, E expanded cotyledon stage, D bilateral stage; CONTAINS InterPro DOMAIN/s: Homeodomain-like (InterPro:IPR009057), Zinc finger, PHD-type,…	chr1	70114	72138	-		2159	71593	77002	2.29	DHS-diminished in darkness		No Peak
AT1G01170	protein_coding_gene		Protein of unknown function (DUF1138); FUNCTIONS IN: molecular_function unknown; INVOLVED IN: response to stress; LOCATED IN: mitochondrion, membrane; EXPRESSED IN: 23 plant structures; EXPRESSED DURING: 13 growth stages; CONTAINS InterPro DOMAIN/s: Protein of unknown function DUF1138 (InterPro:IPR009515); BEST Arabidopsis thaliana protein match is: Protein of unknown function (DUF1138) (TAIR:AT4…	chr1	73930	74731	-		434	71593	77002	2.29	DHS-diminished in darkness		No Peak
AT1G01180	protein_coding_gene		S-adenosyl-L-methionine-dependent methyltransferases superfamily protein; FUNCTIONS IN: methyltransferase activity; INVOLVED IN: lipid biosynthetic process; EXPRESSED IN: sperm cell, hypocotyl; CONTAINS InterPro DOMAIN/s: Rhamnosyl O-methyltransferase/Cephalosporin hydroxylase (InterPro:IPR007072); Has 274 Blast hits to 274 proteins in 51 species: Archae - 0; Bacteria - 75; Metazoa - 2; Fungi - 0…	chr1	75582	76758	+		1285	71593	77002	2.29	DHS-diminished in darkness		No Peak
AT1G01320	protein_coding_gene		Tetratricopeptide repeat (TPR)-like superfamily protein; FUNCTIONS IN: binding; LOCATED IN: cellular_component unknown; EXPRESSED IN: 24 plant structures; EXPRESSED DURING: 14 growth stages; CONTAINS InterPro DOMAIN/s: Tetratricopeptide-like helical (InterPro:IPR011990), Tetratricopeptide repeat-containing (InterPro:IPR013026), Tetratricopeptide repeat (InterPro:IPR019734); BEST Arabidopsis thali…	chr1	121066	130577	-		623	129696	132705	2.6	DHS-diminished in darkness		No Peak
AT1G01550	protein_coding_gene	BPS1, BYPASS 1	Encodes a protein with no functionally characterized domains that to prevent the synthesis of a novel substance that moves from the root to the shoot, where it modifies shoot growth by interfering with auxin signaling. Synthesis and delivery of this substance requires neither phloem nor endodermis.	chr1	199638	201775	+		449	198029	200351	2.83	DHS-diminished in darkness		496	198046	200238	2.09	DHS-diminished in darkness
AT1G01560	protein_coding_gene	ATMPK11, MAP KINASE 11, MPK11	member of MAP Kinase	chr1	202135	204189	+		2946	198029	200351	2.83	DHS-diminished in darkness		2993	198046	200238	2.09	DHS-diminished in darkness
AT1G02180	protein_coding_gene		ferredoxin-related; FUNCTIONS IN: molecular_function unknown; INVOLVED IN: biological_process unknown; LOCATED IN: endomembrane system; EXPRESSED IN: 23 plant structures; EXPRESSED DURING: 15 growth stages; Has 54 Blast hits to 54 proteins in 11 species: Archae - 0; Bacteria - 0; Metazoa - 0; Fungi - 0; Plants - 54; Viruses - 0; Other Eukaryotes - 0 (source: NCBI BLink).	chr1	413521	414645	-		184	414005	415654	2.18	DHS-diminished in darkness		188	414022	415645	1.77	DHS-diminished in darkness
AT1G02190	protein_coding_gene		Fatty acid hydroxylase superfamily; FUNCTIONS IN: oxidoreductase activity, iron ion binding, catalytic activity; INVOLVED IN: oxidation reduction, fatty acid biosynthetic process; LOCATED IN: endoplasmic reticulum; EXPRESSED IN: 12 plant structures; EXPRESSED DURING: 6 growth stages; CONTAINS InterPro DOMAIN/s: Fatty acid hydroxylase (InterPro:IPR006694), Uncharacterised protein, Wax2 C-terminal …	chr1	415078	418010	+		249	414005	415654	2.18	DHS-diminished in darkness		245	414022	415645	1.77	DHS-diminished in darkness
AT1G02230	protein_coding_gene	ANAC004, NAC DOMAIN CONTAINING PROTEIN 4, NAC004	NAC domain containing protein 4 (NAC004); FUNCTIONS IN: sequence-specific DNA binding transcription factor activity; INVOLVED IN: multicellular organismal development, regulation of transcription; LOCATED IN: cellular_component unknown; CONTAINS InterPro DOMAIN/s: No apical meristem (NAM) protein (InterPro:IPR003441); BEST Arabidopsis thaliana protein match is: NAC domain containing protein 5 (TA…	chr1	435173	436776	-		248	436359	437691	3.33	DHS-diminished in darkness		283	436419	437700	2.12	DHS-diminished in darkness
AT1G02280	protein_coding_gene	ATTOC33, PLASTID PROTEIN IMPORT 1, PPI1, TOC33, TRANSLOCON AT THE OUTER ENVELOPE MEMBRANE OF CHLOROPLASTS 33	Encodes a GTP-binding GTP-ase. Component of the chloroplast protein import machinery. Required for import of POR B into plastids. Toc33 phosphorylation may not play an important role in vivo.	chr1	448468	450426	-		2564	452139	453842	2.82	DHS-diminished in darkness		2567	452204	453781	2.13	DHS-diminished in darkness
AT1G02290	protein_coding_gene		unknown protein; BEST Arabidopsis thaliana protein match is: unknown protein (TAIR:AT3G45830.1); Has 134 Blast hits to 134 proteins in 37 species: Archae - 0; Bacteria - 0; Metazoa - 54; Fungi - 0; Plants - 78; Viruses - 0; Other Eukaryotes - 2 (source: NCBI BLink).	chr1	450526	452737	-		253	452139	453842	2.82	DHS-diminished in darkness		255	452204	453781	2.13	DHS-diminished in darkness
AT1G02300	protein_coding_gene		Cysteine proteinases superfamily protein; FUNCTIONS IN: cysteine-type endopeptidase activity, cysteine-type peptidase activity; INVOLVED IN: proteolysis, regulation of catalytic activity; LOCATED IN: endomembrane system; EXPRESSED IN: 22 plant structures; EXPRESSED DURING: 13 growth stages; CONTAINS InterPro DOMAIN/s: Peptidase C1A, papain (InterPro:IPR013128), Peptidase C1A, cathepsin B (InterPr…	chr1	453287	455463	+		297	452139	453842	2.82	DHS-diminished in darkness		295	452204	453781	2.13	DHS-diminished in darkness
AT1G02305	protein_coding_gene		Cysteine proteinases superfamily protein; FUNCTIONS IN: cysteine-type endopeptidase activity, cysteine-type peptidase activity; INVOLVED IN: proteolysis, regulation of catalytic activity; LOCATED IN: vacuole; EXPRESSED IN: 23 plant structures; EXPRESSED DURING: 15 growth stages; CONTAINS InterPro DOMAIN/s: Peptidase C1A, papain (InterPro:IPR013128), Peptidase C1A, cathepsin B (InterPro:IPR015643)…	chr1	455687	458164	+		2697	452139	453842	2.82	DHS-diminished in darkness		2695	452204	453781	2.13	DHS-diminished in darkness
AT1G02475	protein_coding_gene		Polyketide cyclase/dehydrase and lipid transport superfamily protein; FUNCTIONS IN: molecular_function unknown; INVOLVED IN: biological_process unknown; LOCATED IN: chloroplast; EXPRESSED IN: 22 plant structures; EXPRESSED DURING: 13 growth stages; CONTAINS InterPro DOMAIN/s: Streptomyces cyclase/dehydrase (InterPro:IPR005031); BEST Arabidopsis thaliana protein match is: Polyketide cyclase / dehy…	chr1	513842	515404	-		1478	514831	518935	2.46	DHS-diminished in darkness		No Peak
AT1G02490	protein_coding_gene		unknown protein; Has 0 Blast hits to 0 proteins in 0 species (source: NCBI BLink).	chr1	516617	516734	+		265	514831	518935	2.46	DHS-diminished in darkness		No Peak
AT1G02500	protein_coding_gene	ATSAM1, MAT1, METK1, S-ADENOSYLMETHIONINE SYNTHETASE 1, S-ADENOSYLMETHIONINE SYNTHETASE-1, SAM-1, SAM1	encodes a S-adenosylmethionine synthetase. SAM1 is regulated by protein S-nitrosylation. The covalent binding of nitric oxide (NO) to the Cys114 residue inhibits the enzyme activity.	chr1	518250	520437	+		1368	514831	518935	2.46	DHS-diminished in darkness		No Peak
AT1G02960	protein_coding_gene		unknown protein; BEST Arabidopsis thaliana protein match is: unknown protein (TAIR:AT1G02965.1); Has 100 Blast hits to 99 proteins in 48 species: Archae - 0; Bacteria - 4; Metazoa - 26; Fungi - 13; Plants - 29; Viruses - 0; Other Eukaryotes - 28 (source: NCBI BLink).	chr1	666871	669837	-		53	669252	670529	2.5	DHS-diminished in darkness		No Peak
AT1G03055	protein_coding_gene	A. THALIANA HOMOLOG OF RICE D27, ATD27, D27, DWARF27	Encodes the ortholog of rice D27. It is plastid-localized and is required for the inhibition of secondary bud outgrowth and operates on a nonmobile precursor upstream of MAX1 in the SL biosynthesis pathway.	chr1	710017	711803	-		267	711201	712940	2.78	DHS-diminished in darkness		No Peak
AT1G03130	protein_coding_gene	PHOTOSYSTEM I SUBUNIT D-2, PSAD-2	Encodes a protein predicted by sequence similarity with spinach PsaD to be photosystem I reaction center subunit II (PsaD2)	chr1	753306	754198	-		533	752301	757163	2.52	DHS-diminished in darkness		No Peak
AT1G03150	protein_coding_gene		Acyl-CoA N-acyltransferases (NAT) superfamily protein; FUNCTIONS IN: N-acetyltransferase activity; INVOLVED IN: metabolic process; LOCATED IN: cellular_component unknown; EXPRESSED IN: 22 plant structures; EXPRESSED DURING: 13 growth stages; CONTAINS InterPro DOMAIN/s: GCN5-related N-acetyltransferase, C-terminal (InterPro:IPR022610), GCN5-related N-acetyltransferase (InterPro:IPR000182), Acyl-Co…	chr1	756413	758612	+		1682	752301	757163	2.52	DHS-diminished in darkness		No Peak
AT1G03445	protein_coding_gene	BRI1 SUPPRESSOR 1, BSU1	encodes a serine閳ユ悤hreonine protein phosphatase with an N-terminal Kelch-repeat domain, which is nuclear localized and expressed preferentially in elongating cells. Genetic evidence suggest that this gene plays a redundant role (along with other members of the same gene family) in modulating growth in response to brassinosteroid.	chr1	854409	859701	-		90	859165	860418	2.4	DHS-diminished in darkness		74	859213	860338	1.84	DHS-diminished in darkness
AT1G03457	protein_coding_gene	ATBRN2, BRN2, BRUNO-LIKE 2	RNA-binding (RRM/RBD/RNP motifs) family protein; FUNCTIONS IN: RNA binding, nucleotide binding, nucleic acid binding; INVOLVED IN: biological_process unknown; LOCATED IN: cellular_component unknown; EXPRESSED IN: 17 plant structures; EXPRESSED DURING: 14 growth stages; CONTAINS InterPro DOMAIN/s: RNA recognition motif, RNP-1 (InterPro:IPR000504), Ribonucleoprotein, BRUNO-like (InterPro:IPR015903)…	chr1	860787	864125	-		369	863110	865880	2.68	DHS-diminished in darkness		713	863625	865951	2	DHS-diminished in darkness
AT1G03470	protein_coding_gene	NET3A, NETWORKED 3A	Encodes a member of the NET superfamily of proteins that potentially couples different membranes to the actin cytoskeleton in plant cells. It colocalizes with filamentous actin and is localized to the nuclear membrane and the vacuolar membrane.	chr1	865914	867733	-		454	867230	869145	2.53	DHS-diminished in darkness		653	867235	869420	1.81	DHS-diminished in darkness
AT1G03620	protein_coding_gene		ELMO/CED-12 family protein; FUNCTIONS IN: molecular_function unknown; INVOLVED IN: phagocytosis; LOCATED IN: cytoskeleton; EXPRESSED IN: 16 plant structures; EXPRESSED DURING: 6 growth stages; CONTAINS InterPro DOMAIN/s: Engulfment/cell motility, ELMO (InterPro:IPR006816); BEST Arabidopsis thaliana protein match is: ELMO/CED-12 family protein (TAIR:AT3G03610.1); Has 828 Blast hits to 828 proteins…	chr1	904318	906186	-		1369	906831	908280	3.03	DHS-diminished in darkness		No Peak
AT1G03630	protein_coding_gene	POR C, PORC, PROTOCHLOROPHYLLIDE OXIDOREDUCTASE C	Encodes for a protein with protochlorophyllide oxidoreductase activity. The enzyme is NADPH- and light-dependent.	chr1	907641	909376	+		86	906831	908280	3.03	DHS-diminished in darkness		No Peak
AT1G03740	protein_coding_gene		Protein kinase superfamily protein; FUNCTIONS IN: protein serine/threonine kinase activity, protein kinase activity, kinase activity, ATP binding; INVOLVED IN: protein amino acid phosphorylation, N-terminal protein myristoylation; EXPRESSED IN: 24 plant structures; EXPRESSED DURING: 13 growth stages; CONTAINS InterPro DOMAIN/s: Protein kinase, ATP binding site (InterPro:IPR017441), Protein kinase…	chr1	933511	937043	+		2729	929299	932266	1.81	DHS-diminished in darkness		1814	929311	934083	1.78	DHS-diminished in darkness
AT1G03830	protein_coding_gene		guanylate-binding family protein; FUNCTIONS IN: GTP binding, GTPase activity; INVOLVED IN: immune response; LOCATED IN: cellular_component unknown; EXPRESSED IN: 12 plant structures; EXPRESSED DURING: 6 growth stages; CONTAINS InterPro DOMAIN/s: Guanylate-binding protein, N-terminal (InterPro:IPR015894), Guanylate-binding protein, C-terminal (InterPro:IPR003191); BEST Arabidopsis thaliana protein…	chr1	962015	966757	-		513	966206	968336	2.16	DHS-diminished in darkness		No Peak
AT1G03850	protein_coding_gene	ATGRXS13, GLUTAREDOXIN 13, GRXS13	Encodes glutaredoxin ATGRXS13, required to facilitate Botrytis cinerea infection of Arabidopsis thaliana plants. Sylvain La Camera et al (2011, PMID:21756272) reported a third splice variant in addition to the two annotated in TAIR10.	chr1	976096	977761	-		448	974838	979789	2.18	DHS-diminished in darkness		987	977611	979886	1.62	DHS-diminished in darkness
AT1G03910	protein_coding_gene	CACTIN, CTN	Encodes the Arabidopsis homolog of a conserved eukaryotic protein without known functional domains. The protein that localizes to nuclear speckles and colocalizes with known splicing proteins.	chr1	996114	1000437	+		33	995352	996812	2.89	DHS-diminished in darkness		2783	992676	993986	2.36	DHS-diminished in darkness
AT1G04050	protein_coding_gene	HOMOLOG OF SU(VAR)3-9 1, SDG13, SET DOMAIN PROTEIN 13, SUVR1	Encodes SUVR1, one of the four closely related Arabidopsis SUVR proteins that belong to the SU(VAR)3-9 subgroup of SET-domain proteins. Proteins containing the evolutionarily conserved SET domain are involved in regulation of eukaryotic gene expression and chromatin structure through their histone lysine methyltransferase (HMTase) activity. SUVR1, SUVR2 and SUVR4 proteins contain a novel domain a…	chr1	1045597	1049297	-		1328	1049298	1051954	2.46	DHS-diminished in darkness		1300	1049297	1051897	1.96	DHS-diminished in darkness
AT1G04070	protein_coding_gene	ATTOM22-I, TOM22-I, TRANSLOCASE OF OUTER MEMBRANE 22-I	Subunit of the TOM complex, a translocase in the outer mitochondrial membrane that selectively allows proteins with a mitochondrial targeting sequence to enter the mitochondrion.	chr1	1050552	1051186	-		561	1049298	1051954	2.46	DHS-diminished in darkness		589	1049297	1051897	1.96	DHS-diminished in darkness
AT1G04080	protein_coding_gene	PRP39	PRP39; INVOLVED IN: regulation of timing of transition from vegetative to reproductive phase; LOCATED IN: intracellular; EXPRESSED IN: 28 plant structures; EXPRESSED DURING: 13 growth stages; CONTAINS InterPro DOMAIN/s: RNA-processing protein, HAT helix (InterPro:IPR003107); BEST Arabidopsis thaliana protein match is: Tetratricopeptide repeat (TPR)-like superfamily protein (TAIR:AT5G46400.1).	chr1	1051311	1056827	+		686	1049298	1051954	2.46	DHS-diminished in darkness		714	1049297	1051897	1.96	DHS-diminished in darkness
AT1G04110	protein_coding_gene	ATSDD1, SDD1, STOMATAL DENSITY AND DISTRIBUTION 1	Initially identified as a mutation affecting stomatal development and distribution. Encodes a protein similar to serine proteases.	chr1	1061456	1063784	-		694	1063841	1065117	2.75	DHS-diminished in darkness		697	1063853	1065110	2.02	DHS-diminished in darkness
AT1G04150	protein_coding_gene		C2 calcium/lipid-binding plant phosphoribosyltransferase family protein; CONTAINS InterPro DOMAIN/s: C2 membrane targeting protein (InterPro:IPR018029), C2 calcium/lipid-binding domain, CaLB (InterPro:IPR008973), Phosphoribosyltransferase C-terminal (InterPro:IPR013583), C2 calcium-dependent membrane targeting (InterPro:IPR000008); BEST Arabidopsis thaliana protein match is: C2 calcium/lipid-bind…	chr1	1081207	1084246	-		1084	1084002	1086659	2.63	DHS-diminished in darkness		1066	1083954	1086670	2.63	DHS-diminished in darkness
AT1G04160	protein_coding_gene	ARABIDOPSIS THALIANA MYOSIN XI B, ATXIB, MYOSIN XI B, MYOSIN XI-8, XI-8, XI-B, XIB	Encodes a member of the type XI myosin protein family involved in root hair elongation.	chr1	1086494	1096146	+		1164	1084002	1086659	2.63	DHS-diminished in darkness		1182	1083954	1086670	2.63	DHS-diminished in darkness
AT1G04520	protein_coding_gene	PDLP2, PLASMODESMATA-LOCATED PROTEIN 2	Encodes a plasmodesmal protein that may be involved in the intercellular movement of molecules through the plasmodesmata.	chr1	1231577	1234032	+		825	1230401	1234404	2.62	DHS-diminished in darkness		No Peak
AT1G04530	protein_coding_gene	TETRATRICOPEPTIDE REPEAT 4, TPR4	Encodes one of the 36 carboxylate clamp (CC)-tetratricopeptide repeat (TPR) proteins (Prasad 2010, Pubmed ID: 20856808) with potential to interact with Hsp90/Hsp70 as co-chaperones.	chr1	1234175	1236034	-		248	1235388	1237178	2.21	DHS-diminished in darkness		299	1235460	1237207	2.16	DHS-diminished in darkness
AT1G04540	protein_coding_gene		Calcium-dependent lipid-binding (CaLB domain) family protein; INVOLVED IN: biological_process unknown; LOCATED IN: membrane; EXPRESSED IN: 10 plant structures; EXPRESSED DURING: L mature pollen stage, M germinated pollen stage, 4 anthesis, C globular stage, petal differentiation and expansion stage; CONTAINS InterPro DOMAIN/s: C2 calcium/lipid-binding domain, CaLB (InterPro:IPR008973), C2 calcium…	chr1	1237255	1239061	+		973	1235388	1237178	2.21	DHS-diminished in darkness		922	1235460	1237207	2.16	DHS-diminished in darkness
AT1G04555	protein_coding_gene		unknown protein; FUNCTIONS IN: molecular_function unknown; INVOLVED IN: biological_process unknown; LOCATED IN: cellular_component unknown; BEST Arabidopsis thaliana protein match is: unknown protein (TAIR:AT4G33380.1); Has 84 Blast hits to 83 proteins in 15 species: Archae - 0; Bacteria - 0; Metazoa - 9; Fungi - 0; Plants - 75; Viruses - 0; Other Eukaryotes - 0 (source: NCBI BLink).	chr1	1242557	1244244	+		163	1239808	1244981	2.17	DHS-diminished in darkness		2179	1239749	1241008	2.31	DHS-diminished in darkness
AT1G04560	protein_coding_gene		AWPM-19-like family protein; FUNCTIONS IN: molecular_function unknown; INVOLVED IN: biological_process unknown; LOCATED IN: endomembrane system; CONTAINS InterPro DOMAIN/s: AWPM-19-like (InterPro:IPR008390); BEST Arabidopsis thaliana protein match is: AWPM-19-like family protein (TAIR:AT5G46530.1); Has 177 Blast hits to 177 proteins in 19 species: Archae - 0; Bacteria - 0; Metazoa - 0; Fungi - 0;…	chr1	1244946	1246059	+		2552	1239808	1244981	2.17	DHS-diminished in darkness		No Peak
AT1G04570	protein_coding_gene		Major facilitator superfamily protein; FUNCTIONS IN: transporter activity; INVOLVED IN: transport; LOCATED IN: chloroplast, membrane; CONTAINS InterPro DOMAIN/s: Biopterin transport-related protein BT1 (InterPro:IPR004324), Major facilitator superfamily, general substrate transporter (InterPro:IPR016196); BEST Arabidopsis thaliana protein match is: Major facilitator superfamily protein (TAIR:AT2G…	chr1	1246727	1248775	-		254	1248078	1249981	2.28	DHS-diminished in darkness		249	1248255	1249793	1.7	DHS-diminished in darkness
AT1G04680	protein_coding_gene		Pectin lyase-like superfamily protein; FUNCTIONS IN: lyase activity, pectate lyase activity; INVOLVED IN: biological_process unknown; LOCATED IN: membrane; EXPRESSED IN: 23 plant structures; EXPRESSED DURING: 13 growth stages; CONTAINS InterPro DOMAIN/s: Pectin lyase fold/virulence factor (InterPro:IPR011050), AmbAllergen (InterPro:IPR018082), Pectate lyase/Amb allergen (InterPro:IPR002022), Pect…	chr1	1303528	1307884	-		424	1305029	1309893	2.38	DHS-diminished in darkness		240	1306440	1309808	2.34	DHS-diminished in darkness
AT1G04770	protein_coding_gene		Tetratricopeptide repeat (TPR)-like superfamily protein; FUNCTIONS IN: binding; INVOLVED IN: biological_process unknown; EXPRESSED IN: 23 plant structures; EXPRESSED DURING: 13 growth stages; CONTAINS InterPro DOMAIN/s: Tetratricopeptide TPR-1 (InterPro:IPR001440), Tetratricopeptide-like helical (InterPro:IPR011990), Tetratricopeptide repeat-containing (InterPro:IPR013026), Tetratricopeptide repe…	chr1	1336370	1337849	-		76	1335315	1340232	2.51	DHS-diminished in darkness		845	1337280	1340109	2.17	DHS-diminished in darkness
AT1G04778	protein_coding_gene		unknown protein; FUNCTIONS IN: molecular_function unknown; INVOLVED IN: biological_process unknown; LOCATED IN: cellular_component unknown; Has 0 Blast hits to 0 proteins in 0 species (source: NCBI BLink).	chr1	1339891	1340327	+		2118	1335315	1340232	2.51	DHS-diminished in darkness		1197	1337280	1340109	2.17	DHS-diminished in darkness
AT1G04780	protein_coding_gene		Ankyrin repeat family protein; FUNCTIONS IN: molecular_function unknown; INVOLVED IN: biological_process unknown; LOCATED IN: plasma membrane; EXPRESSED IN: 24 plant structures; EXPRESSED DURING: 13 growth stages; CONTAINS InterPro DOMAIN/s: Ankyrin repeat-containing domain (InterPro:IPR020683), Protein of unknown function DUF3424 (InterPro:IPR021832), Ankyrin repeat (InterPro:IPR002110); BEST Ar…	chr1	1340668	1343584	-		695	1342877	1345683	2.58	DHS-diminished in darkness		757	1343019	1345663	2.07	DHS-diminished in darkness
AT1G04790	protein_coding_gene		RING/U-box superfamily protein; FUNCTIONS IN: zinc ion binding; EXPRESSED IN: 24 plant structures; EXPRESSED DURING: 15 growth stages; CONTAINS InterPro DOMAIN/s: Zinc finger, RING-type (InterPro:IPR001841), Zinc finger, C3HC4 RING-type (InterPro:IPR018957); BEST Arabidopsis thaliana protein match is: RING/U-box superfamily protein (TAIR:AT3G55530.1); Has 9425 Blast hits to 9403 proteins in 278 s…	chr1	1345035	1348451	+		756	1342877	1345683	2.58	DHS-diminished in darkness		694	1343019	1345663	2.07	DHS-diminished in darkness
AT1G05100	protein_coding_gene	MAPKKK18, MITOGEN-ACTIVATED PROTEIN KINASE KINASE KINASE 18	member of MEKK subfamily	chr1	1469609	1470881	+		695	1468249	1472361	2.71	DHS-diminished in darkness		490	1468333	1471866	1.88	DHS-diminished in darkness
AT1G05180	protein_coding_gene	AUXIN RESISTANT 1, AXR1	Encodes a subunit of the RUB1 activating enzyme that regulates the protein degradation activity of Skp1-Cullin-Fbox complexes, primarily, but not exclusively, affecting auxin responses. Acts alongside AS1 to exclude BP expression from leaves.	chr1	1498113	1501824	-		2750	1503375	1505775	2.34	DHS-diminished in darkness		2609	1503361	1505506	2.03	DHS-diminished in darkness
AT1G05190	protein_coding_gene	EMB2394, EMBRYO DEFECTIVE 2394	embryo defective 2394 (emb2394); FUNCTIONS IN: structural constituent of ribosome, rRNA binding; INVOLVED IN: translation, embryo development ending in seed dormancy; LOCATED IN: chloroplast stroma, chloroplast, large ribosomal subunit, membrane, chloroplast envelope; EXPRESSED IN: 24 plant structures; EXPRESSED DURING: 13 growth stages; CONTAINS InterPro DOMAIN/s: Ribosomal protein L6 (InterPro:…	chr1	1502343	1503830	-		744	1503375	1505775	2.34	DHS-diminished in darkness		603	1503361	1505506	2.03	DHS-diminished in darkness
AT1G05200	protein_coding_gene	ATGLR3.4, GLR3.4, GLUR3, GLUTAMATE RECEPTOR 3.4	Encodes a putative glutamate receptor GLR3 with dual localization in plastid and plasma membrane.	chr1	1504959	1509152	+		385	1503375	1505775	2.34	DHS-diminished in darkness		526	1503361	1505506	2.03	DHS-diminished in darkness
AT1G05570	protein_coding_gene	ATGSL06, ATGSL6, CALLOSE SYNTHASE 1, CALS1, GLUCAN SYNTHASE-LIKE 6, GSL06, GSL6	Encodes a callose synthase 1 catalytic subunit . Member of Glycosyltransferase Family- 48.	chr1	1647705	1659437	-		1967	1658740	1664070	2.57	DHS-diminished in darkness		2018	1658853	1664057	2.4	DHS-diminished in darkness
AT1G05575	protein_coding_gene		unknown protein; FUNCTIONS IN: molecular_function unknown; INVOLVED IN: anaerobic respiration; LOCATED IN: endomembrane system; EXPRESSED IN: 17 plant structures; EXPRESSED DURING: 9 growth stages; BEST Arabidopsis thaliana protein match is: unknown protein (TAIR:AT2G31945.1); Has 63 Blast hits to 63 proteins in 10 species: Archae - 0; Bacteria - 0; Metazoa - 0; Fungi - 0; Plants - 63; Viruses - …	chr1	1661690	1662187	-		783	1658740	1664070	2.57	DHS-diminished in darkness		732	1658853	1664057	2.4	DHS-diminished in darkness
AT1G05785	protein_coding_gene		Got1/Sft2-like vescicle transport protein family; FUNCTIONS IN: molecular_function unknown; INVOLVED IN: vesicle-mediated transport; LOCATED IN: cellular_component unknown; CONTAINS InterPro DOMAIN/s: Vesicle transport protein, Got1/SFT2-like (InterPro:IPR007305); BEST Arabidopsis thaliana protein match is: Got1/Sft2-like vescicle transport protein family (TAIR:AT5G01430.2); Has 450 Blast hits to…	chr1	1730248	1732626	+		369	1728861	1730898	2.21	DHS-diminished in darkness		466	1728819	1730746	1.63	DHS-diminished in darkness
AT1G05790	protein_coding_gene		lipase class 3 family protein; FUNCTIONS IN: triglyceride lipase activity; INVOLVED IN: lipid metabolic process; LOCATED IN: endomembrane system; EXPRESSED IN: 24 plant structures; EXPRESSED DURING: 15 growth stages; CONTAINS InterPro DOMAIN/s: Lipase, class 3 (InterPro:IPR002921); BEST Arabidopsis thaliana protein match is: alpha/beta-Hydrolases superfamily protein (TAIR:AT2G42450.1); Has 496 Bl…	chr1	1732870	1737489	+		2991	1728861	1730898	2.21	DHS-diminished in darkness		No Peak
AT1G05805	protein_coding_gene		basic helix-loop-helix (bHLH) DNA-binding superfamily protein; FUNCTIONS IN: DNA binding, sequence-specific DNA binding transcription factor activity; INVOLVED IN: regulation of transcription; LOCATED IN: cytosol; EXPRESSED IN: 24 plant structures; EXPRESSED DURING: 13 growth stages; CONTAINS InterPro DOMAIN/s: Helix-loop-helix DNA-binding domain (InterPro:IPR001092), Helix-loop-helix DNA-binding…	chr1	1744772	1747693	+		266	1743337	1746740	2.1	DHS-diminished in darkness		219	1743365	1746618	1.98	DHS-diminished in darkness
AT1G06000	protein_coding_gene		encodes a flavonol-7-O-rhamnosyltransferase involved in the formation of rhamnosylated flavonols	chr1	1820307	1821894	-		538	1819497	1823216	2.41	DHS-diminished in darkness		366	1821327	1823193	1.92	DHS-diminished in darkness
AT1G06002	ncRNA		Potential natural antisense gene, locus overlaps with AT1G06000	chr1	1820976	1821918	+		380	1819497	1823216	2.41	DHS-diminished in darkness		610	1819570	1821162	2.24	DHS-diminished in darkness
AT1G06010	protein_coding_gene		unknown protein; Has 25 Blast hits to 25 proteins in 9 species: Archae - 0; Bacteria - 0; Metazoa - 0; Fungi - 0; Plants - 25; Viruses - 0; Other Eukaryotes - 0 (source: NCBI BLink).	chr1	1822617	1823997	+		1261	1819497	1823216	2.41	DHS-diminished in darkness		357	1821327	1823193	1.92	DHS-diminished in darkness
AT1G06475	protein_coding_gene		unknown protein; Has 35333 Blast hits to 34131 proteins in 2444 species: Archae - 798; Bacteria - 22429; Metazoa - 974; Fungi - 991; Plants - 531; Viruses - 0; Other Eukaryotes - 9610 (source: NCBI BLink).	chr1	1973833	1974386	-		152	1973876	1975201	2.19	DHS-diminished in darkness		212	1973869	1975328	2.45	DHS-diminished in darkness
AT1G06550	protein_coding_gene		ATP-dependent caseinolytic (Clp) protease/crotonase family protein; FUNCTIONS IN: 3-hydroxyisobutyryl-CoA hydrolase activity, catalytic activity; INVOLVED IN: response to karrikin, fatty acid beta-oxidation; LOCATED IN: cellular_component unknown; EXPRESSED IN: 23 plant structures; EXPRESSED DURING: 13 growth stages; CONTAINS InterPro DOMAIN/s: Crotonase, core (InterPro:IPR001753); BEST Arabidops…	chr1	2003626	2007190	-		401	2006495	2008689	3.1	DHS-diminished in darkness		No Peak
AT1G06560	protein_coding_gene		NOL1/NOP2/sun family protein; FUNCTIONS IN: methyltransferase activity, RNA binding; INVOLVED IN: biological_process unknown; LOCATED IN: cellular_component unknown; EXPRESSED IN: 23 plant structures; EXPRESSED DURING: 13 growth stages; CONTAINS InterPro DOMAIN/s: Bacterial Fmu (Sun)/eukaryotic nucleolar NOL1/Nop2p (InterPro:IPR001678), Pseudouridine synthase/archaeosine transglycosylase-like (In…	chr1	2007614	2012006	+		23	2006495	2008689	3.1	DHS-diminished in darkness		No Peak
AT1G06750	protein_coding_gene		P-loop containing nucleoside triphosphate hydrolases superfamily protein; FUNCTIONS IN: ATP binding; INVOLVED IN: cell killing; EXPRESSED IN: male gametophyte, flower, pollen tube; EXPRESSED DURING: L mature pollen stage, M germinated pollen stage, 4 anthesis; CONTAINS InterPro DOMAIN/s: Zeta toxin (InterPro:IPR010488); BEST Arabidopsis thaliana protein match is: P-loop containing nucleoside trip…	chr1	2072978	2076468	+		2303	2069651	2071700	2.18	DHS-diminished in darkness		2447	2069761	2071302	2.33	DHS-diminished in darkness
AT1G07200	protein_coding_gene	SMAX1-LIKE 6, SMXL6	Encodes a member of an eight-gene family (SMAX1 and SMAX1-like) that has weak similarity to AtHSP101, a ClpB chaperonin required for thermotolerance.	chr1	2208718	2212546	-		1363	2211987	2215832	2.13	DHS-diminished in darkness		1322	2211940	2215797	1.94	DHS-diminished in darkness
AT1G07210	protein_coding_gene		Ribosomal protein S18; FUNCTIONS IN: structural constituent of ribosome; INVOLVED IN: translation; LOCATED IN: ribosome, intracellular; EXPRESSED IN: 24 plant structures; EXPRESSED DURING: 15 growth stages; CONTAINS InterPro DOMAIN/s: Ribosomal protein S18 (InterPro:IPR001648); Has 5527 Blast hits to 5527 proteins in 2078 species: Archae - 0; Bacteria - 4261; Metazoa - 44; Fungi - 19; Plants - 20…	chr1	2215222	2216982	+		1313	2211987	2215832	2.13	DHS-diminished in darkness		1354	2211940	2215797	1.94	DHS-diminished in darkness
AT1G07540	protein_coding_gene	TRF-LIKE 2, TRFL2	Arabidopsis thaliana telomere-binding protein, putative (At1g07540)	chr1	2318432	2321048	-		1020	2321150	2322987	2.36	DHS-diminished in darkness		1047	2321178	2323013	1.59	DHS-diminished in darkness
AT1G07870	protein_coding_gene		Protein kinase superfamily protein; FUNCTIONS IN: protein serine/threonine kinase activity, protein kinase activity, kinase activity, ATP binding; INVOLVED IN: response to salt stress; EXPRESSED IN: 23 plant structures; EXPRESSED DURING: 13 growth stages; CONTAINS InterPro DOMAIN/s: Protein kinase, ATP binding site (InterPro:IPR017441), Serine/threonine-protein kinase domain (InterPro:IPR002290),…	chr1	2428772	2432057	-		521	2431406	2433752	2.04	DHS-diminished in darkness		684	2431423	2434060	1.92	DHS-diminished in darkness
AT1G07901	protein_coding_gene		unknown protein; Has 30201 Blast hits to 17322 proteins in 780 species: Archae - 12; Bacteria - 1396; Metazoa - 17338; Fungi - 3422; Plants - 5037; Viruses - 0; Other Eukaryotes - 2996 (source: NCBI BLink).	chr1	2443970	2444123	-		262	2441995	2446777	2.11	DHS-diminished in darkness		1539	2444752	2446572	1.67	DHS-diminished in darkness
AT1G07910	protein_coding_gene	ARABIDOPSIS THALIANA RNA LIGASE, ATRLG1, ATRNL, RNALIGASE, RNL	Encodes a tRNA ligase that resembles the yeast Trl1 RNA ligase in structure and function but very different in sequence. Like Trl1, AtRNL consists of two domains 閳?an N-terminal ligase component and a C-terminal 5'-kinase/2',3'-cyclic phosphodiesterase (CPD) component閳?that can function in tRNA splicing in vivo when expressed as separate polypeptides. Requires a 2'-PO4 end for tRNA splicing in vi…	chr1	2445469	2454645	+		1084	2441995	2446777	2.11	DHS-diminished in darkness		423	2444752	2446572	1.67	DHS-diminished in darkness
AT1G08130	protein_coding_gene	ATLIG1, DNA LIGASE 1, LIG1	Encodes the Arabidopsis DNA ligase 1 that provides the major DNA ligase activity in cells and plays a key role in both DNA replication and excision repair pathways. Indispensable for cell viability. AtLIG1 expresses one major and two minor mRNA transcripts differing only in the length of the 5' untranslated leader sequences preceding a common ORF. Translation from the first in-frame start codon p…	chr1	2542701	2547946	-		359	2547055	2549556	2.16	DHS-diminished in darkness		479	2547364	2549486	2.28	DHS-diminished in darkness
AT1G08165	protein_coding_gene		unknown protein; FUNCTIONS IN: molecular_function unknown; INVOLVED IN: biological_process unknown; LOCATED IN: cellular_component unknown; Has 30201 Blast hits to 17322 proteins in 780 species: Archae - 12; Bacteria - 1396; Metazoa - 17338; Fungi - 3422; Plants - 5037; Viruses - 0; Other Eukaryotes - 2996 (source: NCBI BLink).	chr1	2561626	2562148	-		2606	2563171	2566338	1.98	DHS-diminished in darkness		2596	2560680	2563049	2.35	DHS-diminished in darkness
AT1G08170	protein_coding_gene		Histone superfamily protein; FUNCTIONS IN: DNA binding; INVOLVED IN: nucleosome assembly; LOCATED IN: nucleus, nucleosome; EXPRESSED IN: sperm cell, male gametophyte, flower, pollen tube; EXPRESSED DURING: L mature pollen stage, M germinated pollen stage, 4 anthesis; CONTAINS InterPro DOMAIN/s: Histone H2B (InterPro:IPR000558), Histone-fold (InterPro:IPR009072), Histone core (InterPro:IPR007125);…	chr1	2562940	2563672	-		1082	2563171	2566338	1.98	DHS-diminished in darkness		1072	2563191	2566298	2.1	DHS-diminished in darkness
AT1G08180	protein_coding_gene		unknown protein; Has 53 Blast hits to 53 proteins in 9 species: Archae - 0; Bacteria - 0; Metazoa - 1; Fungi - 0; Plants - 52; Viruses - 0; Other Eukaryotes - 0 (source: NCBI BLink).	chr1	2564571	2565121	-		367	2563171	2566338	1.98	DHS-diminished in darkness		2250	2563191	2566298	2.1	DHS-diminished in darkness
AT1G08190	protein_coding_gene	ATVAM2, ATVPS41, VACUOLAR PROTEIN SORTING 41, VAM2, VPS41, ZIGZAG SUPPRESSOR 2, ZIP2	Might be involved in protein sorting to the vacuole.	chr1	2567474	2573393	+		2720	2563171	2566338	1.98	DHS-diminished in darkness		103	2566754	2567989	1.75	DHS-diminished in darkness
AT1G08290	protein_coding_gene	WIP DOMAIN PROTEIN 3, WIP3	WIP domain protein 3 (WIP3); CONTAINS InterPro DOMAIN/s: Zinc finger, C2H2-like (InterPro:IPR015880), Zinc finger, C2H2-type (InterPro:IPR007087); BEST Arabidopsis thaliana protein match is: WIP domain protein 5 (TAIR:AT1G51220.1); Has 40394 Blast hits to 17903 proteins in 213 species: Archae - 0; Bacteria - 0; Metazoa - 38493; Fungi - 119; Plants - 685; Viruses - 0; Other Eukaryotes - 1097 (sour…	chr1	2609995	2613242	-		882	2612727	2615523	2.14	DHS-diminished in darkness		1400	2613893	2615391	2.08	DHS-diminished in darkness
AT1G08300	protein_coding_gene	NO VEIN-LIKE, NVL	NO VEIN-LIKE (NVL); FUNCTIONS IN: molecular_function unknown; INVOLVED IN: biological_process unknown; LOCATED IN: endomembrane system; BEST Arabidopsis thaliana protein match is: Histidine kinase-, DNA gyrase B-, and HSP90-like ATPase family protein (TAIR:AT4G13750.1); Has 169 Blast hits to 140 proteins in 57 species: Archae - 2; Bacteria - 5; Metazoa - 24; Fungi - 0; Plants - 82; Viruses - 0; O…	chr1	2614773	2618823	+		649	2612727	2615523	2.14	DHS-diminished in darkness		131	2613893	2615391	2.08	DHS-diminished in darkness
AT1G08315	protein_coding_gene		ARM repeat superfamily protein; FUNCTIONS IN: binding; INVOLVED IN: biological_process unknown; LOCATED IN: cellular_component unknown; EXPRESSED IN: 22 plant structures; EXPRESSED DURING: 13 growth stages; CONTAINS InterPro DOMAIN/s: Armadillo-like helical (InterPro:IPR011989), Armadillo (InterPro:IPR000225), Armadillo-type fold (InterPro:IPR016024); BEST Arabidopsis thaliana protein match is: R…	chr1	2620334	2621545	-		451	2620582	2623411	1.88	DHS-diminished in darkness		675	2620895	2623545	1.89	DHS-diminished in darkness
AT1G08380	protein_coding_gene	PHOTOSYSTEM I SUBUNIT O, PSAO	Encodes subunit O of photosystem I.	chr1	2640812	2641828	-		73	2639777	2643734	2.13	DHS-diminished in darkness		No Peak
AT1G08390	protein_coding_gene		unknown protein; Has 62 Blast hits to 62 proteins in 27 species: Archae - 0; Bacteria - 0; Metazoa - 34; Fungi - 0; Plants - 28; Viruses - 0; Other Eukaryotes - 0 (source: NCBI BLink).	chr1	2642213	2643285	+		458	2639777	2643734	2.13	DHS-diminished in darkness		No Peak
AT1G08510	protein_coding_gene	FATB, FATTY ACYL-ACP THIOESTERASES B	Encodes an acyl-acyl carrier protein thioesterase. Hydrolyzes primarily saturated acyl-ACPs with chain lengths that vary between 8 and 18 carbons. Involved in saturated fatty acid synthesis. Nuclear-encoded, plastid-targeted globular protein that is functional as dimer.	chr1	2691079	2694377	-		153	2693771	2695290	2.55	DHS-diminished in darkness		459	2693916	2695757	1.7	DHS-diminished in darkness
AT1G08520	protein_coding_gene	ALB-1V, ALB1, ALBINA 1, CHLD, PDE166, PIGMENT DEFECTIVE EMBRYO 166, V157	Encodes the CHLD subunit of the Mg-chelatase enzyme involved in chlorophyll biosynthesis. Lines carrying recessive mutations of this locus are white and seedling lethal.	chr1	2696411	2700959	+		1881	2693771	2695290	2.55	DHS-diminished in darkness		1575	2693916	2695757	1.7	DHS-diminished in darkness
AT1G08560	protein_coding_gene	ATSYP111, KN, KNOLLE, SYNTAXIN OF PLANTS 111, SYP111	member of SYP11 syntaxin Gene Family	chr1	2709631	2710912	-		1057	2710532	2713408	2.6	DHS-diminished in darkness		1023	2710504	2713366	2.36	DHS-diminished in darkness
AT1G08570	protein_coding_gene	ACHT4, ATYPICAL CYS HIS RICH THIOREDOXIN 4	Encodes a member of the thioredoxin family protein. Located in the chloroplast. Shows high activity towards the chloroplast 2-Cys peroxiredoxin A, and poor activity towards the chloroplast NADP-malate dehydrogenase.	chr1	2712882	2714733	+		913	2710532	2713408	2.6	DHS-diminished in darkness		947	2710504	2713366	2.36	DHS-diminished in darkness
AT1G08610	protein_coding_gene		Pentatricopeptide repeat (PPR) superfamily protein; CONTAINS InterPro DOMAIN/s: Pentatricopeptide repeat (InterPro:IPR002885); BEST Arabidopsis thaliana protein match is: Pentatricopeptide repeat (PPR-like) superfamily protein (TAIR:AT1G09900.1); Has 46651 Blast hits to 12655 proteins in 271 species: Archae - 5; Bacteria - 25; Metazoa - 357; Fungi - 448; Plants - 44319; Viruses - 0; Other Eukaryo…	chr1	2733656	2735819	-		166	2734624	2737347	1.87	DHS-diminished in darkness		476	2735230	2737361	1.96	DHS-diminished in darkness
AT1G08620	protein_coding_gene	PKDM7D	PKDM7D; FUNCTIONS IN: sequence-specific DNA binding transcription factor activity; INVOLVED IN: regulation of transcription; LOCATED IN: nucleus; EXPRESSED IN: 23 plant structures; EXPRESSED DURING: 15 growth stages; CONTAINS InterPro DOMAIN/s: Transcription factor jumonji/aspartyl beta-hydroxylase (InterPro:IPR003347), FY-rich, C-terminal (InterPro:IPR003889), FY-rich, N-terminal (InterPro:IPR00…	chr1	2736773	2743758	+		788	2734624	2737347	1.87	DHS-diminished in darkness		478	2735230	2737361	1.96	DHS-diminished in darkness
AT1G09030	protein_coding_gene	NUCLEAR FACTOR Y, SUBUNIT B4, NF-YB4	nuclear factor Y, subunit B4 (NF-YB4); FUNCTIONS IN: sequence-specific DNA binding transcription factor activity; INVOLVED IN: regulation of transcription; LOCATED IN: intracellular, nucleus; CONTAINS InterPro DOMAIN/s: Transcription factor, CBFA/NFYB, DNA topoisomerase (InterPro:IPR003957), Transcription factor CBF/NF-Y/archaeal histone (InterPro:IPR003958), Histone-fold (InterPro:IPR009072), Tr…	chr1	2908610	2909030	-		2001	2910160	2911904	2.07	DHS-diminished in darkness		1937	2910208	2911727	1.37	DHS-diminished in darkness
AT1G09040	protein_coding_gene		unknown protein; FUNCTIONS IN: molecular_function unknown; INVOLVED IN: biological_process unknown; LOCATED IN: membrane; EXPRESSED IN: leaf; BEST Arabidopsis thaliana protein match is: unknown protein (TAIR:AT1G09050.1); Has 614 Blast hits to 567 proteins in 104 species: Archae - 2; Bacteria - 12; Metazoa - 344; Fungi - 31; Plants - 81; Viruses - 0; Other Eukaryotes - 144 (source: NCBI BLink).	chr1	2911316	2915369	+		285	2910160	2911904	2.07	DHS-diminished in darkness		349	2910208	2911727	1.37	DHS-diminished in darkness
AT1G09060	protein_coding_gene		Zinc finger, RING-type;Transcription factor jumonji/aspartyl beta-hydroxylase; FUNCTIONS IN: sequence-specific DNA binding transcription factor activity, zinc ion binding; EXPRESSED IN: 24 plant structures; EXPRESSED DURING: 15 growth stages; CONTAINS InterPro DOMAIN/s: Transcription factor jumonji/aspartyl beta-hydroxylase (InterPro:IPR003347), Zinc finger, RING-type (InterPro:IPR001841), Transc…	chr1	2921063	2925762	-		1695	2925126	2929790	2.52	DHS-diminished in darkness		1716	2925261	2929683	2	DHS-diminished in darkness
AT1G09070	protein_coding_gene	(AT)SRC2, ATSRC2, SOYBEAN GENE REGULATED BY COLD-2, SRC2	SRC2 specifically binds the peptide PIEPPPHH, and moves from ER to a vacuole fraction where it gets internalized. Involved in Protein Storage Vacuole targeting.	chr1	2927702	2928968	+		245	2925126	2929790	2.52	DHS-diminished in darkness		230	2925261	2929683	2	DHS-diminished in darkness
AT1G09157	protein_coding_gene		Protein of unknown function (DUF679); LOCATED IN: chloroplast; CONTAINS InterPro DOMAIN/s: Protein of unknown function DUF679 (InterPro:IPR007770); BEST Arabidopsis thaliana protein match is: Protein of unknown function (DUF679) (TAIR:AT5G39650.1); Has 35333 Blast hits to 34131 proteins in 2444 species: Archae - 798; Bacteria - 22429; Metazoa - 974; Fungi - 991; Plants - 531; Viruses - 0; Other E…	chr1	2951664	2952396	-		2386	2952075	2957491	2.33	DHS-diminished in darkness		No Peak
AT1G09160	protein_coding_gene		Protein phosphatase 2C family protein; FUNCTIONS IN: protein serine/threonine phosphatase activity, catalytic activity; LOCATED IN: plasma membrane; EXPRESSED IN: 23 plant structures; EXPRESSED DURING: 13 growth stages; CONTAINS InterPro DOMAIN/s: Protein phosphatase 2C-related (InterPro:IPR001932), Protein phosphatase 2C (InterPro:IPR015655), Protein phosphatase 2C, N-terminal (InterPro:IPR01404…	chr1	2952770	2955667	-		885	2952075	2957491	2.33	DHS-diminished in darkness		415	2955121	2957088	1.63	DHS-diminished in darkness
AT1G09195	protein_coding_gene		FUNCTIONS IN: molecular_function unknown; INVOLVED IN: biological_process unknown; CONTAINS InterPro DOMAIN/s: Metal-dependent phosphohydrolase, HD subdomain (InterPro:IPR006674), Ppx/GppA phosphatase (InterPro:IPR003695).	chr1	2967939	2971498	-		592	2970976	2973206	2.25	DHS-diminished in darkness		676	2971081	2973268	2.56	DHS-diminished in darkness
AT1G09200	protein_coding_gene	H3.1, HISTONE 3.1	Histone superfamily protein; FUNCTIONS IN: DNA binding; INVOLVED IN: nucleosome assembly; LOCATED IN: chloroplast, nucleosome; EXPRESSED IN: 24 plant structures; EXPRESSED DURING: 15 growth stages; CONTAINS InterPro DOMAIN/s: Histone H3 (InterPro:IPR000164), Histone-fold (InterPro:IPR009072), Histone core (InterPro:IPR007125); BEST Arabidopsis thaliana protein match is: Histone superfamily protei…	chr1	2971592	2972199	-		109	2970976	2973206	2.25	DHS-diminished in darkness		25	2971081	2973268	2.56	DHS-diminished in darkness
AT1G09210	protein_coding_gene	ATCRT1B, CALRETICULIN 1B, CRT1B	Encodes one of three Arabidopsis calreticulins.	chr1	2972841	2976750	-		305	2976137	2977974	3.53	DHS-diminished in darkness		277	2976186	2977868	2.73	DHS-diminished in darkness
AT1G09230	protein_coding_gene		RNA-binding (RRM/RBD/RNP motifs) family protein; FUNCTIONS IN: RNA binding, nucleotide binding, nucleic acid binding; LOCATED IN: cellular_component unknown; EXPRESSED IN: 22 plant structures; EXPRESSED DURING: 13 growth stages; CONTAINS InterPro DOMAIN/s: RNA recognition motif, RNP-1 (InterPro:IPR000504), Nucleotide-binding, alpha-beta plait (InterPro:IPR012677); Has 908 Blast hits to 898 protei…	chr1	2979519	2982624	-		562	2982066	2984308	2.26	DHS-diminished in darkness		586	2982105	2984316	1.62	DHS-diminished in darkness
AT1G09240	protein_coding_gene	ARABIDOPSIS THALIANA NICOTIANAMINE SYNTHASE 3, ATNAS3, NAS3, NICOTIANAMINE SYNTHASE 3	Encodes a nicotianamine synthase.	chr1	2984880	2986130	+		1694	2982066	2984308	2.26	DHS-diminished in darkness		1670	2982105	2984316	1.62	DHS-diminished in darkness
AT1G09350	protein_coding_gene	ATGOLS3, GALACTINOL SYNTHASE 3, GOLS3	Predicted to encode a galactinol synthase	chr1	3019818	3021441	+		776	3017723	3020363	2.41	DHS-diminished in darkness		817	3017737	3020265	2.23	DHS-diminished in darkness
AT1G09360	protein_coding_gene		Plant invertase/pectin methylesterase inhibitor superfamily protein; FUNCTIONS IN: enzyme inhibitor activity, pectinesterase inhibitor activity, pectinesterase activity; INVOLVED IN: biological_process unknown; LOCATED IN: cellular_component unknown; CONTAINS InterPro DOMAIN/s: Pectinesterase inhibitor (InterPro:IPR006501); BEST Arabidopsis thaliana protein match is: Plant invertase/pectin methyl…	chr1	3021801	3022368	+		2759	3017723	3020363	2.41	DHS-diminished in darkness		2800	3017737	3020265	2.23	DHS-diminished in darkness
AT1G09470	protein_coding_gene		unknown protein; FUNCTIONS IN: molecular_function unknown; EXPRESSED IN: cotyledon; BEST Arabidopsis thaliana protein match is: unknown protein (TAIR:AT5G26770.1); Has 55019 Blast hits to 30094 proteins in 2088 species: Archae - 730; Bacteria - 6553; Metazoa - 28961; Fungi - 4800; Plants - 2559; Viruses - 111; Other Eukaryotes - 11305 (source: NCBI BLink).	chr1	3055235	3057443	-		592	3056670	3059402	1.83	DHS-diminished in darkness		1178	3056867	3059438	1.57	DHS-diminished in darkness
AT1G09480	protein_coding_gene		similar to Eucalyptus gunnii alcohol dehydrogenase of unknown physiological function (GI:1143445), Vigna unguiculata (gi:1854445), NOT a cinnamyl-alcohol dehydrogenase	chr1	3057974	3060661	+		61	3056670	3059402	1.83	DHS-diminished in darkness		178	3056867	3059438	1.57	DHS-diminished in darkness
AT1G10350	protein_coding_gene		DNAJ heat shock family protein; FUNCTIONS IN: unfolded protein binding, heat shock protein binding; INVOLVED IN: protein folding; LOCATED IN: cellular_component unknown; EXPRESSED IN: 22 plant structures; EXPRESSED DURING: 13 growth stages; CONTAINS InterPro DOMAIN/s: Molecular chaperone, heat shock protein, Hsp40, DnaJ (InterPro:IPR015609), HSP40/DnaJ peptide-binding (InterPro:IPR008971), Chaper…	chr1	3393406	3395055	-		2315	3394460	3400281	2.33	DHS-diminished in darkness		No Peak
AT1G10360	protein_coding_gene	ATGSTU18, GLUTATHIONE S-TRANSFERASE 29, GLUTATHIONE S-TRANSFERASE TAU 18, GST29, GSTU18	Encodes glutathione transferase belonging to the tau class of GSTs. Naming convention according to Wagner et al. (2002).	chr1	3395557	3396849	-		521	3394460	3400281	2.33	DHS-diminished in darkness		No Peak
AT1G10370	protein_coding_gene	ATGSTU17, EARLY-RESPONSIVE TO DEHYDRATION 9, ERD9, GLUTATHIONE S-TRANSFERASE 30, GLUTATHIONE S-TRANSFERASE 30B, GLUTATHIONE S-TRANSFERASE TAU 17, GLUTATHIONE S-TRANSFERASE U17, GST30, GST30B, GSTU17	Encodes GSTU17 (Glutathione S-Transferase U17). Functions as a negative component of stress-mediated signal transduction pathways in drought and salt stress responses.	chr1	3397080	3398358	-		988	3394460	3400281	2.33	DHS-diminished in darkness		No Peak
AT1G10470	protein_coding_gene	ARR4, ATRR1, IBC7, INDUCED BY CYTOKININ 7, MATERNAL EFFECT EMBRYO ARREST 7, MEE7, RESPONCE REGULATOR 1, RESPONSE REGULATOR 4	Encodes a two-component response regulator. Acts redundantly with ARR3 in the control of circadian period in a cytokinin-independent manner.	chr1	3442326	3443957	-		422	3443257	3445503	2.25	DHS-diminished in darkness		404	3443356	3445367	1.74	DHS-diminished in darkness
AT1G10490	protein_coding_gene		CONTAINS InterPro DOMAIN/s: Domain of unknown function DUF1726 (InterPro:IPR013562), Domain of unknown function DUF699, exodeoxyribonuclease V alpha chain (InterPro:IPR007807); BEST Arabidopsis thaliana protein match is: Domain of unknown function (DUF1726) ;Putative ATPase (DUF699) (TAIR:AT3G57940.1); Has 1351 Blast hits to 1310 proteins in 616 species: Archae - 139; Bacteria - 698; Metazoa - 17…	chr1	3453227	3460620	+		429	3451745	3453853	2.93	DHS-diminished in darkness		670	3451266	3453848	2.16	DHS-diminished in darkness
AT1G10540	protein_coding_gene	ATNAT8, NAT8, NUCLEOBASE-ASCORBATE TRANSPORTER 8	nucleobase-ascorbate transporter 8 (NAT8); FUNCTIONS IN: transmembrane transporter activity; INVOLVED IN: transport, transmembrane transport; LOCATED IN: membrane; EXPRESSED IN: 12 plant structures; EXPRESSED DURING: 7 growth stages; CONTAINS InterPro DOMAIN/s: Xanthine/uracil/vitamin C permease (InterPro:IPR006043); BEST Arabidopsis thaliana protein match is: nucleobase-ascorbate transporter 7 (…	chr1	3474863	3477927	-		1237	3478090	3480239	2.4	DHS-diminished in darkness		1013	3477678	3480202	1.61	DHS-diminished in darkness
AT1G10590	protein_coding_gene		Nucleic acid-binding, OB-fold-like protein; INVOLVED IN: biological_process unknown; LOCATED IN: plasma membrane; EXPRESSED IN: 26 plant structures; EXPRESSED DURING: 15 growth stages; CONTAINS InterPro DOMAIN/s: Nucleic acid-binding, OB-fold-like (InterPro:IPR016027), Nucleic acid-binding, OB-fold (InterPro:IPR012340); BEST Arabidopsis thaliana protein match is: Nucleic acid-binding, OB-fold-lik…	chr1	3502008	3503415	-		2	3502499	3504337	2.8	DHS-diminished in darkness		122	3502837	3504322	2.29	DHS-diminished in darkness
AT1G10600	protein_coding_gene	AMSH2, ASSOCIATED MOLECULE WITH THE SH3 DOMAIN OF STAM 2	associated molecule with the SH3 domain of STAM 2 (AMSH2); FUNCTIONS IN: molecular_function unknown; INVOLVED IN: ubiquitin-dependent protein catabolic process; LOCATED IN: chloroplast; EXPRESSED IN: cultured cell; CONTAINS InterPro DOMAIN/s: Mov34/MPN/PAD-1 (InterPro:IPR000555); BEST Arabidopsis thaliana protein match is: associated molecule with the SH3 domain of STAM 3 (TAIR:AT4G16144.1); Has …	chr1	3503703	3505502	+		286	3502499	3504337	2.8	DHS-diminished in darkness		124	3502837	3504322	2.29	DHS-diminished in darkness
AT1G10610	protein_coding_gene		basic helix-loop-helix (bHLH) DNA-binding superfamily protein; FUNCTIONS IN: DNA binding, sequence-specific DNA binding transcription factor activity; INVOLVED IN: regulation of transcription; LOCATED IN: nucleus; EXPRESSED IN: 22 plant structures; EXPRESSED DURING: 13 growth stages; CONTAINS InterPro DOMAIN/s: Helix-loop-helix DNA-binding domain (InterPro:IPR001092), Helix-loop-helix DNA-binding…	chr1	3506185	3509006	+		2768	3502499	3504337	2.8	DHS-diminished in darkness		2606	3502837	3504322	2.29	DHS-diminished in darkness
AT1G10640	protein_coding_gene		Pectin lyase-like superfamily protein; FUNCTIONS IN: polygalacturonase activity; INVOLVED IN: carbohydrate metabolic process; LOCATED IN: cellular_component unknown; EXPRESSED IN: 18 plant structures; EXPRESSED DURING: 11 growth stages; CONTAINS InterPro DOMAIN/s: Pectin lyase fold/virulence factor (InterPro:IPR011050), Parallel beta-helix repeat (InterPro:IPR006626), Glycoside hydrolase, family …	chr1	3515364	3517888	-		693	3516615	3520548	2.48	DHS-diminished in darkness		1193	3518443	3519719	2.23	DHS-diminished in darkness
AT1G10657	protein_coding_gene		Plant protein 1589 of unknown function; FUNCTIONS IN: molecular_function unknown; INVOLVED IN: biological_process unknown; LOCATED IN: cellular_component unknown; CONTAINS InterPro DOMAIN/s: Conserved hypothetical protein CHP01589, plant (InterPro:IPR006476); BEST Arabidopsis thaliana protein match is: Plant protein 1589 of unknown function (TAIR:AT3G55240.1); Has 115 Blast hits to 115 proteins i…	chr1	3530466	3531821	+		366	3529176	3531026	1.92	DHS-diminished in darkness		2720	3531818	3533017	1.83	DHS-diminished in darkness
AT1G10660	protein_coding_gene		unknown protein; LOCATED IN: endomembrane system; EXPRESSED IN: 24 plant structures; EXPRESSED DURING: 15 growth stages; BEST Arabidopsis thaliana protein match is: unknown protein (TAIR:AT5G62960.1); Has 35333 Blast hits to 34131 proteins in 2444 species: Archae - 798; Bacteria - 22429; Metazoa - 974; Fungi - 991; Plants - 531; Viruses - 0; Other Eukaryotes - 9610 (source: NCBI BLink).	chr1	3532423	3535131	+		2323	3529176	3531026	1.92	DHS-diminished in darkness		6	3531818	3533017	1.83	DHS-diminished in darkness
AT1G10700	protein_coding_gene	PHOSPHORIBOSYL PYROPHOSPHATE (PRPP) SYNTHASE 3, PRS3	Encodes a P-independent phosphoribosyl pyrophosphate (PRPP) synthase.	chr1	3554103	3556503	+		75	3553424	3554633	2.49	DHS-diminished in darkness		481	3552645	3554599	2.35	DHS-diminished in darkness
AT1G10865	protein_coding_gene		FUNCTIONS IN: molecular_function unknown; INVOLVED IN: biological_process unknown; LOCATED IN: cellular_component unknown; CONTAINS InterPro DOMAIN/s: Cytochrome c oxidase assembly protein PET191, N-terminal (InterPro:IPR018793); Has 241 Blast hits to 241 proteins in 124 species: Archae - 0; Bacteria - 0; Metazoa - 100; Fungi - 94; Plants - 38; Viruses - 0; Other Eukaryotes - 9 (source: NCBI BLin…	chr1	3614512	3616159	-		92	3615554	3616949	2.65	DHS-diminished in darkness		102	3615596	3616927	1.8	DHS-diminished in darkness
AT1G10870	protein_coding_gene	AGD4, ARF-GAP DOMAIN 4	A member of ARF GAP domain (AGD), A thaliana has 15 members, grouped into four classes. AGD4 belongs to the Class 1, together with AGD1, AGD2, and AGD3.	chr1	3616609	3623758	-		3	3623072	3624451	2.42	DHS-diminished in darkness		No Peak
AT1G10960	protein_coding_gene	ATFD1, FD1, FERREDOXIN 1	ferredoxin 1 (FD1); FUNCTIONS IN: electron carrier activity, iron-sulfur cluster binding, 2 iron, 2 sulfur cluster binding; INVOLVED IN: response to karrikin; LOCATED IN: chloroplast stroma, chloroplast; EXPRESSED IN: 22 plant structures; EXPRESSED DURING: 13 growth stages; CONTAINS InterPro DOMAIN/s: 2Fe-2S ferredoxin, iron-sulphur binding site (InterPro:IPR006058), Ferredoxin (InterPro:IPR00104…	chr1	3664385	3665039	+		306	3663092	3665068	2.74	DHS-diminished in darkness		No Peak
AT1G11160	protein_coding_gene		Transducin/WD40 repeat-like superfamily protein; CONTAINS InterPro DOMAIN/s: WD40 repeat 2 (InterPro:IPR019782), WD40 repeat, conserved site (InterPro:IPR019775), WD40 repeat (InterPro:IPR001680), G-protein beta WD-40 repeat, region (InterPro:IPR020472), WD40 repeat-like-containing domain (InterPro:IPR011046), WD40-repeat-containing domain (InterPro:IPR017986), WD40/YVTN repeat-like-containing do…	chr1	3733138	3739842	+		183	3732342	3733570	2.75	DHS-diminished in darkness		202	3732321	3733551	2.43	DHS-diminished in darkness
AT1G11370	protein_coding_gene		Pectin lyase-like superfamily protein; FUNCTIONS IN: pectinesterase activity; INVOLVED IN: cell wall modification; LOCATED IN: endomembrane system, cell wall, plant-type cell wall; EXPRESSED IN: flower; CONTAINS InterPro DOMAIN/s: Pectinesterase, active site (InterPro:IPR018040), Pectin lyase fold/virulence factor (InterPro:IPR011050), Pectinesterase, catalytic (InterPro:IPR000070), Pectin lyase …	chr1	3828097	3830945	-		1001	3830710	3833183	2.23	DHS-diminished in darkness		902	3830606	3833089	1.93	DHS-diminished in darkness
AT1G11380	protein_coding_gene		PLAC8 family protein; CONTAINS InterPro DOMAIN/s: Protein of unknown function Cys-rich (InterPro:IPR006461); BEST Arabidopsis thaliana protein match is: PLAC8 family protein (TAIR:AT5G05350.1); Has 314 Blast hits to 313 proteins in 28 species: Archae - 0; Bacteria - 0; Metazoa - 13; Fungi - 8; Plants - 293; Viruses - 0; Other Eukaryotes - 0 (source: NCBI BLink).	chr1	3832622	3834191	+		676	3830710	3833183	2.23	DHS-diminished in darkness		775	3830606	3833089	1.93	DHS-diminished in darkness
AT1G11820	protein_coding_gene		O-Glycosyl hydrolases family 17 protein; FUNCTIONS IN: cation binding, hydrolase activity, hydrolyzing O-glycosyl compounds, catalytic activity; INVOLVED IN: carbohydrate metabolic process; LOCATED IN: endomembrane system; CONTAINS InterPro DOMAIN/s: X8 (InterPro:IPR012946), Glycoside hydrolase, family 17 (InterPro:IPR000490), Glycoside hydrolase, catalytic core (InterPro:IPR017853), Glycoside hy…	chr1	3991026	3993598	-		783	3992716	3996047	2.58	DHS-diminished in darkness		888	3992923	3996049	2.17	DHS-diminished in darkness
AT1G11840	protein_coding_gene	ATGLX1, GLX1, GLYOXALASE I HOMOLOG	Encodes a glyoxalase I homolog ATGLX1.	chr1	3995168	3997853	+		787	3992716	3996047	2.58	DHS-diminished in darkness		682	3992923	3996049	2.17	DHS-diminished in darkness
AT1G11860	protein_coding_gene		Glycine cleavage T-protein family; FUNCTIONS IN: aminomethyltransferase activity; INVOLVED IN: response to cadmium ion; LOCATED IN: in 6 components; EXPRESSED IN: 26 plant structures; EXPRESSED DURING: 15 growth stages; CONTAINS InterPro DOMAIN/s: Glycine cleavage system T protein (InterPro:IPR006223), Glycine cleavage T-protein, N-terminal (InterPro:IPR006222), Glycine cleavage T-protein, C-term…	chr1	4001112	4003267	+		82	4000044	4002017	2.82	DHS-diminished in darkness		No Peak
AT1G11870	protein_coding_gene	ATSRS, OVA7, OVULE ABORTION 7, SERYL-TRNA SYNTHETASE, SRS	Seryl-tRNA synthetase targeted to chloroplasts and mitochondria. Its inactivation causes developmental arrest of chloroplasts and mitochondria in Nicotiana benthamiana.	chr1	4003845	4006738	+		2815	4000044	4002017	2.82	DHS-diminished in darkness		No Peak
AT1G11880	protein_coding_gene		transferases, transferring hexosyl groups; FUNCTIONS IN: transferase activity, transferring hexosyl groups; INVOLVED IN: GPI anchor biosynthetic process; LOCATED IN: integral to membrane, endoplasmic reticulum membrane; EXPRESSED IN: 10 plant structures; EXPRESSED DURING: F mature embryo stage, petal differentiation and expansion stage, E expanded cotyledon stage, D bilateral stage; CONTAINS Inte…	chr1	4007704	4010433	-		144	4009906	4011250	2.9	DHS-diminished in darkness		162	4009965	4011226	2.43	DHS-diminished in darkness
AT1G11890	protein_coding_gene	ATSEC22, SEC22, SECRETION 22	member of SEC22 Gene Family	chr1	4010778	4013125	+		201	4009906	4011250	2.9	DHS-diminished in darkness		183	4009965	4011226	2.43	DHS-diminished in darkness
AT1G11950	protein_coding_gene		Transcription factor jumonji (jmjC) domain-containing protein; CONTAINS InterPro DOMAIN/s: Transcription factor jumonji/aspartyl beta-hydroxylase (InterPro:IPR003347), Transcription factor jumonji (InterPro:IPR013129); BEST Arabidopsis thaliana protein match is: transcription factor jumonji (jmjC) domain-containing protein (TAIR:AT1G62310.1); Has 30201 Blast hits to 17322 proteins in 780 species:…	chr1	4034586	4038758	-		309	4037872	4040263	2.04	DHS-diminished in darkness		497	4038294	4040217	1.53	DHS-diminished in darkness
AT1G12030	protein_coding_gene		Protein of unknown function (DUF506) ; CONTAINS InterPro DOMAIN/s: Protein of unknown function DUF506, plant (InterPro:IPR006502); BEST Arabidopsis thaliana protein match is: Protein of unknown function (DUF506) (TAIR:AT1G62420.1); Has 393 Blast hits to 391 proteins in 26 species: Archae - 0; Bacteria - 4; Metazoa - 0; Fungi - 0; Plants - 387; Viruses - 0; Other Eukaryotes - 2 (source: NCBI BLink…	chr1	4064666	4066341	-		556	4066008	4067787	2.03	DHS-diminished in darkness		571	4066083	4067742	2.17	DHS-diminished in darkness
AT1G12060	protein_coding_gene	ATBAG5, BAG5, BCL-2-ASSOCIATED ATHANOGENE 5	A member of Arabidopsis BAG (Bcl-2-associated athanogene) proteins, plant homologs of mammalian regulators of apoptosis. Plant BAG proteins are multi-functional and remarkably similar to their animal counterparts, as they regulate apoptotic-like processes ranging from pathogen attack, to abiotic stress, to plant development.	chr1	4076333	4076981	+		459	4075777	4077809	2.13	DHS-diminished in darkness		504	4075986	4077688	1.56	DHS-diminished in darkness
AT1G12120	protein_coding_gene		Plant protein of unknown function (DUF863); CONTAINS InterPro DOMAIN/s: Protein of unknown function DUF863, plant (InterPro:IPR008581); BEST Arabidopsis thaliana protein match is: Plant protein of unknown function (DUF863) (TAIR:AT1G62530.2); Has 160 Blast hits to 145 proteins in 37 species: Archae - 0; Bacteria - 2; Metazoa - 12; Fungi - 14; Plants - 101; Viruses - 0; Other Eukaryotes - 31 (sour…	chr1	4114770	4117594	-		532	4116883	4119371	2.11	DHS-diminished in darkness		318	4116968	4118857	1.9	DHS-diminished in darkness
AT1G12130	protein_coding_gene		Flavin-binding monooxygenase family protein; FUNCTIONS IN: NADP or NADPH binding, monooxygenase activity, FAD binding, flavin-containing monooxygenase activity; INVOLVED IN: oxidation reduction; CONTAINS InterPro DOMAIN/s: Flavin-containing monooxygenase FMO (InterPro:IPR000960), Flavin-containing monooxygenase-like (InterPro:IPR020946); BEST Arabidopsis thaliana protein match is: Flavin-binding …	chr1	4118593	4120871	+		467	4116883	4119371	2.11	DHS-diminished in darkness		681	4116968	4118857	1.9	DHS-diminished in darkness
AT1G12260	protein_coding_gene	ANAC007, EMB2749, EMBRYO DEFECTIVE 2749, NAC 007, NAC007, VASCULAR RELATED NAC-DOMAIN PROTEIN 4, VND4	Encodes a NAC-domain transcription factor. Expressed in the vascular tissue.	chr1	4162831	4165852	-		1282	4166503	4167766	2.42	DHS-diminished in darkness		No Peak
AT1G12370	protein_coding_gene	PHOTOLYASE 1, PHR1, UV RESISTANCE 2, UVR2	encodes an amino acid sequence with significant homology to the recently characterized type II photolyases. The uvr2-1 mutant is unable to remove CPDs in vivo, and plant extracts lack detectable photolyase activity , is sensitive to UV-B and is an allele	chr1	4206373	4208951	-		401	4207486	4209616	2.72	DHS-diminished in darkness		2936	4208151	4209602	2.22	DHS-diminished in darkness
AT1G12380	protein_coding_gene		unknown protein; BEST Arabidopsis thaliana protein match is: unknown protein (TAIR:AT1G62870.1); Has 173 Blast hits to 170 proteins in 34 species: Archae - 0; Bacteria - 4; Metazoa - 25; Fungi - 8; Plants - 123; Viruses - 7; Other Eukaryotes - 6 (source: NCBI BLink).	chr1	4214261	4217132	-		318	4216304	4218597	2.17	DHS-diminished in darkness		291	4216345	4218501	2.08	DHS-diminished in darkness
AT1G12390	protein_coding_gene		Cornichon family protein; FUNCTIONS IN: molecular_function unknown; INVOLVED IN: intracellular signaling pathway; LOCATED IN: endomembrane system, membrane; CONTAINS InterPro DOMAIN/s: Cornichon (InterPro:IPR003377); BEST Arabidopsis thaliana protein match is: Cornichon family protein (TAIR:AT1G12340.1); Has 617 Blast hits to 617 proteins in 176 species: Archae - 0; Bacteria - 0; Metazoa - 324; F…	chr1	4220099	4221774	+		92	4219181	4220834	2.67	DHS-diminished in darkness		156	4219147	4220740	1.96	DHS-diminished in darkness
AT1G12400	protein_coding_gene		Nucleotide excision repair, TFIIH, subunit TTDA; FUNCTIONS IN: DNA binding; INVOLVED IN: nucleotide-excision repair; LOCATED IN: endomembrane system; EXPRESSED IN: 22 plant structures; EXPRESSED DURING: 13 growth stages; CONTAINS InterPro DOMAIN/s: Nucleotide excision repair, TFIIH, subunit TTDA (InterPro:IPR009400); BEST Arabidopsis thaliana protein match is: Nucleotide excision repair, TFIIH, s…	chr1	4221862	4222837	+		1855	4219181	4220834	2.67	DHS-diminished in darkness		1919	4219147	4220740	1.96	DHS-diminished in darkness
AT1G12470	protein_coding_gene		zinc ion binding; FUNCTIONS IN: zinc ion binding; EXPRESSED IN: 24 plant structures; EXPRESSED DURING: 13 growth stages; CONTAINS InterPro DOMAIN/s: Pep3/Vps18/deep orange (InterPro:IPR007810), Zinc finger, RING-type (InterPro:IPR001841); Has 495 Blast hits to 471 proteins in 206 species: Archae - 0; Bacteria - 2; Metazoa - 170; Fungi - 162; Plants - 42; Viruses - 0; Other Eukaryotes - 119 (sourc…	chr1	4251031	4257392	+		188	4250067	4251621	2.9	DHS-diminished in darkness		169	4250175	4251549	2.28	DHS-diminished in darkness
AT1G12700	protein_coding_gene	RNA PROCESSING FACTOR 1, RPF1	Encodes RNA PROCESSING FACTOR 1 (RPF1), a pentatricopeptide repeat (PPR) protein of the P-class containing canonical PPR-repeats. RPF1 is required for the 5閳?end processing of the nad4 mRNA in mitochondria. Ler and other accessions impaired in processing of the nad4 mRNA 5&#8242;-end, contain a single nucleotide polymorphism (SNP) 807 nucleotides downstream of the predicted translation start codo…	chr1	4323555	4326333	-		2617	4327804	4330097	2.05	DHS-diminished in darkness		2717	4327981	4330119	1.46	DHS-diminished in darkness
AT1G12710	protein_coding_gene	ATPP2-A12, PHLOEM PROTEIN 2-A12, PP2-A12	This gene is predicted to encode a protein with a PP2 domain. This domain in present in lectins found in squash and cucumber, suggesting that this protein could potentially have carbohydrate binding capabilities.	chr1	4326738	4328481	-		469	4327804	4330097	2.05	DHS-diminished in darkness		569	4327981	4330119	1.46	DHS-diminished in darkness
AT1G12850	protein_coding_gene		Phosphoglycerate mutase family protein; FUNCTIONS IN: catalytic activity; INVOLVED IN: N-terminal protein myristoylation, metabolic process; LOCATED IN: cellular_component unknown; EXPRESSED IN: 23 plant structures; EXPRESSED DURING: 14 growth stages; CONTAINS InterPro DOMAIN/s: Histidine phosphatase superfamily, clade-1 (InterPro:IPR013078), Uncharacterised conserved protein UCP036920, phosphogl…	chr1	4379706	4381612	-		1479	4381093	4385090	2.34	DHS-diminished in darkness		No Peak
AT1G12855	protein_coding_gene		F-box family protein; LOCATED IN: chloroplast; CONTAINS InterPro DOMAIN/s: F-box domain, cyclin-like (InterPro:IPR001810), F-box domain, Skp2-like (InterPro:IPR022364), F-box associated domain, type 1 (InterPro:IPR006527), F-box associated interaction domain (InterPro:IPR017451); BEST Arabidopsis thaliana protein match is: F-box and associated interaction domains-containing protein (TAIR:AT1G1320…	chr1	4382159	4383611	+		932	4381093	4385090	2.34	DHS-diminished in darkness		No Peak
AT1G12860	protein_coding_gene	ICE2, INDUCER OF CBF EXPRESSION 2, SCREAM 2, SCRM2	Encodes ICE2 (Inducer of CBF Expression 2), a transcription factor of the bHLH family that participates in the response to deep freezing through the cold acclimation-dependent pathway. Overexpression of ICE2 results in increased tolerance to deep freezing stress after cold acclimation.	chr1	4384352	4386610	+		1261	4381093	4385090	2.34	DHS-diminished in darkness		No Peak
AT1G12950	protein_coding_gene	ROOT HAIR SPECIFIC 2, RSH2	root hair specific 2 (RSH2); FUNCTIONS IN: antiporter activity, drug transmembrane transporter activity, transporter activity; INVOLVED IN: drug transmembrane transport, transmembrane transport; LOCATED IN: membrane; EXPRESSED IN: sperm cell, root hair, root; CONTAINS InterPro DOMAIN/s: Multi antimicrobial extrusion protein MatE (InterPro:IPR002528); BEST Arabidopsis thaliana protein match is: MA…	chr1	4419769	4422638	+		556	4418566	4419861	2.75	DHS-diminished in darkness		489	4418542	4420019	2.93	DHS-diminished in darkness
AT1G12990	protein_coding_gene		beta-1,4-N-acetylglucosaminyltransferase family protein; FUNCTIONS IN: transferase activity, transferring glycosyl groups, acetylglucosaminyltransferase activity; INVOLVED IN: protein amino acid N-linked glycosylation; LOCATED IN: membrane; EXPRESSED IN: 23 plant structures; EXPRESSED DURING: 13 growth stages; CONTAINS InterPro DOMAIN/s: Glycosyl transferase, family 17 (InterPro:IPR006813); BEST …	chr1	4433639	4436075	+		732	4431557	4434258	3.02	DHS-diminished in darkness		767	4431531	4434213	2.6	DHS-diminished in darkness
AT1G13080	protein_coding_gene	CYTOCHROME P450, FAMILY 71, SUBFAMILY B, POLYPEPTIDE 2, CYP71B2	cytochrome P450 monooxygenase	chr1	4459165	4460940	+		862	4456902	4459705	2.64	DHS-diminished in darkness		583	4457553	4459611	2.72	DHS-diminished in darkness
AT1G13605	protein_coding_gene		Encodes a defensin-like (DEFL) family protein.	chr1	4658537	4659106	+		1190	4656481	4658215	2.8	DHS-diminished in darkness		1346	4656478	4657905	2.05	DHS-diminished in darkness
AT1G13740	protein_coding_gene	ABI FIVE BINDING PROTEIN 2, AFP2	Encodes a member of a small plant-specific gene family whose members interact with ABI5 and appear to be involved in mediating stress responses. AFP2 mutants affect a number of ABA mediated processes such as germination and response to osmotic and sugar stress. AFP2 nuclear localization is stress dependent.	chr1	4713673	4715407	+		498	4712082	4714270	2.88	DHS-diminished in darkness		536	4712066	4714209	2.48	DHS-diminished in darkness
AT1G13790	protein_coding_gene	FACTOR OF DNA METHYLATION 4, FDM4	Belongs to a subgroup of SGS3-like proteins that act redundantly in RNA-directed DNA methylation: AT1G15910 (FDM1), AT4G00380 (FDM2), AT3G12550 (FDM3), AT1G13790 (FDM4), AT1G80790 (FDM5).	chr1	4727437	4730425	+		527	4726135	4727687	2.23	DHS-diminished in darkness		No Peak
AT1G13800	protein_coding_gene	EMBRYONIC FACTOR 19, FAC19	Encodes a PPR (pentatricopeptide repeat motif) protein that is essential for the initiation of zygotic embryogenesis.	chr1	4731055	4733707	-		808	4732902	4736129	2.62	DHS-diminished in darkness		1800	4734861	4736153	2.14	DHS-diminished in darkness
AT1G13810	protein_coding_gene		Restriction endonuclease, type II-like superfamily protein; FUNCTIONS IN: DNA binding, nuclease activity; INVOLVED IN: biological_process unknown; LOCATED IN: cellular_component unknown; EXPRESSED IN: 23 plant structures; EXPRESSED DURING: 13 growth stages; CONTAINS InterPro DOMAIN/s: YqaJ viral recombinase family (InterPro:IPR019080), Exonuclease, phage-type/RecB, C-terminal (InterPro:IPR011604)…	chr1	4734035	4735389	+		480	4732902	4736129	2.62	DHS-diminished in darkness		No Peak
AT1G13820	protein_coding_gene		alpha/beta-Hydrolases superfamily protein; FUNCTIONS IN: hydrolase activity, catalytic activity; CONTAINS InterPro DOMAIN/s: Epoxide hydrolase-like (InterPro:IPR000639), Alpha/beta hydrolase fold-1 (InterPro:IPR000073); BEST Arabidopsis thaliana protein match is: alpha/beta-Hydrolases superfamily protein (TAIR:AT5G39220.1); Has 7432 Blast hits to 7419 proteins in 1219 species: Archae - 99; Bacter…	chr1	4735546	4737808	+		1031	4732902	4736129	2.62	DHS-diminished in darkness		39	4734861	4736153	2.14	DHS-diminished in darkness
AT1G13940	protein_coding_gene		Plant protein of unknown function (DUF863); CONTAINS InterPro DOMAIN/s: Protein of unknown function DUF863, plant (InterPro:IPR008581); BEST Arabidopsis thaliana protein match is: Plant protein of unknown function (DUF863) (TAIR:AT1G69360.1); Has 222 Blast hits to 202 proteins in 28 species: Archae - 0; Bacteria - 4; Metazoa - 12; Fungi - 2; Plants - 194; Viruses - 0; Other Eukaryotes - 10 (sourc…	chr1	4762702	4766749	-		1247	4766021	4769972	2.65	DHS-diminished in darkness		1169	4766165	4769671	2.12	DHS-diminished in darkness
AT1G14350	protein_coding_gene	ATMYB124, FLP, FOUR LIPS, MYB DOMAIN PROTEIN 124, MYB124	Encodes a putative MYB transcription factor involved in stomata development, loss of FLP activity results in a failure of guard mother cells (GMCs) to adopt the guard cell fate, thus they continue to divide resulting in abnormal stomata consisting of clusters of numerous guard cell-like cells. This phenotype is enhanced in double mutants with MYB88.	chr1	4907952	4911080	+		1885	4903389	4908747	2.47	DHS-diminished in darkness		No Peak
AT1G14380	protein_coding_gene	IQ-DOMAIN 28, IQD28	IQ-domain 28 (IQD28); FUNCTIONS IN: calmodulin binding; INVOLVED IN: biological_process unknown; LOCATED IN: plasma membrane; EXPRESSED IN: 22 plant structures; EXPRESSED DURING: 13 growth stages; CONTAINS InterPro DOMAIN/s: IQ calmodulin-binding region (InterPro:IPR000048); BEST Arabidopsis thaliana protein match is: IQ-domain 29 (TAIR:AT2G02790.1); Has 6802 Blast hits to 5296 proteins in 468 sp…	chr1	4918009	4921596	-		509	4920855	4923356	2.8	DHS-diminished in darkness		520	4920999	4923111	2.2	DHS-diminished in darkness
AT1G14390	protein_coding_gene		Leucine-rich repeat protein kinase family protein; FUNCTIONS IN: protein serine/threonine kinase activity, protein kinase activity, ATP binding; INVOLVED IN: transmembrane receptor protein tyrosine kinase signaling pathway, protein amino acid phosphorylation; LOCATED IN: endomembrane system; EXPRESSED IN: inflorescence meristem, root, flower; EXPRESSED DURING: petal differentiation and expansion …	chr1	4924276	4926794	+		2171	4920855	4923356	2.8	DHS-diminished in darkness		2221	4920999	4923111	2.2	DHS-diminished in darkness
AT1G14420	protein_coding_gene	AT59	AT59; FUNCTIONS IN: lyase activity, pectate lyase activity; INVOLVED IN: plant-type cell wall organization; LOCATED IN: endomembrane system; EXPRESSED IN: 9 plant structures; EXPRESSED DURING: L mature pollen stage, M germinated pollen stage, 4 anthesis, C globular stage, petal differentiation and expansion stage; CONTAINS InterPro DOMAIN/s: Pectin lyase fold/virulence factor (InterPro:IPR011050)…	chr1	4931565	4933515	-		1429	4933289	4936601	2.73	DHS-diminished in darkness		1437	4933283	4936622	2.31	DHS-diminished in darkness
AT1G14430	protein_coding_gene		glyoxal oxidase-related protein; FUNCTIONS IN: molecular_function unknown; INVOLVED IN: biological_process unknown; LOCATED IN: endomembrane system; CONTAINS InterPro DOMAIN/s: Galactose oxidase/kelch, beta-propeller (InterPro:IPR011043), Galactose oxidase, beta-propeller (InterPro:IPR015916), Immunoglobulin E-set (InterPro:IPR014756), Glyoxal oxidase, N-terminal (InterPro:IPR009880), Domain of u…	chr1	4934119	4936100	+		825	4933289	4936601	2.73	DHS-diminished in darkness		833	4933283	4936622	2.31	DHS-diminished in darkness
AT1G14440	protein_coding_gene	ATHB31, FLORAL TRANSITION AT THE MERISTEM2, FTM2, HB31, HOMEOBOX PROTEIN 31, ZHD4, ZINC FINGER HOMEODOMAIN 4	homeobox protein 31 (HB31); FUNCTIONS IN: DNA binding, sequence-specific DNA binding transcription factor activity; INVOLVED IN: regulation of transcription; LOCATED IN: cellular_component unknown; EXPRESSED IN: 17 plant structures; EXPRESSED DURING: 11 growth stages; CONTAINS InterPro DOMAIN/s: Homeobox domain, ZF-HD class (InterPro:IPR006455), ZF-HD homeobox protein, Cys/His-rich dimerisation d…	chr1	4938823	4940903	-		749	4939842	4943463	2.14	DHS-diminished in darkness		1706	4941979	4943239	1.59	DHS-diminished in darkness
AT1G14610	protein_coding_gene	TWIN 2, TWN2, VALRS, VALYL TRNA SYNTHETASE	Required for proper proliferation of basal cells.	chr1	5008243	5014533	-		2568	5015406	5018797	2	DHS-diminished in darkness		2926	5016083	5018835	2.01	DHS-diminished in darkness
AT1G14620	protein_coding_gene	DECOY	DECOY (DECOY); CONTAINS InterPro DOMAIN/s: Ribosomal protein L46 (InterPro:IPR021757); Has 274 Blast hits to 274 proteins in 142 species: Archae - 0; Bacteria - 2; Metazoa - 83; Fungi - 120; Plants - 46; Viruses - 0; Other Eukaryotes - 23 (source: NCBI BLink).	chr1	5014752	5016604	-		497	5015406	5018797	2	DHS-diminished in darkness		855	5016083	5018835	2.01	DHS-diminished in darkness
AT1G14630	protein_coding_gene		unknown protein; BEST Arabidopsis thaliana protein match is: unknown protein (TAIR:AT2G01990.1); Has 125 Blast hits to 123 proteins in 14 species: Archae - 0; Bacteria - 0; Metazoa - 0; Fungi - 0; Plants - 125; Viruses - 0; Other Eukaryotes - 0 (source: NCBI BLink).	chr1	5019954	5021537	+		2853	5015406	5018797	2	DHS-diminished in darkness		2495	5016083	5018835	2.01	DHS-diminished in darkness
AT1G14686	protein_coding_gene		ENTH/ANTH/VHS superfamily protein; FUNCTIONS IN: phospholipid binding, clathrin binding, binding, phosphatidylinositol binding; INVOLVED IN: clathrin coat assembly; LOCATED IN: clathrin coat; CONTAINS InterPro DOMAIN/s: Epsin-like, N-terminal (InterPro:IPR013809), Clathrin adaptor, phosphoinositide-binding, GAT-like (InterPro:IPR014712), ANTH (InterPro:IPR011417), ENTH/VHS (InterPro:IPR008942); B…	chr1	5045780	5046800	-		1786	5046921	5050253	2.02	DHS-diminished in darkness		1306	5046742	5049471	1.64	DHS-diminished in darkness
AT1G14687	protein_coding_gene	ATHB32, HB32, HOMEOBOX PROTEIN 32, ZHD14, ZINC FINGER HOMEODOMAIN 14	homeobox protein 32 (HB32); FUNCTIONS IN: DNA binding, sequence-specific DNA binding transcription factor activity; INVOLVED IN: regulation of transcription; EXPRESSED IN: 8 plant structures; EXPRESSED DURING: F mature embryo stage, petal differentiation and expansion stage, E expanded cotyledon stage, D bilateral stage; CONTAINS InterPro DOMAIN/s: Homeobox domain, ZF-HD class (InterPro:IPR006455…	chr1	5047802	5048612	+		784	5046921	5050253	2.02	DHS-diminished in darkness		304	5046742	5049471	1.64	DHS-diminished in darkness
AT1G14750	protein_coding_gene	SDS, SOLO DANCERS	Encodes a meiotic cyclin-like protein, distinct from all other known Arabidopsis cyclins. It is not required for meiotic DSB formation but is necessary for meiotic DSB repair via the homologous chromosome.	chr1	5079406	5082520	-		292	5081924	5083701	1.99	DHS-diminished in darkness		332	5081946	5083759	1.68	DHS-diminished in darkness
AT1G14755	protein_coding_gene		Encodes a defensin-like (DEFL) family protein.	chr1	5083741	5084342	+		929	5081924	5083701	1.99	DHS-diminished in darkness		889	5081946	5083759	1.68	DHS-diminished in darkness
AT1G14770	protein_coding_gene		RING/FYVE/PHD zinc finger superfamily protein; FUNCTIONS IN: zinc ion binding; INVOLVED IN: biological_process unknown; LOCATED IN: cellular_component unknown; EXPRESSED IN: 13 plant structures; EXPRESSED DURING: 7 growth stages; CONTAINS InterPro DOMAIN/s: Zinc finger, PHD-type, conserved site (InterPro:IPR019786), Zinc finger, FYVE/PHD-type (InterPro:IPR011011); BEST Arabidopsis thaliana protei…	chr1	5086625	5088846	-		1435	5088289	5092275	2.3	DHS-diminished in darkness		2139	5088329	5093641	2.24	DHS-diminished in darkness
AT1G14780	protein_coding_gene		MAC/Perforin domain-containing protein; CONTAINS InterPro DOMAIN/s: Membrane attack complex component/perforin (MACPF) domain (InterPro:IPR020864); BEST Arabidopsis thaliana protein match is: MAC/Perforin domain-containing protein (TAIR:AT4G24290.2); Has 221 Blast hits to 220 proteins in 25 species: Archae - 0; Bacteria - 0; Metazoa - 19; Fungi - 0; Plants - 202; Viruses - 0; Other Eukaryotes - 0…	chr1	5090989	5094152	+		708	5088289	5092275	2.3	DHS-diminished in darkness		4	5088329	5093641	2.24	DHS-diminished in darkness
AT1G14920	protein_coding_gene	GAI, GIBBERELLIC ACID INSENSITIVE, RESTORATION ON GROWTH ON AMMONIA 2, RGA2	Similar to a putative transcription factor and transcriptional coactivators. Repressor of GA responses and involved in gibberellic acid mediated signaling. Member of the DELLA proteins that restrain the cell proliferation and expansion that drives plant growth. The protein undergoes degradation in response to GA via the 26S proteasome. GAI may be involved in reducing ROS accumulation in response …	chr1	5149225	5151354	+		1637	5145413	5149764	2.12	DHS-diminished in darkness		2532	5150688	5152625	1.58	DHS-diminished in darkness
AT1G15020	protein_coding_gene	ATQSOX1, QSO2, QSOX1, QUIESCIN-SULFHYDRYL OXIDASE 1	Encodes a protein disulfide isomerase-like (PDIL) protein, a member of a multigene family within the thioredoxin (TRX) superfamily. This protein also belongs to the quiescin-sulfhydryl oxidase (QSOX) family, which possess an Erv1-like domain at the COOH terminus in addition to a TRX domain.	chr1	5173124	5176223	-		663	5175608	5178165	2.16	DHS-diminished in darkness		No Peak
AT1G15030	protein_coding_gene		Encodes a Cysteine-rich peptide (CRP) family protein	chr1	5177528	5180049	+		642	5175608	5178165	2.16	DHS-diminished in darkness		No Peak
AT1G15100	protein_coding_gene	RHA2A, RING-H2 FINGER A2A	Encodes a putative RING-H2 finger protein RHA2a.	chr1	5193425	5194203	-		1773	5193834	5198119	2.67	DHS-diminished in darkness		2500	5195244	5198163	1.91	DHS-diminished in darkness
AT1G15165	protein_coding_gene		RING/FYVE/PHD zinc finger superfamily protein; FUNCTIONS IN: ubiquitin-protein ligase activity; INVOLVED IN: protein ubiquitination; LOCATED IN: ubiquitin ligase complex; CONTAINS InterPro DOMAIN/s: U box domain (InterPro:IPR003613); BEST Arabidopsis thaliana protein match is: ARM repeat superfamily protein (TAIR:AT1G67530.2); Has 427 Blast hits to 408 proteins in 25 species: Archae - 0; Bacteria…	chr1	5217718	5220113	-		86	5219526	5220874	2.01	DHS-diminished in darkness		163	5219554	5220998	2.01	DHS-diminished in darkness
AT1G15170	protein_coding_gene		MATE efflux family protein; FUNCTIONS IN: antiporter activity, drug transmembrane transporter activity, transporter activity; INVOLVED IN: drug transmembrane transport, transmembrane transport; LOCATED IN: chloroplast, membrane; EXPRESSED IN: 17 plant structures; EXPRESSED DURING: 9 growth stages; CONTAINS InterPro DOMAIN/s: MATE family transporter related protein (InterPro:IPR015521), Multi anti…	chr1	5220640	5222973	+		441	5219526	5220874	2.01	DHS-diminished in darkness		364	5219554	5220998	2.01	DHS-diminished in darkness
AT1G15370	protein_coding_gene		SNARE-like superfamily protein; FUNCTIONS IN: molecular_function unknown; INVOLVED IN: transport; EXPRESSED IN: 24 plant structures; EXPRESSED DURING: 15 growth stages; CONTAINS InterPro DOMAIN/s: Longin-like (InterPro:IPR011012); Has 91 Blast hits to 91 proteins in 35 species: Archae - 0; Bacteria - 0; Metazoa - 0; Fungi - 12; Plants - 67; Viruses - 0; Other Eukaryotes - 12 (source: NCBI BLink).	chr1	5287046	5288577	+		176	5286281	5287460	2.41	DHS-diminished in darkness		247	5286212	5287386	1.76	DHS-diminished in darkness
AT1G15690	protein_coding_gene	ARABIDOPSIS THALIANA V-PPASE 3, ATAVP1, ATAVP3, ATVHP1;1, AVP-3, AVP1, FUGU 5, FUGU5, VHP1	Encodes a H(+)-translocating (pyrophosphate-energized) inorganic pyrophosphatase (H(+)-PPase; EC 3.6.1.1) located in the vacuolar membrane. Expression is found in all tissues examined, including meristems and floral organ primordium. Expression is particularly enhanced in pollen, and is repressed by light. Over expression and loss of function phenotypes suggest AVP1 is involved in regulation of a…	chr1	5398989	5402733	+		1398	5395517	5399667	2.22	DHS-diminished in darkness		1427	5395517	5399608	1.62	DHS-diminished in darkness
AT1G15820	protein_coding_gene	CP24, LHCB6, LIGHT HARVESTING COMPLEX PHOTOSYSTEM II SUBUNIT 6	Lhcb6 protein (Lhcb6), light harvesting complex of photosystem II.	chr1	5446461	5447859	-		92	5447257	5448647	2.4	DHS-diminished in darkness		No Peak
AT1G15825	protein_coding_gene		hydroxyproline-rich glycoprotein family protein; Has 11879 Blast hits to 5508 proteins in 628 species: Archae - 56; Bacteria - 1752; Metazoa - 3397; Fungi - 734; Plants - 3913; Viruses - 567; Other Eukaryotes - 1460 (source: NCBI BLink).	chr1	5448148	5448529	-		578	5447257	5448647	2.4	DHS-diminished in darkness		No Peak
AT1G15830	protein_coding_gene		unknown protein; Has 165982 Blast hits to 57214 proteins in 2459 species: Archae - 263; Bacteria - 44622; Metazoa - 55751; Fungi - 10656; Plants - 17613; Viruses - 2527; Other Eukaryotes - 34550 (source: NCBI BLink).	chr1	5448725	5450177	+		774	5447257	5448647	2.4	DHS-diminished in darkness		No Peak
AT1G16260	protein_coding_gene		Wall-associated kinase family protein; FUNCTIONS IN: kinase activity; INVOLVED IN: protein amino acid phosphorylation; LOCATED IN: endomembrane system, integral to membrane; EXPRESSED IN: 19 plant structures; EXPRESSED DURING: 13 growth stages; CONTAINS InterPro DOMAIN/s: Wall-associated kinase (InterPro:IPR013695), EGF-like calcium-binding, conserved site (InterPro:IPR018097), Protein kinase, ca…	chr1	5559578	5562113	-		206	5560908	5563731	2.33	DHS-diminished in darkness		492	5561460	5563750	1.62	DHS-diminished in darkness
AT1G16270	protein_coding_gene		Protein kinase superfamily protein with octicosapeptide/Phox/Bem1p domain; FUNCTIONS IN: protein serine/threonine/tyrosine kinase activity, protein kinase activity; INVOLVED IN: protein amino acid phosphorylation; LOCATED IN: cytosol, nucleus; CONTAINS InterPro DOMAIN/s: Octicosapeptide/Phox/Bem1p (InterPro:IPR000270), Protein kinase, ATP binding site (InterPro:IPR017441), Protein kinase, catalyt…	chr1	5563086	5568368	+		767	5560908	5563731	2.33	DHS-diminished in darkness		481	5561460	5563750	1.62	DHS-diminished in darkness
AT1G16280	protein_coding_gene	ARABIDOPSIS THALIANA RNA HELICASE 36, ATRH36, RH36, RNA HELICASE 36, SLOW WALKER 3, SWA3	Encodes a putative DEAD-box RNA helicase. Essential for female gametogenesis.	chr1	5568481	5570487	-		191	5569933	5571425	2.34	DHS-diminished in darkness		No Peak
AT1G16290	protein_coding_gene		FUNCTIONS IN: molecular_function unknown; INVOLVED IN: biological_process unknown; LOCATED IN: chloroplast, vacuole; EXPRESSED IN: 19 plant structures; EXPRESSED DURING: 11 growth stages; CONTAINS InterPro DOMAIN/s: Lytic transglycosylase-like, catalytic (InterPro:IPR008258); Has 171 Blast hits to 155 proteins in 40 species: Archae - 0; Bacteria - 54; Metazoa - 0; Fungi - 0; Plants - 55; Viruses …	chr1	5570752	5573538	-		600	5573433	5574845	2.68	DHS-diminished in darkness		611	5573441	5574857	2.35	DHS-diminished in darkness
AT1G16300	protein_coding_gene	GAPCP-2, GLYCERALDEHYDE-3-PHOSPHATE DEHYDROGENASE OF PLASTID 2	Encodes one of the chloroplast/plastid localized GAPDH isoforms (GAPCp1/At1g79530 and GAPCp2/At1g16300). gapcp double mutants display a drastic phenotype of arrested root development, dwarfism and sterility. GAPCps are important for the synthesis of serine in roots.	chr1	5574309	5577622	+		171	5573433	5574845	2.68	DHS-diminished in darkness		160	5573441	5574857	2.35	DHS-diminished in darkness
AT1G16480	protein_coding_gene		Tetratricopeptide repeat (TPR)-like superfamily protein; CONTAINS InterPro DOMAIN/s: Pentatricopeptide repeat (InterPro:IPR002885); BEST Arabidopsis thaliana protein match is: Pentatricopeptide repeat (PPR) superfamily protein (TAIR:AT4G13650.1); Has 59612 Blast hits to 13645 proteins in 226 species: Archae - 0; Bacteria - 4; Metazoa - 112; Fungi - 34; Plants - 58832; Viruses - 0; Other Eukaryote…	chr1	5625698	5628656	-		479	5628411	5629860	2.46	DHS-diminished in darkness		No Peak
AT1G16489	ncRNA		Potential natural antisense gene, locus overlaps with AT1G16490	chr1	5629215	5630488	+		80	5628411	5629860	2.46	DHS-diminished in darkness		No Peak
AT1G16500	protein_coding_gene		unknown protein; BEST Arabidopsis thaliana protein match is: unknown protein (TAIR:AT1G79160.1); Has 136 Blast hits to 134 proteins in 17 species: Archae - 0; Bacteria - 0; Metazoa - 0; Fungi - 4; Plants - 131; Viruses - 1; Other Eukaryotes - 0 (source: NCBI BLink).	chr1	5639031	5640173	+		306	5637987	5639465	1.82	DHS-diminished in darkness		377	5637845	5639463	1.61	DHS-diminished in darkness
AT1G16700	protein_coding_gene		Alpha-helical ferredoxin; FUNCTIONS IN: NADH dehydrogenase (ubiquinone) activity, metal ion binding; INVOLVED IN: oxidation reduction; LOCATED IN: mitochondrion, respiratory chain complex I; CONTAINS InterPro DOMAIN/s: 4Fe-4S binding domain (InterPro:IPR001450), NADH-quinone oxidoreductase, chain I (InterPro:IPR010226), 4Fe-4S ferredoxin, iron-sulphur binding, conserved site (InterPro:IPR017900),…	chr1	5709724	5711902	+		25	5708979	5710420	3.08	DHS-diminished in darkness		91	5708961	5710306	2.17	DHS-diminished in darkness
AT1G16705	protein_coding_gene		p300/CBP acetyltransferase-related protein-related; BEST Arabidopsis thaliana protein match is: histone acetyltransferase of the CBP family 12 (TAIR:AT1G16710.2); Has 35333 Blast hits to 34131 proteins in 2444 species: Archae - 798; Bacteria - 22429; Metazoa - 974; Fungi - 991; Plants - 531; Viruses - 0; Other Eukaryotes - 9610 (source: NCBI BLink).	chr1	5712087	5713752	+		2388	5708979	5710420	3.08	DHS-diminished in darkness		2454	5713103	5714875	1.6	DHS-diminished in darkness
AT1G16750	protein_coding_gene		Protein of unknown function, DUF547; CONTAINS InterPro DOMAIN/s: Protein of unknown function DUF547 (InterPro:IPR006869); BEST Arabidopsis thaliana protein match is: Protein of unknown function, DUF547 (TAIR:AT3G13000.2); Has 699 Blast hits to 674 proteins in 105 species: Archae - 2; Bacteria - 80; Metazoa - 34; Fungi - 2; Plants - 533; Viruses - 0; Other Eukaryotes - 48 (source: NCBI BLink).	chr1	5729096	5731870	-		971	5732221	5733462	2.13	DHS-diminished in darkness		553	5731458	5733388	1.86	DHS-diminished in darkness
AT1G16760	protein_coding_gene		Protein kinase protein with adenine nucleotide alpha hydrolases-like domain; FUNCTIONS IN: protein serine/threonine kinase activity, protein kinase activity, kinase activity, ATP binding; INVOLVED IN: protein amino acid phosphorylation, response to stress; LOCATED IN: cellular_component unknown; EXPRESSED IN: male gametophyte, flower, pollen tube; EXPRESSED DURING: L mature pollen stage, M germin…	chr1	5734233	5737307	+		1392	5732221	5733462	2.13	DHS-diminished in darkness		1810	5731458	5733388	1.86	DHS-diminished in darkness
AT1G16780	protein_coding_gene	ATVHP2;2, VHP2;2	Encodes a type II H+-PPases that localizes to and function as a proton pump of the Golgi apparatus in most tissues except for mature leaves.	chr1	5739298	5744214	-		343	5743324	5745791	2.75	DHS-diminished in darkness		133	5743607	5745088	2.43	DHS-diminished in darkness
AT1G16790	protein_coding_gene		ribosomal protein-related; FUNCTIONS IN: molecular_function unknown; INVOLVED IN: biological_process unknown; LOCATED IN: chloroplast thylakoid membrane, chloroplast, chloroplast envelope; EXPRESSED IN: 19 plant structures; EXPRESSED DURING: 11 growth stages; Has 10 Blast hits to 10 proteins in 6 species: Archae - 0; Bacteria - 0; Metazoa - 0; Fungi - 0; Plants - 10; Viruses - 0; Other Eukaryotes…	chr1	5744552	5745209	+		5	5743324	5745791	2.75	DHS-diminished in darkness		205	5743607	5745088	2.43	DHS-diminished in darkness
AT1G17050	protein_coding_gene	ATSPS2, SOLANESYL DIPHOSPHATE SYNTHASE 2, SPS2	Encodes one of the two paralogous solanesyl diphosphate synthases - SPS1 (At1g78510) and SPS2 (At1g17050) - that assemble the side-chain of plastoquinone-9 in plastids.	chr1	5829079	5831343	+		274	5827952	5829660	2.89	DHS-diminished in darkness		No Peak
AT1G17200	protein_coding_gene		Uncharacterised protein family (UPF0497); CONTAINS InterPro DOMAIN/s: Uncharacterised protein family UPF0497, trans-membrane plant (InterPro:IPR006702), Uncharacterised protein family UPF0497, trans-membrane plant subgroup (InterPro:IPR006459); BEST Arabidopsis thaliana protein match is: Uncharacterised protein family (UPF0497) (TAIR:AT3G14380.1); Has 681 Blast hits to 681 proteins in 21 species:…	chr1	5878399	5880041	+		1088	5875986	5878638	1.96	DHS-diminished in darkness		1417	5876018	5877946	1.38	DHS-diminished in darkness
AT1G17280	protein_coding_gene	UBC34, UBIQUITIN-CONJUGATING ENZYME 34	ubiquitin-conjugating enzyme 34 (UBC34); CONTAINS InterPro DOMAIN/s: Ubiquitin-conjugating enzyme/RWD-like (InterPro:IPR016135), Ubiquitin-conjugating enzyme, E2 (InterPro:IPR000608); BEST Arabidopsis thaliana protein match is: ubiquitin-conjugating enzyme 33 (TAIR:AT5G50430.2); Has 7599 Blast hits to 7596 proteins in 375 species: Archae - 0; Bacteria - 0; Metazoa - 3285; Fungi - 1587; Plants - 1…	chr1	5916870	5920089	-		1416	5919420	5923592	2.64	DHS-diminished in darkness		199	5919457	5921119	2.05	DHS-diminished in darkness
AT1G17285	protein_coding_gene		unknown protein; FUNCTIONS IN: molecular_function unknown; INVOLVED IN: biological_process unknown; LOCATED IN: endomembrane system; BEST Arabidopsis thaliana protein match is: unknown protein (TAIR:AT1G17300.1); Has 35333 Blast hits to 34131 proteins in 2444 species: Archae - 798; Bacteria - 22429; Metazoa - 974; Fungi - 991; Plants - 531; Viruses - 0; Other Eukaryotes - 9610 (source: NCBI BLink…	chr1	5920773	5921415	+		732	5919420	5923592	2.64	DHS-diminished in darkness		485	5919457	5921119	2.05	DHS-diminished in darkness
AT1G17290	protein_coding_gene	ALAAT1, ALANINE AMINOTRANSFERAS	Encodes for alanine aminotransferase (ALAAT1), involved in alanine catabolism during plants recovery from hypoxia	chr1	5922629	5926400	+		1124	5919420	5923592	2.64	DHS-diminished in darkness		308	5921311	5923331	1.75	DHS-diminished in darkness
AT1G17360	protein_coding_gene		BEST Arabidopsis thaliana protein match is: COP1-interacting protein-related (TAIR:AT1G72410.1); Has 9949 Blast hits to 7480 proteins in 576 species: Archae - 12; Bacteria - 1007; Metazoa - 3636; Fungi - 982; Plants - 444; Viruses - 50; Other Eukaryotes - 3818 (source: NCBI BLink).	chr1	5946763	5951473	+		1006	5944231	5947285	2.27	DHS-diminished in darkness		1013	5944328	5947172	1.95	DHS-diminished in darkness
AT1G17420	protein_coding_gene	ARABIDOPSIS THALIANA LIPOXYGENASE 3, ATLOX3, LIPOXYGENASE 3, LOX3	LOX3 encode a Lipoxygenase. Lipoxygenases (LOXs) catalyze the oxygenation of fatty acids (FAs).	chr1	5977410	5981480	+		89	5976663	5977981	2.81	DHS-diminished in darkness		562	5975849	5977847	1.97	DHS-diminished in darkness
AT1G17430	protein_coding_gene		alpha/beta-Hydrolases superfamily protein; FUNCTIONS IN: hydrolase activity; INVOLVED IN: biological_process unknown; LOCATED IN: endomembrane system; EXPRESSED IN: 24 plant structures; EXPRESSED DURING: 13 growth stages; CONTAINS InterPro DOMAIN/s: Alpha/beta hydrolase fold-1 (InterPro:IPR000073); BEST Arabidopsis thaliana protein match is: alpha/beta-Hydrolases superfamily protein (TAIR:AT1G726…	chr1	5982266	5984013	+		584	5980638	5982727	2.25	DHS-diminished in darkness		639	5980591	5982663	1.95	DHS-diminished in darkness
AT1G17470	protein_coding_gene	ATDRG, ATDRG1, DEVELOPMENTALLY REGULATED G-PROTEIN 1, DRG1	Encodes a member of the DRG (developmentally regulated G-protein) family expressed throughout the plant, with highest expression in actively growing tissues. Has GTPase activity.	chr1	6002911	6006405	+		21	6002195	6003586	2.86	DHS-diminished in darkness		71	6002150	6003530	2	DHS-diminished in darkness
AT1G17500	protein_coding_gene		ATPase E1-E2 type family protein / haloacid dehalogenase-like hydrolase family protein; FUNCTIONS IN: ATPase activity, coupled to transmembrane movement of ions, phosphorylative mechanism; INVOLVED IN: metabolic process, ATP biosynthetic process, phospholipid transport; LOCATED IN: integral to membrane, membrane; EXPRESSED IN: 23 plant structures; EXPRESSED DURING: 13 growth stages; CONTAINS Inte…	chr1	6018756	6023503	+		1501	6016102	6018409	2.39	DHS-diminished in darkness		2386	6014249	6018491	2.39	DHS-diminished in darkness
AT1G17710	protein_coding_gene	ARABIDOPSIS THALIANA PHOSPHOETHANOLAMINE/PHOSPHOCHOLINE PHOSPHATASE 1, ATPEPC1, PEPC1, PHOSPHOETHANOLAMINE/PHOSPHOCHOLINE PHOSPHATASE 1	Encodes a phosphoethanolamine/phosphocholine phosphatase. It is likely to be involved in the liberation of inorganic phosphate from intracellular sources. Expression is upregulated in the shoot of cax1/cax3 mutant.	chr1	6090559	6092027	-		624	6091254	6094049	1.7	DHS-diminished in darkness		414	6091582	6093282	1.67	DHS-diminished in darkness
AT1G17750	protein_coding_gene	ATPEPR2, PEP1 RECEPTOR 2, PEPR2	Encodes PEPR2, a plasma membrane leucine-rich repeat receptor kinase functioning as a receptor for the Pep1 and Pep2 peptides. Pep1 and Pep2 are amino acids that induce the transcription of defense-related genes.	chr1	6106655	6110120	+		622	6104951	6107117	1.97	DHS-diminished in darkness		No Peak
AT1G17870	protein_coding_gene	ATEGY3, EGY3, ETHYLENE-DEPENDENT GRAVITROPISM-DEFICIENT AND YELLOW-GREEN-LIKE 3	S2P-like putative metalloprotease, also contain transmembrane helices near their C-termini and many of them, five of seven, contain a conserved zinc-binding motif HEXXH. Homolog of EGY1. Each of the EGY1 and EGY-like proteins share two additional highly conserved motifs, the previously reported NPDG motif (aa 442閳?54 in EGY1, Rudner et al., 1999) and a newly defined GNLR motif (aa 171閳?79 in EGY1…	chr1	6149938	6152222	-		2732	6153282	6156627	2.05	DHS-diminished in darkness		2755	6153363	6156592	1.87	DHS-diminished in darkness
AT1G17880	protein_coding_gene	ATBTF3, BASIC TRANSCRIPTION FACTOR 3, BTF3	basic transcription factor 3 (BTF3); FUNCTIONS IN: sequence-specific DNA binding transcription factor activity; INVOLVED IN: response to salt stress; LOCATED IN: cellular_component unknown; EXPRESSED IN: 24 plant structures; EXPRESSED DURING: 15 growth stages; CONTAINS InterPro DOMAIN/s: Nascent polypeptide-associated complex NAC (InterPro:IPR002715); BEST Arabidopsis thaliana protein match is: N…	chr1	6152408	6153982	-		972	6153282	6156627	2.05	DHS-diminished in darkness		995	6153363	6156592	1.87	DHS-diminished in darkness
AT1G17890	protein_coding_gene	GER2	GER2; FUNCTIONS IN: coenzyme binding, binding, catalytic activity; INVOLVED IN: GDP-L-fucose biosynthetic process, cellular metabolic process, metabolic process; LOCATED IN: cellular_component unknown; EXPRESSED IN: 23 plant structures; EXPRESSED DURING: 13 growth stages; CONTAINS InterPro DOMAIN/s: NAD-dependent epimerase/dehydratase (InterPro:IPR001509), NAD(P)-binding domain (InterPro:IPR01604…	chr1	6154290	6155681	-		727	6153282	6156627	2.05	DHS-diminished in darkness		775	6153363	6156592	1.87	DHS-diminished in darkness
AT1G17980	protein_coding_gene	PAPS1, POLY(A) POLYMERASE 1	Encodes a poly(A) polymerase. Located in the nucleus.	chr1	6187506	6191708	-		2661	6193241	6195498	2.5	DHS-diminished in darkness		28	6191066	6192406	1.42	DHS-diminished in darkness
AT1G17990	protein_coding_gene		FMN-linked oxidoreductases superfamily protein; FUNCTIONS IN: oxidoreductase activity, FMN binding, catalytic activity; INVOLVED IN: metabolic process; CONTAINS InterPro DOMAIN/s: NADH:flavin oxidoreductase/NADH oxidase, N-terminal (InterPro:IPR001155), Aldolase-type TIM barrel (InterPro:IPR013785); BEST Arabidopsis thaliana protein match is: FMN-linked oxidoreductases superfamily protein (TAIR:A…	chr1	6192070	6194093	-		276	6193241	6195498	2.5	DHS-diminished in darkness		128	6193248	6195194	2.18	DHS-diminished in darkness
AT1G18020	protein_coding_gene		FMN-linked oxidoreductases superfamily protein; FUNCTIONS IN: oxidoreductase activity, FMN binding, catalytic activity; INVOLVED IN: metabolic process; CONTAINS InterPro DOMAIN/s: NADH:flavin oxidoreductase/NADH oxidase, N-terminal (InterPro:IPR001155), Aldolase-type TIM barrel (InterPro:IPR013785); BEST Arabidopsis thaliana protein match is: FMN-linked oxidoreductases superfamily protein (TAIR:A…	chr1	6202248	6203918	+		565	6200409	6202958	2.75	DHS-diminished in darkness		459	6200823	6202755	2.23	DHS-diminished in darkness
AT1G18030	protein_coding_gene		Protein phosphatase 2C family protein; FUNCTIONS IN: protein serine/threonine phosphatase activity, catalytic activity; INVOLVED IN: biological_process unknown; LOCATED IN: cellular_component unknown; EXPRESSED IN: 22 plant structures; EXPRESSED DURING: 13 growth stages; CONTAINS InterPro DOMAIN/s: Protein phosphatase 2C-related (InterPro:IPR001932), Protein phosphatase 2C (InterPro:IPR015655), P…	chr1	6204342	6206988	+		2659	6200409	6202958	2.75	DHS-diminished in darkness		2553	6200823	6202755	2.23	DHS-diminished in darkness
AT1G18150	protein_coding_gene	ATMPK8, MPK8	Encodes mitogen-activated protein kinase 8 (MPK8). MPK8 connects protein phosphorylation, Ca2+, and ROS in the wound-signaling pathway.	chr1	6244297	6247812	-		562	6247252	6249497	3.12	DHS-diminished in darkness		521	6247245	6249422	2.48	DHS-diminished in darkness
AT1G18160	protein_coding_gene		Protein kinase superfamily protein; FUNCTIONS IN: protein serine/threonine/tyrosine kinase activity, kinase activity; INVOLVED IN: protein amino acid phosphorylation; LOCATED IN: plasma membrane; EXPRESSED IN: 22 plant structures; EXPRESSED DURING: 13 growth stages; CONTAINS InterPro DOMAIN/s: Protein kinase, ATP binding site (InterPro:IPR017441), Serine/threonine-protein kinase domain (InterPro:…	chr1	6248792	6254039	+		418	6247252	6249497	3.12	DHS-diminished in darkness		459	6247245	6249422	2.48	DHS-diminished in darkness
AT1G18330	protein_coding_gene	EARLY-PHYTOCHROME-RESPONSIVE1, EPR1, REVEILLE 7, RVE7	EARLY-PHYTOCHROME-RESPONSIVE1	chr1	6305965	6308013	-		555	6307378	6309759	2.41	DHS-diminished in darkness		477	6307428	6309553	2.23	DHS-diminished in darkness
AT1G18415	ncRNA		Potential natural antisense gene, locus overlaps with AT1G18420	chr1	6343095	6345662	-		2399	6347400	6348724	2.4	DHS-diminished in darkness		2393	6347405	6348706	1.72	DHS-diminished in darkness
AT1G18450	protein_coding_gene	ACTIN-RELATED PROTEIN 4, ARP4, ATARP4	Encodes a gene similar to actin-related proteins in other organisms. Member of nuclear ARP family of genes. Component of chromatin remodeling complexes, involved in chromatin-mediated gene regulation. Phenotype of the arp4-1 mutant allele revealed partial sterility due to defects in anther development. Targeting the distinct, 3' UTR of AtARP4 transcripts with RNA interference caused a drastic red…	chr1	6348106	6351975	+		45	6347400	6348724	2.4	DHS-diminished in darkness		51	6347405	6348706	1.72	DHS-diminished in darkness
AT1G18550	protein_coding_gene		ATP binding microtubule motor family protein; FUNCTIONS IN: microtubule motor activity, ATP binding; INVOLVED IN: microtubule-based movement; EXPRESSED IN: cultured cell; CONTAINS InterPro DOMAIN/s: Kinesin, motor region, conserved site (InterPro:IPR019821), Kinesin, motor domain (InterPro:IPR001752); BEST Arabidopsis thaliana protein match is: P-loop containing nucleoside triphosphate hydrolases…	chr1	6381502	6384340	-		600	6383932	6385949	1.89	DHS-diminished in darkness		600	6383994	6385886	1.4	DHS-diminished in darkness
AT1G18560	protein_coding_gene		BED zinc finger ;hAT family dimerisation domain; FUNCTIONS IN: protein dimerization activity, DNA binding; INVOLVED IN: biological_process unknown; LOCATED IN: cellular_component unknown; EXPRESSED IN: 16 plant structures; EXPRESSED DURING: 6 growth stages; CONTAINS InterPro DOMAIN/s: HAT dimerisation (InterPro:IPR008906), Zinc finger, BED-type predicted (InterPro:IPR003656); BEST Arabidopsis tha…	chr1	6385448	6388080	+		508	6383932	6385949	1.89	DHS-diminished in darkness		508	6383994	6385886	1.4	DHS-diminished in darkness
AT1G18970	protein_coding_gene	GERMIN-LIKE PROTEIN 4, GLP4	Encodes a germin-like protein with possible oxalate oxidase activity (based on GenBank record).	chr1	6554567	6555377	-		996	6555363	6557385	2.35	DHS-diminished in darkness		977	6555262	6557447	2.51	DHS-diminished in darkness
AT1G19050	protein_coding_gene	ARR7, RESPONSE REGULATOR 7	Encodes a member of the Arabidopsis response regulator (ARR) family, most closely related to ARR15. A two-component response regulator protein containing a phosphate accepting domain in the receiver domain but lacking a DNA binding domain in the output domain. Involved in response to cytokinin and meristem stem cell maintenance. Arr7 protein is stabilized by cytokinin.	chr1	6577832	6579178	-		357	6578611	6580461	1.98	DHS-diminished in darkness		491	6578831	6580507	1.48	DHS-diminished in darkness
AT1G19130	protein_coding_gene		CONTAINS InterPro DOMAIN/s: Protein of unknown function DUF985 (InterPro:IPR009327), RmlC-like jelly roll fold (InterPro:IPR014710); Has 1465 Blast hits to 1465 proteins in 584 species: Archae - 10; Bacteria - 1038; Metazoa - 19; Fungi - 43; Plants - 51; Viruses - 0; Other Eukaryotes - 304 (source: NCBI BLink).	chr1	6609324	6610613	-		2467	6611882	6614279	2.13	DHS-diminished in darkness		2379	6611913	6614072	1.58	DHS-diminished in darkness
AT1G19140	protein_coding_gene		FUNCTIONS IN: molecular_function unknown; INVOLVED IN: ubiquinone biosynthetic process; LOCATED IN: mitochondrion; EXPRESSED IN: 24 plant structures; EXPRESSED DURING: 15 growth stages; CONTAINS InterPro DOMAIN/s: COQ9 (InterPro:IPR013718), Ubiquinone biosynthesis protein COQ9 (InterPro:IPR012762); Has 35333 Blast hits to 34131 proteins in 2444 species: Archae - 798; Bacteria - 22429; Metazoa - 9…	chr1	6610720	6612516	-		564	6611882	6614279	2.13	DHS-diminished in darkness		476	6611913	6614072	1.58	DHS-diminished in darkness
AT1G19150	protein_coding_gene	LHCA2*1, LHCA6, PHOTOSYSTEM I LIGHT HARVESTING COMPLEX GENE 6	PSI type II chlorophyll a/b-binding protein (Lhca2*1) mRNA,	chr1	6612748	6613972	+		332	6611882	6614279	2.13	DHS-diminished in darkness		244	6611913	6614072	1.58	DHS-diminished in darkness
AT1G19220	protein_coding_gene	ARF11, ARF19, AUXIN RESPONSE FACTOR 19, AUXIN RESPONSE FACTOR11, IAA22, INDOLE-3-ACETIC ACID INDUCIBLE 22	Encodes an auxin response factor that contains the conserved VP1-B3 DNA-binding domain at its N-terminus and the Aux/IAA-like domains III and IV present in most ARFs at its C-terminus. The protein interacts with IAA1 (yeast two hybrid) and other auxin response elements such as ER7 and ER9 (yeast one hybrid). ARF19 protein can complement many aspects of the arf7 mutant phenotype and , together wit…	chr1	6628067	6633087	-		205	6632105	6634480	2.42	DHS-diminished in darkness		282	6632578	6634161	1.79	DHS-diminished in darkness
AT1G19230	protein_coding_gene		Riboflavin synthase-like superfamily protein; FUNCTIONS IN: in 6 functions; INVOLVED IN: defense response; LOCATED IN: integral to membrane, membrane; EXPRESSED IN: 7 plant structures; EXPRESSED DURING: petal differentiation and expansion stage; CONTAINS InterPro DOMAIN/s: Ferredoxin reductase-type FAD-binding domain (InterPro:IPR017927), EF-Hand 1, calcium-binding site (InterPro:IPR018247), Cyto…	chr1	6644188	6649222	+		2719	6640494	6642445	2.03	DHS-diminished in darkness		2691	6640527	6642468	1.63	DHS-diminished in darkness
AT1G19330	protein_coding_gene		unknown protein; FUNCTIONS IN: molecular_function unknown; INVOLVED IN: biological_process unknown; LOCATED IN: cellular_component unknown; EXPRESSED IN: 22 plant structures; EXPRESSED DURING: 13 growth stages; BEST Arabidopsis thaliana protein match is: unknown protein (TAIR:AT1G75060.1).	chr1	6680562	6683533	-		528	6683018	6685106	2.43	DHS-diminished in darkness		489	6683047	6684998	2	DHS-diminished in darkness
AT1G19340	protein_coding_gene		Methyltransferase MT-A70 family protein; FUNCTIONS IN: S-adenosylmethionine-dependent methyltransferase activity, methyltransferase activity, nucleic acid binding; INVOLVED IN: methylation, nucleobase, nucleoside, nucleotide and nucleic acid metabolic process; LOCATED IN: cellular_component unknown; EXPRESSED IN: 9 plant structures; EXPRESSED DURING: 4 anthesis, petal differentiation and expansio…	chr1	6684750	6687116	+		689	6683018	6685106	2.43	DHS-diminished in darkness		728	6683047	6684998	2	DHS-diminished in darkness
AT1G19370	protein_coding_gene		unknown protein; LOCATED IN: endoplasmic reticulum; EXPRESSED IN: 22 plant structures; EXPRESSED DURING: 13 growth stages; BEST Arabidopsis thaliana protein match is: unknown protein (TAIR:AT1G75140.1); Has 45 Blast hits to 43 proteins in 15 species: Archae - 0; Bacteria - 0; Metazoa - 0; Fungi - 0; Plants - 44; Viruses - 0; Other Eukaryotes - 1 (source: NCBI BLink).	chr1	6692763	6694934	-		2743	6696121	6699235	2.33	DHS-diminished in darkness		No Peak
AT1G19371	miRNA	MICRORNA169H, MIR169H	Encodes a microRNA that targets several HAP2 family members. MicroRNAs are regulatory RNAs with a mature length of ~21-nucleotides that are processed from hairpin precursors by Dicer-like enzymes. MicroRNAs can negatively regulate gene expression by attenuating translation or by directing mRNA cleavage.Mature sequence: UAGCCAAGGAUGACUUGCCUG	chr1	6695419	6695609	-		2068	6696121	6699235	2.33	DHS-diminished in darkness		No Peak
AT1G19373	snoRNA		snoRNA	chr1	6697177	6697253	+		500	6696121	6699235	2.33	DHS-diminished in darkness		No Peak
AT1G19376	snoRNA		snoRNA	chr1	6697437	6697524	+		240	6696121	6699235	2.33	DHS-diminished in darkness		No Peak
AT1G19380	protein_coding_gene		Protein of unknown function (DUF1195); CONTAINS InterPro DOMAIN/s: Protein of unknown function DUF1195 (InterPro:IPR010608); BEST Arabidopsis thaliana protein match is: Protein of unknown function (DUF1195) (TAIR:AT4G36660.1); Has 67 Blast hits to 67 proteins in 15 species: Archae - 0; Bacteria - 0; Metazoa - 0; Fungi - 0; Plants - 67; Viruses - 0; Other Eukaryotes - 0 (source: NCBI BLink).	chr1	6698057	6698824	+		380	6696121	6699235	2.33	DHS-diminished in darkness		No Peak
AT1G19450	protein_coding_gene		Major facilitator superfamily protein; FUNCTIONS IN: carbohydrate transmembrane transporter activity, sugar:hydrogen symporter activity; INVOLVED IN: transport, transmembrane transport; LOCATED IN: plasma membrane, vacuole, membrane; EXPRESSED IN: 25 plant structures; EXPRESSED DURING: 15 growth stages; CONTAINS InterPro DOMAIN/s: Sugar transporter, conserved site (InterPro:IPR005829), Major faci…	chr1	6731433	6734882	-		378	6734406	6736116	1.83	DHS-diminished in darkness		378	6734604	6735917	1.22	DHS-diminished in darkness
AT1G19950	protein_coding_gene	HVA22-LIKE PROTEIN H (ATHVA22H), HVA22H	HVA22-like protein H (ATHVA22H) (HVA22H); CONTAINS InterPro DOMAIN/s: TB2/DP1/HVA22 related protein (InterPro:IPR004345); BEST Arabidopsis thaliana protein match is: Abscisic acid-responsive (TB2/DP1, HVA22) family protein (TAIR:AT5G42560.1); Has 10528 Blast hits to 8347 proteins in 778 species: Archae - 22; Bacteria - 1518; Metazoa - 4092; Fungi - 1457; Plants - 1639; Viruses - 302; Other Eukary…	chr1	6924183	6926724	+		213	6923314	6924628	2.3	DHS-diminished in darkness		206	6923347	6924607	2.28	DHS-diminished in darkness
AT1G19970	protein_coding_gene		ER lumen protein retaining receptor family protein; FUNCTIONS IN: ER retention sequence binding, receptor activity; INVOLVED IN: protein retention in ER lumen, protein transport; LOCATED IN: integral to membrane; EXPRESSED IN: 23 plant structures; EXPRESSED DURING: 15 growth stages; CONTAINS InterPro DOMAIN/s: ER lumen protein retaining receptor (InterPro:IPR000133); BEST Arabidopsis thaliana pro…	chr1	6931011	6932689	-		198	6932184	6933591	2.81	DHS-diminished in darkness		188	6932239	6933516	2.26	DHS-diminished in darkness
AT1G19980	protein_coding_gene		cytomatrix protein-related; Has 8598 Blast hits to 6353 proteins in 629 species: Archae - 108; Bacteria - 984; Metazoa - 3794; Fungi - 795; Plants - 240; Viruses - 29; Other Eukaryotes - 2648 (source: NCBI BLink).	chr1	6933015	6935002	+		128	6932184	6933591	2.81	DHS-diminished in darkness		138	6932239	6933516	2.26	DHS-diminished in darkness
AT1G19990	protein_coding_gene		unknown protein; FUNCTIONS IN: molecular_function unknown; INVOLVED IN: biological_process unknown; LOCATED IN: cellular_component unknown; EXPRESSED IN: cultured cell; BEST Arabidopsis thaliana protein match is: unknown protein (TAIR:AT5G11600.1); Has 11256 Blast hits to 7192 proteins in 541 species: Archae - 6; Bacteria - 629; Metazoa - 4714; Fungi - 936; Plants - 545; Viruses - 34; Other Eukar…	chr1	6935217	6936693	+		2330	6932184	6933591	2.81	DHS-diminished in darkness		2340	6932239	6933516	2.26	DHS-diminished in darkness
AT1G20220	protein_coding_gene		Alba DNA/RNA-binding protein; FUNCTIONS IN: nucleic acid binding; INVOLVED IN: biological_process unknown; LOCATED IN: plant-type cell wall; EXPRESSED IN: 25 plant structures; EXPRESSED DURING: 15 growth stages; CONTAINS InterPro DOMAIN/s: Alba, DNA/RNA-binding protein (InterPro:IPR002775); BEST Arabidopsis thaliana protein match is: Alba DNA/RNA-binding protein (TAIR:AT1G76010.1); Has 46942 Blas…	chr1	7004878	7007651	-		1815	7008781	7010153	2.68	DHS-diminished in darkness		1831	7008802	7010162	2.4	DHS-diminished in darkness
AT1G20225	protein_coding_gene		Thioredoxin superfamily protein; FUNCTIONS IN: molecular_function unknown; INVOLVED IN: biological_process unknown; LOCATED IN: vacuole; CONTAINS InterPro DOMAIN/s: Thioredoxin-like fold (InterPro:IPR012336); BEST Arabidopsis thaliana protein match is: Thioredoxin superfamily protein (TAIR:AT1G76020.1); Has 208 Blast hits to 204 proteins in 76 species: Archae - 0; Bacteria - 103; Metazoa - 14; Fu…	chr1	7007755	7009333	-		133	7008781	7010153	2.68	DHS-diminished in darkness		149	7008802	7010162	2.4	DHS-diminished in darkness
AT1G20230	protein_coding_gene		Pentatricopeptide repeat (PPR) superfamily protein; CONTAINS InterPro DOMAIN/s: Pentatricopeptide repeat (InterPro:IPR002885); BEST Arabidopsis thaliana protein match is: Tetratricopeptide repeat (TPR)-like superfamily protein (TAIR:AT3G23330.1); Has 43615 Blast hits to 14351 proteins in 266 species: Archae - 0; Bacteria - 17; Metazoa - 112; Fungi - 108; Plants - 42635; Viruses - 0; Other Eukaryo…	chr1	7009569	7011852	+		103	7008781	7010153	2.68	DHS-diminished in darkness		87	7008802	7010162	2.4	DHS-diminished in darkness
AT1G20430	protein_coding_gene		unknown protein; Has 29 Blast hits to 29 proteins in 10 species: Archae - 0; Bacteria - 0; Metazoa - 0; Fungi - 0; Plants - 29; Viruses - 0; Other Eukaryotes - 0 (source: NCBI BLink).	chr1	7083195	7083835	-		2451	7085175	7087398	2.72	DHS-diminished in darkness		No Peak
AT1G20440	protein_coding_gene	ATCOR47, COLD-REGULATED 47, COR47, RD17	Belongs to the dehydrin protein family, which contains highly conserved stretches of 7-17 residues that are repetitively scattered in their sequences, the K-, S-, Y- and lysine rich segments. Cold regulated gene, amino acid sequence homology with Group II LEA (late embryogenesis abundant) proteins. Also responds to osmotic stress, ABA, dehydration and inhibits e.coli growth while overexpressed. C…	chr1	7084408	7085772	-		514	7085175	7087398	2.72	DHS-diminished in darkness		1119	7085185	7088598	2.41	DHS-diminished in darkness
AT1G20450	protein_coding_gene	EARLY RESPONSIVE TO DEHYDRATION 10, ERD10, LOW TEMPERATURE INDUCED 29, LOW TEMPERATURE INDUCED 45, LTI29, LTI45	Encodes a gene induced by low temperature and dehydration. Inhibits e.coli growth while overexpressed. Belongs to the dehydrin protein family, which contains highly conserved stretches of 7-17 residues that are repetitively scattered in their sequences, the K-, S-, Y- and lysine rich segments. LTI29 and LTI30 double overexpressors confer cold tolerance. Localized to membranes and cytoplasm.	chr1	7088002	7089606	-		606	7088614	7091812	2.49	DHS-diminished in darkness		623	7088681	7091778	2.4	DHS-diminished in darkness
AT1G20460	protein_coding_gene		unknown protein; BEST Arabidopsis thaliana protein match is: unknown protein (TAIR:AT1G76185.1); Has 37 Blast hits to 37 proteins in 11 species: Archae - 0; Bacteria - 0; Metazoa - 0; Fungi - 0; Plants - 37; Viruses - 0; Other Eukaryotes - 0 (source: NCBI BLink).	chr1	7091360	7092993	+		1148	7088614	7091812	2.49	DHS-diminished in darkness		1131	7088681	7091778	2.4	DHS-diminished in darkness
AT1G20610	protein_coding_gene	CYCB2;3, CYCLIN B2;3	Cyclin B2;3 (CYCB2;3); FUNCTIONS IN: cyclin-dependent protein kinase regulator activity; INVOLVED IN: regulation of cell cycle; LOCATED IN: nucleus; CONTAINS InterPro DOMAIN/s: Cyclin, C-terminal (InterPro:IPR004367), Cyclin-like (InterPro:IPR011028), Cyclin-related (InterPro:IPR013763), Cyclin, N-terminal (InterPro:IPR006671), Cyclin, A/B/D/E (InterPro:IPR014400), Cyclin (InterPro:IPR006670); BE…	chr1	7134789	7137781	-		2086	7139004	7140732	2.15	DHS-diminished in darkness		272	7137358	7138749	1.72	DHS-diminished in darkness
AT1G20657	pseudogene		Pseudogene of AT3G61340; F-box family protein	chr1	7161889	7163076	-		747	7162804	7164844	2.09	DHS-diminished in darkness		676	7162753	7164751	1.67	DHS-diminished in darkness
AT1G20670	protein_coding_gene		DNA-binding bromodomain-containing protein; CONTAINS InterPro DOMAIN/s: Bromodomain, conserved site (InterPro:IPR018359), Bromodomain (InterPro:IPR001487); BEST Arabidopsis thaliana protein match is: DNA-binding bromodomain-containing protein (TAIR:AT1G76380.2); Has 11096 Blast hits to 8233 proteins in 323 species: Archae - 0; Bacteria - 121; Metazoa - 4363; Fungi - 1457; Plants - 677; Viruses - …	chr1	7164189	7168021	-		155	7167500	7168854	2.47	DHS-diminished in darkness		162	7167426	7168941	1.97	DHS-diminished in darkness
AT1G20680	protein_coding_gene		Protein of unknown function (DUF833); CONTAINS InterPro DOMAIN/s: Protein of unknown function DUF833 (InterPro:IPR008551); BEST Arabidopsis thaliana protein match is: Protein of unknown function (DUF833) (TAIR:AT1G20740.1); Has 128 Blast hits to 124 proteins in 28 species: Archae - 0; Bacteria - 24; Metazoa - 2; Fungi - 0; Plants - 83; Viruses - 0; Other Eukaryotes - 19 (source: NCBI BLink).	chr1	7169381	7170796	+		1205	7167500	7168854	2.47	DHS-diminished in darkness		1198	7167426	7168941	1.97	DHS-diminished in darkness
AT1G20750	protein_coding_gene		RAD3-like DNA-binding helicase protein; FUNCTIONS IN: in 6 functions; INVOLVED IN: nucleobase, nucleoside, nucleotide and nucleic acid metabolic process; LOCATED IN: chloroplast; EXPRESSED IN: sperm cell; CONTAINS InterPro DOMAIN/s: DEAD2 (InterPro:IPR010614), Helicase, superfamily 1/2, ATP-binding domain, DinG/Rad3-type (InterPro:IPR014013), Helicase-like, DEXD box c2 type (InterPro:IPR006554), …	chr1	7203301	7208998	-		651	7208525	7210775	2.36	DHS-diminished in darkness		535	7208543	7210524	1.88	DHS-diminished in darkness
AT1G20760	protein_coding_gene		Calcium-binding EF hand family protein; FUNCTIONS IN: calcium ion binding; LOCATED IN: plasma membrane; EXPRESSED IN: 24 plant structures; EXPRESSED DURING: 15 growth stages; CONTAINS InterPro DOMAIN/s: EF-HAND 2 (InterPro:IPR018249), EPS15 homology (EH) (InterPro:IPR000261), EF-hand-like domain (InterPro:IPR011992), Calcium-binding EF-hand (InterPro:IPR002048); BEST Arabidopsis thaliana protein …	chr1	7209368	7214993	+		281	7208525	7210775	2.36	DHS-diminished in darkness		165	7208543	7210524	1.88	DHS-diminished in darkness
AT1G20823	protein_coding_gene		RING/U-box superfamily protein; FUNCTIONS IN: zinc ion binding; INVOLVED IN: response to chitin; EXPRESSED IN: 22 plant structures; EXPRESSED DURING: 13 growth stages; CONTAINS InterPro DOMAIN/s: Zinc finger, RING-type (InterPro:IPR001841), Zinc finger, C3HC4 RING-type (InterPro:IPR018957); BEST Arabidopsis thaliana protein match is: RING/U-box superfamily protein (TAIR:AT1G76410.1); Has 9063 Bla…	chr1	7238799	7239669	+		208	7238024	7239992	2.13	DHS-diminished in darkness		2975	7237889	7239963	2.22	DHS-diminished in darkness
AT1G21000	protein_coding_gene		PLATZ transcription factor family protein; CONTAINS InterPro DOMAIN/s: Protein of unknown function DUF597 (InterPro:IPR006734); BEST Arabidopsis thaliana protein match is: PLATZ transcription factor family protein (TAIR:AT1G76590.1); Has 403 Blast hits to 403 proteins in 26 species: Archae - 0; Bacteria - 0; Metazoa - 0; Fungi - 0; Plants - 403; Viruses - 0; Other Eukaryotes - 0 (source: NCBI BLi…	chr1	7337727	7339452	+		571	7335989	7338324	2.09	DHS-diminished in darkness		1866	7333640	7338083	2.08	DHS-diminished in darkness
AT1G21490	pseudogene		pseudogene, hypothetical protein	chr1	7527078	7528202	-		2327	7528994	7532065	2.14	DHS-diminished in darkness		No Peak
AT1G21500	protein_coding_gene		unknown protein; Has 29 Blast hits to 29 proteins in 12 species: Archae - 0; Bacteria - 0; Metazoa - 0; Fungi - 2; Plants - 27; Viruses - 0; Other Eukaryotes - 0 (source: NCBI BLink).	chr1	7529881	7531025	-		496	7528994	7532065	2.14	DHS-diminished in darkness		2846	7532197	7535545	1.43	DHS-diminished in darkness
AT1G21550	protein_coding_gene		Calcium-binding EF-hand family protein; FUNCTIONS IN: calcium ion binding; INVOLVED IN: biological_process unknown; LOCATED IN: cellular_component unknown; EXPRESSED IN: 14 plant structures; EXPRESSED DURING: 8 growth stages; CONTAINS InterPro DOMAIN/s: EF-Hand 1, calcium-binding site (InterPro:IPR018247), EF-HAND 2 (InterPro:IPR018249), EF-hand-like domain (InterPro:IPR011992), Calcium-binding E…	chr1	7553100	7553876	-		399	7552489	7556062	2.17	DHS-diminished in darkness		551	7553427	7555428	1.92	DHS-diminished in darkness
AT1G21560	protein_coding_gene		unknown protein; FUNCTIONS IN: molecular_function unknown; INVOLVED IN: biological_process unknown; LOCATED IN: cellular_component unknown; EXPRESSED IN: 22 plant structures; EXPRESSED DURING: 13 growth stages; BEST Arabidopsis thaliana protein match is: unknown protein (TAIR:AT4G01170.1).	chr1	7554783	7557056	+		508	7552489	7556062	2.17	DHS-diminished in darkness		356	7553427	7555428	1.92	DHS-diminished in darkness
AT1G21880	protein_coding_gene	LYM1, LYP2, LYSM DOMAIN GPI-ANCHORED PROTEIN 1 PRECURSOR, LYSM-CONTAINING RECEPTOR PROTEIN 2	Encodes a lysin-motif protein mediating bacterial peptidoglycan sensing and immunity to bacterial infection. Induction of chitin-responsive genes by chitin treatment is not blocked in the mutant.	chr1	7680480	7682641	+		215	7679510	7681022	2.53	DHS-diminished in darkness		186	7679600	7680989	2.11	DHS-diminished in darkness
AT1G21900	protein_coding_gene	P24 SUBFAMILY DELTA 5, P24DELTA5	Encodes an ER-localized p24 protein. Interacts with p24beta2 at ER export sites for ER exit and coupled transport to the Golgi apparatus. Once in the Golgi, p24delta5 interacts very efficiently with the COPI machinery for retrograde transport back to the ER.	chr1	7690801	7692438	-		381	7691821	7693818	2.39	DHS-diminished in darkness		428	7691825	7693908	2.29	DHS-diminished in darkness
AT1G21920	protein_coding_gene		Histone H3 K4-specific methyltransferase SET7/9 family protein; CONTAINS InterPro DOMAIN/s: MORN motif (InterPro:IPR003409); BEST Arabidopsis thaliana protein match is: Histone H3 K4-specific methyltransferase SET7/9 family protein (TAIR:AT1G77660.1); Has 24355 Blast hits to 6247 proteins in 541 species: Archae - 0; Bacteria - 3533; Metazoa - 3700; Fungi - 215; Plants - 2241; Viruses - 0; Other E…	chr1	7704254	7706140	-		68	7705059	7707087	2.56	DHS-diminished in darkness		No Peak
AT1G22060	protein_coding_gene		LOCATED IN: vacuole; EXPRESSED IN: 23 plant structures; EXPRESSED DURING: 13 growth stages; BEST Arabidopsis thaliana protein match is: FBD, F-box and Leucine Rich Repeat domains containing protein (TAIR:AT1G22000.1); Has 84739 Blast hits to 38714 proteins in 2257 species: Archae - 1436; Bacteria - 11314; Metazoa - 40747; Fungi - 7706; Plants - 4675; Viruses - 308; Other Eukaryotes - 18553 (sourc…	chr1	7773062	7781499	-		530	7780838	7783222	2.47	DHS-diminished in darkness		697	7780959	7783434	2.29	DHS-diminished in darkness
AT1G22220	protein_coding_gene	AUF2, AUXIN UP-REGULATED F-BOX PROTEIN 2	F-box family protein; CONTAINS InterPro DOMAIN/s: F-box domain, cyclin-like (InterPro:IPR001810); BEST Arabidopsis thaliana protein match is: F-box family protein (TAIR:AT1G78100.1); Has 155 Blast hits to 154 proteins in 12 species: Archae - 0; Bacteria - 0; Metazoa - 0; Fungi - 0; Plants - 155; Viruses - 0; Other Eukaryotes - 0 (source: NCBI BLink).	chr1	7846601	7847802	+		20	7844738	7848425	2.14	DHS-diminished in darkness		557	7845812	7848505	1.75	DHS-diminished in darkness
AT1G22403	ncRNA		other RNA	chr1	7908567	7909708	-		2508	7911248	7913186	2.89	DHS-diminished in darkness		1126	7909159	7912509	2.28	DHS-diminished in darkness
AT1G22410	protein_coding_gene		Class-II DAHP synthetase family protein; FUNCTIONS IN: 3-deoxy-7-phosphoheptulonate synthase activity; INVOLVED IN: aromatic amino acid family biosynthetic process; LOCATED IN: membrane; EXPRESSED IN: 23 plant structures; EXPRESSED DURING: 15 growth stages; CONTAINS InterPro DOMAIN/s: DAHP synthetase, class II (InterPro:IPR002480); BEST Arabidopsis thaliana protein match is: 3-deoxy-D-arabino-hep…	chr1	7912045	7915003	+		171	7911248	7913186	2.89	DHS-diminished in darkness		1211	7909159	7912509	2.28	DHS-diminished in darkness
AT1G22420	protein_coding_gene		hydroxyproline-rich glycoprotein family protein; Has 5656 Blast hits to 3947 proteins in 438 species: Archae - 16; Bacteria - 438; Metazoa - 2628; Fungi - 766; Plants - 800; Viruses - 196; Other Eukaryotes - 812 (source: NCBI BLink).	chr1	7916075	7917518	-		2522	7918576	7921505	1.91	DHS-diminished in darkness		No Peak
AT1G22430	protein_coding_gene		GroES-like zinc-binding dehydrogenase family protein; FUNCTIONS IN: oxidoreductase activity, zinc ion binding; INVOLVED IN: oxidation reduction; LOCATED IN: cellular_component unknown; EXPRESSED IN: 21 plant structures; EXPRESSED DURING: 13 growth stages; CONTAINS InterPro DOMAIN/s: GroES-like (InterPro:IPR011032), Alcohol dehydrogenase GroES-like (InterPro:IPR013154), Alcohol dehydrogenase, zinc…	chr1	7919171	7921832	+		869	7918576	7921505	1.91	DHS-diminished in darkness		No Peak
AT1G22440	protein_coding_gene		Zinc-binding alcohol dehydrogenase family protein; FUNCTIONS IN: oxidoreductase activity, zinc ion binding; INVOLVED IN: oxidation reduction; LOCATED IN: cellular_component unknown; EXPRESSED IN: hypocotyl, root; CONTAINS InterPro DOMAIN/s: GroES-like (InterPro:IPR011032), Alcohol dehydrogenase GroES-like (InterPro:IPR013154), Alcohol dehydrogenase, zinc-containing, conserved site (InterPro:IPR00…	chr1	7922427	7924944	+		2387	7918576	7921505	1.91	DHS-diminished in darkness		1867	7919563	7921558	1.71	DHS-diminished in darkness
AT1G22470	protein_coding_gene		unknown protein; BEST Arabidopsis thaliana protein match is: unknown protein (TAIR:AT1G72240.1); Has 1693 Blast hits to 236 proteins in 54 species: Archae - 0; Bacteria - 8; Metazoa - 451; Fungi - 116; Plants - 94; Viruses - 2; Other Eukaryotes - 1022 (source: NCBI BLink).	chr1	7932853	7933390	-		734	7933485	7934765	2.84	DHS-diminished in darkness		753	7933537	7934750	2.19	DHS-diminished in darkness
AT1G22610	protein_coding_gene		C2 calcium/lipid-binding plant phosphoribosyltransferase family protein; FUNCTIONS IN: molecular_function unknown; INVOLVED IN: biological_process unknown; LOCATED IN: chloroplast; EXPRESSED IN: 22 plant structures; EXPRESSED DURING: 13 growth stages; CONTAINS InterPro DOMAIN/s: C2 membrane targeting protein (InterPro:IPR018029), C2 calcium/lipid-binding domain, CaLB (InterPro:IPR008973), Phospho…	chr1	7994290	7997588	+		190	7993316	7994886	2.27	DHS-diminished in darkness		1386	7991045	7994764	1.89	DHS-diminished in darkness
AT1G22710	protein_coding_gene	ARABIDOPSIS THALIANA SUCROSE-PROTON SYMPORTER 2, ATSUC2, SUC2, SUCROSE TRANSPORTER 1, SUCROSE-PROTON SYMPORTER 2, SUT1	Encodes for a high-affinity transporter essential for phloem loading and long-distance transport. A major sucrose transporter, AtSUC2 can also transport a wide range of physiological and synthetic glucose conjugates with both &#945;- or &#946;-linkage.	chr1	8030640	8033117	-		78	8032471	8033920	2.28	DHS-diminished in darkness		204	8032578	8034064	1.83	DHS-diminished in darkness
AT1G22930	protein_coding_gene		T-complex protein 11; CONTAINS InterPro DOMAIN/s: T-complex 11 (InterPro:IPR008862); BEST Arabidopsis thaliana protein match is: T-complex protein 11 (TAIR:AT4G09150.1); Has 9929 Blast hits to 7090 proteins in 817 species: Archae - 19; Bacteria - 1454; Metazoa - 4175; Fungi - 699; Plants - 382; Viruses - 14; Other Eukaryotes - 3186 (source: NCBI BLink).	chr1	8117338	8122127	+		33	8116572	8118039	2.45	DHS-diminished in darkness		47	8116574	8118008	2.11	DHS-diminished in darkness
AT1G23310	protein_coding_gene	ALANINE-2-OXOGLUTARATE AMINOTRANSFERASE 1, AOAT1, GGAT1, GGT1, GLUTAMATE:GLYOXYLATE AMINOTRANSFERASE, GLUTAMATE:GLYOXYLATE AMINOTRANSFERASE 1	Identified by cloning the gene that corresponded to a purified protein having glyoxylate aminotransferase activity. Localized to the peroxisome and thought to be involved in photorespiration/ metabolic salvage pathway.	chr1	8268403	8271933	-		18	8271160	8272671	2.21	DHS-diminished in darkness		61	8271305	8272684	1.95	DHS-diminished in darkness
AT1G23330	protein_coding_gene		alpha/beta-Hydrolases superfamily protein; FUNCTIONS IN: molecular_function unknown; INVOLVED IN: biological_process unknown; LOCATED IN: endomembrane system; EXPRESSED IN: 22 plant structures; EXPRESSED DURING: 13 growth stages; BEST Arabidopsis thaliana protein match is: alpha/beta-Hydrolases superfamily protein (TAIR:AT1G10740.4); Has 777 Blast hits to 777 proteins in 229 species: Archae - 0; …	chr1	8279587	8281891	-		505	8281783	8283010	2.71	DHS-diminished in darkness		464	8281792	8282918	2.15	DHS-diminished in darkness
AT1G23360	protein_coding_gene	MENG	Encodes a 2-phytyl-1,4-naphthoquinone methyltransferase that catalyzes the final step in phylloquinone (vitamin K1) biosynthesis.	chr1	8295184	8296923	-		1211	8296364	8299906	2.41	DHS-diminished in darkness		1291	8296444	8299984	1.71	DHS-diminished in darkness
AT1G23390	protein_coding_gene		Kelch repeat-containing F-box family protein; CONTAINS InterPro DOMAIN/s: F-box domain, cyclin-like (InterPro:IPR001810), F-box domain, Skp2-like (InterPro:IPR022364), Galactose oxidase/kelch, beta-propeller (InterPro:IPR011043), Kelch-type beta propeller (InterPro:IPR015915); BEST Arabidopsis thaliana protein match is: Galactose oxidase/kelch repeat superfamily protein (TAIR:AT3G24760.1); Has 14…	chr1	8309111	8310649	-		963	8306589	8312784	2.11	DHS-diminished in darkness		901	8306885	8312611	2.02	DHS-diminished in darkness
AT1G23710	protein_coding_gene		Protein of unknown function (DUF1645); CONTAINS InterPro DOMAIN/s: Protein of unknown function DUF1645 (InterPro:IPR012442); BEST Arabidopsis thaliana protein match is: Protein of unknown function (DUF1645) (TAIR:AT1G70420.1); Has 288 Blast hits to 282 proteins in 52 species: Archae - 0; Bacteria - 6; Metazoa - 16; Fungi - 11; Plants - 191; Viruses - 0; Other Eukaryotes - 64 (source: NCBI BLink).	chr1	8385250	8386426	+		126	8384386	8385864	2.47	DHS-diminished in darkness		243	8384202	8385812	2.47	DHS-diminished in darkness
AT1G23890	protein_coding_gene		NHL domain-containing protein; FUNCTIONS IN: molecular_function unknown; INVOLVED IN: biological_process unknown; LOCATED IN: endomembrane system; EXPRESSED IN: 24 plant structures; EXPRESSED DURING: 13 growth stages; CONTAINS InterPro DOMAIN/s: NHL repeat. subgroup (InterPro:IPR013017), NHL repeat (InterPro:IPR001258), Six-bladed beta-propeller, TolB-like (InterPro:IPR011042); BEST Arabidopsis t…	chr1	8438765	8440866	-		106	8440349	8441596	2.47	DHS-diminished in darkness		106	8440264	8441681	2.98	DHS-diminished in darkness
AT1G23900	protein_coding_gene	GAMMA-ADAPTIN, GAMMA-ADAPTIN 1, GAMMA-ADR	Encodes large subunit of the heterotetrameric adaptor protein complex AP-1. AP-1 is required for clathrin coated vesicles budding from the trans-Golgi network or plasma membrane	chr1	8441145	8447519	+		173	8440349	8441596	2.47	DHS-diminished in darkness		173	8440264	8441681	2.98	DHS-diminished in darkness
AT1G23970	protein_coding_gene		Protein of unknown function (DUF626); CONTAINS InterPro DOMAIN/s: Protein of unknown function DUF626, Arabidopsis thaliana (InterPro:IPR006462); BEST Arabidopsis thaliana protein match is: Protein of unknown function (DUF626) (TAIR:AT1G23950.2); Has 199 Blast hits to 195 proteins in 2 species: Archae - 0; Bacteria - 0; Metazoa - 0; Fungi - 0; Plants - 199; Viruses - 0; Other Eukaryotes - 0 (sourc…	chr1	8482012	8483875	-		2954	8485584	8488075	2.02	DHS-diminished in darkness		182	8483140	8484974	1.56	DHS-diminished in darkness
AT1G23980	protein_coding_gene		RING/U-box superfamily protein; FUNCTIONS IN: zinc ion binding; EXPRESSED IN: 21 plant structures; EXPRESSED DURING: 13 growth stages; CONTAINS InterPro DOMAIN/s: Zinc finger, RING-type (InterPro:IPR001841), Zinc finger, C3HC4 RING-type (InterPro:IPR018957); BEST Arabidopsis thaliana protein match is: RING/U-box superfamily protein (TAIR:AT5G40250.1); Has 9283 Blast hits to 9263 proteins in 297 s…	chr1	8484702	8486002	-		827	8485584	8488075	2.02	DHS-diminished in darkness		829	8485620	8488042	1.49	DHS-diminished in darkness
AT1G24120	protein_coding_gene	ARG1-LIKE 1, ARL1	encodes a DnaJ-like protein similar to ARG1 and ARL2 that are both involved in root and hypocotyl gravitropism response. However, null mutation in this gene does not result in defects in gravitropism. Gene is expressed in all tissues examined.	chr1	8529142	8532212	-		400	8531156	8534070	2.45	DHS-diminished in darkness		667	8531660	8534098	1.98	DHS-diminished in darkness
AT1G24130	protein_coding_gene		Transducin/WD40 repeat-like superfamily protein; FUNCTIONS IN: nucleotide binding; INVOLVED IN: biological_process unknown; LOCATED IN: chloroplast, heterotrimeric G-protein complex; CONTAINS InterPro DOMAIN/s: WD40 repeat 2 (InterPro:IPR019782), WD40 repeat, conserved site (InterPro:IPR019775), WD40 repeat (InterPro:IPR001680), G-protein beta WD-40 repeat, region (InterPro:IPR020472), WD40 repea…	chr1	8534182	8535430	-		1711	8535068	8539215	2.24	DHS-diminished in darkness		2639	8531660	8534098	1.98	DHS-diminished in darkness
AT1G24140	protein_coding_gene		Matrixin family protein; FUNCTIONS IN: metallopeptidase activity, metalloendopeptidase activity, zinc ion binding; INVOLVED IN: proteolysis, metabolic process; LOCATED IN: anchored to membrane; EXPRESSED IN: 13 plant structures; EXPRESSED DURING: 7 growth stages; CONTAINS InterPro DOMAIN/s: Peptidase M10, metallopeptidase (InterPro:IPR001818), Peptidoglycan binding-like (InterPro:IPR002477), Pept…	chr1	8536044	8537387	-		246	8535068	8539215	2.24	DHS-diminished in darkness		682	8536985	8539153	1.87	DHS-diminished in darkness
AT1G24148	protein_coding_gene		unknown protein; FUNCTIONS IN: molecular_function unknown; INVOLVED IN: biological_process unknown; LOCATED IN: cellular_component unknown; BEST Arabidopsis thaliana protein match is: unknown protein (TAIR:AT1G24147.1).	chr1	8544249	8545551	+		19	8543656	8544881	3.14	DHS-diminished in darkness		47	8543649	8544756	1.96	DHS-diminished in darkness
AT1G24210	protein_coding_gene		Paired amphipathic helix (PAH2) superfamily protein; FUNCTIONS IN: molecular_function unknown; INVOLVED IN: regulation of transcription, DNA-dependent; LOCATED IN: nucleus; EXPRESSED IN: 10 plant structures; EXPRESSED DURING: 6 growth stages; CONTAINS InterPro DOMAIN/s: Paired amphipathic helix (InterPro:IPR003822); BEST Arabidopsis thaliana protein match is: Paired amphipathic helix (PAH2) super…	chr1	8573548	8575156	-		351	8574539	8576477	2.03	DHS-diminished in darkness		No Peak
AT1G24212	pseudogene		pseudogene of paired amphipathic helix repeat-containing protein	chr1	8575875	8576245	-		738	8574539	8576477	2.03	DHS-diminished in darkness		No Peak
AT1G24250	protein_coding_gene		Paired amphipathic helix (PAH2) superfamily protein; FUNCTIONS IN: molecular_function unknown; INVOLVED IN: regulation of transcription, DNA-dependent; LOCATED IN: nucleus; CONTAINS InterPro DOMAIN/s: Paired amphipathic helix (InterPro:IPR003822); BEST Arabidopsis thaliana protein match is: Paired amphipathic helix (PAH2) superfamily protein (TAIR:AT1G23810.1); Has 951 Blast hits to 563 proteins …	chr1	8588441	8589546	-		1584	8589743	8592519	2.13	DHS-diminished in darkness		1642	8589814	8592563	1.71	DHS-diminished in darkness
AT1G24256	protein_coding_gene		FUNCTIONS IN: molecular_function unknown; INVOLVED IN: biological_process unknown; LOCATED IN: cellular_component unknown; BEST Arabidopsis thaliana protein match is: Putative endonuclease or glycosyl hydrolase (TAIR:AT5G35640.1); Has 93 Blast hits to 85 proteins in 7 species: Archae - 0; Bacteria - 0; Metazoa - 0; Fungi - 0; Plants - 93; Viruses - 0; Other Eukaryotes - 0 (source: NCBI BLink).	chr1	8592077	8592989	+		947	8589743	8592519	2.13	DHS-diminished in darkness		889	8589814	8592563	1.71	DHS-diminished in darkness
AT1G24260	protein_coding_gene	AGAMOUS-LIKE 9, AGL9, SEP3, SEPALLATA3	Member of the MADs box transcription factor family. SEP3 is redundant with SEP1 and 2. Flowers of SEP1/2/3 triple mutants show a conversion of petals and stamens to sepals.SEP3 forms heterotetrameric complexes with other MADS box family members and binds to the CArG box motif.	chr1	8593636	8596105	-		520	8595982	8597270	2.33	DHS-diminished in darkness		512	8596005	8597230	2.23	DHS-diminished in darkness
AT1G24625	protein_coding_gene	ZFP7, ZINC FINGER PROTEIN 7	Encodes a zinc finger protein containing only a single zinc finger.	chr1	8725882	8727212	-		525	8726432	8729043	2.26	DHS-diminished in darkness		645	8726625	8729089	1.95	DHS-diminished in darkness
AT1G25250	protein_coding_gene	ATIDD16, IDD16, INDETERMINATE(ID)-DOMAIN 16	indeterminate(ID)-domain 16 (IDD16); FUNCTIONS IN: sequence-specific DNA binding transcription factor activity, zinc ion binding, nucleic acid binding; INVOLVED IN: regulation of transcription; LOCATED IN: intracellular; EXPRESSED IN: 22 plant structures; EXPRESSED DURING: 14 growth stages; CONTAINS InterPro DOMAIN/s: Zinc finger, C2H2-like (InterPro:IPR015880), Zinc finger, C2H2-type (InterPro:I…	chr1	8849548	8851612	+		846	8847885	8849520	2.02	DHS-diminished in darkness		867	8847812	8849550	1.9	DHS-diminished in darkness
AT1G25570	protein_coding_gene		Di-glucose binding protein with Leucine-rich repeat domain; LOCATED IN: plasma membrane, vacuole; EXPRESSED IN: 22 plant structures; EXPRESSED DURING: 13 growth stages; CONTAINS InterPro DOMAIN/s: Malectin/receptor-like protein kinase (InterPro:IPR021720), Leucine-rich repeat (InterPro:IPR001611); BEST Arabidopsis thaliana protein match is: receptor like protein 4 (TAIR:AT1G28340.1); Has 39900 Bl…	chr1	8991825	8995496	-		485	8994924	8997039	1.99	DHS-diminished in darkness		579	8995154	8996997	1.34	DHS-diminished in darkness
AT1G26350	protein_coding_gene		unknown protein; Has 1 Blast hits to 1 proteins in 1 species: Archae - 0; Bacteria - 0; Metazoa - 0; Fungi - 0; Plants - 1; Viruses - 0; Other Eukaryotes - 0 (source: NCBI BLink).	chr1	9116009	9116781	-		2889	9118624	9120717	2.19	DHS-diminished in darkness		2770	9118609	9120493	2.17	DHS-diminished in darkness
AT1G26355	protein_coding_gene	SP1L1, SPIRAL1-LIKE1	SPIRAL1-LIKE1 belongs to a six-member gene family in Arabidopsis; all members share a high sequence similarity in amino- and carboxy-terminal regions. GUS expression was detected only in pollen; however, no endogenous transcript was found.	chr1	9117949	9118611	-		1059	9118624	9120717	2.19	DHS-diminished in darkness		940	9118609	9120493	2.17	DHS-diminished in darkness
AT1G26560	protein_coding_gene	BETA GLUCOSIDASE 40, BGLU40	beta glucosidase 40 (BGLU40); FUNCTIONS IN: cation binding, hydrolase activity, hydrolyzing O-glycosyl compounds, catalytic activity; INVOLVED IN: carbohydrate metabolic process; LOCATED IN: apoplast, chloroplast; EXPRESSED IN: 23 plant structures; EXPRESSED DURING: 13 growth stages; CONTAINS InterPro DOMAIN/s: Glycoside hydrolase, family 1 (InterPro:IPR001360), Glycoside hydrolase, family 1, act…	chr1	9178377	9181835	+		450	9177971	9179684	2.31	DHS-diminished in darkness		No Peak
AT1G26620	protein_coding_gene		Plant protein of unknown function (DUF863); CONTAINS InterPro DOMAIN/s: Protein of unknown function DUF863, plant (InterPro:IPR008581); BEST Arabidopsis thaliana protein match is: Plant protein of unknown function (DUF863) (TAIR:AT1G69360.1); Has 270 Blast hits to 240 proteins in 21 species: Archae - 0; Bacteria - 2; Metazoa - 5; Fungi - 0; Plants - 251; Viruses - 0; Other Eukaryotes - 12 (source…	chr1	9195837	9199669	-		2733	9201718	9203087	2.62	DHS-diminished in darkness		2687	9201643	9203070	2.3	DHS-diminished in darkness
AT1G26760	protein_coding_gene	ATXR1, SDG35, SET DOMAIN PROTEIN 35	SET domain protein 35 (SDG35); FUNCTIONS IN: binding; INVOLVED IN: biological_process unknown; EXPRESSED IN: 21 plant structures; EXPRESSED DURING: 12 growth stages; CONTAINS InterPro DOMAIN/s: SET domain (InterPro:IPR001214), Tetratricopeptide-like helical (InterPro:IPR011990), Tetratricopeptide repeat-containing (InterPro:IPR013026), Tetratricopeptide repeat (InterPro:IPR019734); BEST Arabidops…	chr1	9248151	9249943	-		1671	9250970	9252259	2.73	DHS-diminished in darkness		No Peak
AT1G26761	protein_coding_gene		Arabinanase/levansucrase/invertase; FUNCTIONS IN: molecular_function unknown; INVOLVED IN: biological_process unknown; LOCATED IN: chloroplast; Has 30201 Blast hits to 17322 proteins in 780 species: Archae - 12; Bacteria - 1396; Metazoa - 17338; Fungi - 3422; Plants - 5037; Viruses - 0; Other Eukaryotes - 2996 (source: NCBI BLink).	chr1	9250223	9251644	-		30	9250970	9252259	2.73	DHS-diminished in darkness		No Peak
AT1G26762	protein_coding_gene		unknown protein; FUNCTIONS IN: molecular_function unknown; INVOLVED IN: biological_process unknown; LOCATED IN: endomembrane system; Has 15 Blast hits to 15 proteins in 2 species: Archae - 0; Bacteria - 0; Metazoa - 0; Fungi - 0; Plants - 15; Viruses - 0; Other Eukaryotes - 0 (source: NCBI BLink).	chr1	9253630	9254167	+		2016	9250970	9252259	2.73	DHS-diminished in darkness		No Peak
AT1G26770	protein_coding_gene	ARABIDOPSIS THALIANA EXPANSIN 10, ARABIDOPSIS THALIANA EXPANSIN ALPHA 1.1, AT-EXP10, ATEXP10, ATEXPA10, ATHEXP ALPHA 1.1, EXP10, EXPA10, EXPANSIN 10, EXPANSIN A10	Encodes an expansin. Naming convention from the Expansin Working Group (Kende et al, Plant Mol Bio). Involved in the formation of nematode-induced syncytia in roots of Arabidopsis thaliana.	chr1	9259604	9261313	+		109	9258888	9260103	2.14	DHS-diminished in darkness		No Peak
AT1G26790	protein_coding_gene		Dof-type zinc finger DNA-binding family protein; FUNCTIONS IN: DNA binding, sequence-specific DNA binding transcription factor activity; INVOLVED IN: regulation of transcription; LOCATED IN: endomembrane system; EXPRESSED IN: stem; CONTAINS InterPro DOMAIN/s: Zinc finger, Dof-type (InterPro:IPR003851); BEST Arabidopsis thaliana protein match is: Dof-type zinc finger DNA-binding family protein (TA…	chr1	9273856	9275312	-		50	9274781	9275945	2.59	DHS-diminished in darkness		28	9274816	9275865	1.5	DHS-diminished in darkness
AT1G26795	protein_coding_gene		Plant self-incompatibility protein S1 family; FUNCTIONS IN: molecular_function unknown; INVOLVED IN: biological_process unknown; LOCATED IN: endomembrane system; EXPRESSED IN: 12 plant structures; EXPRESSED DURING: 7 growth stages; CONTAINS InterPro DOMAIN/s: Plant self-incompatibility S1 (InterPro:IPR010264); BEST Arabidopsis thaliana protein match is: Plant self-incompatibility protein S1 famil…	chr1	9276380	9276954	+		1018	9274781	9275945	2.59	DHS-diminished in darkness		1040	9274816	9275865	1.5	DHS-diminished in darkness
AT1G27000	protein_coding_gene		Protein of unknown function (DUF1664); CONTAINS InterPro DOMAIN/s: Protein of unknown function DUF1664 (InterPro:IPR012458); BEST Arabidopsis thaliana protein match is: Protein of unknown function (DUF1664) (TAIR:AT2G02730.2); Has 199 Blast hits to 190 proteins in 29 species: Archae - 0; Bacteria - 14; Metazoa - 2; Fungi - 2; Plants - 161; Viruses - 0; Other Eukaryotes - 20 (source: NCBI BLink).	chr1	9373925	9376720	+		232	9373279	9375036	2.15	DHS-diminished in darkness		4	9373263	9374596	1.82	DHS-diminished in darkness
AT1G27110	protein_coding_gene		Tetratricopeptide repeat (TPR)-like superfamily protein; FUNCTIONS IN: binding; INVOLVED IN: biological_process unknown; LOCATED IN: cellular_component unknown; CONTAINS InterPro DOMAIN/s: Tetratricopeptide-like helical (InterPro:IPR011990); BEST Arabidopsis thaliana protein match is: Tetratricopeptide repeat (TPR)-like superfamily protein (TAIR:AT1G27150.1); Has 512 Blast hits to 499 proteins in…	chr1	9412819	9417504	-		2925	9419082	9421777	2.5	DHS-diminished in darkness		No Peak
AT1G27120	protein_coding_gene		Galactosyltransferase family protein; FUNCTIONS IN: transferase activity, transferring hexosyl groups, transferase activity, transferring glycosyl groups; INVOLVED IN: protein amino acid glycosylation; LOCATED IN: endomembrane system, membrane; EXPRESSED IN: 23 plant structures; EXPRESSED DURING: 13 growth stages; CONTAINS InterPro DOMAIN/s: Galectin, carbohydrate recognition domain (InterPro:IPR…	chr1	9421176	9424069	+		747	9419082	9421777	2.5	DHS-diminished in darkness		601	9419969	9421181	1.59	DHS-diminished in darkness
AT1G27470	protein_coding_gene		transducin family protein / WD-40 repeat family protein; CONTAINS InterPro DOMAIN/s: WD40 repeat-like-containing domain (InterPro:IPR011046), WD40 repeat 2 (InterPro:IPR019782), Cytochrome cd1-nitrite reductase-like, C-terminal haem d1 (InterPro:IPR011048), WD40-repeat-containing domain (InterPro:IPR017986), WD40 repeat (InterPro:IPR001680), WD40/YVTN repeat-like-containing domain (InterPro:IPR01…	chr1	9540112	9544292	-		111	9543740	9545067	2.56	DHS-diminished in darkness		133	9543757	9545094	2.31	DHS-diminished in darkness
AT1G27480	protein_coding_gene		alpha/beta-Hydrolases superfamily protein; FUNCTIONS IN: phosphatidylcholine-sterol O-acyltransferase activity; INVOLVED IN: lipid metabolic process; LOCATED IN: plasma membrane, vacuole; EXPRESSED IN: 21 plant structures; EXPRESSED DURING: 13 growth stages; CONTAINS InterPro DOMAIN/s: Lecithin:cholesterol acyltransferase (InterPro:IPR003386); Has 1076 Blast hits to 1070 proteins in 248 species: …	chr1	9544513	9546285	+		110	9543740	9545067	2.56	DHS-diminished in darkness		88	9543757	9545094	2.31	DHS-diminished in darkness
AT1G27695	protein_coding_gene		glycine-rich protein; Has 5153 Blast hits to 886 proteins in 153 species: Archae - 32; Bacteria - 329; Metazoa - 3227; Fungi - 62; Plants - 1099; Viruses - 56; Other Eukaryotes - 348 (source: NCBI BLink).	chr1	9639146	9640151	+		43	9637973	9640406	2.42	DHS-diminished in darkness		No Peak
AT1G27910	protein_coding_gene	ARABIDOPSIS THALIANA PLANT U-BOX 45, ATPUB45, PLANT U-BOX 45, PUB45	Encodes a protein containing a UND, a U-box, and an ARM domain. This protein has E3 ubiquitin ligase activity based on in vitro assays.	chr1	9720735	9724714	-		921	9724157	9727115	1.83	DHS-diminished in darkness		797	9724206	9726816	1.26	DHS-diminished in darkness
AT1G27920	protein_coding_gene		microtubule-associated protein 65-8 (MAP65-8); CONTAINS InterPro DOMAIN/s: Microtubule-associated protein, MAP65/ASE1-type (InterPro:IPR007145); BEST Arabidopsis thaliana protein match is: microtubule-associated protein 65-2 (TAIR:AT4G26760.1); Has 2013 Blast hits to 1836 proteins in 335 species: Archae - 36; Bacteria - 203; Metazoa - 697; Fungi - 206; Plants - 352; Viruses - 0; Other Eukaryotes …	chr1	9726947	9729848	+		1312	9724157	9727115	1.83	DHS-diminished in darkness		1436	9724206	9726816	1.26	DHS-diminished in darkness
AT1G27921	ncRNA		Potential natural antisense gene, locus overlaps with AT1G27920	chr1	9728123	9730331	-		1133	9729721	9733209	2.02	DHS-diminished in darkness		419	9729675	9731826	1.61	DHS-diminished in darkness
AT1G28400	protein_coding_gene		unknown protein; FUNCTIONS IN: molecular_function unknown; INVOLVED IN: biological_process unknown; LOCATED IN: endomembrane system; EXPRESSED IN: 22 plant structures; EXPRESSED DURING: 13 growth stages; BEST Arabidopsis thaliana protein match is: unknown protein (TAIR:AT2G33850.1); Has 45374 Blast hits to 18870 proteins in 668 species: Archae - 72; Bacteria - 1460; Metazoa - 1191; Fungi - 1038; …	chr1	9972383	9973793	-		1816	9974768	9976452	2	DHS-diminished in darkness		No Peak
AT1G28600	protein_coding_gene		GDSL-like Lipase/Acylhydrolase superfamily protein; FUNCTIONS IN: hydrolase activity, acting on ester bonds, carboxylesterase activity; INVOLVED IN: lipid metabolic process; LOCATED IN: cell wall; EXPRESSED IN: 18 plant structures; EXPRESSED DURING: 9 growth stages; CONTAINS InterPro DOMAIN/s: Lipase, GDSL (InterPro:IPR001087); BEST Arabidopsis thaliana protein match is: GDSL-like Lipase/Acylhydr…	chr1	10051000	10053117	-		2734	10055223	10056481	2.31	DHS-diminished in darkness		164	10052575	10053987	1.99	DHS-diminished in darkness
AT1G28610	protein_coding_gene		GDSL-like Lipase/Acylhydrolase superfamily protein; FUNCTIONS IN: lipase activity, hydrolase activity, acting on ester bonds, carboxylesterase activity; INVOLVED IN: lipid metabolic process; LOCATED IN: endomembrane system; EXPRESSED IN: 22 plant structures; EXPRESSED DURING: 13 growth stages; CONTAINS InterPro DOMAIN/s: Lipase, GDSL (InterPro:IPR001087); BEST Arabidopsis thaliana protein match i…	chr1	10053616	10055731	-		120	10055223	10056481	2.31	DHS-diminished in darkness		64	10055181	10056410	1.87	DHS-diminished in darkness
AT1G29170	protein_coding_gene	ATSCAR3, SCAR3, WASP (WISKOTT-ALDRICH SYNDROME PROTEIN)-FAMILY VERPROLIN HOMOLOGOUS PROTEIN 2, WAVE2	Encodes a member of the SCAR family.These proteins are part of a complex (WAVE) complex.The SCAR subunit activates the ARP2/3 complex which in turn act as a nucleator for actin filaments.	chr1	10190213	10194900	-		359	10194440	10196080	2.58	DHS-diminished in darkness		No Peak
AT1G29640	protein_coding_gene		Protein of unknown function, DUF584; CONTAINS InterPro DOMAIN/s: Protein of unknown function DUF584 (InterPro:IPR007608); BEST Arabidopsis thaliana protein match is: Protein of unknown function, DUF584 (TAIR:AT2G34340.1); Has 324 Blast hits to 324 proteins in 20 species: Archae - 0; Bacteria - 0; Metazoa - 0; Fungi - 0; Plants - 324; Viruses - 0; Other Eukaryotes - 0 (source: NCBI BLink).	chr1	10355702	10356482	-		444	10354916	10357162	2.39	DHS-diminished in darkness		405	10354959	10357196	2.51	DHS-diminished in darkness
AT1G29880	protein_coding_gene		glycyl-tRNA synthetase / glycine--tRNA ligase; FUNCTIONS IN: glycine-tRNA ligase activity, nucleotide binding, aminoacyl-tRNA ligase activity, ATP binding; INVOLVED IN: response to cadmium ion, glycyl-tRNA aminoacylation; LOCATED IN: mitochondrion; EXPRESSED IN: 24 plant structures; EXPRESSED DURING: 14 growth stages; CONTAINS InterPro DOMAIN/s: Aminoacyl-tRNA synthetase, class II (G/ H/ P/ S), c…	chr1	10459477	10462801	-		253	10462206	10463904	2.2	DHS-diminished in darkness		218	10462251	10463788	2.11	DHS-diminished in darkness
AT1G29890	protein_coding_gene	REDUCED WALL ACETYLATION 4, RWA4	Encodes a homolog of the protein Cas1p known to be involved in polysaccharide O-acetylation in Cryptococcus neoformans. Has high similarity to RWA2 whose mutant displays reduced acetylation. The protein is expressed in the Golgi and is involved in the acetylation of xylan during secondary wall biosynthesis.	chr1	10463402	10467170	+		348	10462206	10463904	2.2	DHS-diminished in darkness		383	10462251	10463788	2.11	DHS-diminished in darkness
AT1G29910	protein_coding_gene	AB180, CAB3, CHLOROPHYLL A/B BINDING PROTEIN 3, LHCB1.2, LIGHT HARVESTING CHLOROPHYLL A/B BINDING PROTEIN 1.2	member of Chlorophyll a/b-binding protein family	chr1	10472279	10473299	-		2500	10471563	10480036	2.81	DHS-diminished in darkness		2744	10475374	10476712	1.91	DHS-diminished in darkness
AT1G29920	protein_coding_gene	AB165, CAB2, CHLOROPHYLL A/B-BINDING PROTEIN 2, LHCB1.1, LIGHT HARVESTING CHLOROPHYLL A/B-BINDING PROTEIN 1.1	Encodes lhcb1.1 a component of the LHCIIb light harvesting complex associated with photosystem II.	chr1	10474783	10475959	-		160	10471563	10480036	2.81	DHS-diminished in darkness		84	10475374	10476712	1.91	DHS-diminished in darkness
AT1G29930	protein_coding_gene	AB140, CAB1, CAB140, CHLOROPHYLL A/B BINDING PROTEIN 1, CHLOROPHYLL A/B PROTEIN 140, LHCB1.3, LIGHT-HARVESTING CHLOROPHYLL A/B-PROTEIN 1.3	Subunit of light-harvesting complex II (LHCII),which absorbs light and transfers energy to the photosynthetic reaction center.	chr1	10478004	10479048	+		2205	10471563	10480036	2.81	DHS-diminished in darkness		201	10477164	10478442	1.91	DHS-diminished in darkness
AT1G29940	protein_coding_gene	NRPA2, NUCLEAR RNA POLYMERASE A2	Encodes a subunit of RNA polymerase 1 (aka RNA polymerase A).	chr1	10479120	10486819	-		2945	10488901	10490629	2.42	DHS-diminished in darkness		No Peak
AT1G29950	protein_coding_gene		basic helix-loop-helix (bHLH) DNA-binding superfamily protein; FUNCTIONS IN: transcription regulator activity, sequence-specific DNA binding transcription factor activity; INVOLVED IN: regulation of transcription; LOCATED IN: nucleus; CONTAINS InterPro DOMAIN/s: Helix-loop-helix DNA-binding domain (InterPro:IPR001092), Helix-loop-helix DNA-binding (InterPro:IPR011598); BEST Arabidopsis thaliana p…	chr1	10491697	10494598	+		1933	10488901	10490629	2.42	DHS-diminished in darkness		1809	10489191	10490585	2.48	DHS-diminished in darkness
AT1G29951	protein_coding_gene	CONSERVED PEPTIDE UPSTREAM OPEN READING FRAME 35, CPUORF35	Upstream open reading frames (uORFs) are small open reading frames found in the 5' UTR of a mature mRNA, and can potentially mediate translational regulation of the largest, or major, ORF (mORF). CPuORF35 represents a conserved upstream opening reading frame relative to major ORF AT1G29950.2	chr1	10491974	10494598	+		2210	10488901	10490629	2.42	DHS-diminished in darkness		2086	10489191	10490585	2.48	DHS-diminished in darkness
AT1G29952	protein_coding_gene	CONSERVED PEPTIDE UPSTREAM OPEN READING FRAME 34, CPUORF34	Upstream open reading frames (uORFs) are small open reading frames found in the 5' UTR of a mature mRNA, and can potentially mediate translational regulation of the largest, or major, ORF (mORF). CPuORF34 represents a conserved upstream opening reading frame relative to major ORF AT1G29950.2	chr1	10491974	10494598	+		2210	10488901	10490629	2.42	DHS-diminished in darkness		2086	10489191	10490585	2.48	DHS-diminished in darkness
AT1G29980	protein_coding_gene		INVOLVED IN: biological_process unknown; LOCATED IN: plasma membrane, anchored to membrane; EXPRESSED IN: 24 plant structures; EXPRESSED DURING: 13 growth stages; CONTAINS InterPro DOMAIN/s: Protein of unknown function DUF642 (InterPro:IPR006946), Galactose-binding domain-like (InterPro:IPR008979); BEST Arabidopsis thaliana protein match is: Protein of unknown function, DUF642 (TAIR:AT2G34510.1);…	chr1	10503279	10504843	-		116	10502700	10506756	2.24	DHS-diminished in darkness		2705	10502757	10506566	1.83	DHS-diminished in darkness
AT1G29990	protein_coding_gene	PFD6, PREFOLDIN 6	Encodes a cytoplastic protein with similarity to yeast prefoldin6, a subunit of the prefoldin complex. The PFD complex is thought to function along with the TCP ring complex to properly fold microtubule proteins.	chr1	10507592	10509098	+		2865	10502700	10506756	2.24	DHS-diminished in darkness		44	10506939	10508157	1.9	DHS-diminished in darkness
AT1G30120	protein_coding_gene	PDH-E1 BETA, PYRUVATE DEHYDROGENASE E1 BETA	Encodes a putative plastid pyruvate dehydrogenase E1 beta subunit that is distinct from the mitochondrial pyruvate dehydrogenase E1 beta subunit.	chr1	10584159	10586635	-		395	10586039	10588023	2.44	DHS-diminished in darkness		434	10586053	10588085	2.53	DHS-diminished in darkness
AT1G30130	protein_coding_gene		unknown protein; FUNCTIONS IN: molecular_function unknown; INVOLVED IN: biological_process unknown; LOCATED IN: endomembrane system; EXPRESSED IN: 23 plant structures; EXPRESSED DURING: 13 growth stages; CONTAINS InterPro DOMAIN/s: Protein of unknown function DUF1365 (InterPro:IPR010775); Has 1789 Blast hits to 1789 proteins in 449 species: Archae - 0; Bacteria - 824; Metazoa - 0; Fungi - 6; Plan…	chr1	10587601	10589622	+		571	10586039	10588023	2.44	DHS-diminished in darkness		532	10586053	10588085	2.53	DHS-diminished in darkness
AT1G30190	protein_coding_gene		unknown protein; BEST Arabidopsis thaliana protein match is: unknown protein (TAIR:AT2G34610.1); Has 56 Blast hits to 56 proteins in 13 species: Archae - 0; Bacteria - 0; Metazoa - 0; Fungi - 0; Plants - 44; Viruses - 0; Other Eukaryotes - 12 (source: NCBI BLink).	chr1	10618965	10619802	+		882	10616641	10619526	2.72	DHS-diminished in darkness		367	10617686	10619511	2.12	DHS-diminished in darkness
AT1G30370	protein_coding_gene	DAD1-LIKE ACYLHYDROLASE, DLAH	Encodes a mitochondria-localized class III phospholipase A1 that plays a role in seed viability.	chr1	10719168	10720758	-		1646	10720336	10724474	2.52	DHS-diminished in darkness		1158	10720278	10723555	1.87	DHS-diminished in darkness
AT1G30380	protein_coding_gene	PHOTOSYSTEM I SUBUNIT K, PSAK	Encodes subunit K of photosystem I reaction center.	chr1	10722196	10723247	+		208	10720336	10724474	2.52	DHS-diminished in darkness		280	10720278	10723555	1.87	DHS-diminished in darkness
AT1G30590	protein_coding_gene		RNA polymerase I specific transcription initiation factor RRN3 protein; CONTAINS InterPro DOMAIN/s: RNA polymerase I specific transcription initiation factor RRN3 (InterPro:IPR007991); BEST Arabidopsis thaliana protein match is: RNA polymerase I specific transcription initiation factor RRN3 protein (TAIR:AT2G34750.1); Has 367 Blast hits to 352 proteins in 164 species: Archae - 0; Bacteria - 0; Me…	chr1	10835793	10840005	-		519	10839372	10841677	2.33	DHS-diminished in darkness		No Peak
AT1G30600	protein_coding_gene		Subtilase family protein; FUNCTIONS IN: identical protein binding, serine-type endopeptidase activity; INVOLVED IN: proteolysis, negative regulation of catalytic activity; LOCATED IN: plant-type cell wall; EXPRESSED IN: 21 plant structures; EXPRESSED DURING: 13 growth stages; CONTAINS InterPro DOMAIN/s: Protease-associated PA (InterPro:IPR003137), Peptidase S8/S53, subtilisin/kexin/sedolisin (Int…	chr1	10841141	10845050	-		1129	10845171	10847188	2.32	DHS-diminished in darkness		1113	10845167	10847160	1.98	DHS-diminished in darkness
AT1G30610	protein_coding_gene	EMB2279, EMB88, EMBRYO DEFECTIVE 2279, EMBRYO DEFECTIVE 88	Mutations in this locus result in embryo lethality. Embryo shape at seed maturity is globular.	chr1	10846512	10850628	+		333	10845171	10847188	2.32	DHS-diminished in darkness		349	10845167	10847160	1.98	DHS-diminished in darkness
AT1G30690	protein_coding_gene		Sec14p-like phosphatidylinositol transfer family protein; FUNCTIONS IN: transporter activity; INVOLVED IN: transport; LOCATED IN: cytosol, nucleus, plasma membrane; EXPRESSED IN: 23 plant structures; EXPRESSED DURING: 14 growth stages; CONTAINS InterPro DOMAIN/s: Cellular retinaldehyde-binding/triple function, C-terminal (InterPro:IPR001251), Cellular retinaldehyde-binding/triple function, N-term…	chr1	10887606	10890332	+		327	10886266	10888293	2.92	DHS-diminished in darkness		414	10886143	10888242	2.38	DHS-diminished in darkness
AT1G30810	protein_coding_gene	JMJ18, JUMONJI DOMAIN-CONTAINING PROTEIN 18	JMJ18 encodes a novel JmjC domain- containing histone H3K4 demethylase.	chr1	10936764	10942292	-		41	10941321	10943182	2.3	DHS-diminished in darkness		32	10941452	10943197	1.66	DHS-diminished in darkness
AT1G30825	protein_coding_gene	ACTIN-RELATED PROTEIN C2A, ARPC2A, DIS2, DISTORTED TRICHOMES 2	Involved in trichome maturation. mutant displays enlarged trichomes	chr1	10960940	10963182	+		975	10958446	10961485	2.24	DHS-diminished in darkness		1109	10958204	10961459	2.1	DHS-diminished in darkness
AT1G31000	protein_coding_gene		F-box and associated interaction domains-containing protein; CONTAINS InterPro DOMAIN/s: F-box domain, cyclin-like (InterPro:IPR001810), F-box domain, Skp2-like (InterPro:IPR022364), F-box associated domain, type 3 (InterPro:IPR013187), F-box associated interaction domain (InterPro:IPR017451); BEST Arabidopsis thaliana protein match is: F-box associated ubiquitination effector family protein (TAI…	chr1	11053376	11054561	-		2460	11056388	11057656	3.02	DHS-diminished in darkness		2440	11056440	11057563	1.93	DHS-diminished in darkness
AT1G31010	protein_coding_gene	ORGANELLAR SINGLE-STRANDED DNA BINDING PROTEIN 4, OSB4	organellar single-stranded DNA binding protein 4 (OSB4); FUNCTIONS IN: single-stranded DNA binding; INVOLVED IN: biological_process unknown; LOCATED IN: chloroplast; EXPRESSED IN: 21 plant structures; EXPRESSED DURING: 12 growth stages; CONTAINS InterPro DOMAIN/s: Nucleic acid-binding, OB-fold-like (InterPro:IPR016027), Nucleic acid-binding, OB-fold (InterPro:IPR012340), Primosome PriB/single-str…	chr1	11054730	11056921	-		100	11056388	11057656	3.02	DHS-diminished in darkness		80	11056440	11057563	1.93	DHS-diminished in darkness
AT1G31020	protein_coding_gene	ATO2, THIOREDOXIN O2, TO2	thioredoxin O2 (TO2); INVOLVED IN: cell redox homeostasis; EXPRESSED IN: 24 plant structures; EXPRESSED DURING: 15 growth stages; CONTAINS InterPro DOMAIN/s: Thioredoxin fold (InterPro:IPR012335), Thioredoxin-like subdomain (InterPro:IPR006662), Thioredoxin, core (InterPro:IPR015467), Thioredoxin-like (InterPro:IPR017936), Thioredoxin domain (InterPro:IPR013766), Thioredoxin-like fold (InterPro:I…	chr1	11057104	11058867	+		83	11056388	11057656	3.02	DHS-diminished in darkness		103	11056440	11057563	1.93	DHS-diminished in darkness
AT1G31230	protein_coding_gene	AK-HSDH, AK-HSDH I, ASPARTATE KINASE-HOMOSERINE DEHYDROGENASE, ASPARTATE KINASE-HOMOSERINE DEHYDROGENASE I	Encodes a bifunctional aspartate kinase/homoserine dehydrogenase. These two activities catalyze the first and the third steps toward the synthesis of the essential amino acids threonine, isoleucine and methionine.	chr1	11158617	11163274	-		603	11162098	11165657	2.93	DHS-diminished in darkness		897	11162707	11165636	2.06	DHS-diminished in darkness
AT1G31750	protein_coding_gene		proline-rich family protein; BEST Arabidopsis thaliana protein match is: glycine-rich protein (TAIR:AT2G04063.1); Has 30775 Blast hits to 15451 proteins in 908 species: Archae - 8; Bacteria - 4096; Metazoa - 13079; Fungi - 3329; Plants - 5909; Viruses - 858; Other Eukaryotes - 3496 (source: NCBI BLink).	chr1	11370658	11372077	-		2050	11372902	11375353	2.22	DHS-diminished in darkness		1920	11372616	11375378	1.91	DHS-diminished in darkness
AT1G31760	protein_coding_gene		SWIB/MDM2 domain superfamily protein; CONTAINS InterPro DOMAIN/s: SWIB/MDM2 domain (InterPro:IPR003121), SWIB domain (InterPro:IPR019835); BEST Arabidopsis thaliana protein match is: SWIB/MDM2 domain superfamily protein (TAIR:AT2G35605.1); Has 990 Blast hits to 904 proteins in 230 species: Archae - 0; Bacteria - 216; Metazoa - 58; Fungi - 182; Plants - 383; Viruses - 6; Other Eukaryotes - 145 (so…	chr1	11372424	11373483	-		644	11372902	11375353	2.22	DHS-diminished in darkness		514	11372616	11375378	1.91	DHS-diminished in darkness
AT1G31860	protein_coding_gene	AT-IE, HISN2, HISTIDINE BIOSYNTHESIS 2	encodes a bifunctional protein that has phosphoribosyl-ATP pyrophosphohydrolase (PRA-PH) and phosphoribosyl-AMP cyclohydrolase (PRA-CH) activities.	chr1	11434107	11436607	-		53	11435981	11437341	2.48	DHS-diminished in darkness		31	11436024	11437253	1.87	DHS-diminished in darkness
AT1G31870	protein_coding_gene		unknown protein; FUNCTIONS IN: molecular_function unknown; INVOLVED IN: biological_process unknown; LOCATED IN: cytosol, nucleus; EXPRESSED IN: 25 plant structures; EXPRESSED DURING: 15 growth stages; CONTAINS InterPro DOMAIN/s: Protein of unknown function DUF2050, pre-mRNA-splicing factor (InterPro:IPR018609); Has 13303 Blast hits to 9618 proteins in 489 species: Archae - 8; Bacteria - 444; Meta…	chr1	11436718	11440109	+		58	11435981	11437341	2.48	DHS-diminished in darkness		80	11436024	11437253	1.87	DHS-diminished in darkness
AT1G32070	protein_coding_gene	ATNSI, NSI, NUCLEAR SHUTTLE INTERACTING	Encodes a nuclear acetyltransferase (NSI)that interacts with the geminivirus movement protein NSP. This interaction is required for viral infection and systemic spread. Acetylates the viral coat protein (CP) in vitro, but not NSP. NSP inhibits NSI activity in vitro. NSI is highly transcribed in phloem and in xylem parenchyma cells, and in the apical meristem and guard cells, within young tissues …	chr1	11534683	11536338	-		357	11535554	11537838	2.6	DHS-diminished in darkness		47	11535752	11536975	1.77	DHS-diminished in darkness
AT1G32110	pseudogene		pseudogene, hypothetical protein	chr1	11552176	11552310	-		758	11549311	11553794	1.98	DHS-diminished in darkness		No Peak
AT1G32120	protein_coding_gene		FUNCTIONS IN: molecular_function unknown; INVOLVED IN: biological_process unknown; LOCATED IN: membrane; EXPRESSED IN: 14 plant structures; EXPRESSED DURING: 4 anthesis, C globular stage, F mature embryo stage, petal differentiation and expansion stage, E expanded cotyledon stage; CONTAINS InterPro DOMAIN/s: Aminotransferase-like, plant mobile domain (InterPro:IPR019557), Protein of unknown funct…	chr1	11552925	11558777	+		1373	11549311	11553794	1.98	DHS-diminished in darkness		No Peak
AT1G32200	protein_coding_gene	ACT1, ACYLTRANSFERASE 1, ATS1	Encodes a chloroplast glycerol-3-phosphate acyltransferase.Involved in the biosynthesis of chloroplast phosphatidylglycerol.	chr1	11601780	11605060	-		461	11604607	11606436	2.16	DHS-diminished in darkness		2719	11607192	11608366	2.11	DHS-diminished in darkness
AT1G32220	protein_coding_gene		NAD(P)-binding Rossmann-fold superfamily protein; FUNCTIONS IN: coenzyme binding, binding, catalytic activity; INVOLVED IN: response to oxidative stress; LOCATED IN: thylakoid, chloroplast, plastoglobule; EXPRESSED IN: 24 plant structures; EXPRESSED DURING: 15 growth stages; CONTAINS InterPro DOMAIN/s: NAD-dependent epimerase/dehydratase (InterPro:IPR001509), NAD(P)-binding domain (InterPro:IPR01…	chr1	11607853	11609733	+		2332	11604607	11606436	2.16	DHS-diminished in darkness		74	11607192	11608366	2.11	DHS-diminished in darkness
AT1G32260	protein_coding_gene		unknown protein; FUNCTIONS IN: molecular_function unknown; INVOLVED IN: biological_process unknown; LOCATED IN: mitochondrion; EXPRESSED IN: 22 plant structures; EXPRESSED DURING: 13 growth stages; BEST Arabidopsis thaliana protein match is: unknown protein (TAIR:AT2G35480.1); Has 48 Blast hits to 48 proteins in 14 species: Archae - 0; Bacteria - 0; Metazoa - 0; Fungi - 0; Plants - 48; Viruses - …	chr1	11640580	11641871	-		209	11640819	11642506	2.9	DHS-diminished in darkness		65	11641338	11642535	2.3	DHS-diminished in darkness
AT1G32270	protein_coding_gene	ATSYP24, SYNTAXIN 24, SYP24	member of SYP2 Gene Family	chr1	11642592	11644962	+		930	11640819	11642506	2.9	DHS-diminished in darkness		656	11641338	11642535	2.3	DHS-diminished in darkness
AT1G32320	protein_coding_gene	ATMKK10, MAP KINASE KINASE 10, MKK10	member of MAP Kinase Kinase	chr1	11655155	11656073	+		724	11654590	11657170	1.8	DHS-diminished in darkness		No Peak
AT1G32520	protein_coding_gene		unknown protein; FUNCTIONS IN: molecular_function unknown; INVOLVED IN: biological_process unknown; LOCATED IN: chloroplast; EXPRESSED IN: 24 plant structures; EXPRESSED DURING: 15 growth stages; Has 143 Blast hits to 142 proteins in 34 species: Archae - 0; Bacteria - 0; Metazoa - 39; Fungi - 0; Plants - 56; Viruses - 0; Other Eukaryotes - 48 (source: NCBI BLink).	chr1	11758210	11759280	-		712	11757196	11759941	1.91	DHS-diminished in darkness		No Peak
AT1G32640	protein_coding_gene	ATMYC2, JAI1, JASMONATE INSENSITIVE 1, JIN1, MYC2, RD22BP1, ZBF1	Encodes a MYC-related transcriptional activator with a typical DNA binding domain of a basic helix-loop-helix leucine zipper motif. Binds to an extended G-Box promoter motif and interacts with Jasmonate ZIM-domain proteins. Its transcription is induced by dehydration stress and ABA treatment. Negative regulator of blue light閳ユ悎ediated photomorphogenic growth and blue and far-red-light閳ユ悜egulated …	chr1	11798809	11800988	-		7	11800321	11801642	2.79	DHS-diminished in darkness		7	11799669	11802321	2.57	DHS-diminished in darkness
AT1G32690	protein_coding_gene		unknown protein; FUNCTIONS IN: molecular_function unknown; INVOLVED IN: biological_process unknown; LOCATED IN: plasma membrane; EXPRESSED IN: 21 plant structures; EXPRESSED DURING: 11 growth stages; BEST Arabidopsis thaliana protein match is: unknown protein (TAIR:AT2G35200.1); Has 45 Blast hits to 45 proteins in 8 species: Archae - 0; Bacteria - 0; Metazoa - 0; Fungi - 0; Plants - 45; Viruses -…	chr1	11820907	11821710	-		22	11819846	11823620	1.98	DHS-diminished in darkness		No Peak
AT1G32900	protein_coding_gene	GBSS1, GRANULE BOUND STARCH SYNTHASE 1	UDP-Glycosyltransferase superfamily protein; FUNCTIONS IN: protein binding, transferase activity, transferring glycosyl groups; INVOLVED IN: biosynthetic process, glucan biosynthetic process; LOCATED IN: chloroplast; EXPRESSED IN: 21 plant structures; EXPRESSED DURING: 13 growth stages; CONTAINS InterPro DOMAIN/s: Glycogen/starch synthases, ADP-glucose type (InterPro:IPR011835), Starch synthase, …	chr1	11920389	11923766	-		358	11923111	11925139	2.52	DHS-diminished in darkness		296	11923161	11924964	2.41	DHS-diminished in darkness
AT1G32910	protein_coding_gene		HXXXD-type acyl-transferase family protein; FUNCTIONS IN: transferase activity, transferring acyl groups other than amino-acyl groups, transferase activity; INVOLVED IN: biological_process unknown; LOCATED IN: cellular_component unknown; CONTAINS InterPro DOMAIN/s: Transferase (InterPro:IPR003480); BEST Arabidopsis thaliana protein match is: HXXXD-type acyl-transferase family protein (TAIR:AT1G78…	chr1	11925425	11926908	+		1301	11923111	11925139	2.52	DHS-diminished in darkness		1363	11923161	11924964	2.41	DHS-diminished in darkness
AT1G33102	protein_coding_gene		unknown protein; FUNCTIONS IN: molecular_function unknown; INVOLVED IN: biological_process unknown; LOCATED IN: cellular_component unknown; Has 30201 Blast hits to 17322 proteins in 780 species: Archae - 12; Bacteria - 1396; Metazoa - 17338; Fungi - 3422; Plants - 5037; Viruses - 0; Other Eukaryotes - 2996 (source: NCBI BLink).	chr1	12002332	12002877	-		698	12001388	12002971	2.2	DHS-diminished in darkness		1946	12001357	12002990	1.68	DHS-diminished in darkness
AT1G33110	protein_coding_gene		MATE efflux family protein; FUNCTIONS IN: antiporter activity, drug transmembrane transporter activity, transporter activity; INVOLVED IN: drug transmembrane transport, transmembrane transport; LOCATED IN: membrane; EXPRESSED IN: 22 plant structures; EXPRESSED DURING: 13 growth stages; CONTAINS InterPro DOMAIN/s: Multi antimicrobial extrusion protein MatE (InterPro:IPR002528); BEST Arabidopsis th…	chr1	12004926	12008818	+		2747	12001388	12002971	2.2	DHS-diminished in darkness		103	12004265	12005381	1.53	DHS-diminished in darkness
AT1G33230	protein_coding_gene		TMPIT-like protein; FUNCTIONS IN: molecular_function unknown; INVOLVED IN: biological_process unknown; LOCATED IN: integral to membrane; EXPRESSED IN: 22 plant structures; EXPRESSED DURING: 13 growth stages; CONTAINS InterPro DOMAIN/s: TMPIT-like (InterPro:IPR012926); BEST Arabidopsis thaliana protein match is: TMPIT-like protein (TAIR:AT4G10430.3); Has 250 Blast hits to 250 proteins in 81 specie…	chr1	12046640	12050066	+		46	12046051	12047323	2.62	DHS-diminished in darkness		9	12046012	12047251	1.87	DHS-diminished in darkness
AT1G33330	protein_coding_gene		Class I peptide chain release factor; FUNCTIONS IN: translation release factor activity; INVOLVED IN: translational termination; LOCATED IN: chloroplast; EXPRESSED IN: 24 plant structures; EXPRESSED DURING: 15 growth stages; CONTAINS InterPro DOMAIN/s: Class I peptide chain release factor (InterPro:IPR000352); BEST Arabidopsis thaliana protein match is: Peptide chain release factor 2 (TAIR:AT1G56…	chr1	12084950	12086528	+		510	12083357	12085525	2.61	DHS-diminished in darkness		482	12083432	12085504	2.49	DHS-diminished in darkness
AT1G33370	tRNA		tRNA-Gly (anticodon: ACC)	chr1	12097278	12097347	-		822	12095296	12097755	2.57	DHS-diminished in darkness		518	12095910	12097748	2.12	DHS-diminished in darkness
AT1G33410	protein_coding_gene	ARABIDOPSIS NUCLEOPORIN 160, ATNUP160, NUCLEOPORIN 160, NUP160, SAR1, SUPPRESSOR OF AUXIN RESISTANCE1	SUPPRESSOR OF AUXIN RESISTANCE1 (SAR1); CONTAINS InterPro DOMAIN/s: Nucleoporin Nup120/160 (InterPro:IPR021717); Has 209 Blast hits to 198 proteins in 81 species: Archae - 0; Bacteria - 0; Metazoa - 119; Fungi - 29; Plants - 47; Viruses - 0; Other Eukaryotes - 14 (source: NCBI BLink).	chr1	12109589	12118850	-		21	12118133	12119610	2.07	DHS-diminished in darkness		16	12118101	12119567	1.69	DHS-diminished in darkness
AT1G33415	ncRNA		Potential natural antisense gene, locus overlaps with AT1G33420 and AT1G33430	chr1	12118991	12126593	+		120	12118133	12119610	2.07	DHS-diminished in darkness		157	12118101	12119567	1.69	DHS-diminished in darkness
AT1G33480	protein_coding_gene		RING/U-box superfamily protein; FUNCTIONS IN: zinc ion binding; CONTAINS InterPro DOMAIN/s: Zinc finger, RING-type (InterPro:IPR001841), Zinc finger, C3HC4 RING-type (InterPro:IPR018957); BEST Arabidopsis thaliana protein match is: RING/U-box superfamily protein (TAIR:AT4G10150.1); Has 8909 Blast hits to 8880 proteins in 293 species: Archae - 0; Bacteria - 9; Metazoa - 2258; Fungi - 649; Plants -…	chr1	12148601	12150263	-		2053	12151475	12153159	2.38	DHS-diminished in darkness		2116	12151599	12153159	1.74	DHS-diminished in darkness
AT1G33490	protein_coding_gene		unknown protein; CONTAINS InterPro DOMAIN/s: Protein of unknown function DUF2062 (InterPro:IPR018639); BEST Arabidopsis thaliana protein match is: unknown protein (TAIR:AT4G10140.1); Has 88 Blast hits to 88 proteins in 29 species: Archae - 0; Bacteria - 28; Metazoa - 0; Fungi - 0; Plants - 54; Viruses - 0; Other Eukaryotes - 6 (source: NCBI BLink).	chr1	12150689	12152394	-		78	12151475	12153159	2.38	DHS-diminished in darkness		15	12151599	12153159	1.74	DHS-diminished in darkness
AT1G33500	protein_coding_gene		unknown protein; Has 30201 Blast hits to 17322 proteins in 780 species: Archae - 12; Bacteria - 1396; Metazoa - 17338; Fungi - 3422; Plants - 5037; Viruses - 0; Other Eukaryotes - 2996 (source: NCBI BLink).	chr1	12152572	12154715	+		256	12151475	12153159	2.38	DHS-diminished in darkness		193	12151599	12153159	1.74	DHS-diminished in darkness
AT1G34418	ncRNA		Unknown gene	chr1	12582121	12582721	+		368	12581385	12583595	2.31	DHS-diminished in darkness		260	12581318	12583445	1.55	DHS-diminished in darkness
AT1G34419	protein_coding_gene		unknown protein; Has 30201 Blast hits to 17322 proteins in 780 species: Archae - 12; Bacteria - 1396; Metazoa - 17338; Fungi - 3422; Plants - 5037; Viruses - 0; Other Eukaryotes - 2996 (source: NCBI BLink).	chr1	12583038	12583206	-		717	12581385	12583595	2.31	DHS-diminished in darkness		825	12581318	12583445	1.55	DHS-diminished in darkness
AT1G34420	protein_coding_gene		leucine-rich repeat transmembrane protein kinase family protein; FUNCTIONS IN: protein kinase activity, ATP binding; INVOLVED IN: protein amino acid phosphorylation; LOCATED IN: cellular_component unknown; EXPRESSED IN: 17 plant structures; EXPRESSED DURING: 11 growth stages; CONTAINS InterPro DOMAIN/s: Protein kinase, catalytic domain (InterPro:IPR000719), Leucine-rich repeat, typical subtype (I…	chr1	12584586	12587570	+		2097	12581385	12583595	2.31	DHS-diminished in darkness		2205	12581318	12583445	1.55	DHS-diminished in darkness
AT1G34570	protein_coding_gene		Essential protein Yae1, N-terminal; CONTAINS InterPro DOMAIN/s: Essential protein Yae1, N-terminal (InterPro:IPR019191); BEST Arabidopsis thaliana protein match is: Essential protein Yae1, N-terminal (TAIR:AT3G15750.1); Has 136 Blast hits to 136 proteins in 50 species: Archae - 0; Bacteria - 0; Metazoa - 55; Fungi - 17; Plants - 55; Viruses - 0; Other Eukaryotes - 9 (source: NCBI BLink).	chr1	12654939	12656486	-		40	12655900	12657154	2.38	DHS-diminished in darkness		93	12655928	12657231	2.12	DHS-diminished in darkness
AT1G35333	protein_coding_gene		unknown protein; LOCATED IN: endomembrane system; Has 30201 Blast hits to 17322 proteins in 780 species: Archae - 12; Bacteria - 1396; Metazoa - 17338; Fungi - 3422; Plants - 5037; Viruses - 0; Other Eukaryotes - 2996 (source: NCBI BLink).	chr1	12970270	12970420	+		2711	12966770	12968350	1.75	DHS-diminished in darkness		No Peak
AT1G35430	protein_coding_gene		unknown protein; FUNCTIONS IN: molecular_function unknown; INVOLVED IN: biological_process unknown; LOCATED IN: mitochondrion; EXPRESSED IN: 22 plant structures; EXPRESSED DURING: 13 growth stages; BEST Arabidopsis thaliana protein match is: unknown protein (TAIR:AT4G09170.1); Has 23 Blast hits to 23 proteins in 5 species: Archae - 0; Bacteria - 0; Metazoa - 0; Fungi - 0; Plants - 23; Viruses - 0…	chr1	13030552	13031152	-		389	13029149	13032378	1.65	DHS-diminished in darkness		384	13029171	13032366	1.75	DHS-diminished in darkness
AT1G35450	pseudogene		pseudogene, similar to oj991113_30.20, similar to from GI:976278 (Arabidopsis thaliana); blastp match of 24% identity and 2.9e-11 P-value to GP|21741715|emb|CAD41338.1||AL662946 oj991113_30.20 {Oryza sativa (japonica cultivar-group)}	chr1	13037409	13038752	-		1125	13039131	13040625	2.13	DHS-diminished in darkness		1115	13039163	13040572	2.4	DHS-diminished in darkness
AT1G35460	protein_coding_gene	FBH1, FLOWERING BHLH 1	basic helix-loop-helix (bHLH) DNA-binding superfamily protein; FUNCTIONS IN: DNA binding, sequence-specific DNA binding transcription factor activity; INVOLVED IN: regulation of transcription; LOCATED IN: nucleus; CONTAINS InterPro DOMAIN/s: Helix-loop-helix DNA-binding domain (InterPro:IPR001092), Helix-loop-helix DNA-binding (InterPro:IPR011598); BEST Arabidopsis thaliana protein match is: basi…	chr1	13039915	13042102	+		38	13039131	13040625	2.13	DHS-diminished in darkness		48	13039163	13040572	2.4	DHS-diminished in darkness
AT1G35461	protein_coding_gene		unknown protein; Has 30201 Blast hits to 17322 proteins in 780 species: Archae - 12; Bacteria - 1396; Metazoa - 17338; Fungi - 3422; Plants - 5037; Viruses - 0; Other Eukaryotes - 2996 (source: NCBI BLink).	chr1	13043488	13043629	+		953	13041534	13043538	2.42	DHS-diminished in darkness		No Peak
AT1G35467	protein_coding_gene	RALF-LIKE 5, RALFL5	Rapid alkalinization factor (RALF) family protein. Member of a diversely expressed predicted peptide family showing sequence similarity to tobacco Rapid Alkalinization Factor (RALF), and is believed to play an essential role in the physiology of Arabidopsis. Consists of a single exon and is characterized by a conserved C-terminal motif and N-terminal signal peptide.	chr1	13049163	13049433	+		1688	13045808	13049144	2.51	DHS-diminished in darkness		1637	13045947	13049106	2.23	DHS-diminished in darkness
AT1G36370	protein_coding_gene	SERINE HYDROXYMETHYLTRANSFERASE 7, SHM7	Encodes a putative serine hydroxymethyltransferase.	chr1	13696041	13698639	-		161	13698141	13699461	2.64	DHS-diminished in darkness		214	13698165	13699541	2.52	DHS-diminished in darkness
AT1G36380	protein_coding_gene		unknown protein; LOCATED IN: endomembrane system; EXPRESSED IN: 23 plant structures; EXPRESSED DURING: 15 growth stages; Has 14 Blast hits to 14 proteins in 6 species: Archae - 0; Bacteria - 0; Metazoa - 0; Fungi - 0; Plants - 14; Viruses - 0; Other Eukaryotes - 0 (source: NCBI BLink).	chr1	13700813	13701632	+		2013	13698141	13699461	2.64	DHS-diminished in darkness		1960	13698165	13699541	2.52	DHS-diminished in darkness
AT1G42470	protein_coding_gene		Patched family protein; FUNCTIONS IN: hedgehog receptor activity; LOCATED IN: plasma membrane, membrane; EXPRESSED IN: 24 plant structures; EXPRESSED DURING: 14 growth stages; CONTAINS InterPro DOMAIN/s: Niemann-Pick C type protein (InterPro:IPR004765), Patched (InterPro:IPR003392), Sterol-sensing 5TM box (InterPro:IPR000731); BEST Arabidopsis thaliana protein match is: Patched family protein (TA…	chr1	15926986	15935208	+		423	15925435	15927692	2.69	DHS-diminished in darkness		640	15925466	15927227	2.1	DHS-diminished in darkness
AT1G43170	protein_coding_gene	ARP1, EMB2207, EMBRYO DEFECTIVE 2207, RIBOSOMAL PROTEIN 1, RP1, RPL3A	Encodes a cytoplasmic ribosomal protein.	chr1	16266772	16268870	+		997	16265948	16269591	2.95	DHS-diminished in darkness		No Peak
AT1G43171	protein_coding_gene		unknown protein; FUNCTIONS IN: molecular_function unknown; INVOLVED IN: biological_process unknown; LOCATED IN: cellular_component unknown; BEST Arabidopsis thaliana protein match is: unknown protein (TAIR:AT1G50220.1); Has 30201 Blast hits to 17322 proteins in 780 species: Archae - 12; Bacteria - 1396; Metazoa - 17338; Fungi - 3422; Plants - 5037; Viruses - 0; Other Eukaryotes - 2996 (source: NC…	chr1	16269074	16270513	+		1305	16265948	16269591	2.95	DHS-diminished in darkness		No Peak
AT1G43245	protein_coding_gene		SET domain-containing protein; CONTAINS InterPro DOMAIN/s: SET domain (InterPro:IPR001214); Has 35333 Blast hits to 34131 proteins in 2444 species: Archae - 798; Bacteria - 22429; Metazoa - 974; Fungi - 991; Plants - 531; Viruses - 0; Other Eukaryotes - 9610 (source: NCBI BLink).	chr1	16308881	16310930	-		239	16309794	16311590	2.75	DHS-diminished in darkness		144	16310308	16311840	2	DHS-diminished in darkness
AT1G43667	protein_coding_gene		Bifunctional inhibitor/lipid-transfer protein/seed storage 2S albumin superfamily protein; FUNCTIONS IN: molecular_function unknown; INVOLVED IN: lipid transport; LOCATED IN: endomembrane system; CONTAINS InterPro DOMAIN/s: Bifunctional inhibitor/plant lipid transfer protein/seed storage (InterPro:IPR016140), Plant lipid transfer protein/seed storage/trypsin-alpha amylase inhibitor (InterPro:IPR0…	chr1	16465055	16465565	-		2373	16467194	16468684	2.6	DHS-diminished in darkness		2288	16467052	16468654	1.76	DHS-diminished in darkness
AT1G43670	protein_coding_gene	ARABIDOPSIS THALIANA CYTOSOLIC FRUCTOSE-1,6-BISPHOSPHATASE, ATCFBP, FBP, FINS1, FRUCTOSE INSENSITIVE 1, FRUCTOSE-1,6-BISPHOSPHATASE	Encodes a fructose-1,6-bisphosphatase. This enzyme, in addition to catalyzing the formation of fructose-6-phosphate for sucrose biosynthesis, appears to play a role in fructose-mediated signaling that is independent of its enzymatic activity. atcfbp-1/fins1 mutants have reduced photosynthetic rates, elevated levels of starch and reduced levels of sucrose during the day. Although the protein is ex…	chr1	16468043	16470500	+		105	16467194	16468684	2.6	DHS-diminished in darkness		190	16467052	16468654	1.76	DHS-diminished in darkness
AT1G43810	protein_coding_gene		unknown protein; Has 6 Blast hits to 6 proteins in 2 species: Archae - 0; Bacteria - 0; Metazoa - 0; Fungi - 0; Plants - 6; Viruses - 0; Other Eukaryotes - 0 (source: NCBI BLink).	chr1	16580446	16580800	-		404	16580526	16581884	2.38	DHS-diminished in darkness		452	16580536	16581968	2.29	DHS-diminished in darkness
AT1G44100	protein_coding_gene	AAP5, AMINO ACID PERMEASE 5	amino acid permease 5	chr1	16764404	16767685	-		944	16765336	16768147	2.15	DHS-diminished in darkness		No Peak
AT1G44110	protein_coding_gene	CYCA1;1, CYCLIN A1;1	Cyclin A1;1 (CYCA1;1); CONTAINS InterPro DOMAIN/s: Cyclin, C-terminal (InterPro:IPR004367), Cyclin (InterPro:IPR006670), G2/mitotic-specific cyclin A (InterPro:IPR015453), Cyclin-like (InterPro:IPR011028), Cyclin-related (InterPro:IPR013763), Cyclin, N-terminal (InterPro:IPR006671), Cyclin, A/B/D/E (InterPro:IPR014400); BEST Arabidopsis thaliana protein match is: CYCLIN A1;2 (TAIR:AT1G77390.1); H…	chr1	16774864	16777247	-		175	16776800	16778046	3.07	DHS-diminished in darkness		210	16776853	16778061	2.63	DHS-diminished in darkness
AT1G44125	ncRNA		Potential natural antisense gene, locus overlaps with AT1G44120	chr1	16780605	16786764	-		165	16786176	16787683	2.73	DHS-diminished in darkness		191	16786232	16787679	1.8	DHS-diminished in darkness
AT1G44414	protein_coding_gene		unknown protein; Has 29 Blast hits to 29 proteins in 12 species: Archae - 0; Bacteria - 4; Metazoa - 0; Fungi - 0; Plants - 25; Viruses - 0; Other Eukaryotes - 0 (source: NCBI BLink).	chr1	16847780	16848086	+		436	16847600	16848833	2.14	DHS-diminished in darkness		No Peak
AT1G44446	protein_coding_gene	ARABIDOPSIS THALIANA CHLOROPHYLL A OXYGENASE, ATCAO, CAO, CH1, CHLORINA 1, CHLOROPHYLL A OXYGENASE	Encodes chlorophyllide	chr1	16848358	16851224	-		148	16850717	16852028	2.86	DHS-diminished in darkness		157	16850747	16852015	2.93	DHS-diminished in darkness
AT1G44740	protein_coding_gene		unknown protein; FUNCTIONS IN: molecular_function unknown; INVOLVED IN: biological_process unknown; LOCATED IN: mitochondrion; EXPRESSED IN: embryo, leaf whorl, flower, seed; EXPRESSED DURING: F mature embryo stage, petal differentiation and expansion stage, E expanded cotyledon stage, D bilateral stage; Has 8 Blast hits to 7 proteins in 3 species: Archae - 0; Bacteria - 0; Metazoa - 0; Fungi - 1…	chr1	16887403	16889155	+		809	16887440	16888986	3.04	DHS-diminished in darkness		696	16887376	16888823	2.46	DHS-diminished in darkness
AT1G44920	protein_coding_gene		unknown protein; FUNCTIONS IN: molecular_function unknown; INVOLVED IN: biological_process unknown; LOCATED IN: chloroplast; EXPRESSED IN: 22 plant structures; EXPRESSED DURING: 13 growth stages; CONTAINS InterPro DOMAIN/s: Protein of unknown function DUF3054 (InterPro:IPR021414); Has 246 Blast hits to 246 proteins in 119 species: Archae - 14; Bacteria - 181; Metazoa - 0; Fungi - 0; Plants - 45; …	chr1	16982903	16984419	-		15	16983837	16984973	2.26	DHS-diminished in darkness		No Peak
AT1G45545	protein_coding_gene		Plant protein of unknown function (DUF827); CONTAINS InterPro DOMAIN/s: Protein of unknown function DUF827, plant (InterPro:IPR008545); BEST Arabidopsis thaliana protein match is: Plant protein of unknown function (DUF827) (TAIR:AT5G42880.1); Has 129275 Blast hits to 70040 proteins in 3406 species: Archae - 1956; Bacteria - 28575; Metazoa - 54363; Fungi - 10498; Plants - 7741; Viruses - 526; Othe…	chr1	17180614	17182957	-		797	17180636	17183686	1.45	DHS-diminished in darkness		No Peak
AT1G45616	protein_coding_gene	ATRLP6, RECEPTOR LIKE PROTEIN 6, RLP6	receptor like protein 6 (RLP6); INVOLVED IN: signal transduction, defense response; LOCATED IN: membrane; EXPRESSED IN: leaf; CONTAINS InterPro DOMAIN/s: Leucine-rich repeat-containing N-terminal domain, type 2 (InterPro:IPR013210), Leucine-rich repeat (InterPro:IPR001611); BEST Arabidopsis thaliana protein match is: receptor like protein 7 (TAIR:AT1G47890.1); Has 122755 Blast hits to 32280 prote…	chr1	17183549	17186534	-		366	17185927	17187874	1.83	DHS-diminished in darkness		523	17186252	17187863	1.43	DHS-diminished in darkness
AT1G47870	protein_coding_gene	ARABIDOPSIS THALIANA HOMOLOG OF E2F C, ATE2F2, ATE2FC, E2FC	Member of the E2F transcription factors, (cell cycle genes), key components of the cyclin D/retinoblastoma/E2F pathway. AtE2Fc is regulated by a balance between gene expression and ubiquitin-proteasome proteolysis. AtE2Fc might play a role in cell division and during the transition from skotomorphogenesis to photomorphogenesis. E2Fc has been shown to interact with DPB in its nonphosphorylated for…	chr1	17634756	17637772	+		75	17633991	17635373	2.37	DHS-diminished in darkness		167	17633878	17635301	2.01	DHS-diminished in darkness
AT1G47900	protein_coding_gene		Plant protein of unknown function (DUF869); FUNCTIONS IN: molecular_function unknown; INVOLVED IN: biological_process unknown; LOCATED IN: plasma membrane; EXPRESSED IN: 21 plant structures; EXPRESSED DURING: 13 growth stages; CONTAINS InterPro DOMAIN/s: Protein of unknown function DUF869, plant (InterPro:IPR008587); BEST Arabidopsis thaliana protein match is: Plant protein of unknown function (D…	chr1	17647143	17651425	-		732	17651256	17653059	2.55	DHS-diminished in darkness		469	17651323	17652465	1.55	DHS-diminished in darkness
AT1G48160	protein_coding_gene		signal recognition particle 19 kDa protein, putative / SRP19, putative; FUNCTIONS IN: 7S RNA binding; INVOLVED IN: protein targeting, SRP-dependent cotranslational protein targeting to membrane; LOCATED IN: signal recognition particle, signal recognition particle, endoplasmic reticulum targeting; EXPRESSED IN: 24 plant structures; EXPRESSED DURING: 15 growth stages; CONTAINS InterPro DOMAIN/s: Si…	chr1	17786544	17789024	-		519	17787942	17791146	2.69	DHS-diminished in darkness		No Peak
AT1G48170	protein_coding_gene		unknown protein; Has 78 Blast hits to 78 proteins in 34 species: Archae - 0; Bacteria - 0; Metazoa - 30; Fungi - 0; Plants - 48; Viruses - 0; Other Eukaryotes - 0 (source: NCBI BLink).	chr1	17788785	17790093	+		758	17787942	17791146	2.69	DHS-diminished in darkness		No Peak
AT1G48175	protein_coding_gene	EMB2191, EMBRYO DEFECTIVE 2191, TAD1, TRNA ADENOSINE DEAMINASE 1	embryo defective 2191 (emb2191); FUNCTIONS IN: hydrolase activity, zinc ion binding, catalytic activity; INVOLVED IN: embryo development ending in seed dormancy; LOCATED IN: cellular_component unknown; CONTAINS InterPro DOMAIN/s: APOBEC/CMP deaminase, zinc-binding (InterPro:IPR016192), CMP/dCMP deaminase, zinc-binding (InterPro:IPR002125), Cytidine deaminase-like (InterPro:IPR016193); BEST Arabid…	chr1	17790506	17792331	+		963	17787942	17791146	2.69	DHS-diminished in darkness		No Peak
AT1G48350	protein_coding_gene	EMB3105, EMBRYO DEFECTIVE 3105	Ribosomal L18p/L5e family protein; FUNCTIONS IN: structural constituent of ribosome; INVOLVED IN: translation, ribosome biogenesis; LOCATED IN: ribosome, chloroplast, chloroplast envelope; EXPRESSED IN: 22 plant structures; EXPRESSED DURING: 13 growth stages; CONTAINS InterPro DOMAIN/s: Ribosomal protein L18/L5 (InterPro:IPR005484), Ribosomal protein L18, bacterial (InterPro:IPR004389); BEST Arab…	chr1	17867203	17868342	+		553	17866580	17868934	2.28	DHS-diminished in darkness		No Peak
AT1G48360	protein_coding_gene		zinc ion binding;nucleic acid binding;hydrolases, acting on acid anhydrides, in phosphorus-containing anhydrides; FUNCTIONS IN: hydrolase activity, acting on acid anhydrides, in phosphorus-containing anhydrides, zinc ion binding, nucleic acid binding; INVOLVED IN: biological_process unknown; LOCATED IN: mitochondrion; EXPRESSED IN: 24 plant structures; EXPRESSED DURING: 15 growth stages; CONTAINS…	chr1	17868649	17873032	+		893	17866580	17868934	2.28	DHS-diminished in darkness		No Peak
AT1G48370	protein_coding_gene	YELLOW STRIPE LIKE 8, YSL8	Arabidopsis thaliana metal-nicotianamine transporter YSL4	chr1	17874511	17877397	+		751	17872476	17875046	2.14	DHS-diminished in darkness		747	17872466	17875062	2.29	DHS-diminished in darkness
AT1G48410	protein_coding_gene	AGO1, ARGONAUTE 1, ATAGO1, ICU9	Encodes an RNA Slicer that selectively recruits microRNAs and siRNAs. There is currently no evidence that AGO1 Slicer is in a high molecular weight RNA-induced silencing complex (RISC). Mutants are defective in post-transcriptional gene silencing and have pleiotropic developmental and morphological defects. Through its action on the regulation of ARF17 expression, the protein regulates genes invo…	chr1	17885632	17892596	-		105	17892104	17893299	2.68	DHS-diminished in darkness		102	17892063	17893334	2.77	DHS-diminished in darkness
AT1G48620	protein_coding_gene	HIGH MOBILITY GROUP A5, HON5	This gene is predicted to encodes a histone H1/H5 family member. A plant line expressing an RNAi construct targeted against HON5 shows a reduced level of agrobacterium-mediated root transformation.	chr1	17973696	17976389	-		44	17975717	17977150	2.51	DHS-diminished in darkness		69	17975747	17977169	2.88	DHS-diminished in darkness
AT1G48745	protein_coding_gene		unknown protein; Has 7 Blast hits to 7 proteins in 3 species: Archae - 0; Bacteria - 0; Metazoa - 0; Fungi - 0; Plants - 7; Viruses - 0; Other Eukaryotes - 0 (source: NCBI BLink).	chr1	18030703	18031439	+		75	18029504	18032054	2.09	DHS-diminished in darkness		418	18028358	18032213	1.73	DHS-diminished in darkness
AT1G48760	protein_coding_gene	DELTA-ADAPTIN, DELTA-ADR, PAT4, PROTEIN-AFFECTED TRAFFICKING 4	Encodes the putative delta subunit of the AP(adaptor protein)-3 complex and plays a role in vacuolar function.	chr1	18035966	18039405	-		107	18038323	18040703	2.21	DHS-diminished in darkness		386	18038830	18040753	1.46	DHS-diminished in darkness
AT1G48770	protein_coding_gene		Protein of unknown function (DUF1639); CONTAINS InterPro DOMAIN/s: Protein of unknown function DUF1639 (InterPro:IPR012438); BEST Arabidopsis thaliana protein match is: Protein of unknown function (DUF1639) (TAIR:AT3G18295.1); Has 271 Blast hits to 266 proteins in 15 species: Archae - 0; Bacteria - 0; Metazoa - 0; Fungi - 0; Plants - 271; Viruses - 0; Other Eukaryotes - 0 (source: NCBI BLink).	chr1	18040284	18040916	+		772	18038323	18040703	2.21	DHS-diminished in darkness		493	18038830	18040753	1.46	DHS-diminished in darkness
AT1G48780	protein_coding_gene		unknown protein; BEST Arabidopsis thaliana protein match is: unknown protein (TAIR:AT3G18300.1); Has 89 Blast hits to 89 proteins in 11 species: Archae - 0; Bacteria - 2; Metazoa - 0; Fungi - 0; Plants - 86; Viruses - 0; Other Eukaryotes - 1 (source: NCBI BLink).	chr1	18041988	18042744	+		2476	18038323	18040703	2.21	DHS-diminished in darkness		2197	18038830	18040753	1.46	DHS-diminished in darkness
AT1G48860	protein_coding_gene		RNA 3'-terminal phosphate cyclase/enolpyruvate transferase, alpha/beta; FUNCTIONS IN: 3-phosphoshikimate 1-carboxyvinyltransferase activity, catalytic activity, transferase activity, transferring alkyl or aryl (other than methyl) groups; INVOLVED IN: glyphosate metabolic process, aromatic amino acid family biosynthetic process; LOCATED IN: chloroplast; CONTAINS InterPro DOMAIN/s: 3-phosphoshikima…	chr1	18068706	18071466	-		358	18070867	18072783	1.88	DHS-diminished in darkness		417	18070993	18072774	1.46	DHS-diminished in darkness
AT1G48930	protein_coding_gene	ATGH9C1, GH9C1, GLYCOSYL HYDROLASE 9C1	glycosyl hydrolase 9C1 (GH9C1); FUNCTIONS IN: carbohydrate binding, hydrolase activity, hydrolyzing O-glycosyl compounds, catalytic activity; INVOLVED IN: carbohydrate metabolic process; LOCATED IN: endomembrane system, extracellular region; EXPRESSED IN: root; CONTAINS InterPro DOMAIN/s: Six-hairpin glycosidase (InterPro:IPR012341), Glycoside hydrolase, family 9, active site (InterPro:IPR018221)…	chr1	18101642	18104661	-		1622	18105048	18107520	2	DHS-diminished in darkness		1607	18105132	18107405	2.14	DHS-diminished in darkness
AT1G48940	protein_coding_gene	ATENODL6, EARLY NODULIN-LIKE PROTEIN 6, ENODL6	early nodulin-like protein 6 (ENODL6); FUNCTIONS IN: electron carrier activity, copper ion binding; LOCATED IN: anchored to membrane; EXPRESSED IN: leaf whorl, sepal, flower; EXPRESSED DURING: petal differentiation and expansion stage; CONTAINS InterPro DOMAIN/s: Plastocyanin-like (InterPro:IPR003245), Cupredoxin (InterPro:IPR008972); BEST Arabidopsis thaliana protein match is: early nodulin-like…	chr1	18105807	18106422	-		139	18105048	18107520	2	DHS-diminished in darkness		154	18105132	18107405	2.14	DHS-diminished in darkness
AT1G48950	protein_coding_gene		C3HC zinc finger-like ; FUNCTIONS IN: zinc ion binding; INVOLVED IN: biological_process unknown; LOCATED IN: nucleus, chloroplast; EXPRESSED IN: 24 plant structures; EXPRESSED DURING: 14 growth stages; CONTAINS InterPro DOMAIN/s: Zinc finger, C3HC-like (InterPro:IPR012935); BEST Arabidopsis thaliana protein match is: IAP-like protein 1 (TAIR:AT1G17210.1); Has 249 Blast hits to 238 proteins in 100…	chr1	18106896	18110237	+		613	18105048	18107520	2	DHS-diminished in darkness		628	18105132	18107405	2.14	DHS-diminished in darkness
AT1G49020	tRNA		tRNA-Asp (anticodon: GTC)	chr1	18135597	18135669	-		2893	18137496	18139629	2.36	DHS-diminished in darkness		2792	18137268	18139654	1.91	DHS-diminished in darkness
AT1G49032	protein_coding_gene		unknown protein; FUNCTIONS IN: molecular_function unknown; INVOLVED IN: biological_process unknown; LOCATED IN: endomembrane system; Has 30201 Blast hits to 17322 proteins in 780 species: Archae - 12; Bacteria - 1396; Metazoa - 17338; Fungi - 3422; Plants - 5037; Viruses - 0; Other Eukaryotes - 2996 (source: NCBI BLink).	chr1	18138267	18139005	+		295	18137496	18139629	2.36	DHS-diminished in darkness		194	18137268	18139654	1.91	DHS-diminished in darkness
AT1G49130	protein_coding_gene	B-BOX DOMAIN PROTEIN 17, BBX17	B-box type zinc finger protein with CCT domain; FUNCTIONS IN: sequence-specific DNA binding transcription factor activity, zinc ion binding; INVOLVED IN: regulation of transcription; LOCATED IN: intracellular; CONTAINS InterPro DOMAIN/s: CCT domain (InterPro:IPR010402), Zinc finger, B-box (InterPro:IPR000315); BEST Arabidopsis thaliana protein match is: B-box type zinc finger protein with CCT dom…	chr1	18174740	18176022	-		1198	18175382	18179060	2.15	DHS-diminished in darkness		1262	18175407	18179045	1.53	DHS-diminished in darkness
AT1G49150	protein_coding_gene		unknown protein; Has 6 Blast hits to 6 proteins in 2 species: Archae - 0; Bacteria - 0; Metazoa - 0; Fungi - 0; Plants - 6; Viruses - 0; Other Eukaryotes - 0 (source: NCBI BLink).	chr1	18178576	18179023	+		1356	18175382	18179060	2.15	DHS-diminished in darkness		1350	18175407	18179045	1.53	DHS-diminished in darkness
AT1G49180	protein_coding_gene		protein kinase family protein; FUNCTIONS IN: protein serine/threonine kinase activity, protein kinase activity, kinase activity, ATP binding, nucleic acid binding; INVOLVED IN: protein amino acid phosphorylation; LOCATED IN: cellular_component unknown; EXPRESSED IN: 17 plant structures; EXPRESSED DURING: 9 growth stages; CONTAINS InterPro DOMAIN/s: Serine/threonine-protein kinase domain (InterPro…	chr1	18184653	18187529	-		48	18186937	18188218	2.76	DHS-diminished in darkness		96	18187003	18188248	2.51	DHS-diminished in darkness
AT1G49200	protein_coding_gene		RING/U-box superfamily protein; FUNCTIONS IN: zinc ion binding; EXPRESSED IN: 18 plant structures; EXPRESSED DURING: 10 growth stages; CONTAINS InterPro DOMAIN/s: Zinc finger, RING-type (InterPro:IPR001841), Zinc finger, C3HC4 RING-type (InterPro:IPR018957); BEST Arabidopsis thaliana protein match is: RING/U-box superfamily protein (TAIR:AT1G49220.1); Has 8744 Blast hits to 8720 proteins in 274 s…	chr1	18198226	18199168	+		2878	18194250	18196447	2.17	DHS-diminished in darkness		No Peak
AT1G49290	protein_coding_gene		unknown protein; BEST Arabidopsis thaliana protein match is: unknown protein (TAIR:AT5G13620.1); Has 99 Blast hits to 93 proteins in 11 species: Archae - 0; Bacteria - 0; Metazoa - 2; Fungi - 0; Plants - 97; Viruses - 0; Other Eukaryotes - 0 (source: NCBI BLink).	chr1	18232607	18233624	-		780	18233459	18235350	2.03	DHS-diminished in darkness		1104	18234127	18235330	1.61	DHS-diminished in darkness
AT1G49300	protein_coding_gene	ARABIDOPSIS RAB GTPASE HOMOLOG 7, ARABIDOPSIS RAB GTPASE HOMOLOG G3E, ATRAB7, ATRABG3E, RAB GTPASE HOMOLOG G3E, RABG3E	encodes a small GTPase involved in membrane trafficking. Gene expression is induced by hydrogen peroxide and lines. Lines overexpressing the gene are more tolerant to high salt and hyperosmotic conditions.	chr1	18234723	18237543	+		319	18233459	18235350	2.03	DHS-diminished in darkness		5	18234127	18235330	1.61	DHS-diminished in darkness
AT1G49340	protein_coding_gene	ATPI4K ALPHA	Encodes a phosphatidylinositol 4-kinase that is expressed in inflorescences and shoots.	chr1	18252354	18264462	+		566	18250923	18252655	3.07	DHS-diminished in darkness		566	18250882	18252695	2.37	DHS-diminished in darkness
AT1G49450	protein_coding_gene		Transducin/WD40 repeat-like superfamily protein; CONTAINS InterPro DOMAIN/s: WD40 repeat 2 (InterPro:IPR019782), WD40 repeat-like-containing domain (InterPro:IPR011046), WD40-repeat-containing domain (InterPro:IPR017986), WD40/YVTN repeat-like-containing domain (InterPro:IPR015943), WD40 repeat (InterPro:IPR001680), WD40 repeat, subgroup (InterPro:IPR019781), G-protein beta WD-40 repeat, region (…	chr1	18305540	18307557	+		278	18304453	18306072	2.17	DHS-diminished in darkness		340	18304375	18306026	1.79	DHS-diminished in darkness
AT1G49460	tRNA		tRNA-Tyr (anticodon: GTA)	chr1	18308902	18308939	+		1766	18306441	18307833	2.39	DHS-diminished in darkness		1668	18306581	18307888	2.36	DHS-diminished in darkness
AT1G49790	protein_coding_gene		F-box associated ubiquitination effector family protein; FUNCTIONS IN: molecular_function unknown; INVOLVED IN: biological_process unknown; LOCATED IN: cellular_component unknown; EXPRESSED IN: 20 plant structures; EXPRESSED DURING: 10 growth stages; CONTAINS InterPro DOMAIN/s: F-box associated domain, type 1 (InterPro:IPR006527), F-box associated interaction domain (InterPro:IPR017451); BEST Ara…	chr1	18435350	18437068	-		730	18436758	18438839	2.27	DHS-diminished in darkness		No Peak
AT1G49900	protein_coding_gene		C2H2 type zinc finger transcription factor family; FUNCTIONS IN: sequence-specific DNA binding transcription factor activity, zinc ion binding, nucleic acid binding; LOCATED IN: intracellular; CONTAINS InterPro DOMAIN/s: Zinc finger, C2H2-like (InterPro:IPR015880), Zinc finger, C2H2-type (InterPro:IPR007087); BEST Arabidopsis thaliana protein match is: zinc-finger protein 2 (TAIR:AT3G19580.2); Ha…	chr1	18473907	18477643	-		739	18477222	18479543	2.07	DHS-diminished in darkness		728	18477219	18479523	1.83	DHS-diminished in darkness
AT1G49910	protein_coding_gene	BUB (BUDDING UNINHIBITED BY BENZYMIDAZOL) 3.2, BUB3.2	Encodes a homolog of the yeast and human BUB3 (BUDDING UNINHIBITED BY BENZYMIDAZOL 3) protein. Yeast and human BUB3s function in spindle assembly checkpoint control.	chr1	18479024	18481475	+		642	18477222	18479543	2.07	DHS-diminished in darkness		653	18477219	18479523	1.83	DHS-diminished in darkness
AT1G49950	protein_coding_gene	ATTRB1, TELOMERE REPEAT BINDING FACTOR 1, TRB1	Encodes a telomeric DNA binding protein. In vitro, an N-terminal Myb domain enables it to interact with double-stranded telomeric repeats.	chr1	18494102	18497239	-		37	18496605	18497949	2.17	DHS-diminished in darkness		No Peak
AT1G49960	protein_coding_gene		Xanthine/uracil permease family protein; FUNCTIONS IN: transmembrane transporter activity; INVOLVED IN: transport, transmembrane transport; LOCATED IN: membrane; EXPRESSED IN: 9 plant structures; EXPRESSED DURING: 4 anthesis, petal differentiation and expansion stage, D bilateral stage; CONTAINS InterPro DOMAIN/s: Xanthine/uracil/vitamin C permease (InterPro:IPR006043); BEST Arabidopsis thaliana …	chr1	18498638	18501886	+		1362	18496605	18497949	2.17	DHS-diminished in darkness		No Peak
AT1G50260	protein_coding_gene	N-TERMINAL-TRANSMEMBRANE-C2 DOMAIN TYPE 5.1, NTMC2T5.1, NTMC2TYPE5.1	N-terminal-transmembrane-C2 domain type 5.1 (NTMC2T5.1); FUNCTIONS IN: molecular_function unknown; INVOLVED IN: biological_process unknown; LOCATED IN: chloroplast; CONTAINS InterPro DOMAIN/s: Protein of unknown function DUF2404, transmembrane (InterPro:IPR019411), C2 membrane targeting protein (InterPro:IPR018029), C2 calcium/lipid-binding domain, CaLB (InterPro:IPR008973), C2 calcium-dependent …	chr1	18617604	18621739	-		1550	18621198	18625381	2.24	DHS-diminished in darkness		518	18621226	18623191	2.04	DHS-diminished in darkness
AT1G50280	protein_coding_gene		Phototropic-responsive NPH3 family protein; FUNCTIONS IN: signal transducer activity; INVOLVED IN: response to light stimulus; LOCATED IN: cellular_component unknown; EXPRESSED IN: shoot, leaf lamina base, leaf whorl, leaf; EXPRESSED DURING: LP.04 four leaves visible, LP.02 two leaves visible, 4 leaf senescence stage; CONTAINS InterPro DOMAIN/s: NPH3 (InterPro:IPR004249), BTB/POZ fold (InterPro:I…	chr1	18623697	18626395	-		1004	18625824	18628975	2.35	DHS-diminished in darkness		1607	18626984	18629020	2	DHS-diminished in darkness
AT1G50420	protein_coding_gene	SCARECROW-LIKE 3, SCL-3, SCL3	Encodes a scarecrow-like protein (SCL3) Putative transcription factors interacting with the gene product of VHA-B1 (vacuolar ATPase subunit B1; as shown through yeast two-hybrid assay).	chr1	18677925	18680117	-		779	18679658	18682136	1.94	DHS-diminished in darkness		558	18679587	18681764	2.14	DHS-diminished in darkness
AT1G50659	ncRNA			chr1	18770936	18771930	-		884	18770286	18771807	2.64	DHS-diminished in darkness		892	18770294	18771783	2.08	DHS-diminished in darkness
AT1G50660	protein_coding_gene		unknown protein; INVOLVED IN: biological_process unknown; LOCATED IN: chloroplast; EXPRESSED IN: 22 plant structures; EXPRESSED DURING: 13 growth stages; BEST Arabidopsis thaliana protein match is: unknown protein (TAIR:AT3G20350.1); Has 21445 Blast hits to 15134 proteins in 1325 species: Archae - 461; Bacteria - 2309; Metazoa - 11052; Fungi - 1737; Plants - 1035; Viruses - 42; Other Eukaryotes -…	chr1	18770936	18774686	+		110	18770286	18771807	2.64	DHS-diminished in darkness		102	18770294	18771783	2.08	DHS-diminished in darkness
AT1G51130	protein_coding_gene		Nse4, component of Smc5/6 DNA repair complex; CONTAINS InterPro DOMAIN/s: Nse4 (InterPro:IPR014854); BEST Arabidopsis thaliana protein match is: Nse4, component of Smc5/6 DNA repair complex (TAIR:AT3G20760.1); Has 297 Blast hits to 295 proteins in 132 species: Archae - 0; Bacteria - 0; Metazoa - 72; Fungi - 132; Plants - 74; Viruses - 0; Other Eukaryotes - 19 (source: NCBI BLink).	chr1	18939276	18941704	-		528	18941096	18943369	2.21	DHS-diminished in darkness		539	18941153	18943333	1.89	DHS-diminished in darkness
AT1G51140	protein_coding_gene	ABA-RESPONSIVE KINASE SUBSTRATE 1, AKS1, FBH3, FLOWERING BHLH 3	Encodes a basic helix?loop?helix-type transcription factor involved in photoperiodism flowering.	chr1	18943456	18945753	-		426	18945158	18947202	2.64	DHS-diminished in darkness		No Peak
AT1G51170	protein_coding_gene	AGC2 KINASE 3, AGC2-3, UCN, UNICORN	Encodes an active AGC VIII protein kinase that interacts with the putative transcription factor ATS and regulates planar growth during integument development in the ovule. Mutants exhibit ectopic growth in filaments and petals, as well as aberrant embryogenesis.	chr1	18953457	18954892	-		499	18953018	18955769	1.99	DHS-diminished in darkness		596	18953011	18955582	1.86	DHS-diminished in darkness
AT1G51570	protein_coding_gene		Calcium-dependent lipid-binding (CaLB domain) plant phosphoribosyltransferase family protein; INVOLVED IN: tryptophan biosynthetic process; LOCATED IN: endoplasmic reticulum, cell wall; EXPRESSED IN: 23 plant structures; EXPRESSED DURING: 13 growth stages; CONTAINS InterPro DOMAIN/s: C2 membrane targeting protein (InterPro:IPR018029), C2 calcium/lipid-binding domain, CaLB (InterPro:IPR008973), Ph…	chr1	19122169	19124688	-		615	19124364	19126243	2.16	DHS-diminished in darkness		669	19124514	19126200	1.53	DHS-diminished in darkness
AT1G51580	protein_coding_gene		RNA-binding KH domain-containing protein; FUNCTIONS IN: RNA binding, nucleic acid binding; EXPRESSED IN: 23 plant structures; EXPRESSED DURING: 13 growth stages; CONTAINS InterPro DOMAIN/s: K Homology, type 1, subgroup (InterPro:IPR018111), K Homology (InterPro:IPR004087), K Homology, type 1 (InterPro:IPR004088); BEST Arabidopsis thaliana protein match is: RNA-binding KH domain-containing protein…	chr1	19125582	19128161	+		279	19124364	19126243	2.16	DHS-diminished in darkness		225	19124514	19126200	1.53	DHS-diminished in darkness
AT1G51680	protein_coding_gene	4-COUMARATE:COA LIGASE 1, 4CL.1, 4CL1, ARABIDOPSIS THALIANA 4-COUMARATE:COA LIGASE 1, AT4CL1	encodes an isoform of 4-coumarate:CoA ligase (4CL), which is involved in the last step of the general phenylpropanoid pathway. In addition to 4-coumarate, it also converts ferulate. The catalytic efficiency was in the following (descending) order: p-coumaric acid, ferulic acid, caffeic acid and 5-OH-ferulic acid. At4CL1 was unable to use sinapic acid as substrate.	chr1	19158751	19161552	-		1114	19160957	19164376	2.36	DHS-diminished in darkness		846	19161003	19163794	1.96	DHS-diminished in darkness
AT1G51690	protein_coding_gene	ATB ALPHA, B ALPHA, PROTEIN PHOSPHATASE 2A 55 KDA REGULATORY SUBUNIT B ALPHA ISOFORM	55 kDa B regulatory subunit of phosphatase 2A mRNA,	chr1	19164062	19170446	+		1396	19160957	19164376	2.36	DHS-diminished in darkness		1664	19161003	19163794	1.96	DHS-diminished in darkness
AT1G51805	protein_coding_gene		Leucine-rich repeat protein kinase family protein; FUNCTIONS IN: protein serine/threonine kinase activity, protein kinase activity, kinase activity, ATP binding; INVOLVED IN: protein amino acid phosphorylation; LOCATED IN: endomembrane system; EXPRESSED IN: 20 plant structures; EXPRESSED DURING: 13 growth stages; CONTAINS InterPro DOMAIN/s: Protein kinase, ATP binding site (InterPro:IPR017441), P…	chr1	19221063	19225690	-		318	19225277	19226740	2.19	DHS-diminished in darkness		429	19225260	19226977	3.16	DHS-diminished in darkness
AT1G52000	protein_coding_gene		Mannose-binding lectin superfamily protein; FUNCTIONS IN: molecular_function unknown; INVOLVED IN: response to salt stress; LOCATED IN: cellular_component unknown; EXPRESSED IN: 22 plant structures; EXPRESSED DURING: 14 growth stages; CONTAINS InterPro DOMAIN/s: Mannose-binding lectin (InterPro:IPR001229); BEST Arabidopsis thaliana protein match is: myrosinase-binding protein 1 (TAIR:AT1G52040.1)…	chr1	19333158	19336115	-		340	19334962	19336590	2.7	DHS-diminished in darkness		265	19335108	19336593	1.79	DHS-diminished in darkness
AT1G52211	pseudogene		Pseudogene of AT2G02180; TOM3 (tobamovirus multiplication protein 3)	chr1	19450844	19452032	-		2783	19454179	19455453	2.5	DHS-diminished in darkness		2767	19454232	19455367	1.91	DHS-diminished in darkness
AT1G52220	protein_coding_gene	CURT1C, CURVATURE THYLAKOID 1C	FUNCTIONS IN: molecular_function unknown; INVOLVED IN: biological_process unknown; LOCATED IN: chloroplast thylakoid membrane, chloroplast; EXPRESSED IN: 23 plant structures; EXPRESSED DURING: 13 growth stages; BEST Arabidopsis thaliana protein match is: photosystem I P subunit (TAIR:AT2G46820.2); Has 291 Blast hits to 291 proteins in 50 species: Archae - 0; Bacteria - 90; Metazoa - 0; Fungi - 0;…	chr1	19453568	19454697	-		118	19454179	19455453	2.5	DHS-diminished in darkness		102	19454232	19455367	1.91	DHS-diminished in darkness
AT1G52230	protein_coding_gene	PHOTOSYSTEM I SUBUNIT H-2, PHOTOSYSTEM I SUBUNIT H2, PSAH-2, PSAH2, PSI-H	Phosphorylation of this protein is dependent on calcium.	chr1	19454835	19455668	+		20	19454179	19455453	2.5	DHS-diminished in darkness		36	19454232	19455367	1.91	DHS-diminished in darkness
AT1G52280	protein_coding_gene	ATRABG3D, RAB GTPASE HOMOLOG G3D, RABG3D	RAB GTPase homolog G3D (RABG3d); FUNCTIONS IN: GTP binding; INVOLVED IN: protein transport, small GTPase mediated signal transduction; LOCATED IN: plasma membrane, vacuole; EXPRESSED IN: 26 plant structures; EXPRESSED DURING: 15 growth stages; CONTAINS InterPro DOMAIN/s: Ras GTPase (InterPro:IPR001806), Small GTP-binding protein (InterPro:IPR005225), Small GTPase (InterPro:IPR020851), Ras (InterP…	chr1	19467968	19469586	-		409	19469189	19470802	2.13	DHS-diminished in darkness		557	19469525	19470762	1.76	DHS-diminished in darkness
AT1G52290	protein_coding_gene	ATPERK15, PERK15, PROLINE-RICH EXTENSIN-LIKE RECEPTOR KINASE 15	Encodes a member of the proline-rich extensin-like receptor kinase (PERK) family. This family consists of 15 predicted receptor kinases (PMID: 15653807).	chr1	19470032	19472449	-		2454	19469189	19470802	2.13	DHS-diminished in darkness		No Peak
AT1G52300	protein_coding_gene		Zinc-binding ribosomal protein family protein; FUNCTIONS IN: structural constituent of ribosome; INVOLVED IN: translation, ribosome biogenesis; LOCATED IN: cytosolic ribosome, ribosome; EXPRESSED IN: 24 plant structures; EXPRESSED DURING: 15 growth stages; CONTAINS InterPro DOMAIN/s: Ribosomal protein L37e, conserved site (InterPro:IPR018267), Ribosomal protein, zinc-binding domain (InterPro:IPR0…	chr1	19474897	19476234	-		962	19471853	19478693	2.25	DHS-diminished in darkness		No Peak
AT1G52310	protein_coding_gene		protein kinase family protein / C-type lectin domain-containing protein; FUNCTIONS IN: kinase activity; INVOLVED IN: protein amino acid phosphorylation; LOCATED IN: endomembrane system; EXPRESSED IN: 22 plant structures; EXPRESSED DURING: 13 growth stages; CONTAINS InterPro DOMAIN/s: C-type lectin (InterPro:IPR001304), Protein kinase, catalytic domain (InterPro:IPR000719), C-type lectin fold (Int…	chr1	19478123	19480610	+		2851	19471853	19478693	2.25	DHS-diminished in darkness		No Peak
AT1G52320	protein_coding_gene		unknown protein; FUNCTIONS IN: molecular_function unknown; INVOLVED IN: N-terminal protein myristoylation; LOCATED IN: plasma membrane; EXPRESSED IN: 23 plant structures; EXPRESSED DURING: 14 growth stages; CONTAINS InterPro DOMAIN/s: Protein of unknown function DUF630 (InterPro:IPR006868), Protein of unknown function DUF632 (InterPro:IPR006867); BEST Arabidopsis thaliana protein match is: Protei…	chr1	19484354	19487433	+		64	19483658	19484923	2.82	DHS-diminished in darkness		No Peak
AT1G52400	protein_coding_gene	A. THALIANA BETA-GLUCOSIDASE 1, ATBG1, BETA GLUCOSIDASE 18, BETA-GLUCOSIDASE HOMOLOG 1, BGL1, BGLU18	encodes a member of glycosyl hydrolase family 1, located in inducible ER bodies which were formed after wounding, required in inducible ER body formation	chr1	19515150	19518211	+		511	19514737	19516587	2.06	DHS-diminished in darkness		No Peak
AT1G52510	protein_coding_gene		alpha/beta-Hydrolases superfamily protein; FUNCTIONS IN: hydrolase activity, catalytic activity; LOCATED IN: chloroplast, chloroplast envelope; EXPRESSED IN: 21 plant structures; EXPRESSED DURING: 13 growth stages; CONTAINS InterPro DOMAIN/s: Epoxide hydrolase-like (InterPro:IPR000639), Alpha/beta hydrolase fold-1 (InterPro:IPR000073); BEST Arabidopsis thaliana protein match is: alpha/beta-Hydrol…	chr1	19561509	19565272	-		12	19564215	19566355	2.12	DHS-diminished in darkness		300	19564814	19566327	2.17	DHS-diminished in darkness
AT1G52520	protein_coding_gene	FAR1-RELATED SEQUENCE 6, FRS6	FAR1-related sequence 6 (FRS6); FUNCTIONS IN: zinc ion binding; INVOLVED IN: response to red or far red light; LOCATED IN: cellular_component unknown; EXPRESSED IN: 22 plant structures; EXPRESSED DURING: 12 growth stages; CONTAINS InterPro DOMAIN/s: MULE transposase, conserved domain (InterPro:IPR018289), Zinc finger, PMZ-type (InterPro:IPR006564), Transcription factor, FAR1-related (InterPro:IPR…	chr1	19565768	19568384	+		484	19564215	19566355	2.12	DHS-diminished in darkness		198	19564814	19566327	2.17	DHS-diminished in darkness
AT1G52710	protein_coding_gene		Rubredoxin-like superfamily protein; FUNCTIONS IN: cytochrome-c oxidase activity; INVOLVED IN: biological_process unknown; LOCATED IN: mitochondrial envelope; CONTAINS InterPro DOMAIN/s: Cytochrome c oxidase, subunit Vb (InterPro:IPR002124); BEST Arabidopsis thaliana protein match is: Rubredoxin-like superfamily protein (TAIR:AT3G15640.1); Has 289 Blast hits to 289 proteins in 83 species: Archae …	chr1	19638284	19640239	-		962	19639282	19643121	1.87	DHS-diminished in darkness		433	19639571	19641773	1.95	DHS-diminished in darkness
AT1G52720	protein_coding_gene		unknown protein; BEST Arabidopsis thaliana protein match is: unknown protein (TAIR:AT3G15630.1); Has 61 Blast hits to 61 proteins in 13 species: Archae - 0; Bacteria - 0; Metazoa - 0; Fungi - 0; Plants - 61; Viruses - 0; Other Eukaryotes - 0 (source: NCBI BLink).	chr1	19640898	19641665	+		303	19639282	19643121	1.87	DHS-diminished in darkness		226	19639571	19641773	1.95	DHS-diminished in darkness
AT1G52730	protein_coding_gene		Transducin/WD40 repeat-like superfamily protein; CONTAINS InterPro DOMAIN/s: WD40 repeat 2 (InterPro:IPR019782), WD40 repeat-like-containing domain (InterPro:IPR011046), WD40 repeat, conserved site (InterPro:IPR019775), WD40-repeat-containing domain (InterPro:IPR017986), WD40/YVTN repeat-like-containing domain (InterPro:IPR015943), WD40 repeat (InterPro:IPR001680), WD40 repeat, subgroup (InterPro…	chr1	19642489	19645134	+		1288	19639282	19643121	1.87	DHS-diminished in darkness		1817	19639571	19641773	1.95	DHS-diminished in darkness
AT1G52990	protein_coding_gene		thioredoxin family protein; FUNCTIONS IN: nucleic acid binding; INVOLVED IN: cell redox homeostasis; LOCATED IN: endomembrane system; EXPRESSED IN: 14 plant structures; EXPRESSED DURING: 10 growth stages; CONTAINS InterPro DOMAIN/s: Thioredoxin fold (InterPro:IPR012335), Thioredoxin, core (InterPro:IPR015467), Thioredoxin domain (InterPro:IPR013766), Thioredoxin, conserved site (InterPro:IPR01793…	chr1	19740502	19743449	-		864	19743358	19745269	2.37	DHS-diminished in darkness		777	19743300	19745152	2.69	DHS-diminished in darkness
AT1G53090	protein_coding_gene	SPA1-RELATED 4, SPA4	Encodes a member of the SPA (suppressor of phyA-105) protein family (SPA1-SPA4). SPA proteins contain an N-terminal serine/threonine kinase-like motif followed by a coiled-coil structure and a C-terminal WD-repeat domain. SPA proteins function redundantly in suppressing photomorphogenesis in dark- and light-grown seedlings. SPA4 (and SPA3) predominantly regulates elongation growth in adult plants.	chr1	19783351	19786897	+		340	19781888	19784135	2.21	DHS-diminished in darkness		412	19781860	19784019	1.87	DHS-diminished in darkness
AT1G53230	protein_coding_gene	TCP3, TEOSINTE BRANCHED 1, CYCLOIDEA AND PCF TRANSCRIPTION FACTOR 3	Encodes a member of a recently identified plant transcription factor family that includes Teosinte branched 1, Cycloidea 1, and proliferating cell nuclear antigen (PCNA) factors, PCF1 and 2. Regulated by miR319. Involved in heterochronic regulation of leaf differentiation.	chr1	19849787	19851725	-		2786	19852762	19856261	1.87	DHS-diminished in darkness		2048	19852711	19854836	1.85	DHS-diminished in darkness
AT1G53250	protein_coding_gene		unknown protein; BEST Arabidopsis thaliana protein match is: unknown protein (TAIR:AT1G53800.1); Has 11909 Blast hits to 7704 proteins in 757 species: Archae - 51; Bacteria - 1338; Metazoa - 4550; Fungi - 987; Plants - 464; Viruses - 24; Other Eukaryotes - 4495 (source: NCBI BLink).	chr1	19857350	19859256	+		2839	19852762	19856261	1.87	DHS-diminished in darkness		No Peak
AT1G53300	protein_coding_gene	TETRATRICOPEPTIDE-REPEAT THIOREDOXIN-LIKE 1, TTL1	Encodes one of the 36 carboxylate clamp (CC)-tetratricopeptide repeat (TPR) proteins (Prasad 2010, Pubmed ID: 20856808) with potential to interact with Hsp90/Hsp70 as co-chaperones. The TTL family is required for osmotic stress tolerance and male sporogenesis.	chr1	19879421	19882375	+		282	19878223	19880056	2.33	DHS-diminished in darkness		306	19878207	19880023	1.9	DHS-diminished in darkness
AT1G53310	protein_coding_gene	ATPEPC1, ATPPC1, PEP(PHOSPHOENOLPYRUVATE) CARBOXYLASE 1, PEPC1, PHOSPHOENOLPYRUVATE CARBOXYLASE 1, PPC1	Encodes one of four Arabidopsis phosphoenolpyruvate carboxylase proteins.	chr1	19884026	19888369	-		766	19887691	19890580	2.31	DHS-diminished in darkness		979	19887811	19890711	2.54	DHS-diminished in darkness
AT1G53460	protein_coding_gene		BEST Arabidopsis thaliana protein match is: Ran BP2/NZF zinc finger-like superfamily protein (TAIR:AT1G70650.2); Has 485 Blast hits to 413 proteins in 88 species: Archae - 11; Bacteria - 27; Metazoa - 119; Fungi - 17; Plants - 101; Viruses - 2; Other Eukaryotes - 208 (source: NCBI BLink).	chr1	19954489	19956632	-		896	19955996	19959062	2.44	DHS-diminished in darkness		1109	19956037	19959445	1.83	DHS-diminished in darkness
AT1G53470	protein_coding_gene	MECHANOSENSITIVE CHANNEL OF SMALL CONDUCTANCE-LIKE 4, MSL4	mechanosensitive channel of small conductance-like 4 (MSL4); INVOLVED IN: transmembrane transport; LOCATED IN: plasma membrane, membrane; CONTAINS InterPro DOMAIN/s: Membrane protein, At2g17000, predicted (InterPro:IPR016688), Mechanosensitive ion channel MscS (InterPro:IPR006685), Like-Sm ribonucleoprotein (LSM)-related domain (InterPro:IPR010920); BEST Arabidopsis thaliana protein match is: mec…	chr1	19958586	19961578	+		1058	19955996	19959062	2.44	DHS-diminished in darkness		845	19956037	19959445	1.83	DHS-diminished in darkness
AT1G53880	protein_coding_gene		Eukaryotic translation initiation factor 2B (eIF-2B) family protein; FUNCTIONS IN: GTP binding, translation initiation factor activity; INVOLVED IN: translational initiation, cellular metabolic process; LOCATED IN: eukaryotic translation initiation factor 2B complex; CONTAINS InterPro DOMAIN/s: Initiation factor 2B related (InterPro:IPR000649), Protein of unknown function DUF567 (InterPro:IPR0076…	chr1	20115068	20118485	+		155	20114036	20116412	2.57	DHS-diminished in darkness		140	20114042	20116375	1.8	DHS-diminished in darkness
AT1G53900	protein_coding_gene		Eukaryotic translation initiation factor 2B (eIF-2B) family protein; FUNCTIONS IN: GTP binding, translation initiation factor activity; INVOLVED IN: translational initiation, cellular metabolic process; LOCATED IN: eukaryotic translation initiation factor 2B complex; CONTAINS InterPro DOMAIN/s: Initiation factor 2B related (InterPro:IPR000649), Protein of unknown function DUF567 (InterPro:IPR0076…	chr1	20127633	20131050	+		153	20126594	20128980	2.67	DHS-diminished in darkness		128	20126602	20128921	1.66	DHS-diminished in darkness
AT1G54020	protein_coding_gene		GDSL-like Lipase/Acylhydrolase superfamily protein; FUNCTIONS IN: hydrolase activity, acting on ester bonds, carboxylesterase activity; INVOLVED IN: lipid metabolic process; LOCATED IN: vacuole; EXPRESSED IN: 16 plant structures; EXPRESSED DURING: 10 growth stages; CONTAINS InterPro DOMAIN/s: Lipase, GDSL (InterPro:IPR001087); BEST Arabidopsis thaliana protein match is: GDSL-like Lipase/Acylhydro…	chr1	20161669	20163748	-		1439	20164147	20166229	2.29	DHS-diminished in darkness		1187	20163667	20166204	1.97	DHS-diminished in darkness
AT1G54030	protein_coding_gene	ENDOPLASMIC RETICULUM MORPHOLOGY 3, ERMO3, GOLD36, GOLGI DEFECTS 36, MODIFIED VACUOLE PHENOTYPE 1, MVP1, NUC, NUCLEAR CAGE	Encodes a vacuolar protein. Mutation causes organizational defects in the endoplasmic reticulum and aberrant protein trafficking in the plant secretory pathway.	chr1	20167628	20169600	+		2441	20164147	20166229	2.29	DHS-diminished in darkness		2693	20163667	20166204	1.97	DHS-diminished in darkness
AT1G54210	protein_coding_gene	APG12, ATATG12, ATG12A, AUTOPHAGY 12, AUTOPHAGY 12 A	AUTOPHAGY 12 A (ATG12A); INVOLVED IN: autophagy, protein ubiquitination involved in ubiquitin-dependent protein catabolic process; LOCATED IN: cytoplasm; EXPRESSED IN: 20 plant structures; EXPRESSED DURING: 12 growth stages; CONTAINS InterPro DOMAIN/s: Autophagy-related protein 12 (InterPro:IPR007242); BEST Arabidopsis thaliana protein match is: Ubiquitin-like superfamily protein (TAIR:AT3G13970.…	chr1	20241225	20242615	+		781	20239105	20241784	2.83	DHS-diminished in darkness		951	20238718	20241831	2.54	DHS-diminished in darkness
AT1G54215	protein_coding_gene		proline-rich family protein; FUNCTIONS IN: molecular_function unknown; INVOLVED IN: biological_process unknown; LOCATED IN: endomembrane system; Has 103183 Blast hits to 42587 proteins in 2006 species: Archae - 171; Bacteria - 19191; Metazoa - 36983; Fungi - 10058; Plants - 17697; Viruses - 3627; Other Eukaryotes - 15456 (source: NCBI BLink).	chr1	20243117	20243627	+		2673	20239105	20241784	2.83	DHS-diminished in darkness		2843	20238718	20241831	2.54	DHS-diminished in darkness
AT1G54730	protein_coding_gene		Major facilitator superfamily protein; FUNCTIONS IN: carbohydrate transmembrane transporter activity, sugar:hydrogen symporter activity; INVOLVED IN: transport, transmembrane transport; LOCATED IN: integral to membrane, membrane; EXPRESSED IN: 22 plant structures; EXPRESSED DURING: 13 growth stages; CONTAINS InterPro DOMAIN/s: Sugar transporter, conserved site (InterPro:IPR005829), Major facilita…	chr1	20424470	20430051	+		212	20423910	20425455	1.79	DHS-diminished in darkness		174	20423859	20425308	1.33	DHS-diminished in darkness
AT1G54790	protein_coding_gene		GDSL-like Lipase/Acylhydrolase superfamily protein; FUNCTIONS IN: hydrolase activity, acting on ester bonds, carboxylesterase activity; INVOLVED IN: lipid metabolic process; LOCATED IN: endomembrane system; EXPRESSED IN: 16 plant structures; EXPRESSED DURING: 8 growth stages; CONTAINS InterPro DOMAIN/s: Lipase, GDSL (InterPro:IPR001087); BEST Arabidopsis thaliana protein match is: GDSL-like Lipas…	chr1	20441054	20444029	-		2114	20445182	20447106	1.89	DHS-diminished in darkness		No Peak
AT1G54820	protein_coding_gene		Protein kinase superfamily protein; FUNCTIONS IN: protein serine/threonine kinase activity, protein kinase activity, kinase activity, ATP binding; INVOLVED IN: protein amino acid phosphorylation; EXPRESSED IN: 18 plant structures; EXPRESSED DURING: 13 growth stages; CONTAINS InterPro DOMAIN/s: Protein kinase, catalytic domain (InterPro:IPR000719), Serine/threonine-protein kinase domain (InterPro:…	chr1	20447315	20450861	+		1172	20445182	20447106	1.89	DHS-diminished in darkness		No Peak
AT1G55035	pseudogene		pseudogene, putative importin alpha, similar to importin alpha GI:3342556 from (Arabidopsis thaliana); blastp match of 66% identity and 2.6e-167 P-value to GP|13752562|gb|AAK38727.1|AF369707_1|AF369707 importin alpha 2 {Capsicum annuum}	chr1	20532843	20534375	-		420	20534087	20535504	2.41	DHS-diminished in darkness		393	20534080	20535456	2.28	DHS-diminished in darkness
AT1G55040	protein_coding_gene		zinc finger (Ran-binding) family protein; FUNCTIONS IN: binding, zinc ion binding; LOCATED IN: nucleus; EXPRESSED IN: cultured cell, seed; EXPRESSED DURING: E expanded cotyledon stage; CONTAINS InterPro DOMAIN/s: Zinc finger, RanBP2-type (InterPro:IPR001876); BEST Arabidopsis thaliana protein match is: Ran BP2/NZF zinc finger-like superfamily protein (TAIR:AT1G70650.1); Has 22562 Blast hits to 12…	chr1	20534873	20539113	+		78	20534087	20535504	2.41	DHS-diminished in darkness		105	20534080	20535456	2.28	DHS-diminished in darkness
AT1G55140	protein_coding_gene		Ribonuclease III family protein; FUNCTIONS IN: RNA binding, ribonuclease III activity; INVOLVED IN: RNA processing; LOCATED IN: chloroplast; CONTAINS InterPro DOMAIN/s: Ribonuclease III (InterPro:IPR000999); BEST Arabidopsis thaliana protein match is: Ribonuclease III family protein (TAIR:AT3G13740.1); Has 1541 Blast hits to 1540 proteins in 746 species: Archae - 0; Bacteria - 1385; Metazoa - 0; …	chr1	20572404	20574348	-		127	20573827	20575125	2.41	DHS-diminished in darkness		96	20573832	20575056	1.8	DHS-diminished in darkness
AT1G55150	protein_coding_gene	ATRH20, RH20, RNA HELICASE 20	DEA(D/H)-box RNA helicase family protein; FUNCTIONS IN: helicase activity, ATP-dependent helicase activity, ATP binding, nucleic acid binding; LOCATED IN: cellular_component unknown; EXPRESSED IN: 22 plant structures; EXPRESSED DURING: 13 growth stages; CONTAINS InterPro DOMAIN/s: RNA helicase, DEAD-box type, Q motif (InterPro:IPR014014), DNA/RNA helicase, DEAD/DEAH box type, N-terminal (InterPro…	chr1	20574479	20577320	+		4	20573827	20575125	2.41	DHS-diminished in darkness		35	20573832	20575056	1.8	DHS-diminished in darkness
AT1G55200	protein_coding_gene		Protein kinase protein with adenine nucleotide alpha hydrolases-like domain; FUNCTIONS IN: protein tyrosine kinase activity, protein kinase activity, kinase activity, ATP binding; INVOLVED IN: protein amino acid phosphorylation; LOCATED IN: plasma membrane; EXPRESSED IN: 17 plant structures; EXPRESSED DURING: 7 growth stages; CONTAINS InterPro DOMAIN/s: Protein kinase, catalytic domain (InterPro:…	chr1	20589128	20592063	-		2413	20593818	20595136	2.98	DHS-diminished in darkness		2086	20593228	20595070	1.98	DHS-diminished in darkness
AT1G55205	protein_coding_gene		unknown protein; FUNCTIONS IN: molecular_function unknown; INVOLVED IN: biological_process unknown; LOCATED IN: chloroplast; BEST Arabidopsis thaliana protein match is: unknown protein (TAIR:AT3G13674.1); Has 30201 Blast hits to 17322 proteins in 780 species: Archae - 12; Bacteria - 1396; Metazoa - 17338; Fungi - 3422; Plants - 5037; Viruses - 0; Other Eukaryotes - 2996 (source: NCBI BLink).	chr1	20594558	20595268	+		82	20593818	20595136	2.98	DHS-diminished in darkness		409	20593228	20595070	1.98	DHS-diminished in darkness
AT1G55207	protein_coding_gene		unknown protein; LOCATED IN: endomembrane system.	chr1	20595968	20596498	-		2022	20593818	20595136	2.98	DHS-diminished in darkness		2575	20593228	20595070	1.98	DHS-diminished in darkness
AT1G55210	protein_coding_gene		Disease resistance-responsive (dirigent-like protein) family protein; FUNCTIONS IN: molecular_function unknown; INVOLVED IN: lignan biosynthetic process, defense response; LOCATED IN: endomembrane system; EXPRESSED IN: 22 plant structures; EXPRESSED DURING: 13 growth stages; CONTAINS InterPro DOMAIN/s: Plant disease resistance response protein (InterPro:IPR004265); BEST Arabidopsis thaliana prote…	chr1	20597789	20598675	-		84	20596226	20600957	2.54	DHS-diminished in darkness		398	20597081	20601065	1.88	DHS-diminished in darkness
AT1G55221	pseudogene		Pseudogene of AT1G55240	chr1	20601013	20601794	+		2422	20596226	20600957	2.54	DHS-diminished in darkness		1940	20597081	20601065	1.88	DHS-diminished in darkness
AT1G55330	protein_coding_gene	AGP21, ARABINOGALACTAN PROTEIN 21, ATAGP21	Encodes a putative arabinogalactan-protein (AGP21).	chr1	20648464	20648891	-		758	20647034	20652266	2.33	DHS-diminished in darkness		961	20647374	20652330	2.82	DHS-diminished in darkness
AT1G55340	protein_coding_gene		Protein of unknown function (DUF1639); CONTAINS InterPro DOMAIN/s: Protein of unknown function DUF1639 (InterPro:IPR012438); BEST Arabidopsis thaliana protein match is: Protein of unknown function (DUF1639) (TAIR:AT3G03880.1); Has 249 Blast hits to 246 proteins in 15 species: Archae - 0; Bacteria - 0; Metazoa - 0; Fungi - 0; Plants - 249; Viruses - 0; Other Eukaryotes - 0 (source: NCBI BLink).	chr1	20651830	20653648	+		2181	20647034	20652266	2.33	DHS-diminished in darkness		1978	20647374	20652330	2.82	DHS-diminished in darkness
AT1G55360	protein_coding_gene		Protein of Unknown Function (DUF239); INVOLVED IN: biological_process unknown; LOCATED IN: endomembrane system; EXPRESSED IN: 22 plant structures; EXPRESSED DURING: 13 growth stages; CONTAINS InterPro DOMAIN/s: Protein of unknown function DUF239, plant (InterPro:IPR004314); BEST Arabidopsis thaliana protein match is: Protein of Unknown Function (DUF239) (TAIR:AT3G13510.1); Has 753 Blast hits to 7…	chr1	20666221	20668726	-		930	20668201	20671112	2.6	DHS-diminished in darkness		87	20668191	20669436	1.4	DHS-diminished in darkness
AT1G55480	protein_coding_gene	PROTEIN CONTAINING PDZ DOMAIN, A K-BOX DOMAIN, AND A TPR REGION, ZKT	Encodes a member of a novel plant protein family containing a PDZ, a K-box, and a TPR motif. mRNA but not protein levels decrease after wounding. ZKT is phosphorylated at Thr and Ser residues after wounding.	chr1	20713683	20715547	+		822	20712861	20716151	2.04	DHS-diminished in darkness		No Peak
AT1G55580	protein_coding_gene	LAS, LATERAL SUPPRESSOR, SCARECROW-LIKE 18, SCL18	Encodes a member of the GRAS family of putative transcriptional regulators. It is involved in the initiation of axillary meristems during both the vegetative and reproductive growth phases and functions upstream of REV and AXR1 in the regulation of shoot branching.	chr1	20764010	20765752	+		2837	20759912	20762435	1.7	DHS-diminished in darkness		336	20762740	20764608	1.99	DHS-diminished in darkness
AT1G55610	protein_coding_gene	BRI1 LIKE, BRL1	mutant has Altered vascular cell differentiation; LRR Receptor Kinase	chr1	20779873	20784017	-		713	20783170	20786292	2.07	DHS-diminished in darkness		1107	20783115	20787134	1.66	DHS-diminished in darkness
AT1G55690	protein_coding_gene		Sec14p-like phosphatidylinositol transfer family protein; CONTAINS InterPro DOMAIN/s: Cellular retinaldehyde-binding/triple function, C-terminal (InterPro:IPR001251), Cellular retinaldehyde-binding/triple function, N-terminal (InterPro:IPR008273), Phosphatidylinositol transfer protein-like, N-terminal (InterPro:IPR011074); BEST Arabidopsis thaliana protein match is: Sec14p-like phosphatidylinosit…	chr1	20808260	20812840	-		1383	20812563	20815884	1.96	DHS-diminished in darkness		745	20812580	20814590	1.51	DHS-diminished in darkness
AT1G55700	protein_coding_gene		Cysteine/Histidine-rich C1 domain family protein; FUNCTIONS IN: zinc ion binding; INVOLVED IN: biological_process unknown; LOCATED IN: intracellular; CONTAINS InterPro DOMAIN/s: DC1 (InterPro:IPR004146), Zinc finger, PHD-type (InterPro:IPR001965), Zinc finger, C2H2-type (InterPro:IPR007087), C1-like (InterPro:IPR011424); BEST Arabidopsis thaliana protein match is: Cysteine/Histidine-rich C1 domai…	chr1	20821600	20823640	+		2877	20817580	20819867	2.39	DHS-diminished in darkness		2919	20817535	20819828	2.43	DHS-diminished in darkness
AT1G55910	protein_coding_gene	ZINC TRANSPORTER 11 PRECURSOR, ZIP11	member of Putative zinc transporter ZIP2 - like family	chr1	20906133	20907413	+		182	20905208	20906696	2.67	DHS-diminished in darkness		No Peak
AT1G55915	protein_coding_gene		zinc ion binding; FUNCTIONS IN: zinc ion binding; INVOLVED IN: biological_process unknown; LOCATED IN: intracellular; EXPRESSED IN: 9 plant structures; EXPRESSED DURING: 7 growth stages; CONTAINS InterPro DOMAIN/s: WLM (InterPro:IPR013536), Zinc finger, RanBP2-type (InterPro:IPR001876); BEST Arabidopsis thaliana protein match is: unknown protein (TAIR:AT5G35690.1); Has 560 Blast hits to 511 prote…	chr1	20907546	20909638	+		1595	20905208	20906696	2.67	DHS-diminished in darkness		No Peak
AT1G55950	protein_coding_gene		DNA-binding storekeeper protein-related transcriptional regulator; CONTAINS InterPro DOMAIN/s: Protein of unknown function DUF573 (InterPro:IPR007592); BEST Arabidopsis thaliana protein match is: DNA-binding storekeeper protein-related transcriptional regulator (TAIR:AT2G01370.1); Has 130 Blast hits to 130 proteins in 10 species: Archae - 0; Bacteria - 4; Metazoa - 0; Fungi - 0; Plants - 126; Vir…	chr1	20926838	20927450	-		2915	20929435	20931296	2.6	DHS-diminished in darkness		2918	20929441	20931295	1.47	DHS-diminished in darkness
AT1G55960	protein_coding_gene		Polyketide cyclase/dehydrase and lipid transport superfamily protein; CONTAINS InterPro DOMAIN/s: Lipid-binding START (InterPro:IPR002913); BEST Arabidopsis thaliana protein match is: Polyketide cyclase/dehydrase and lipid transport superfamily protein (TAIR:AT3G13062.1); Has 265 Blast hits to 265 proteins in 57 species: Archae - 0; Bacteria - 0; Metazoa - 86; Fungi - 0; Plants - 153; Viruses - 0…	chr1	20927642	20930017	-		348	20929435	20931296	2.6	DHS-diminished in darkness		351	20929441	20931295	1.47	DHS-diminished in darkness
AT1G55964	pseudogene		pseudogene of myb family transcription factor	chr1	20931031	20931975	+		666	20929435	20931296	2.6	DHS-diminished in darkness		663	20929441	20931295	1.47	DHS-diminished in darkness
AT1G56010	protein_coding_gene	ANAC021, ANAC022, ARABIDOPSIS NAC DOMAIN CONTAINING PROTEIN 21, ARABIDOPSIS NAC DOMAIN CONTAINING PROTEIN 22, NAC DOMAIN CONTAINING PROTEIN 1, NAC1	Encodes a transcription factor involved in shoot apical meristem formation and auxin-mediated lateral root formation. The gene is thought not to be involved in stress responses (NaCl, auxins, ethylene). NAC1 (NAC1)	chr1	20946570	20949281	-		1336	20947172	20954063	2.17	DHS-diminished in darkness		246	20946363	20952692	1.92	DHS-diminished in darkness
AT1G56020	protein_coding_gene		unknown protein; BEST Arabidopsis thaliana protein match is: unknown protein (TAIR:AT3G12970.1); Has 3011 Blast hits to 958 proteins in 192 species: Archae - 0; Bacteria - 193; Metazoa - 479; Fungi - 286; Plants - 158; Viruses - 8; Other Eukaryotes - 1887 (source: NCBI BLink).	chr1	20952143	20953547	+		1526	20947172	20954063	2.17	DHS-diminished in darkness		2616	20946363	20952692	1.92	DHS-diminished in darkness
AT1G56240	protein_coding_gene	ATPP2-B13, PHLOEM PROTEIN 2-B13, PP2-B13	phloem protein 2-B13 (PP2-B13); FUNCTIONS IN: carbohydrate binding; LOCATED IN: endomembrane system; CONTAINS InterPro DOMAIN/s: F-box domain, cyclin-like (InterPro:IPR001810), F-box domain, Skp2-like (InterPro:IPR022364); BEST Arabidopsis thaliana protein match is: phloem protein 2-B14 (TAIR:AT1G56250.1); Has 533 Blast hits to 519 proteins in 34 species: Archae - 0; Bacteria - 0; Metazoa - 0; Fu…	chr1	21056231	21057577	-		2735	21059316	21061309	2.22	DHS-diminished in darkness		2716	21059281	21061306	1.74	DHS-diminished in darkness
AT1G56430	protein_coding_gene	ARABIDOPSIS THALIANA NICOTIANAMINE SYNTHASE 4, ATNAS4, NAS4, NICOTIANAMINE SYNTHASE 4	Encodes a protein with nicotianamine synthase activity.	chr1	21136943	21138087	+		2799	21133073	21135217	2.54	DHS-diminished in darkness		2922	21132953	21135089	2.76	DHS-diminished in darkness
AT1G56490	pseudogene		pseudogene, pectinesterase, blastp match of 38% identity and 1.5e-56 P-value to GP|14495216|dbj|BAB60935.1||AP003578 putative pectin methylesterase {Oryza sativa (japonica cultivar-group)}	chr1	21155294	21157567	-		1876	21158588	21160299	2.2	DHS-diminished in darkness		1833	21158603	21160198	2.08	DHS-diminished in darkness
AT1G56500	protein_coding_gene	SOQ1, SUPPRESSOR OF QUENCHING 1	Encodes a thylakoid membrane protein with thioredoxin-like and beta-propeller domains located in the lumen and a haloacid-dehalogenase domain exposed to the chloroplast stroma. The protein's role may be to prevent formation of a slowly reversible form of antenna quenching, thereby maintaining the efficiency of light harvesting.	chr1	21159743	21167321	+		300	21158588	21160299	2.2	DHS-diminished in darkness		343	21158603	21160198	2.08	DHS-diminished in darkness
AT1G56510	protein_coding_gene	ACTIVATED DISEASE RESISTANCE 2, ADR2, WHITE RUST RESISTANCE 4, WRR4	TIR-NB-LRR protein that confers resistance to four races of Albugo candida.	chr1	21167588	21173632	+		498	21165983	21168199	3.08	DHS-diminished in darkness		162	21166890	21167962	1.57	DHS-diminished in darkness
AT1G56630	protein_coding_gene		alpha/beta-Hydrolases superfamily protein; FUNCTIONS IN: triglyceride lipase activity; INVOLVED IN: lipid metabolic process; LOCATED IN: cellular_component unknown; CONTAINS InterPro DOMAIN/s: Lipase, class 3 (InterPro:IPR002921); BEST Arabidopsis thaliana protein match is: alpha/beta-Hydrolases superfamily protein (TAIR:AT5G42930.1); Has 1532 Blast hits to 1526 proteins in 353 species: Archae - …	chr1	21223592	21226943	-		1040	21226887	21229080	2.13	DHS-diminished in darkness		1090	21226986	21229081	2.5	DHS-diminished in darkness
AT1G56640	pseudogene		pseudogene, similar to An2 truncated protein, blastp match of 70% identity and 7.4e-11 P-value to GP|7673092|gb|AAF66731.1|AF146706_1|AF146706 An2 truncated protein {Petunia x hybrida}	chr1	21229998	21230469	-		444	21230261	21231566	2.21	DHS-diminished in darkness		No Peak
AT1G58110	protein_coding_gene		Basic-leucine zipper (bZIP) transcription factor family protein; FUNCTIONS IN: protein dimerization activity, sequence-specific DNA binding, DNA binding, sequence-specific DNA binding transcription factor activity; INVOLVED IN: regulation of transcription, DNA-dependent; LOCATED IN: cellular_component unknown; EXPRESSED IN: 23 plant structures; EXPRESSED DURING: 13 growth stages; CONTAINS InterPr…	chr1	21515473	21518159	-		555	21517574	21519855	2.42	DHS-diminished in darkness		557	21517610	21519823	2.49	DHS-diminished in darkness
AT1G58120	protein_coding_gene		BEST Arabidopsis thaliana protein match is: methyltransferases (TAIR:AT5G01710.1); Has 93 Blast hits to 93 proteins in 15 species: Archae - 0; Bacteria - 0; Metazoa - 1; Fungi - 0; Plants - 92; Viruses - 0; Other Eukaryotes - 0 (source: NCBI BLink).	chr1	21520400	21522457	+		1686	21517574	21519855	2.42	DHS-diminished in darkness		1684	21517610	21519823	2.49	DHS-diminished in darkness
AT1G58122	protein_coding_gene	CONSERVED PEPTIDE UPSTREAM OPEN READING FRAME 45, CPUORF45	Upstream open reading frames (uORFs) are small open reading frames found in the 5' UTR of a mature mRNA, and can potentially mediate translational regulation of the largest, or major, ORF (mORF). CPuORF45 represents a conserved upstream opening reading frame relative to major ORF AT1G58120.1	chr1	21520400	21522457	+		1686	21517574	21519855	2.42	DHS-diminished in darkness		1684	21517610	21519823	2.49	DHS-diminished in darkness
AT1G58280	protein_coding_gene		Phosphoglycerate mutase family protein; LOCATED IN: chloroplast; CONTAINS InterPro DOMAIN/s: Histidine phosphatase superfamily, clade-1 (InterPro:IPR013078); BEST Arabidopsis thaliana protein match is: Phosphoglycerate mutase family protein (TAIR:AT5G64460.8); Has 412 Blast hits to 412 proteins in 84 species: Archae - 0; Bacteria - 6; Metazoa - 0; Fungi - 152; Plants - 162; Viruses - 0; Other Euk…	chr1	21620330	21622611	-		494	21621617	21624594	2.2	DHS-diminished in darkness		253	21621967	21623762	2.07	DHS-diminished in darkness
AT1G58360	protein_coding_gene	AAP1, AMINO ACID PERMEASE 1, ATAAP1, NAT2, NEUTRAL AMINO ACID TRANSPORTER 2	Encodes AAP1 (amino acid permease 1), a neutral amino acid transporter expressed in seeds. Functions in amino acid uptake into embryos.	chr1	21676529	21680502	+		695	21675814	21678635	2.24	DHS-diminished in darkness		820	21675907	21678791	1.51	DHS-diminished in darkness
AT1G58520	protein_coding_gene	RXW8	RXW8; FUNCTIONS IN: hydrolase activity, acting on ester bonds, lipase activity; INVOLVED IN: lipid metabolic process; LOCATED IN: endomembrane system, membrane; CONTAINS InterPro DOMAIN/s: Protein of unknown function DUF221 (InterPro:IPR003864), Lipase, GDSL, active site (InterPro:IPR008265), Lipase, GDSL (InterPro:IPR001087); BEST Arabidopsis thaliana protein match is: Early-responsive to dehydr…	chr1	21733542	21738652	+		1175	21731773	21732962	3.16	DHS-diminished in darkness		2958	21731777	21732972	2.28	DHS-diminished in darkness
AT1G58590	ncRNA		Unknown gene	chr1	21742943	21743877	-		345	21742450	21744616	2.02	DHS-diminished in darkness		2115	21745114	21746870	1.9	DHS-diminished in darkness
AT1G58602	protein_coding_gene		LRR and NB-ARC domains-containing disease resistance protein; FUNCTIONS IN: ATP binding; INVOLVED IN: defense response, apoptosis; CONTAINS InterPro DOMAIN/s: NB-ARC (InterPro:IPR002182), Disease resistance protein (InterPro:IPR000767); BEST Arabidopsis thaliana protein match is: Disease resistance protein (CC-NBS-LRR class) family (TAIR:AT1G59218.2); Has 17665 Blast hits to 14865 proteins in 568…	chr1	21746353	21765705	+		2821	21742450	21744616	2.02	DHS-diminished in darkness		361	21745114	21746870	1.9	DHS-diminished in darkness
AT1G58643	protein_coding_gene		Inositol-pentakisphosphate 2-kinase family protein; FUNCTIONS IN: inositol pentakisphosphate 2-kinase activity, ATP binding; INVOLVED IN: biological_process unknown; LOCATED IN: endomembrane system; CONTAINS InterPro DOMAIN/s: Inositol-pentakisphosphate 2-kinase, metazoa (InterPro:IPR018009), Inositol-pentakisphosphate 2-kinase (InterPro:IPR009286); BEST Arabidopsis thaliana protein match is: Ino…	chr1	21767341	21769456	+		2096	21764005	21766486	1.52	DHS-diminished in darkness		No Peak
AT1G58808	ncRNA		Unknown gene	chr1	21784644	21786869	+		951	21782331	21785056	1.91	DHS-diminished in darkness		No Peak
AT1G58848	protein_coding_gene		Disease resistance protein (CC-NBS-LRR class) family; FUNCTIONS IN: ATP binding; INVOLVED IN: defense response, apoptosis; CONTAINS InterPro DOMAIN/s: NB-ARC (InterPro:IPR002182), Disease resistance protein (InterPro:IPR000767); BEST Arabidopsis thaliana protein match is: Disease resistance protein (CC-NBS-LRR class) family (TAIR:AT1G59218.2); Has 17671 Blast hits to 15071 proteins in 568 species…	chr1	21791782	21796450	+		7	21791107	21792445	2.53	DHS-diminished in darkness		19	21791107	21792419	1.62	DHS-diminished in darkness
AT1G59124	protein_coding_gene		Disease resistance protein (CC-NBS-LRR class) family; FUNCTIONS IN: ATP binding; INVOLVED IN: apoptosis, defense response; LOCATED IN: cellular_component unknown; CONTAINS InterPro DOMAIN/s: NB-ARC (InterPro:IPR002182), Disease resistance protein (InterPro:IPR000767); BEST Arabidopsis thaliana protein match is: Disease resistance protein (CC-NBS-LRR class) family (TAIR:AT1G58807.2); Has 15438 Bla…	chr1	21816442	21820572	+		127	21815710	21817430	2.69	DHS-diminished in darkness		32	21815766	21817055	1.89	DHS-diminished in darkness
AT1G59171	protein_coding_gene		Inositol-pentakisphosphate 2-kinase family protein; FUNCTIONS IN: inositol pentakisphosphate 2-kinase activity, ATP binding; INVOLVED IN: biological_process unknown; LOCATED IN: cellular_component unknown; EXPRESSED IN: root; CONTAINS InterPro DOMAIN/s: Inositol-pentakisphosphate 2-kinase, metazoa (InterPro:IPR018009); BEST Arabidopsis thaliana protein match is: Inositol-pentakisphosphate 2-kinas…	chr1	21821023	21822548	+		1494	21817727	21821332	1.83	DHS-diminished in darkness		No Peak
AT1G59950	protein_coding_gene		NAD(P)-linked oxidoreductase superfamily protein; FUNCTIONS IN: oxidoreductase activity; INVOLVED IN: oxidation reduction; CONTAINS InterPro DOMAIN/s: Aldo/keto reductase (InterPro:IPR001395), Aldo/keto reductase subgroup (InterPro:IPR020471), Aldo/keto reductase, conserved site (InterPro:IPR018170); BEST Arabidopsis thaliana protein match is: NAD(P)-linked oxidoreductase superfamily protein (TAI…	chr1	22068032	22070588	-		175	22070083	22071444	2.19	DHS-diminished in darkness		2364	22072021	22073884	1.69	DHS-diminished in darkness
AT1G59970	protein_coding_gene		Matrixin family protein; FUNCTIONS IN: metallopeptidase activity, metalloendopeptidase activity, zinc ion binding; INVOLVED IN: proteolysis, metabolic process; LOCATED IN: plasma membrane, anchored to membrane; EXPRESSED IN: 22 plant structures; EXPRESSED DURING: 13 growth stages; CONTAINS InterPro DOMAIN/s: Peptidase M10, metallopeptidase (InterPro:IPR001818), Peptidoglycan binding-like (InterPr…	chr1	22073533	22074876	+		2770	22070083	22071444	2.19	DHS-diminished in darkness		581	22072021	22073884	1.69	DHS-diminished in darkness
AT1G60380	protein_coding_gene		NAC (No Apical Meristem) domain transcriptional regulator superfamily protein; CONTAINS InterPro DOMAIN/s: No apical meristem (NAM) protein (InterPro:IPR003441); BEST Arabidopsis thaliana protein match is: NAC domain containing protein 24 (TAIR:AT1G60350.1); Has 406 Blast hits to 395 proteins in 40 species: Archae - 0; Bacteria - 0; Metazoa - 0; Fungi - 0; Plants - 406; Viruses - 0; Other Eukaryo…	chr1	22246454	22247411	-		1018	22247163	22249696	2	DHS-diminished in darkness		1010	22247014	22249828	1.94	DHS-diminished in darkness
AT1G60590	protein_coding_gene		Pectin lyase-like superfamily protein; FUNCTIONS IN: polygalacturonase activity; INVOLVED IN: carbohydrate metabolic process; EXPRESSED IN: 20 plant structures; EXPRESSED DURING: 10 growth stages; CONTAINS InterPro DOMAIN/s: Pectin lyase fold/virulence factor (InterPro:IPR011050), Pectin lyase fold (InterPro:IPR012334), Glycoside hydrolase, family 28 (InterPro:IPR000743), Parallel beta-helix repe…	chr1	22314169	22316970	-		1442	22316391	22320435	2.53	DHS-diminished in darkness		No Peak
AT1G60790	protein_coding_gene	TBL2, TRICHOME BIREFRINGENCE-LIKE 2	Encodes a member of the TBL (TRICHOME BIREFRINGENCE-LIKE) gene family containing a plant-specific DUF231 (domain of unknown function) domain. TBL gene family has 46 members, two of which (TBR/AT5G06700 and TBL3/AT5G01360) have been shown to be involved in the synthesis and deposition of secondary wall cellulose, presumably by influencing the esterification state of pectic polymers. A nomenclature…	chr1	22380037	22382245	-		446	22381541	22383843	1.66	DHS-diminished in darkness		No Peak
AT1G60800	protein_coding_gene	ATNIK3, NIK3, NSP-INTERACTING KINASE 3	NSP-interacting kinase 3 (NIK3); FUNCTIONS IN: kinase activity; INVOLVED IN: protein amino acid phosphorylation; LOCATED IN: plasma membrane; EXPRESSED IN: 22 plant structures; EXPRESSED DURING: 13 growth stages; CONTAINS InterPro DOMAIN/s: Protein kinase, ATP binding site (InterPro:IPR017441), Protein kinase, catalytic domain (InterPro:IPR000719), Leucine-rich repeat-containing N-terminal domain…	chr1	22383452	22387457	-		399	22386801	22388913	2.12	DHS-diminished in darkness		543	22387036	22388964	1.77	DHS-diminished in darkness
AT1G60890	protein_coding_gene		Phosphatidylinositol-4-phosphate 5-kinase family protein; FUNCTIONS IN: 1-phosphatidylinositol-4-phosphate 5-kinase activity, phosphatidylinositol phosphate kinase activity, ATP binding; INVOLVED IN: phosphatidylinositol metabolic process; EXPRESSED IN: 22 plant structures; EXPRESSED DURING: 13 growth stages; CONTAINS InterPro DOMAIN/s: Phosphatidylinositol-4-phosphate 5-kinase, core, subgroup (I…	chr1	22412245	22417244	-		112	22416735	22417979	2.62	DHS-diminished in darkness		No Peak
AT1G61140	protein_coding_gene	EDA16, EMBRYO SAC DEVELOPMENT ARREST 16	embryo sac development arrest 16 (EDA16); FUNCTIONS IN: helicase activity, DNA binding, zinc ion binding, nucleic acid binding, ATP binding; INVOLVED IN: embryo sac development; EXPRESSED IN: 24 plant structures; EXPRESSED DURING: 15 growth stages; CONTAINS InterPro DOMAIN/s: Zinc finger, RING-type, conserved site (InterPro:IPR017907), Zinc finger, RING-type (InterPro:IPR001841), Zinc finger, C3H…	chr1	22534716	22540850	-		818	22540270	22543067	2.03	DHS-diminished in darkness		826	22540363	22542990	1.53	DHS-diminished in darkness
AT1G61150	protein_coding_gene		LisH and RanBPM domains containing protein; CONTAINS InterPro DOMAIN/s: LisH dimerisation motif, subgroup (InterPro:IPR013720), Ran binding protein, CRA domain (InterPro:IPR019589), CTLH, C-terminal LisH motif (InterPro:IPR006595), LisH dimerisation motif (InterPro:IPR006594), Ran binding protein-like, CRA domain (InterPro:IPR013144); BEST Arabidopsis thaliana protein match is: LisH and RanBPM do…	chr1	22542523	22544644	+		855	22540270	22543067	2.03	DHS-diminished in darkness		847	22540363	22542990	1.53	DHS-diminished in darkness
AT1G61200	protein_coding_gene		homeobox-leucine zipper protein-related; FUNCTIONS IN: molecular_function unknown; INVOLVED IN: biological_process unknown; LOCATED IN: chloroplast; BEST Arabidopsis thaliana protein match is: homeobox-leucine zipper protein-related (TAIR:AT1G20280.1); Has 18 Blast hits to 18 proteins in 8 species: Archae - 0; Bacteria - 0; Metazoa - 0; Fungi - 0; Plants - 18; Viruses - 0; Other Eukaryotes - 0 (s…	chr1	22563032	22563420	-		844	22563483	22565046	2.4	DHS-diminished in darkness		793	22563501	22564925	1.85	DHS-diminished in darkness
AT1G61210	protein_coding_gene	DWA3, DWD HYPERSENSITIVE TO ABA 3	DWA3 encodes a DWD(DDB1 binding WD40) protein. Invitro analyses suggest its involvement in the negative regulation of ABA responses.	chr1	22564494	22571907	+		230	22563483	22565046	2.4	DHS-diminished in darkness		281	22563501	22564925	1.85	DHS-diminished in darkness
AT1G61215	protein_coding_gene	BRD4, BROMODOMAIN 4	Bromodomain protein with a DNA binding motif	chr1	22572644	22575527	+		504	22570499	22573782	2.27	DHS-diminished in darkness		104	22571408	22573672	1.54	DHS-diminished in darkness
AT1G61300	protein_coding_gene		LRR and NB-ARC domains-containing disease resistance protein; FUNCTIONS IN: ATP binding; INVOLVED IN: N-terminal protein myristoylation, apoptosis, defense response; LOCATED IN: endomembrane system; CONTAINS InterPro DOMAIN/s: NB-ARC (InterPro:IPR002182), Leucine-rich repeat (InterPro:IPR001611), Disease resistance protein (InterPro:IPR000767); BEST Arabidopsis thaliana protein match is: LRR and …	chr1	22607465	22610273	-		1242	22609824	22613208	1.86	DHS-diminished in darkness		No Peak
AT1G61400	protein_coding_gene		S-locus lectin protein kinase family protein; FUNCTIONS IN: in 6 functions; INVOLVED IN: protein amino acid phosphorylation, recognition of pollen; LOCATED IN: cellular_component unknown; EXPRESSED IN: 11 plant structures; EXPRESSED DURING: LP.10 ten leaves visible, F mature embryo stage, petal differentiation and expansion stage, E expanded cotyledon stage, D bilateral stage; CONTAINS InterPro D…	chr1	22654595	22657774	-		559	22656581	22660086	2.1	DHS-diminished in darkness		1049	22657511	22660136	1.72	DHS-diminished in darkness
AT1G61415	protein_coding_gene		unknown protein; FUNCTIONS IN: molecular_function unknown; INVOLVED IN: biological_process unknown; LOCATED IN: cellular_component unknown; BEST Arabidopsis thaliana protein match is: unknown protein (TAIR:AT1G61450.1); Has 30201 Blast hits to 17322 proteins in 780 species: Archae - 12; Bacteria - 1396; Metazoa - 17338; Fungi - 3422; Plants - 5037; Viruses - 0; Other Eukaryotes - 2996 (source: NC…	chr1	22659630	22660967	+		1297	22656581	22660086	2.1	DHS-diminished in darkness		807	22657511	22660136	1.72	DHS-diminished in darkness
AT1G61540	protein_coding_gene		Galactose oxidase/kelch repeat superfamily protein; CONTAINS InterPro DOMAIN/s: F-box domain, cyclin-like (InterPro:IPR001810), Galactose oxidase/kelch, beta-propeller (InterPro:IPR011043), Kelch repeat type 1 (InterPro:IPR006652), Kelch related (InterPro:IPR013089), Kelch-type beta propeller (InterPro:IPR015915); BEST Arabidopsis thaliana protein match is: Galactose oxidase/kelch repeat superfam…	chr1	22702497	22703706	+		1269	22699367	22703091	2.78	DHS-diminished in darkness		207	22701604	22702976	1.82	DHS-diminished in darkness
AT1G61542	pseudogene		pseudogenen of kelch repeat-containing F-box family protein	chr1	22704009	22704396	+		2781	22699367	22703091	2.78	DHS-diminished in darkness		1719	22701604	22702976	1.82	DHS-diminished in darkness
AT1G61665	pseudogene		pseudogene, similar to serine/threonine kinase, blastp match of 55% identity and 3.4e-14 P-value to GP|2181190|emb|CAA73134.1||Y12531 serine/threonine kinase {Brassica oleracea}	chr1	22701489	22701746	-		518	22699367	22703091	2.78	DHS-diminished in darkness		544	22701604	22702976	1.82	DHS-diminished in darkness
AT1G62320	protein_coding_gene		ERD (early-responsive to dehydration stress) family protein; FUNCTIONS IN: molecular_function unknown; INVOLVED IN: biological_process unknown; LOCATED IN: endomembrane system, membrane; EXPRESSED IN: pollen tube; CONTAINS InterPro DOMAIN/s: Protein of unknown function DUF221 (InterPro:IPR003864); BEST Arabidopsis thaliana protein match is: ERD (early-responsive to dehydration stress) family prot…	chr1	23041667	23044855	-		1765	23045132	23048109	2.27	DHS-diminished in darkness		1397	23045043	23047462	1.5	DHS-diminished in darkness
AT1G62330	protein_coding_gene		O-fucosyltransferase family protein; CONTAINS InterPro DOMAIN/s: GDP-fucose protein O-fucosyltransferase (InterPro:IPR019378); BEST Arabidopsis thaliana protein match is: O-fucosyltransferase family protein (TAIR:AT1G11990.1); Has 815 Blast hits to 808 proteins in 29 species: Archae - 0; Bacteria - 0; Metazoa - 0; Fungi - 0; Plants - 815; Viruses - 0; Other Eukaryotes - 0 (source: NCBI BLink).	chr1	23046892	23050193	+		272	23045132	23048109	2.27	DHS-diminished in darkness		640	23045043	23047462	1.5	DHS-diminished in darkness
AT1G62380	protein_coding_gene	ACC OXIDASE 2, ACO2, ATACO2	Encodes a protein similar to 1-aminocyclopropane-1-carboxylic oxidase (ACC oxidase). Expression of the AtACO2 transcripts is affected by ethylene.	chr1	23082169	23084253	+		861	23081447	23084614	2.47	DHS-diminished in darkness		70	23081449	23082749	1.71	DHS-diminished in darkness
AT1G62520	protein_coding_gene		unknown protein; BEST Arabidopsis thaliana protein match is: unknown protein (TAIR:AT4G12450.1); Has 388 Blast hits to 388 proteins in 26 species: Archae - 0; Bacteria - 1; Metazoa - 0; Fungi - 8; Plants - 376; Viruses - 0; Other Eukaryotes - 3 (source: NCBI BLink).	chr1	23144411	23145509	+		563	23143672	23146277	2.06	DHS-diminished in darkness		No Peak
AT1G62660	protein_coding_gene		Glycosyl hydrolases family 32 protein; FUNCTIONS IN: hydrolase activity, hydrolyzing O-glycosyl compounds; INVOLVED IN: sucrose catabolic process, using beta-fructofuranosidase, carbohydrate metabolic process; LOCATED IN: vacuole; EXPRESSED IN: 23 plant structures; EXPRESSED DURING: 12 growth stages; CONTAINS InterPro DOMAIN/s: Protein of unknown function DUF3357 (InterPro:IPR021792), Glycoside h…	chr1	23199717	23203765	+		2988	23195611	23197849	2.07	DHS-diminished in darkness		731	23199210	23201687	1.85	DHS-diminished in darkness
AT1G62710	protein_coding_gene	BETA VACUOLAR PROCESSING ENZYME, BETA-VPE, BETAVPE	Encodes a vacuolar processing enzyme belonging to a novel group of cysteine proteases that is expressed specifically in seeds and is essential for the proper processing of storage proteins.	chr1	23223873	23226916	-		281	23225202	23228070	2.43	DHS-diminished in darkness		263	23225224	23228083	2.42	DHS-diminished in darkness
AT1G62720	protein_coding_gene	ATNG1, NG1, NOVEL GENE 1	Encodes a PPR protein gene that localizes to the mitochondrion and is required for seed germination.	chr1	23227531	23229150	+		896	23225202	23228070	2.43	DHS-diminished in darkness		878	23225224	23228083	2.42	DHS-diminished in darkness
AT1G62730	protein_coding_gene		Terpenoid synthases superfamily protein; FUNCTIONS IN: transferase activity; INVOLVED IN: biosynthetic process; EXPRESSED IN: 24 plant structures; EXPRESSED DURING: 14 growth stages; CONTAINS InterPro DOMAIN/s: Terpenoid synthase (InterPro:IPR008949), Squalene/phytoene synthase (InterPro:IPR002060); Has 1013 Blast hits to 1013 proteins in 466 species: Archae - 0; Bacteria - 638; Metazoa - 104; Fu…	chr1	23229058	23230736	-		128	23230194	23231535	2.64	DHS-diminished in darkness		96	23230164	23231500	2.93	DHS-diminished in darkness
AT1G62740	protein_coding_gene	HOP2	Encodes one of the 36 carboxylate clamp (CC)-tetratricopeptide repeat (TPR) proteins (Prasad 2010, Pubmed ID: 20856808) with potential to interact with Hsp90/Hsp70 as co-chaperones.	chr1	23230955	23233543	+		91	23230194	23231535	2.64	DHS-diminished in darkness		123	23230164	23231500	2.93	DHS-diminished in darkness
AT1G62870	protein_coding_gene		unknown protein; BEST Arabidopsis thaliana protein match is: unknown protein (TAIR:AT1G12380.1); Has 351 Blast hits to 343 proteins in 42 species: Archae - 2; Bacteria - 0; Metazoa - 27; Fungi - 5; Plants - 299; Viruses - 0; Other Eukaryotes - 18 (source: NCBI BLink).	chr1	23284011	23286760	-		449	23286300	23288120	2.5	DHS-diminished in darkness		460	23286282	23288159	2.96	DHS-diminished in darkness
AT1G62960	protein_coding_gene	ACC SYNTHASE 10, ACS10	Encodes an aminotransferase with broad specificity for aspartate and aromatic amino aids such as tyrosine and phenylalanine. It does not act on branched chain amino acids and does not have ACC synthase activity.	chr1	23318186	23320316	-		45	23319401	23321323	2.77	DHS-diminished in darkness		96	23319588	23321237	1.48	DHS-diminished in darkness
AT1G62970	protein_coding_gene		Chaperone DnaJ-domain superfamily protein; FUNCTIONS IN: heat shock protein binding; INVOLVED IN: protein folding; LOCATED IN: cellular_component unknown; EXPRESSED IN: 19 plant structures; EXPRESSED DURING: 9 growth stages; CONTAINS InterPro DOMAIN/s: Molecular chaperone, heat shock protein, Hsp40, DnaJ (InterPro:IPR015609), Heat shock protein DnaJ, N-terminal (InterPro:IPR001623); BEST Arabidop…	chr1	23323316	23326053	+		2955	23319401	23321323	2.77	DHS-diminished in darkness		668	23321439	23323857	1.77	DHS-diminished in darkness
AT1G63010	protein_coding_gene		Major Facilitator Superfamily with SPX (SYG1/Pho81/XPR1) domain-containing protein; INVOLVED IN: transmembrane transport; LOCATED IN: vacuolar membrane; EXPRESSED IN: 24 plant structures; EXPRESSED DURING: 13 growth stages; CONTAINS InterPro DOMAIN/s: SPX, N-terminal (InterPro:IPR004331), Major facilitator superfamily MFS-1 (InterPro:IPR011701), Major facilitator superfamily, general substrate tr…	chr1	23347560	23352697	-		554	23351525	23354979	1.81	DHS-diminished in darkness		452	23351468	23354830	2.22	DHS-diminished in darkness
AT1G63020	protein_coding_gene	NRPD1, NRPD1A, NUCLEAR RNA POLYMERASE D 1A, NUCLEAR RNA POLYMERASE D1A, POL IVA, SDE4, SILENCING MOVEMENT DEFICIENT 2, SMD2	Encodes one of two alternative largest subunits of a putative plant-specific RNA polymerase IV (aka RNA polymerase D). Required for posttranscriptional gene silencing.	chr1	23354684	23362487	-		323	23361095	23363234	2.07	DHS-diminished in darkness		No Peak
AT1G63105	protein_coding_gene		unknown protein; Has 54 Blast hits to 54 proteins in 32 species: Archae - 0; Bacteria - 30; Metazoa - 2; Fungi - 2; Plants - 3; Viruses - 0; Other Eukaryotes - 17 (source: NCBI BLink).	chr1	23404140	23404509	+		621	23404119	23405405	2.72	DHS-diminished in darkness		No Peak
AT1G63110	protein_coding_gene		GPI transamidase subunit PIG-U; INVOLVED IN: GPI anchor biosynthetic process; LOCATED IN: plasma membrane; EXPRESSED IN: 22 plant structures; EXPRESSED DURING: 14 growth stages; CONTAINS InterPro DOMAIN/s: GPI transamidase subunit PIG-U (InterPro:IPR009600); BEST Arabidopsis thaliana protein match is: GPI transamidase subunit PIG-U (TAIR:AT1G12730.1); Has 35333 Blast hits to 34131 proteins in 244…	chr1	23404820	23408052	+		59	23404119	23405405	2.72	DHS-diminished in darkness		No Peak
AT1G63160	protein_coding_gene	EMB2811, EMBRYO DEFECTIVE 2811, REPLICATION FACTOR C 2, RFC2	replication factor C 2 (RFC2); FUNCTIONS IN: in 6 functions; INVOLVED IN: DNA replication; LOCATED IN: DNA replication factor C complex; EXPRESSED IN: 20 plant structures; EXPRESSED DURING: 15 growth stages; CONTAINS InterPro DOMAIN/s: ATPase, AAA+ type, core (InterPro:IPR003593), ATPase, AAA-type, core (InterPro:IPR003959), Replication factor C (InterPro:IPR013748), DNA polymerase III, clamp loa…	chr1	23421863	23423828	-		1446	23424631	23425918	2.29	DHS-diminished in darkness		1516	23424691	23425997	2.3	DHS-diminished in darkness
AT1G63170	protein_coding_gene		Zinc finger, C3HC4 type (RING finger) family protein; FUNCTIONS IN: zinc ion binding; EXPRESSED IN: 24 plant structures; EXPRESSED DURING: 15 growth stages; CONTAINS InterPro DOMAIN/s: Zinc finger, RING-type (InterPro:IPR001841), Zinc finger, C3HC4 RING-type (InterPro:IPR018957); BEST Arabidopsis thaliana protein match is: Zinc finger, C3HC4 type (RING finger) family protein (TAIR:AT1G12760.1); H…	chr1	23425351	23427311	+		77	23424631	23425918	2.29	DHS-diminished in darkness		7	23424691	23425997	2.3	DHS-diminished in darkness
AT1G63670	protein_coding_gene	TON1 RECRUITING MOTIF 12, TRM12	CONTAINS InterPro DOMAIN/s: Protein of unknown function DUF3741 (InterPro:IPR022212); BEST Arabidopsis thaliana protein match is: Phosphatidylinositol N-acetyglucosaminlytransferase subunit P-related (TAIR:AT2G45900.1); Has 703 Blast hits to 632 proteins in 148 species: Archae - 5; Bacteria - 69; Metazoa - 168; Fungi - 50; Plants - 149; Viruses - 4; Other Eukaryotes - 258 (source: NCBI BLink).	chr1	23607421	23610653	-		85	23609981	23611497	2.3	DHS-diminished in darkness		1958	23610128	23614896	1.76	DHS-diminished in darkness
AT1G63820	protein_coding_gene		CCT motif family protein; CONTAINS InterPro DOMAIN/s: CCT domain (InterPro:IPR010402); BEST Arabidopsis thaliana protein match is: CCT motif family protein (TAIR:AT5G41380.1); Has 1633 Blast hits to 1633 proteins in 102 species: Archae - 0; Bacteria - 0; Metazoa - 1; Fungi - 0; Plants - 1587; Viruses - 0; Other Eukaryotes - 45 (source: NCBI BLink).	chr1	23682421	23684367	-		393	23683795	23685727	2.31	DHS-diminished in darkness		407	23683787	23685761	1.4	DHS-diminished in darkness
AT1G63830	protein_coding_gene		PLAC8 family protein; LOCATED IN: plasma membrane, membrane; EXPRESSED IN: 24 plant structures; EXPRESSED DURING: 15 growth stages; CONTAINS InterPro DOMAIN/s: Protein of unknown function Cys-rich (InterPro:IPR006461); BEST Arabidopsis thaliana protein match is: PLAC8 family protein (TAIR:AT5G41390.1); Has 35333 Blast hits to 34131 proteins in 2444 species: Archae - 798; Bacteria - 22429; Metazoa…	chr1	23685092	23687363	+		332	23683795	23685727	2.31	DHS-diminished in darkness		318	23683787	23685761	1.4	DHS-diminished in darkness
AT1G63880	protein_coding_gene		Encodes a TIR-NBS-LRR class of disease resistance protein effective against Leptosphaeria maculans.	chr1	23712275	23716124	-		378	23715226	23717779	2.15	DHS-diminished in darkness		233	23715406	23717308	2	DHS-diminished in darkness
AT1G63900	protein_coding_gene	DAL1, DIAP1-LIKE PROTEIN 1, SP1, SUPPRESSOR OF PPI1 LOCUS 1	Encodes a RING-type ubiquitin E3 ligase of the chloroplast outer membrane that associates with TOC complexes and mediated ubiquitination of TOC components, promoting their degradation.	chr1	23716642	23719337	+		140	23715226	23717779	2.15	DHS-diminished in darkness		285	23715406	23717308	2	DHS-diminished in darkness
AT1G64140	protein_coding_gene		BEST Arabidopsis thaliana protein match is: loricrin-related (TAIR:AT5G64550.1); Has 3596 Blast hits to 2004 proteins in 150 species: Archae - 0; Bacteria - 54; Metazoa - 1597; Fungi - 38; Plants - 513; Viruses - 9; Other Eukaryotes - 1385 (source: NCBI BLink).	chr1	23803792	23807159	-		842	23806572	23809432	3.01	DHS-diminished in darkness		821	23806609	23809352	1.79	DHS-diminished in darkness
AT1G64142	protein_coding_gene	CONSERVED PEPTIDE UPSTREAM OPEN READING FRAME 23, CPUORF23	Upstream open reading frames (uORFs) are small open reading frames found in the 5' UTR of a mature mRNA, and can potentially mediate translational regulation of the largest, or major, ORF (mORF). CPuORF23 represents a conserved upstream opening reading frame relative to major ORF AT1G64140.1	chr1	23803792	23807159	-		842	23806572	23809432	3.01	DHS-diminished in darkness		821	23806609	23809352	1.79	DHS-diminished in darkness
AT1G64255	protein_coding_gene		MuDR family transposase; FUNCTIONS IN: zinc ion binding; INVOLVED IN: biological_process unknown; LOCATED IN: cellular_component unknown; CONTAINS InterPro DOMAIN/s: MULE transposase, conserved domain (InterPro:IPR018289), Zinc finger, SWIM-type (InterPro:IPR007527), Zinc finger, PMZ-type (InterPro:IPR006564), Transposase, MuDR, plant (InterPro:IPR004332); BEST Arabidopsis thaliana protein match …	chr1	23844953	23847206	+		159	23843602	23845987	2.53	DHS-diminished in darkness		443	23843618	23845403	1.34	DHS-diminished in darkness
AT1G64260	protein_coding_gene		MuDR family transposase; FUNCTIONS IN: zinc ion binding; INVOLVED IN: biological_process unknown; LOCATED IN: cellular_component unknown; EXPRESSED IN: shoot apex, embryo, leaf whorl, flower, seed; EXPRESSED DURING: F mature embryo stage, petal differentiation and expansion stage, E expanded cotyledon stage, D bilateral stage; CONTAINS InterPro DOMAIN/s: MULE transposase, conserved domain (InterP…	chr1	23847755	23849915	+		2961	23843602	23845987	2.53	DHS-diminished in darkness		No Peak
AT1G64380	protein_coding_gene		encodes a member of the DREB subfamily A-6 of ERF/AP2 transcription factor family. The protein contains one AP2 domain. There are 8 members in this subfamily including RAP2.4.	chr1	23890645	23892173	-		1793	23893126	23894808	2.04	DHS-diminished in darkness		1747	23889847	23891217	2.08	DHS-diminished in darkness
AT1G64480	protein_coding_gene	CALCINEURIN B-LIKE PROTEIN 8, CBL8	calcineurin B-like protein 8, member of plant-specific family of calcium sensor proteins containing 3 EF-hand motifs	chr1	23948027	23949751	-		2824	23951538	23953613	2.25	DHS-diminished in darkness		No Peak
AT1G64490	protein_coding_gene		DEK, chromatin associated protein; CONTAINS InterPro DOMAIN/s: DEK, C-terminal (InterPro:IPR014876); BEST Arabidopsis thaliana protein match is: DEK, chromatin associated protein (TAIR:AT5G42060.1); Has 63 Blast hits to 62 proteins in 15 species: Archae - 0; Bacteria - 0; Metazoa - 2; Fungi - 0; Plants - 57; Viruses - 0; Other Eukaryotes - 4 (source: NCBI BLink).	chr1	23952132	23952713	+		443	23951538	23953613	2.25	DHS-diminished in darkness		No Peak
AT1G64500	protein_coding_gene		A member of a protein family found in plants and animals that contain conserved C-terminal glutaredoxin-like and putative zinc-binding cysteine-rich domains. It is involved in light stimulated actin bundling and chloroplast movement.	chr1	23953232	23954492	+		657	23951538	23953613	2.25	DHS-diminished in darkness		No Peak
AT1G64760	protein_coding_gene		O-Glycosyl hydrolases family 17 protein; FUNCTIONS IN: cation binding, hydrolase activity, hydrolyzing O-glycosyl compounds, catalytic activity; INVOLVED IN: carbohydrate metabolic process; LOCATED IN: anchored to plasma membrane, plasma membrane, anchored to membrane; EXPRESSED IN: guard cell, cultured cell; CONTAINS InterPro DOMAIN/s: X8 (InterPro:IPR012946), Glycoside hydrolase, catalytic core…	chr1	24054172	24056414	-		511	24055781	24058071	2.24	DHS-diminished in darkness		617	24055918	24057894	1.63	DHS-diminished in darkness
AT1G64770	protein_coding_gene	NAD(P)H DEHYDROGENASE SUBUNIT 45, NDF2, NDH-DEPENDENT CYCLIC ELECTRON FLOW 1, NDH45, PHOTOSYNTHETIC NDH SUBCOMPLEX B 2, PNSB2	encodes a novel subunit of the chloroplast NAD(P)H dehydrogenase complex, involved in cyclic electron flow around photosystem I to produce ATP.	chr1	24057062	24059561	+		137	24055781	24058071	2.24	DHS-diminished in darkness		156	24055918	24057894	1.63	DHS-diminished in darkness
AT1G64780	protein_coding_gene	AMMONIUM TRANSPORTER 1;2, AMT1;2, ATAMT1;2	encodes an ammonium transporter protein believed to act as a high affinity transporter. It is expressed in the root, primarily in endodermal and cortical cells, and contributes to ammonium uptake in the root.	chr1	24060769	24062630	-		319	24062052	24063847	2.56	DHS-diminished in darkness		No Peak
AT1G64850	protein_coding_gene		Calcium-binding EF hand family protein; CONTAINS InterPro DOMAIN/s: EF-HAND 2 (InterPro:IPR018249); BEST Arabidopsis thaliana protein match is: unknown protein (TAIR:AT4G37445.1); Has 71 Blast hits to 71 proteins in 15 species: Archae - 0; Bacteria - 0; Metazoa - 0; Fungi - 0; Plants - 71; Viruses - 0; Other Eukaryotes - 0 (source: NCBI BLink).	chr1	24096434	24097650	-		161	24097073	24098550	2.51	DHS-diminished in darkness		138	24096999	24098577	2.16	DHS-diminished in darkness
AT1G64860	protein_coding_gene	RNA POLYMERASE SIGMA SUBUNIT 1, RNAPOLYMERASE SIGMA SUBUNIT 2, RPOD1, SIG1, SIG2, SIGA, SIGB, SIGMA FACTOR A	Subunit of chloroplast RNA polymerase, confers the ability to recognize promoter sequences on the core enzyme	chr1	24097912	24100937	+		101	24097073	24098550	2.51	DHS-diminished in darkness		124	24096999	24098577	2.16	DHS-diminished in darkness
AT1G64870	protein_coding_gene		unknown protein; BEST Arabidopsis thaliana protein match is: unknown protein (TAIR:AT3G45200.1); Has 99 Blast hits to 91 proteins in 10 species: Archae - 0; Bacteria - 0; Metazoa - 0; Fungi - 0; Plants - 99; Viruses - 0; Other Eukaryotes - 0 (source: NCBI BLink).	chr1	24102916	24103831	+		1955	24100204	24101719	2.22	DHS-diminished in darkness		No Peak
AT1G64900	protein_coding_gene	CYTOCHROME P450, FAMILY 89, SUBFAMILY A, POLYPEPTIDE 2, CYP89, CYP89A2	Encodes cytochrome P450 (CYP89A2).	chr1	24113214	24114984	+		281	24112171	24113696	2.05	DHS-diminished in darkness		227	24112277	24113697	2.39	DHS-diminished in darkness
AT1G64970	protein_coding_gene	G-TMT, GAMMA-TOCOPHEROL METHYLTRANSFERASE, TMT1, VITAMIN E DEFICIENT 4, VTE4	gamma-tocopherol methyltransferase (g-TMT) mRNA, nuclear; mutant has Deficient in alpha and beta tocopherol; Accumulates gamma tocopherol in leaves	chr1	24134084	24136109	-		199	24134993	24136828	3.28	DHS-diminished in darkness		97	24135544	24136869	2.16	DHS-diminished in darkness
AT1G65010	protein_coding_gene		Putative role in flower development. Comparison of SALK_061426C to Columbia wild type in normal lighting and under low light of 33 micromoles per meter-squared per second resulted in a trend toward earlier bolting in the mutant under low light (P=0.055) (Ann Stapleton and Patrick Pridgen, 2009, personal communication).	chr1	24149542	24154274	+		310	24148567	24149898	2.31	DHS-diminished in darkness		No Peak
AT1G65280	protein_coding_gene		DNAJ heat shock N-terminal domain-containing protein; FUNCTIONS IN: heat shock protein binding; INVOLVED IN: protein folding; EXPRESSED IN: 22 plant structures; EXPRESSED DURING: 13 growth stages; CONTAINS InterPro DOMAIN/s: Heat shock protein DnaJ, N-terminal (InterPro:IPR001623), Protein of unknown function DUF3752 (InterPro:IPR022226); BEST Arabidopsis thaliana protein match is: Chaperone DnaJ…	chr1	24245295	24248762	+		455	24243815	24245866	1.94	DHS-diminished in darkness		286	24244212	24245807	1.63	DHS-diminished in darkness
AT1G65290	protein_coding_gene	MITOCHONDRIAL ACYL CARRIER PROTEIN 2, MTACP2	Encodes a member of the mitochondrial acyl carrier protein (ACP) family. As part of the mitochondrial matrix, it is likely to be involved in fatty acid or lipoic acid biogenesis.	chr1	24248827	24250421	-		1452	24249821	24253927	2.94	DHS-diminished in darkness		1345	24249821	24253712	2.1	DHS-diminished in darkness
AT1G65295	protein_coding_gene		unknown protein; LOCATED IN: endomembrane system; EXPRESSED IN: 22 plant structures; EXPRESSED DURING: 13 growth stages; BEST Arabidopsis thaliana protein match is: unknown protein (TAIR:AT5G01015.1); Has 90 Blast hits to 90 proteins in 15 species: Archae - 0; Bacteria - 0; Metazoa - 0; Fungi - 0; Plants - 90; Viruses - 0; Other Eukaryotes - 0 (source: NCBI BLink).	chr1	24251510	24252303	+		363	24249821	24253927	2.94	DHS-diminished in darkness		256	24249821	24253712	2.1	DHS-diminished in darkness
AT1G65320	protein_coding_gene	CBS DOMAIN CONTAINING PROTEIN 6, CBSX6	Cystathionine beta-synthase (CBS) family protein; FUNCTIONS IN: molecular_function unknown; INVOLVED IN: biological_process unknown; LOCATED IN: vacuole; EXPRESSED IN: cultured cell; CONTAINS InterPro DOMAIN/s: Cystathionine beta-synthase, core (InterPro:IPR000644); BEST Arabidopsis thaliana protein match is: CBS domain-containing protein (TAIR:AT5G53750.1); Has 145 Blast hits to 144 proteins in …	chr1	24259887	24262951	-		114	24262199	24263932	2.07	DHS-diminished in darkness		No Peak
AT1G65365	pseudogene		pseudogene, putative protein kinase, blastp match of 45% identity and 1.7e-40 P-value to GP|21671940|gb|AAM74302.1|AC083944_20|AC083944 Putative protein kinase {Oryza sativa (japonica cultivar-group)}	chr1	24282515	24284206	-		2280	24285563	24287411	2.08	DHS-diminished in darkness		2355	24285757	24287365	1.41	DHS-diminished in darkness
AT1G65370	protein_coding_gene		TRAF-like family protein; CONTAINS InterPro DOMAIN/s: TRAF-like (InterPro:IPR008974), MATH (InterPro:IPR002083); BEST Arabidopsis thaliana protein match is: TRAF-like family protein (TAIR:AT1G65150.2); Has 460 Blast hits to 456 proteins in 21 species: Archae - 0; Bacteria - 0; Metazoa - 0; Fungi - 0; Plants - 453; Viruses - 0; Other Eukaryotes - 7 (source: NCBI BLink).	chr1	24284468	24286145	-		341	24285563	24287411	2.08	DHS-diminished in darkness		416	24285757	24287365	1.41	DHS-diminished in darkness
AT1G65380	protein_coding_gene	ATRLP10, CLAVATA 2, CLV2, RECEPTOR LIKE PROTEIN 10	Receptor-like protein containing leucine-rich repeats. Regulates both meristem and organ development in Arabidopsis.	chr1	24286825	24289249	+		339	24285563	24287411	2.08	DHS-diminished in darkness		264	24285757	24287365	1.41	DHS-diminished in darkness
AT1G65486	protein_coding_gene		unknown protein; FUNCTIONS IN: molecular_function unknown; INVOLVED IN: biological_process unknown; LOCATED IN: endomembrane system; BEST Arabidopsis thaliana protein match is: unknown protein (TAIR:AT1G65490.1); Has 30201 Blast hits to 17322 proteins in 780 species: Archae - 12; Bacteria - 1396; Metazoa - 17338; Fungi - 3422; Plants - 5037; Viruses - 0; Other Eukaryotes - 2996 (source: NCBI BLin…	chr1	24349522	24350180	+		41	24348576	24350387	2.16	DHS-diminished in darkness		280	24348576	24349909	2.28	DHS-diminished in darkness
AT1G65490	protein_coding_gene		unknown protein; FUNCTIONS IN: molecular_function unknown; INVOLVED IN: biological_process unknown; LOCATED IN: endomembrane system; EXPRESSED IN: 22 plant structures; EXPRESSED DURING: 13 growth stages; BEST Arabidopsis thaliana protein match is: unknown protein (TAIR:AT1G65486.1); Has 23 Blast hits to 23 proteins in 2 species: Archae - 0; Bacteria - 0; Metazoa - 0; Fungi - 0; Plants - 23; Virus…	chr1	24354770	24355351	+		428	24354096	24356301	1.94	DHS-diminished in darkness		No Peak
AT1G65500	protein_coding_gene		unknown protein; FUNCTIONS IN: molecular_function unknown; INVOLVED IN: biological_process unknown; LOCATED IN: endomembrane system; EXPRESSED IN: 14 plant structures; EXPRESSED DURING: 9 growth stages; BEST Arabidopsis thaliana protein match is: unknown protein (TAIR:AT1G65486.1); Has 23 Blast hits to 23 proteins in 2 species: Archae - 0; Bacteria - 0; Metazoa - 0; Fungi - 0; Plants - 23; Viruse…	chr1	24357866	24358616	+		2668	24354096	24356301	1.94	DHS-diminished in darkness		No Peak
AT1G65930	protein_coding_gene	CICDH, CYTOSOLIC NADP+-DEPENDENT ISOCITRATE DEHYDROGENASE	Encodes a NADP+-isocitrate dehydrogenase that is believed to function in the cytosol. It appears to contribute to NADPH production under oxidative stress, and thereby to participate in redox signalling linked to defense responses.	chr1	24538885	24542129	+		1300	24535608	24539564	2.22	DHS-diminished in darkness		1241	24535761	24539527	1.94	DHS-diminished in darkness
AT1G66110	protein_coding_gene		Family of unknown function (DUF577); CONTAINS InterPro DOMAIN/s: Protein of unknown function DUF577 (InterPro:IPR007598); BEST Arabidopsis thaliana protein match is: Family of unknown function (DUF577) (TAIR:AT5G37410.1); Has 76 Blast hits to 50 proteins in 3 species: Archae - 0; Bacteria - 0; Metazoa - 0; Fungi - 0; Plants - 76; Viruses - 0; Other Eukaryotes - 0 (source: NCBI BLink).	chr1	24609093	24610232	-		672	24609740	24612070	2.4	DHS-diminished in darkness		No Peak
AT1G66120	protein_coding_gene	AAE11, ACYL-ACTIVATING ENZYME 11, ATAAE11	AMP-dependent synthetase and ligase family protein; FUNCTIONS IN: catalytic activity; INVOLVED IN: metabolic process; EXPRESSED IN: embryo, sepal, male gametophyte, carpel, stamen; EXPRESSED DURING: 4 anthesis, C globular stage, petal differentiation and expansion stage; CONTAINS InterPro DOMAIN/s: AMP-dependent synthetase/ligase (InterPro:IPR000873); BEST Arabidopsis thaliana protein match is: a…	chr1	24612619	24614805	+		1715	24609740	24612070	2.4	DHS-diminished in darkness		No Peak
AT1G66180	protein_coding_gene		The gene encodes a putative aspartyl protease (ASP). Its expression is induced in response to light and ascorbate.	chr1	24647187	24648813	+		505	24646041	24649344	2.53	DHS-diminished in darkness		2576	24643744	24645479	1.61	DHS-diminished in darkness
AT1G66190	protein_coding_gene		unknown protein; BEST Arabidopsis thaliana protein match is: unknown protein (TAIR:AT5G37550.1); Has 30 Blast hits to 30 proteins in 10 species: Archae - 0; Bacteria - 0; Metazoa - 0; Fungi - 7; Plants - 19; Viruses - 0; Other Eukaryotes - 4 (source: NCBI BLink).	chr1	24652794	24653938	-		124	24653366	24654759	2.14	DHS-diminished in darkness		546	24653578	24655390	1.93	DHS-diminished in darkness
AT1G66230	protein_coding_gene	ATMYB20, MYB DOMAIN PROTEIN 20, MYB20	Encodes a putative transcription factor (MYB20).	chr1	24677153	24678415	+		12	24676293	24678038	2.5	DHS-diminished in darkness		118	24676314	24677757	1.69	DHS-diminished in darkness
AT1G66250	protein_coding_gene		O-Glycosyl hydrolases family 17 protein; FUNCTIONS IN: cation binding, hydrolase activity, hydrolyzing O-glycosyl compounds, catalytic activity; INVOLVED IN: carbohydrate metabolic process; LOCATED IN: anchored to plasma membrane, plasma membrane, anchored to membrane; EXPRESSED IN: 22 plant structures; EXPRESSED DURING: 13 growth stages; CONTAINS InterPro DOMAIN/s: X8 (InterPro:IPR012946), Glyco…	chr1	24692893	24695515	+		16	24692274	24693482	2.77	DHS-diminished in darkness		109	24692157	24693412	1.69	DHS-diminished in darkness
AT1G66490	protein_coding_gene		F-box and associated interaction domains-containing protein; CONTAINS InterPro DOMAIN/s: F-box domain, cyclin-like (InterPro:IPR001810), F-box domain, Skp2-like (InterPro:IPR022364), F-box associated domain, type 1 (InterPro:IPR006527), F-box associated interaction domain (InterPro:IPR017451); BEST Arabidopsis thaliana protein match is: F-box and associated interaction domains-containing protein …	chr1	24809420	24810549	-		1832	24811346	24813418	3	DHS-diminished in darkness		2190	24807742	24809214	1.74	DHS-diminished in darkness
AT1G66500	protein_coding_gene		Pre-mRNA cleavage complex II; FUNCTIONS IN: zinc ion binding; INVOLVED IN: biological_process unknown; LOCATED IN: intracellular; EXPRESSED IN: male gametophyte, pollen tube; EXPRESSED DURING: L mature pollen stage, M germinated pollen stage; CONTAINS InterPro DOMAIN/s: Zinc finger, C2H2-type (InterPro:IPR007087); BEST Arabidopsis thaliana protein match is: Pre-mRNA cleavage complex II (TAIR:AT5G…	chr1	24811148	24812650	-		269	24811346	24813418	3	DHS-diminished in darkness		89	24812069	24813410	2.12	DHS-diminished in darkness
AT1G66510	protein_coding_gene		AAR2 protein family; CONTAINS InterPro DOMAIN/s: AAR2 (InterPro:IPR007946); Has 319 Blast hits to 307 proteins in 161 species: Archae - 0; Bacteria - 3; Metazoa - 130; Fungi - 91; Plants - 45; Viruses - 0; Other Eukaryotes - 50 (source: NCBI BLink).	chr1	24812836	24816620	+		455	24811346	24813418	3	DHS-diminished in darkness		97	24812069	24813410	2.12	DHS-diminished in darkness
AT1G66725	miRNA	MICRORNA163, MIR163	Encodes a microRNA that targets several SAMT family members. miR163, is highly expressed in A. thaliana diploids but down-regulated in A. thaliana autotetraploids and repressed in A. arenosa and A. suecica. MicroRNAs are regulatory RNAs with a mature length of ~21-nucleotides that are processed from hairpin precursors by Dicer-like enzymes. MicroRNAs can negatively regulate gene expression by att…	chr1	24883930	24884559	+		73	24882043	24885964	2.89	DHS-diminished in darkness		No Peak
AT1G66730	protein_coding_gene	ATLIG6, DNA LIGASE 6, LIG6	Encodes a novel plant specific DNA ligase that is involved in seed germination and DNA repair.	chr1	24884680	24892046	+		677	24882043	24885964	2.89	DHS-diminished in darkness		No Peak
AT1G66970	protein_coding_gene	GDPDL1, GLYCEROPHOSPHODIESTER PHOSPHODIESTERASE (GDPD) LIKE 1, SHV3-LIKE 2, SVL2	Encodes a member of the glycerophosphodiester phosphodiesterase like (GDPD-like) family.	chr1	24992552	24996117	-		575	24995182	24998204	2.08	DHS-diminished in darkness		364	24995233	24997730	2.13	DHS-diminished in darkness
AT1G67080	protein_coding_gene	ABA4, ABSCISIC ACID (ABA)-DEFICIENT 4	Encodes a protein involved in the photoprotection of PSII. An aba4-1 mutant completely lacks neoxanthin,a component of the chromophore of the peripheral antenna system in PSII. ABA4 is required for neoxanthin biosynthesis, an intermediary step in abscisic acid biosynthesis, but no catalytic activity has been detected for the ABA4 protein.	chr1	25045224	25046860	-		1647	25046465	25050551	3.05	DHS-diminished in darkness		839	25046814	25048584	1.74	DHS-diminished in darkness
AT1G67090	protein_coding_gene	RBCS1A, RIBULOSE BISPHOSPHATE CARBOXYLASE SMALL CHAIN 1A	Encodes a member of the Rubisco small subunit (RBCS) multigene family: RBCS1A (At1g67090), RBCS1B (At5g38430), RBCS2B (At5g38420), and RBCS3B (At5g38410). Functions to yield sufficient Rubisco content for leaf photosynthetic capacity.	chr1	25048157	25049424	-		917	25046465	25050551	3.05	DHS-diminished in darkness		294	25048758	25050678	1.55	DHS-diminished in darkness
AT1G67195	miRNA	MICRORNA414, MIR414	miRNA (MIR414)	chr1	25137110	25137915	-		234	25136347	25139016	2.17	DHS-diminished in darkness		No Peak
AT1G67200	pseudogene		pseudogene, similar to NL25, similar to disease resistance protein RPS4 GI:5459305 from (Arabidopsis thaliana); blastp match of 40% identity and 3.9e-13 P-value to GP|3947733|emb|CAA08797.1||AJ009719 NL25 {Solanum tuberosum}	chr1	25140264	25140551	+		2583	25136347	25139016	2.17	DHS-diminished in darkness		No Peak
AT1G67325	protein_coding_gene		Ran BP2/NZF zinc finger-like superfamily protein; FUNCTIONS IN: binding, zinc ion binding; INVOLVED IN: biological_process unknown; LOCATED IN: intracellular; CONTAINS InterPro DOMAIN/s: Zinc finger, RanBP2-type (InterPro:IPR001876); BEST Arabidopsis thaliana protein match is: TBP-associated factor 15 (TAIR:AT1G50300.1).	chr1	25209393	25213253	-		2044	25213393	25217203	2.19	DHS-diminished in darkness		No Peak
AT1G67328	ncRNA		Potential natural antisense gene, locus overlaps with AT1G67330	chr1	25213842	25215050	-		247	25213393	25217203	2.19	DHS-diminished in darkness		1242	25215157	25217427	1.77	DHS-diminished in darkness
AT1G67360	protein_coding_gene		Rubber elongation factor protein (REF); INVOLVED IN: biological_process unknown; LOCATED IN: vacuole; EXPRESSED IN: 24 plant structures; EXPRESSED DURING: 15 growth stages; CONTAINS InterPro DOMAIN/s: Rubber elongation factor (InterPro:IPR008802); BEST Arabidopsis thaliana protein match is: Rubber elongation factor protein (REF) (TAIR:AT2G47780.1); Has 125 Blast hits to 125 proteins in 21 species…	chr1	25236810	25238036	-		412	25236402	25238848	2.7	DHS-diminished in darkness		174	25237497	25238923	2.03	DHS-diminished in darkness
AT1G67365	ncRNA		Potential natural antisense gene, locus overlaps with AT1G67370	chr1	25238409	25239235	+		785	25236402	25238848	2.7	DHS-diminished in darkness		199	25237497	25238923	2.03	DHS-diminished in darkness
AT1G67370	protein_coding_gene	ASY1, ASYNAPTIC 1, ATASY1	meiotic asynaptic mutant 1 (ASY1). ASY1 protein is initially distributed as numerous foci throughout the chromatin. During early G2, the foci are juxtaposed to the nascent chromosome axes to form a continuous axis associated signal.	chr1	25239116	25243837	-		274	25243414	25244809	2.96	DHS-diminished in darkness		275	25243421	25244804	2.36	DHS-diminished in darkness
AT1G67390	protein_coding_gene		F-box family protein; CONTAINS InterPro DOMAIN/s: F-box domain, cyclin-like (InterPro:IPR001810), F-box domain, Skp2-like (InterPro:IPR022364); BEST Arabidopsis thaliana protein match is: F-box family protein (TAIR:AT3G60790.1); Has 1872 Blast hits to 1854 proteins in 24 species: Archae - 0; Bacteria - 0; Metazoa - 0; Fungi - 0; Plants - 1872; Viruses - 0; Other Eukaryotes - 0 (source: NCBI BLink…	chr1	25244689	25247139	+		578	25243414	25244809	2.96	DHS-diminished in darkness		577	25243421	25244804	2.36	DHS-diminished in darkness
AT1G67400	protein_coding_gene		ELMO/CED-12 family protein; INVOLVED IN: phagocytosis; LOCATED IN: cytoskeleton; CONTAINS InterPro DOMAIN/s: Engulfment/cell motility, ELMO (InterPro:IPR006816); BEST Arabidopsis thaliana protein match is: ELMO/CED-12 family protein (TAIR:AT2G44770.1); Has 873 Blast hits to 873 proteins in 155 species: Archae - 0; Bacteria - 0; Metazoa - 490; Fungi - 72; Plants - 180; Viruses - 0; Other Eukaryote…	chr1	25247987	25250734	-		421	25249144	25251484	1.92	DHS-diminished in darkness		501	25249017	25251450	2.31	DHS-diminished in darkness
AT1G67520	protein_coding_gene		lectin protein kinase family protein; FUNCTIONS IN: in 6 functions; INVOLVED IN: protein amino acid phosphorylation; LOCATED IN: endomembrane system; CONTAINS InterPro DOMAIN/s: Curculin-like (mannose-binding) lectin (InterPro:IPR001480), PAN-2 domain (InterPro:IPR013227), Apple-like (InterPro:IPR003609), Serine/threonine-protein kinase domain (InterPro:IPR002290), Serine/threonine-protein kinase…	chr1	25302725	25305857	-		1799	25306880	25308434	2.1	DHS-diminished in darkness		1696	25306768	25308338	1.81	DHS-diminished in darkness
AT1G67530	protein_coding_gene		ARM repeat superfamily protein; FUNCTIONS IN: ubiquitin-protein ligase activity, binding; INVOLVED IN: protein ubiquitination; LOCATED IN: ubiquitin ligase complex; EXPRESSED IN: 24 plant structures; EXPRESSED DURING: 15 growth stages; CONTAINS InterPro DOMAIN/s: U box domain (InterPro:IPR003613), Armadillo-like helical (InterPro:IPR011989), Armadillo (InterPro:IPR000225), Armadillo-type fold (In…	chr1	25307657	25311308	+		1	25306880	25308434	2.1	DHS-diminished in darkness		104	25306768	25308338	1.81	DHS-diminished in darkness
AT1G67740	protein_coding_gene	PHOTOSYSTEM II BY, PSBY, YCF32	PsbY precursor (psbY) mRNA. This single nuclear gene is imported into the chloroplasts where it is processed into two integral membrane proteins with identical topology (PsbY-1 and PsbY-2). The protein appears to bind manganese but its role is not well understood.	chr1	25394067	25395154	-		853	25392691	25395913	2.89	DHS-diminished in darkness		No Peak
AT1G67785	protein_coding_gene		unknown protein; Has 30 Blast hits to 30 proteins in 12 species: Archae - 0; Bacteria - 0; Metazoa - 0; Fungi - 0; Plants - 30; Viruses - 0; Other Eukaryotes - 0 (source: NCBI BLink).	chr1	25416068	25416984	-		545	25416457	25418602	2.3	DHS-diminished in darkness		378	25416481	25418244	1.6	DHS-diminished in darkness
AT1G67792	ncRNA		Potential natural antisense gene, locus overlaps with AT1G67790	chr1	25417608	25420229	+		79	25416457	25418602	2.3	DHS-diminished in darkness		246	25416481	25418244	1.6	DHS-diminished in darkness
AT1G67820	protein_coding_gene		Protein phosphatase 2C family protein; FUNCTIONS IN: protein serine/threonine phosphatase activity, catalytic activity; INVOLVED IN: protein amino acid dephosphorylation; LOCATED IN: protein serine/threonine phosphatase complex; EXPRESSED IN: 19 plant structures; EXPRESSED DURING: 7 growth stages; CONTAINS InterPro DOMAIN/s: Protein phosphatase 2C, manganese/magnesium aspartate binding site (Inte…	chr1	25429852	25431564	+		1606	25427449	25429045	1.94	DHS-diminished in darkness		1599	25427466	25429040	1.85	DHS-diminished in darkness
AT1G68130	protein_coding_gene	ATIDD14, IDD14, IDD14ALPHA, IDD14BETA, INDETERMINATE(ID)-DOMAIN 14	Encodes the longer of two splice variants of a transcription factor involved in regulating starch metabolims in response to cold.	chr1	25532243	25534586	+		227	25531017	25533016	2.1	DHS-diminished in darkness		312	25530985	25532878	2.1	DHS-diminished in darkness
AT1G68190	protein_coding_gene	B-BOX DOMAIN PROTEIN 27, BBX27	B-box zinc finger family protein; FUNCTIONS IN: sequence-specific DNA binding transcription factor activity, zinc ion binding; INVOLVED IN: regulation of transcription; LOCATED IN: endomembrane system, intracellular; EXPRESSED IN: 14 plant structures; EXPRESSED DURING: 8 growth stages; CONTAINS InterPro DOMAIN/s: Zinc finger, B-box (InterPro:IPR000315); BEST Arabidopsis thaliana protein match is:…	chr1	25559245	25561212	+		323	25558028	25559818	2.4	DHS-diminished in darkness		156	25558426	25559753	2.12	DHS-diminished in darkness
AT1G68220	protein_coding_gene		Protein of unknown function (DUF1218); FUNCTIONS IN: molecular_function unknown; INVOLVED IN: biological_process unknown; LOCATED IN: plasma membrane; EXPRESSED IN: 22 plant structures; EXPRESSED DURING: 13 growth stages; CONTAINS InterPro DOMAIN/s: Protein of unknown function DUF1218 (InterPro:IPR009606); BEST Arabidopsis thaliana protein match is: Protein of unknown function (DUF1218) (TAIR:AT1…	chr1	25570230	25571712	+		104	25569669	25571000	2.14	DHS-diminished in darkness		57	25569620	25570726	1.65	DHS-diminished in darkness
AT1G68230	protein_coding_gene		Reticulon family protein; FUNCTIONS IN: molecular_function unknown; INVOLVED IN: biological_process unknown; LOCATED IN: endoplasmic reticulum; EXPRESSED IN: 21 plant structures; EXPRESSED DURING: 10 growth stages; CONTAINS InterPro DOMAIN/s: Reticulon (InterPro:IPR003388); BEST Arabidopsis thaliana protein match is: Reticulon family protein (TAIR:AT2G46170.1); Has 30201 Blast hits to 17322 prote…	chr1	25572184	25572921	+		1850	25569669	25571000	2.14	DHS-diminished in darkness		2011	25569620	25570726	1.65	DHS-diminished in darkness
AT1G68650	protein_coding_gene		Uncharacterized protein family (UPF0016); FUNCTIONS IN: molecular_function unknown; INVOLVED IN: biological_process unknown; LOCATED IN: membrane; EXPRESSED IN: 22 plant structures; EXPRESSED DURING: 13 growth stages; CONTAINS InterPro DOMAIN/s: Uncharacterised protein family UPF0016 (InterPro:IPR001727); BEST Arabidopsis thaliana protein match is: Uncharacterized protein family (UPF0016) (TAIR:A…	chr1	25775740	25777874	+		99	25774997	25776286	2.4	DHS-diminished in darkness		124	25774990	25776243	2.03	DHS-diminished in darkness
AT1G68660	protein_coding_gene		Ribosomal protein L12/ ATP-dependent Clp protease adaptor protein ClpS family protein; FUNCTIONS IN: molecular_function unknown; INVOLVED IN: protein catabolic process; EXPRESSED IN: 23 plant structures; EXPRESSED DURING: 14 growth stages; CONTAINS InterPro DOMAIN/s: Adaptor protein ClpS, core (InterPro:IPR003769), Ribosomal protein L7/L12, C-terminal/adaptor protein ClpS-like (InterPro:IPR014719…	chr1	25777850	25779161	-		130	25778665	25779919	2.41	DHS-diminished in darkness		166	25778708	25779947	1.9	DHS-diminished in darkness
AT1G68670	protein_coding_gene		myb-like transcription factor family protein; CONTAINS InterPro DOMAIN/s: Homeodomain-like (InterPro:IPR009057), Myb, DNA-binding (InterPro:IPR014778), HTH transcriptional regulator, Myb-type, DNA-binding (InterPro:IPR017930), Myb-like DNA-binding domain, SHAQKYF class (InterPro:IPR006447), Homeodomain-related (InterPro:IPR012287); BEST Arabidopsis thaliana protein match is: myb-like transcriptio…	chr1	25782028	25784076	+		1229	25780436	25786079	2.33	DHS-diminished in darkness		464	25780432	25782696	1.92	DHS-diminished in darkness
AT1G68680	protein_coding_gene		unknown protein; FUNCTIONS IN: molecular_function unknown; INVOLVED IN: biological_process unknown; LOCATED IN: chloroplast; EXPRESSED IN: 23 plant structures; EXPRESSED DURING: 16 growth stages; Has 20 Blast hits to 20 proteins in 11 species: Archae - 0; Bacteria - 0; Metazoa - 0; Fungi - 0; Plants - 20; Viruses - 0; Other Eukaryotes - 0 (source: NCBI BLink).	chr1	25785505	25786924	+		2248	25780436	25786079	2.33	DHS-diminished in darkness		No Peak
AT1G68720	protein_coding_gene	ARABIDOPSIS THALIANA TRNA ADENOSINE DEAMINASE A, ATTADA, TADA, TRNA ARGININE ADENOSINE DEAMINASE	Encodes the chloroplastic A-to-I tRNA editing enzyme.	chr1	25804417	25808982	+		529	25802710	25805067	2.22	DHS-diminished in darkness		482	25802855	25805015	2.01	DHS-diminished in darkness
AT1G68750	protein_coding_gene	ATPPC4, PHOSPHOENOLPYRUVATE CARBOXYLASE 4, PPC4	Encodes one of four Arabidopsis phosphoenolpyruvate (PEP) carboxylase proteins. But, it is more similar to bacterial PEP carboxylase than plant PEP carboxylase. Efforts to express this enzyme and to demonstrate its enzymatic activity in E.coli failed.	chr1	25822941	25828107	-		1203	25828355	25830266	2.6	DHS-diminished in darkness		3000	25830310	25831905	1.38	DHS-diminished in darkness
AT1G68760	protein_coding_gene	ARABIDOPSIS THALIANA NUDIX HYDROLASE HOMOLOG 1, ATNUDT1, ATNUDX1, NUDIX HYDROLASE 1, NUDIX HYDROLASE 1, NUDX1	Encodes a cytosol-localized nudix hydrolase that hydrolyzes 8-oxo-(d)GTP to its monophosphate form. This protective mechanism prevents the misincorporation of these oxidized nucleotides into DNA and RNA. NUDX1 also has a low level of dihydroneopterin triphosphate pyrophosphatase activity in vitro and may participate in the folate synthesis pathway.	chr1	25829041	25829813	+		269	25828355	25830266	2.6	DHS-diminished in darkness		No Peak
AT1G68770	tRNA		tRNA-Pro (anticodon: AGG)	chr1	25829653	25829725	+		343	25828355	25830266	2.6	DHS-diminished in darkness		No Peak
AT1G68780	protein_coding_gene		RNI-like superfamily protein; INVOLVED IN: signal transduction; LOCATED IN: endomembrane system; EXPRESSED IN: 18 plant structures; EXPRESSED DURING: 12 growth stages; CONTAINS InterPro DOMAIN/s: Leucine-rich repeat (InterPro:IPR001611); BEST Arabidopsis thaliana protein match is: Leucine-rich repeat (LRR) family protein (TAIR:AT3G25670.1); Has 76880 Blast hits to 27020 proteins in 1013 species: …	chr1	25831802	25833844	-		451	25833298	25835293	2.78	DHS-diminished in darkness		421	25833342	25835189	1.37	DHS-diminished in darkness
AT1G68825	protein_coding_gene	DEVIL 5, DVL5, ROTUNDIFOLIA LIKE 15, RTFL15	ROTUNDIFOLIA like 15 (RTFL15); CONTAINS InterPro DOMAIN/s: DVL (InterPro:IPR012552); BEST Arabidopsis thaliana protein match is: ROTUNDIFOLIA like 17 (TAIR:AT1G13245.1); Has 101 Blast hits to 101 proteins in 11 species: Archae - 0; Bacteria - 0; Metazoa - 0; Fungi - 0; Plants - 101; Viruses - 0; Other Eukaryotes - 0 (source: NCBI BLink).	chr1	25869875	25870420	-		1258	25869842	25873515	1.99	DHS-diminished in darkness		982	25868553	25869809	1.71	DHS-diminished in darkness
AT1G68910	protein_coding_gene	WIT2, WPP DOMAIN-INTERACTING PROTEIN 2	Encodes one of the WPP domain-interacting proteins (WIT1/AT5G11390, WIT2/AT1G68910) required for RanGAP nuclear envelope association in root tip cells. Ran GTPase plays essential roles in multiple cellular processes, including nucleocytoplasmic transport, spindle formation, and postmitotic nuclear envelope reassembly. The cytoplasmic Ran GTPase activating protein RanGAP is critical to establish a…	chr1	25908130	25911108	-		19	25910263	25911916	2.69	DHS-diminished in darkness		37	25910428	25911863	1.88	DHS-diminished in darkness
AT1G68920	protein_coding_gene		basic helix-loop-helix (bHLH) DNA-binding superfamily protein; FUNCTIONS IN: sequence-specific DNA binding transcription factor activity; INVOLVED IN: regulation of transcription; LOCATED IN: nucleus; EXPRESSED IN: 22 plant structures; EXPRESSED DURING: 13 growth stages; CONTAINS InterPro DOMAIN/s: Helix-loop-helix DNA-binding domain (InterPro:IPR001092), Helix-loop-helix DNA-binding (InterPro:IP…	chr1	25915011	25917906	+		4	25914178	25915854	2.18	DHS-diminished in darkness		417	25913639	25915540	1.87	DHS-diminished in darkness
AT1G69170	protein_coding_gene	ATSPL6, SPL6, SQUAMOSA PROMOTER BINDING PROTEIN (SBP)-DOMAIN TRANSCRIPTION FACTOR 6	Encodes SPL6. Required for the resistance mediated by the TIR-NB-LRR RPS4 against Pseudomonas syringae carrying the avrRps4 effector. Transcriptome analysis indicates that SPL6 positively regulates a subset of defense genes.	chr1	26005067	26007263	+		879	26002857	26005521	2.1	DHS-diminished in darkness		1020	26003246	26004849	1.56	DHS-diminished in darkness
AT1G69310	protein_coding_gene	ATWRKY57, WRKY DNA-BINDING PROTEIN 57, WRKY57	Encodes WRKY57, a member of the WRKY Transcription Factor. Activation of WRKY57 confers drought tolerance.	chr1	26054664	26058105	-		1287	26057086	26061700	2.21	DHS-diminished in darkness		1579	26057508	26061721	1.44	DHS-diminished in darkness
AT1G69320	protein_coding_gene	CLAVATA3/ESR-RELATED 10, CLE10	Member of a large family of putative ligands homologous to the Clavata3 gene. Consists of a single exon.	chr1	26061861	26062514	+		2469	26057086	26061700	2.21	DHS-diminished in darkness		2247	26057508	26061721	1.44	DHS-diminished in darkness
AT1G69460	protein_coding_gene		emp24/gp25L/p24 family/GOLD family protein; FUNCTIONS IN: protein transmembrane transporter activity; INVOLVED IN: intracellular protein transport, transport; LOCATED IN: endoplasmic reticulum, membrane; EXPRESSED IN: guard cell, callus; CONTAINS InterPro DOMAIN/s: GOLD (InterPro:IPR009038), emp24/gp25L/p24 (InterPro:IPR000348); BEST Arabidopsis thaliana protein match is: emp24/gp25L/p24 family/G…	chr1	26111808	26113243	-		40	26112657	26113910	2.65	DHS-diminished in darkness		48	26112678	26113904	1.94	DHS-diminished in darkness
AT1G69470	protein_coding_gene		unknown protein; Has 6 Blast hits to 6 proteins in 3 species: Archae - 0; Bacteria - 0; Metazoa - 0; Fungi - 0; Plants - 6; Viruses - 0; Other Eukaryotes - 0 (source: NCBI BLink).	chr1	26113574	26113997	+		291	26112657	26113910	2.65	DHS-diminished in darkness		283	26112678	26113904	1.94	DHS-diminished in darkness
AT1G69550	protein_coding_gene		disease resistance protein (TIR-NBS-LRR class); FUNCTIONS IN: transmembrane receptor activity, nucleoside-triphosphatase activity, nucleotide binding, ATP binding; INVOLVED IN: signal transduction, defense response, apoptosis, innate immune response; LOCATED IN: intrinsic to membrane, endomembrane system; EXPRESSED IN: 21 plant structures; EXPRESSED DURING: 13 growth stages; CONTAINS InterPro DOM…	chr1	26148020	26153555	-		303	26153022	26154696	2.2	DHS-diminished in darkness		265	26152993	26154648	1.85	DHS-diminished in darkness
AT1G69570	protein_coding_gene		Dof-type zinc finger DNA-binding family protein; CONTAINS InterPro DOMAIN/s: Zinc finger, Dof-type (InterPro:IPR003851); BEST Arabidopsis thaliana protein match is: Dof-type zinc finger DNA-binding family protein (TAIR:AT1G26790.1); Has 1305 Blast hits to 1151 proteins in 75 species: Archae - 0; Bacteria - 6; Metazoa - 16; Fungi - 10; Plants - 1107; Viruses - 0; Other Eukaryotes - 166 (source: NC…	chr1	26161527	26163496	-		829	26162582	26166070	2.34	DHS-diminished in darkness		937	26162797	26166070	2.4	DHS-diminished in darkness
AT1G69587	ncRNA		Potential natural antisense gene, locus overlaps with AT1G69588	chr1	26175653	26179351	-		2618	26181122	26182817	2.05	DHS-diminished in darkness		35	26178775	26179997	1.91	DHS-diminished in darkness
AT1G69590	pseudogene		pseudogene, similar to SAE1-S9-protein, blastp match of 31% identity and 1.7e-11 P-value to GP|4760708|dbj|BAA77394.1||AB012866 SAE1-S9-protein {Brassica rapa}	chr1	26179662	26180244	-		1725	26181122	26182817	2.05	DHS-diminished in darkness		1768	26178775	26179997	1.91	DHS-diminished in darkness
AT1G69600	protein_coding_gene	ARABIDOPSIS THALIANA HOMEOBOX PROTEIN 29, ATHB29, ZFHD1, ZHD11, ZINC FINGER HOMEODOMAIN 1, ZINC FINGER HOMEODOMAIN 11	Encodes ZFHD1, a member of the zinc finger homeodomain transcriptional factor family. Binds to the 62 bp promoter region of ERD1 (early responsive to dehydration stress 1). Expression of ZFHD1 is induced by drought, high salinity and abscisic acid.	chr1	26182469	26183198	+		500	26181122	26182817	2.05	DHS-diminished in darkness		457	26181161	26182864	1.67	DHS-diminished in darkness
AT1G69610	protein_coding_gene		FUNCTIONS IN: structural constituent of ribosome; INVOLVED IN: N-terminal protein myristoylation, translation; LOCATED IN: ribosome, intracellular; EXPRESSED IN: 20 plant structures; EXPRESSED DURING: 12 growth stages; CONTAINS InterPro DOMAIN/s: Ribosomal protein L34e (InterPro:IPR008195), Protein of unknown function DUF1666 (InterPro:IPR012870); BEST Arabidopsis thaliana protein match is: Prote…	chr1	26186953	26189489	+		1182	26184154	26187389	2.32	DHS-diminished in darkness		1945	26184169	26185848	1.59	DHS-diminished in darkness
AT1G69630	protein_coding_gene		F-box/RNI-like superfamily protein; CONTAINS InterPro DOMAIN/s: F-box domain, cyclin-like (InterPro:IPR001810), FBD (InterPro:IPR013596), F-box domain, Skp2-like (InterPro:IPR022364), FBD-like (InterPro:IPR006566); BEST Arabidopsis thaliana protein match is: F-box/RNI-like superfamily protein (TAIR:AT1G78750.1); Has 2345 Blast hits to 2298 proteins in 26 species: Archae - 0; Bacteria - 0; Metazoa…	chr1	26191639	26193174	-		2616	26195170	26196412	2.39	DHS-diminished in darkness		2626	26195117	26196484	2.52	DHS-diminished in darkness
AT1G69640	protein_coding_gene	SBH1, SPHINGOID BASE HYDROXYLASE 1	Encodes one of the two redundant sphingoid base hydroxylases (SBH). Involved in sphingolipid trihydroxy long-chain base (4-hydroxysphinganine) biosynthesis. Double mutants of SBHs were dwarfed and not able to progress from vegetative to reproductive growth.	chr1	26193658	26195695	-		95	26195170	26196412	2.39	DHS-diminished in darkness		105	26195117	26196484	2.52	DHS-diminished in darkness
AT1G69670	protein_coding_gene	ARABIDOPSIS THALIANA CULLIN 3B, ATCUL3B, CUL3B, CULLIN 3B	cullin, putative, contains similarity to Cullin homolog 3 (CUL-3) SP:Q13618, GI:3639052 from (Homo sapiens); contains Pfam profile PF00888: Cullin family. Interacts with members of AtBPM family and RBX1 suggesting it is part of an E3 ligase complex involved in RUB modification.	chr1	26202030	26204442	-		2901	26205708	26208979	2.59	DHS-diminished in darkness		No Peak
AT1G69850	protein_coding_gene	ABA-IMPORTING TRANSPORTER 1, AIT1, ATNPF4.6, ATNRT1:2, NITRATE TRANSPORTER 1:2, NPF4.6, NRT1.2, NRT1/ PTR FAMILY 4.6, NRT1:2, NTL1	Encodes an inducible component of low-affinity nitrate uptake. mRNA found primarily in root hairs and the epidermis of roots. It also acts as an ABA importer at the site of ABA biosynthesis and is important for the regulation of stomatal aperture in inflorescence stems.	chr1	26296675	26300472	-		680	26298547	26301039	2.25	DHS-diminished in darkness		2443	26298578	26301129	1.94	DHS-diminished in darkness
AT1G69870	protein_coding_gene	ATNPF2.13, NITRATE TRANSPORTER 1.7, NPF2.13, NRT1.7, NRT1/ PTR FAMILY 2.13	Encodes a low affinity nitrate transporter NRT1.7. Expressed in phloem. Responsible for source-to-sink remobilization of nitrate.	chr1	26316026	26320220	+		39	26312646	26319330	2.5	DHS-diminished in darkness		2234	26316766	26318848	1.32	DHS-diminished in darkness
AT1G69990	protein_coding_gene		Leucine-rich repeat protein kinase family protein; FUNCTIONS IN: protein serine/threonine kinase activity, kinase activity, ATP binding; INVOLVED IN: transmembrane receptor protein tyrosine kinase signaling pathway, protein amino acid phosphorylation; LOCATED IN: cellular_component unknown; EXPRESSED IN: 18 plant structures; EXPRESSED DURING: 6 growth stages; CONTAINS InterPro DOMAIN/s: Protein k…	chr1	26360234	26362010	-		2208	26361615	26366823	2.23	DHS-diminished in darkness		977	26361737	26364238	1.78	DHS-diminished in darkness
AT1G70000	protein_coding_gene		myb-like transcription factor family protein; CONTAINS InterPro DOMAIN/s: SANT, DNA-binding (InterPro:IPR001005), Homeodomain-like (InterPro:IPR009057), Myb, DNA-binding (InterPro:IPR014778), Zinc finger, CCHC-type (InterPro:IPR001878), HTH transcriptional regulator, Myb-type, DNA-binding (InterPro:IPR017930), Myb-like DNA-binding domain, SHAQKYF class (InterPro:IPR006447); BEST Arabidopsis thali…	chr1	26363277	26364699	-		481	26361615	26366823	2.23	DHS-diminished in darkness		No Peak
AT1G70020	protein_coding_gene		Protein of unknown function (DUF1163); CONTAINS InterPro DOMAIN/s: Protein of unknown function DUF1163 (InterPro:IPR009544); BEST Arabidopsis thaliana protein match is: Protein of unknown function (DUF1163) (TAIR:AT5G39330.1); Has 42 Blast hits to 42 proteins in 2 species: Archae - 0; Bacteria - 0; Metazoa - 0; Fungi - 0; Plants - 42; Viruses - 0; Other Eukaryotes - 0 (source: NCBI BLink).	chr1	26377369	26378359	+		281	26376451	26377727	2.07	DHS-diminished in darkness		282	26376457	26377717	1.7	DHS-diminished in darkness
AT1G70030	protein_coding_gene		Paired amphipathic helix (PAH2) superfamily protein; FUNCTIONS IN: molecular_function unknown; INVOLVED IN: regulation of transcription, DNA-dependent; LOCATED IN: nucleus; CONTAINS InterPro DOMAIN/s: Paired amphipathic helix (InterPro:IPR003822); BEST Arabidopsis thaliana protein match is: SIN3-like 4 (TAIR:AT1G70060.1); Has 1404 Blast hits to 650 proteins in 168 species: Archae - 0; Bacteria - …	chr1	26378793	26380379	+		1705	26376451	26377727	2.07	DHS-diminished in darkness		1706	26376457	26377717	1.7	DHS-diminished in darkness
AT1G70050	tRNA		tRNA-Pro (anticodon: AGG)	chr1	26382153	26382225	-		462	26381426	26383950	2.46	DHS-diminished in darkness		No Peak
AT1G70060	protein_coding_gene	SIN3-LIKE 4, SNL4	Encodes a homolog of the transcriptional repressor SIN3 (AT1G24190).	chr1	26383243	26389916	+		556	26381426	26383950	2.46	DHS-diminished in darkness		No Peak
AT1G70090	protein_coding_gene	GALACTURONOSYLTRANSFERASE-LIKE 9, GATL9, GLUCOSYL TRANSFERASE FAMILY 8, LGT8	Encodes a protein with putative galacturonosyltransferase activity.	chr1	26400789	26402727	+		685	26398880	26404070	2.76	DHS-diminished in darkness		535	26398719	26401789	2.19	DHS-diminished in darkness
AT1G70100	protein_coding_gene		unknown protein; BEST Arabidopsis thaliana protein match is: unknown protein (TAIR:AT1G24160.2); Has 35333 Blast hits to 34131 proteins in 2444 species: Archae - 798; Bacteria - 22429; Metazoa - 974; Fungi - 991; Plants - 531; Viruses - 0; Other Eukaryotes - 9610 (source: NCBI BLink).	chr1	26403082	26406119	+		1608	26398880	26404070	2.76	DHS-diminished in darkness		2828	26398719	26401789	2.19	DHS-diminished in darkness
AT1G70185	ncRNA		other RNA	chr1	26429732	26430069	+		353	26429015	26431156	2.18	DHS-diminished in darkness		361	26429088	26431099	1.41	DHS-diminished in darkness
AT1G70190	protein_coding_gene		Ribosomal protein L7/L12, oligomerisation;Ribosomal protein L7/L12, C-terminal/adaptor protein ClpS-like; FUNCTIONS IN: structural constituent of ribosome; INVOLVED IN: translation; LOCATED IN: mitochondrion, large ribosomal subunit; EXPRESSED IN: 22 plant structures; EXPRESSED DURING: 13 growth stages; CONTAINS InterPro DOMAIN/s: Ribosomal protein L12, chloroplast (InterPro:IPR015608), Ribosomal…	chr1	26430542	26432049	+		457	26429015	26431156	2.18	DHS-diminished in darkness		449	26429088	26431099	1.41	DHS-diminished in darkness
AT1G70209	protein_coding_gene		unknown protein; LOCATED IN: mitochondrion; Has 30201 Blast hits to 17322 proteins in 780 species: Archae - 12; Bacteria - 1396; Metazoa - 17338; Fungi - 3422; Plants - 5037; Viruses - 0; Other Eukaryotes - 2996 (source: NCBI BLink).	chr1	26439652	26439796	-		364	26439049	26441273	2.63	DHS-diminished in darkness		No Peak
AT1G70210	protein_coding_gene	ATCYCD1;1, CYCD1;1, CYCLIN D1;1	Encodes a D-type cyclin that physically interacts with CDC2A. Its expression is upregulated early during germination.	chr1	26439863	26442829	+		297	26439049	26441273	2.63	DHS-diminished in darkness		No Peak
AT1G70260	protein_coding_gene	UMAMIT36, USUALLY MULTIPLE ACIDS MOVE IN AND OUT TRANSPORTERS 36	nodulin MtN21-like transporter family protein	chr1	26456843	26459450	-		1761	26460204	26462220	2.91	DHS-diminished in darkness		1362	26460192	26461433	2.31	DHS-diminished in darkness
AT1G70420	protein_coding_gene		Protein of unknown function (DUF1645); CONTAINS InterPro DOMAIN/s: Protein of unknown function DUF1645 (InterPro:IPR012442); BEST Arabidopsis thaliana protein match is: Protein of unknown function (DUF1645) (TAIR:AT1G23710.1); Has 179 Blast hits to 179 proteins in 22 species: Archae - 0; Bacteria - 0; Metazoa - 9; Fungi - 0; Plants - 162; Viruses - 0; Other Eukaryotes - 8 (source: NCBI BLink).	chr1	26539573	26540762	-		2272	26540172	26545898	1.82	DHS-diminished in darkness		No Peak
AT1G70430	protein_coding_gene		Protein kinase superfamily protein; FUNCTIONS IN: protein serine/threonine kinase activity, protein kinase activity, kinase activity, ATP binding; INVOLVED IN: protein amino acid phosphorylation; LOCATED IN: cellular_component unknown; EXPRESSED IN: 8 plant structures; EXPRESSED DURING: L mature pollen stage, M germinated pollen stage, 4 anthesis, petal differentiation and expansion stage; CONTAI…	chr1	26545413	26549216	+		2379	26540172	26545898	1.82	DHS-diminished in darkness		No Peak
AT1G70640	protein_coding_gene		octicosapeptide/Phox/Bem1p (PB1) domain-containing protein; CONTAINS InterPro DOMAIN/s: Octicosapeptide/Phox/Bem1p (InterPro:IPR000270); BEST Arabidopsis thaliana protein match is: Octicosapeptide/Phox/Bem1p family protein (TAIR:AT3G26510.4); Has 386 Blast hits to 386 proteins in 18 species: Archae - 0; Bacteria - 0; Metazoa - 0; Fungi - 2; Plants - 384; Viruses - 0; Other Eukaryotes - 0 (source:…	chr1	26636254	26637127	+		326	26634787	26638374	2.19	DHS-diminished in darkness		513	26634907	26636576	1.33	DHS-diminished in darkness
AT1G70645	miRNA	MICRORNA777A, MIR777A	Encodes a microRNA of unknown function. MicroRNAs are regulatory RNAs with a mature length of ~21-nucleotides that are processed from hairpin precursors by Dicer-like enzymes. MicroRNAs can negatively regulate gene expression by attenuating translation or by directing mRNA cleavage. Mature sequence: UACGCAUUGAGUUUCGUUGCU	chr1	26637999	26638107	+		1419	26634787	26638374	2.19	DHS-diminished in darkness		505	26636606	26638382	1.98	DHS-diminished in darkness
AT1G70650	protein_coding_gene		Ran BP2/NZF zinc finger-like superfamily protein; FUNCTIONS IN: binding, zinc ion binding; LOCATED IN: mitochondrion, intracellular; EXPRESSED IN: 6 plant structures; EXPRESSED DURING: F mature embryo stage, petal differentiation and expansion stage, E expanded cotyledon stage, D bilateral stage; CONTAINS InterPro DOMAIN/s: Zinc finger, RanBP2-type (InterPro:IPR001876); BEST Arabidopsis thaliana …	chr1	26638074	26642268	+		1494	26634787	26638374	2.19	DHS-diminished in darkness		580	26636606	26638382	1.98	DHS-diminished in darkness
AT1G70660	protein_coding_gene	MMS ZWEI HOMOLOGUE 2, MMZ2, UBIQUITIN E2 VARIANT 1B, UEV1B	MMZ2/UEV1B encodes a protein that may play a role in DNA damage responses and error-free post-replicative DNA repair by participating in lysine-63-based polyubiquitination reactions. UEV1A can form diubiquitin and triubiquitin chains in combination with UBC13A/UBC35 in vitro. It can also functionally complement an mms2 mutation in budding yeast, both by increasing mms2 mutant viability in the pre…	chr1	26640564	26642146	+		61	26639677	26641330	2.22	DHS-diminished in darkness		No Peak
AT1G70760	protein_coding_gene	CHLORORESPIRATORY REDUCTION 23, CRR23, NADH DEHYDROGENASE-LIKE COMPLEX L, NDHL	a subunit of the chloroplast NAD(P)H dehydrogenase complex, involved in PSI cyclic electron transport. Located on the thylakoid membrane. Mutant has impaired NAD(P)H dehydrogenase activity.	chr1	26687229	26688384	+		274	26686084	26688924	2.04	DHS-diminished in darkness		No Peak
AT1G70885	pseudogene		pseudogene, similar to major latex-like protein, blastp match of 64% identity and 7.2e-16 P-value to GP|13172242|gb|AAK14060.1|AF239177_1|AF239177 major latex-like protein {Prunus persica}	chr1	26724924	26725233	-		1891	26726072	26728178	1.97	DHS-diminished in darkness		1973	26723871	26726102	1.19	DHS-diminished in darkness
AT1G70890	protein_coding_gene	MLP-LIKE PROTEIN 43, MLP43	MLP-like protein 43 (MLP43); FUNCTIONS IN: molecular_function unknown; INVOLVED IN: response to biotic stimulus, defense response; LOCATED IN: chloroplast; EXPRESSED IN: 17 plant structures; EXPRESSED DURING: 10 growth stages; CONTAINS InterPro DOMAIN/s: Bet v I allergen (InterPro:IPR000916); BEST Arabidopsis thaliana protein match is: MLP-like protein 28 (TAIR:AT1G70830.5); Has 440 Blast hits to…	chr1	26725625	26726544	-		580	26726072	26728178	1.97	DHS-diminished in darkness		662	26726301	26728112	1.81	DHS-diminished in darkness
AT1G70895	protein_coding_gene	CLAVATA3/ESR-RELATED 17, CLE17	Member of a large family of putative ligands homologous to the Clavata3 gene. Consists of a single exon.	chr1	26727898	26728754	+		774	26726072	26728178	1.97	DHS-diminished in darkness		692	26726301	26728112	1.81	DHS-diminished in darkness
AT1G71040	protein_coding_gene	LOW PHOSPHATE ROOT2, LPR2	Encodes LPR2. Function together with LPR1 (AT1G23010) and a P5-type ATPase (At5g23630/PDR2) in a common pathway that adjusts root meristem activity to Pi (inorganic phosphate) availability.	chr1	26796965	26800322	-		409	26798822	26802642	2.06	DHS-diminished in darkness		292	26798649	26802579	1.99	DHS-diminished in darkness
AT1G71528	ncRNA		Potential natural antisense gene, locus overlaps with AT1G71530	chr1	26939561	26942952	-		93	26942487	26943604	2.88	DHS-diminished in darkness		112	26942505	26943624	1.75	DHS-diminished in darkness
AT1G71680	protein_coding_gene		Transmembrane amino acid transporter family protein; CONTAINS InterPro DOMAIN/s: Amino acid transporter, transmembrane (InterPro:IPR013057); BEST Arabidopsis thaliana protein match is: lysine histidine transporter 1 (TAIR:AT5G40780.2); Has 4295 Blast hits to 4286 proteins in 279 species: Archae - 3; Bacteria - 60; Metazoa - 1288; Fungi - 708; Plants - 1649; Viruses - 2; Other Eukaryotes - 585 (so…	chr1	26944586	26947188	+		1541	26942487	26943604	2.88	DHS-diminished in darkness		1522	26942505	26943624	1.75	DHS-diminished in darkness
AT1G71710	protein_coding_gene		DNAse I-like superfamily protein; FUNCTIONS IN: inositol-polyphosphate 5-phosphatase activity, inositol or phosphatidylinositol phosphatase activity; INVOLVED IN: biological_process unknown; EXPRESSED IN: 22 plant structures; EXPRESSED DURING: 13 growth stages; CONTAINS InterPro DOMAIN/s: Inositol polyphosphate related phosphatase (InterPro:IPR000300), Endonuclease/exonuclease/phosphatase (InterP…	chr1	26973566	26976831	-		1744	26977988	26979163	2.48	DHS-diminished in darkness		1785	26978072	26979160	1.94	DHS-diminished in darkness
AT1G71828	ncRNA		Potential natural antisense gene, locus overlaps with AT1G71830	chr1	27017800	27018315	-		632	27016776	27018591	2.4	DHS-diminished in darkness		350	27017300	27018630	2.67	DHS-diminished in darkness
AT1G71830	protein_coding_gene	ATSERK1, SERK1, SOMATIC EMBRYOGENESIS RECEPTOR-LIKE KINASE 1	Plasma membrane LRR receptor-like serine threonine kinase expressed during embryogenesis in locules until stage 6 anthers, with higher expression in the tapetal cell layer. SERK1 and SERK2 receptor kinases function redundantly as an important control point for sporophytic development controlling male gametophyte production. later	chr1	27018157	27022117	+		474	27016776	27018591	2.4	DHS-diminished in darkness		192	27017300	27018630	2.67	DHS-diminished in darkness
AT1G71900	protein_coding_gene		Protein of unknown function (DUF803); CONTAINS InterPro DOMAIN/s: Protein of unknown function DUF803 (InterPro:IPR008521); BEST Arabidopsis thaliana protein match is: Protein of unknown function (DUF803) (TAIR:AT1G34470.1); Has 1265 Blast hits to 1244 proteins in 219 species: Archae - 0; Bacteria - 92; Metazoa - 420; Fungi - 372; Plants - 263; Viruses - 0; Other Eukaryotes - 118 (source: NCBI BLi…	chr1	27061485	27064496	+		165	27060546	27062095	2.22	DHS-diminished in darkness		No Peak
AT1G72320	protein_coding_gene	APUM23, PUM23, PUMILIO 23	Encodes a member of the Arabidopsis Pumilio (APUM) proteins containing PUF domain (eight repeats of approximately 36 amino acids each). PUF proteins regulate both mRNA stability and translation through sequence-specific binding to the 3' UTR of target mRNA transcripts.	chr1	27228152	27232999	-		67	27232348	27233785	2.14	DHS-diminished in darkness		171	27232380	27233960	1.95	DHS-diminished in darkness
AT1G72330	protein_coding_gene	ALAAT2, ALANINE AMINOTRANSFERASE 2	Encodes for alanine aminotransferase ALAAT2.	chr1	27233474	27236789	+		408	27232348	27233785	2.14	DHS-diminished in darkness		304	27232380	27233960	1.95	DHS-diminished in darkness
AT1G72440	protein_coding_gene	EDA25, EMBRYO SAC DEVELOPMENT ARREST 25, SLOW WALKER2, SWA2	Encodes SLOW WALKER2 (SWA2), a NOC1/Mak21 homologue. Essential for coordinated cell cycle progression during female gametophyte development.	chr1	27268164	27273596	-		279	27273112	27274639	2.88	DHS-diminished in darkness		No Peak
AT1G72610	protein_coding_gene	A. THALIANA GERMIN-LIKE PROTEIN 1, ATGER1, GER1, GERMIN-LIKE PROTEIN 1, GLP1	germin-like protein (GLP1)	chr1	27339113	27340044	-		919	27339514	27342414	2.11	DHS-diminished in darkness		1013	27339805	27342310	1.89	DHS-diminished in darkness
AT1G72620	protein_coding_gene		alpha/beta-Hydrolases superfamily protein; FUNCTIONS IN: hydrolase activity; INVOLVED IN: biological_process unknown; LOCATED IN: endomembrane system; CONTAINS InterPro DOMAIN/s: Alpha/beta hydrolase fold-1 (InterPro:IPR000073); BEST Arabidopsis thaliana protein match is: alpha/beta-Hydrolases superfamily protein (TAIR:AT1G17430.1); Has 6611 Blast hits to 6609 proteins in 1295 species: Archae - 8…	chr1	27341078	27342455	+		115	27339514	27342414	2.11	DHS-diminished in darkness		21	27339805	27342310	1.89	DHS-diminished in darkness
AT1G72640	protein_coding_gene		NAD(P)-binding Rossmann-fold superfamily protein; FUNCTIONS IN: binding, catalytic activity; INVOLVED IN: metabolic process; LOCATED IN: chloroplast thylakoid membrane, chloroplast; CONTAINS InterPro DOMAIN/s: NAD(P)-binding domain (InterPro:IPR016040); Has 524 Blast hits to 518 proteins in 133 species: Archae - 12; Bacteria - 289; Metazoa - 6; Fungi - 0; Plants - 184; Viruses - 0; Other Eukaryot…	chr1	27346260	27348256	-		641	27347678	27350118	2.65	DHS-diminished in darkness		618	27347721	27350028	2.26	DHS-diminished in darkness
AT1G72645	protein_coding_gene		unknown protein; FUNCTIONS IN: molecular_function unknown; INVOLVED IN: biological_process unknown; LOCATED IN: endomembrane system; Has 35333 Blast hits to 34131 proteins in 2444 species: Archae - 798; Bacteria - 22429; Metazoa - 974; Fungi - 991; Plants - 531; Viruses - 0; Other Eukaryotes - 9610 (source: NCBI BLink).	chr1	27348380	27349219	+		517	27347678	27350118	2.65	DHS-diminished in darkness		494	27347721	27350028	2.26	DHS-diminished in darkness
AT1G72650	protein_coding_gene	TRF-LIKE 6, TRFL6	Arabidopsis thaliana myb family transcription factor (At1g72650)	chr1	27349466	27353740	+		569	27347678	27350118	2.65	DHS-diminished in darkness		592	27347721	27350028	2.26	DHS-diminished in darkness
AT1G72740	protein_coding_gene		Homeodomain-like/winged-helix DNA-binding family protein; FUNCTIONS IN: sequence-specific DNA binding transcription factor activity; INVOLVED IN: nucleosome assembly, regulation of transcription; LOCATED IN: nucleus; EXPRESSED IN: 23 plant structures; EXPRESSED DURING: 14 growth stages; CONTAINS InterPro DOMAIN/s: Winged helix-turn-helix transcription repressor DNA-binding (InterPro:IPR011991), S…	chr1	27380293	27382924	-		269	27382258	27384130	2.37	DHS-diminished in darkness		243	27382300	27384034	2.05	DHS-diminished in darkness
AT1G72750	protein_coding_gene	ATTIM23-2, TIM23-2, TRANSLOCASE INNER MEMBRANE SUBUNIT 23-2	translocase inner membrane subunit 23-2 (TIM23-2); FUNCTIONS IN: protein transporter activity, P-P-bond-hydrolysis-driven protein transmembrane transporter activity; INVOLVED IN: intracellular protein transport, protein transport; LOCATED IN: mitochondrion, mitochondrial inner membrane, mitochondrial inner membrane presequence translocase complex, membrane; EXPRESSED IN: 23 plant structures; EXPR…	chr1	27383364	27384524	+		171	27382258	27384130	2.37	DHS-diminished in darkness		197	27382300	27384034	2.05	DHS-diminished in darkness
AT1G72760	protein_coding_gene		Protein kinase superfamily protein; FUNCTIONS IN: protein serine/threonine kinase activity, protein kinase activity, kinase activity, ATP binding; INVOLVED IN: protein amino acid phosphorylation, response to stress; LOCATED IN: cellular_component unknown; EXPRESSED IN: pollen tube; CONTAINS InterPro DOMAIN/s: UspA (InterPro:IPR006016), Protein kinase, catalytic domain (InterPro:IPR000719), Serine…	chr1	27385420	27388274	-		1202	27388413	27390541	2.04	DHS-diminished in darkness		1237	27388505	27390517	1.58	DHS-diminished in darkness
AT1G72770	protein_coding_gene	ATHAB1, HAB1, HYPERSENSITIVE TO ABA1	mutant has ABA hypersensitive inhibition of seed germination; Protein Phosphatase 2C; regulates the activation of the Snf1-related kinase OST1 by abscisic acid.	chr1	27390021	27393281	+		545	27388413	27390541	2.04	DHS-diminished in darkness		510	27388505	27390517	1.58	DHS-diminished in darkness
AT1G72910	protein_coding_gene		Toll-Interleukin-Resistance (TIR) domain-containing protein; FUNCTIONS IN: transmembrane receptor activity, ATP binding; INVOLVED IN: signal transduction, defense response, apoptosis, innate immune response; LOCATED IN: intrinsic to membrane; CONTAINS InterPro DOMAIN/s: NB-ARC (InterPro:IPR002182), Toll-Interleukin receptor (InterPro:IPR000157); BEST Arabidopsis thaliana protein match is: Toll-In…	chr1	27435613	27437144	+		253	27434577	27436144	2.59	DHS-diminished in darkness		237	27434776	27435977	1.49	DHS-diminished in darkness
AT1G72920	protein_coding_gene		Toll-Interleukin-Resistance (TIR) domain family protein; FUNCTIONS IN: transmembrane receptor activity; INVOLVED IN: response to wounding, defense response; LOCATED IN: intrinsic to membrane; EXPRESSED IN: 19 plant structures; EXPRESSED DURING: 10 growth stages; CONTAINS InterPro DOMAIN/s: Toll-Interleukin receptor (InterPro:IPR000157); BEST Arabidopsis thaliana protein match is: Toll-Interleukin…	chr1	27437927	27439091	+		2567	27434577	27436144	2.59	DHS-diminished in darkness		2551	27434776	27435977	1.49	DHS-diminished in darkness
AT1G72940	protein_coding_gene		Toll-Interleukin-Resistance (TIR) domain-containing protein; FUNCTIONS IN: transmembrane receptor activity, ATP binding; INVOLVED IN: signal transduction, defense response, apoptosis, innate immune response; LOCATED IN: intrinsic to membrane; EXPRESSED IN: 22 plant structures; EXPRESSED DURING: 13 growth stages; CONTAINS InterPro DOMAIN/s: NB-ARC (InterPro:IPR002182), Toll-Interleukin receptor (I…	chr1	27442237	27443856	+		996	27441326	27445142	2.26	DHS-diminished in darkness		179	27441339	27442778	1.89	DHS-diminished in darkness
AT1G72950	protein_coding_gene		Disease resistance protein (TIR-NBS class); FUNCTIONS IN: transmembrane receptor activity, ATP binding; INVOLVED IN: signal transduction, apoptosis, defense response, innate immune response; LOCATED IN: intrinsic to membrane; EXPRESSED IN: stem, root; CONTAINS InterPro DOMAIN/s: NB-ARC (InterPro:IPR002182), Disease resistance protein (InterPro:IPR000767), Toll-Interleukin receptor (InterPro:IPR00…	chr1	27444584	27445980	+		1351	27441326	27445142	2.26	DHS-diminished in darkness		2526	27441339	27442778	1.89	DHS-diminished in darkness
AT1G72970	protein_coding_gene	EDA17, EMBRYO SAC DEVELOPMENT ARREST 17, HOTHEAD, HTH	Originally identified as a mutation that causes floral organs to fuse together. About 10-20% of mutants also have defects in ovules. Mutants have reduced fertility most likely as because of fusions that pistil emergence. The protein has similarity to the mandelonitrile lyase family of FAD containing oxidoreductases and is predicted to be secreted (SignalP).It is expressed in all tissue layers of …	chr1	27452765	27455964	+		79	27450379	27454995	1.96	DHS-diminished in darkness		No Peak
AT1G73010	protein_coding_gene	ATPPSPASE1, ATPS2, PHOSPHATE STARVATION-INDUCED GENE 2, PPSPASE1, PS2, PYROPHOSPHATE-SPECIFIC PHOSPHATASE1	Encodes PPsPase1, a pyrophosphate-specific phosphatase catalyzing the specific cleavage of pyrophosphate (Km 38.8 uM) with an alkaline catalytic pH optimum. Expression is upregulated in the shoot of cax1/cax3 mutant.	chr1	27464571	27466256	-		176	27465696	27467169	3.05	DHS-diminished in darkness		886	27465855	27468430	2.15	DHS-diminished in darkness
AT1G73040	protein_coding_gene		Mannose-binding lectin superfamily protein; CONTAINS InterPro DOMAIN/s: Mannose-binding lectin (InterPro:IPR001229); BEST Arabidopsis thaliana protein match is: Mannose-binding lectin superfamily protein (TAIR:AT1G19715.2); Has 1381 Blast hits to 855 proteins in 48 species: Archae - 0; Bacteria - 13; Metazoa - 1; Fungi - 0; Plants - 1366; Viruses - 0; Other Eukaryotes - 1 (source: NCBI BLink).	chr1	27475059	27475962	-		2893	27478149	27479563	3.01	DHS-diminished in darkness		2582	27477531	27479558	2.75	DHS-diminished in darkness
AT1G73050	protein_coding_gene		Glucose-methanol-choline (GMC) oxidoreductase family protein; FUNCTIONS IN: oxidoreductase activity, acting on CH-OH group of donors, FAD binding; INVOLVED IN: cyanide biosynthetic process, defense response; LOCATED IN: endomembrane system; EXPRESSED IN: flower; EXPRESSED DURING: petal differentiation and expansion stage; CONTAINS InterPro DOMAIN/s: Glucose-methanol-choline oxidoreductase, N-term…	chr1	27476564	27478534	-		321	27478149	27479563	3.01	DHS-diminished in darkness		10	27477531	27479558	2.75	DHS-diminished in darkness
AT1G73060	protein_coding_gene	LOW PSII ACCUMULATION 3, LPA3	Low PSII Accumulation 3 (LPA3); FUNCTIONS IN: molecular_function unknown; INVOLVED IN: biological_process unknown; LOCATED IN: chloroplast stroma, chloroplast; EXPRESSED IN: 22 plant structures; EXPRESSED DURING: 13 growth stages; CONTAINS InterPro DOMAIN/s: Domain of unknown function DUF1995 (InterPro:IPR018962); BEST Arabidopsis thaliana protein match is: Domain of unknown function (DUF1995) (T…	chr1	27478969	27481448	+		114	27478149	27479563	3.01	DHS-diminished in darkness		425	27477531	27479558	2.75	DHS-diminished in darkness
AT1G73066	protein_coding_gene		Leucine-rich repeat family protein; INVOLVED IN: biological_process unknown; LOCATED IN: endomembrane system; EXPRESSED IN: embryo, pedicel, carpel, stamen; EXPRESSED DURING: 4 anthesis, C globular stage, petal differentiation and expansion stage; CONTAINS InterPro DOMAIN/s: Leucine-rich repeat-containing N-terminal domain, type 2 (InterPro:IPR013210), Leucine-rich repeat (InterPro:IPR001611); BE…	chr1	27481784	27483715	+		2929	27478149	27479563	3.01	DHS-diminished in darkness		No Peak
AT1G73110	protein_coding_gene		P-loop containing nucleoside triphosphate hydrolases superfamily protein; FUNCTIONS IN: ATPase activity, ATP binding; LOCATED IN: chloroplast thylakoid membrane, chloroplast; EXPRESSED IN: 21 plant structures; EXPRESSED DURING: 13 growth stages; CONTAINS InterPro DOMAIN/s: ATPase, AAA-type, core (InterPro:IPR003959); BEST Arabidopsis thaliana protein match is: rubisco activase (TAIR:AT2G39730.1);…	chr1	27494120	27496878	-		1192	27496557	27499585	3.06	DHS-diminished in darkness		1171	27496557	27499541	2.48	DHS-diminished in darkness
AT1G73120	protein_coding_gene		unknown protein; FUNCTIONS IN: molecular_function unknown; INVOLVED IN: response to oxidative stress; EXPRESSED IN: root, cultured cell; Has 36 Blast hits to 36 proteins in 8 species: Archae - 0; Bacteria - 0; Metazoa - 0; Fungi - 0; Plants - 36; Viruses - 0; Other Eukaryotes - 0 (source: NCBI BLink).	chr1	27497185	27497950	-		120	27496557	27499585	3.06	DHS-diminished in darkness		99	27496557	27499541	2.48	DHS-diminished in darkness
AT1G73130	protein_coding_gene		unknown protein; BEST Arabidopsis thaliana protein match is: unknown protein (TAIR:AT1G17780.2); Has 1447 Blast hits to 774 proteins in 215 species: Archae - 0; Bacteria - 679; Metazoa - 377; Fungi - 171; Plants - 42; Viruses - 6; Other Eukaryotes - 172 (source: NCBI BLink).	chr1	27499034	27502055	+		964	27496557	27499585	3.06	DHS-diminished in darkness		985	27496557	27499541	2.48	DHS-diminished in darkness
AT1G73230	protein_coding_gene		Nascent polypeptide-associated complex NAC; FUNCTIONS IN: molecular_function unknown; INVOLVED IN: response to salt stress; LOCATED IN: cellular_component unknown; EXPRESSED IN: 24 plant structures; EXPRESSED DURING: 15 growth stages; CONTAINS InterPro DOMAIN/s: Nascent polypeptide-associated complex NAC (InterPro:IPR002715); BEST Arabidopsis thaliana protein match is: basic transcription factor …	chr1	27540227	27541944	-		24	27541264	27542577	2.23	DHS-diminished in darkness		52	27541358	27542634	2.02	DHS-diminished in darkness
AT1G73660	protein_coding_gene		Encodes a protein with similarity to MAPKKKs. May function as a negative regulator of salt tolerance.	chr1	27691892	27697211	-		1470	27696801	27700563	2.2	DHS-diminished in darkness		1522	27696947	27700519	1.7	DHS-diminished in darkness
AT1G73670	protein_coding_gene	ATMPK15, MAP KINASE 15, MPK15	member of MAP Kinase	chr1	27700049	27703440	+		1368	27696801	27700563	2.2	DHS-diminished in darkness		1316	27696947	27700519	1.7	DHS-diminished in darkness
AT1G73700	protein_coding_gene		MATE efflux family protein; FUNCTIONS IN: antiporter activity, drug transmembrane transporter activity, transporter activity; INVOLVED IN: drug transmembrane transport, transmembrane transport; LOCATED IN: membrane; EXPRESSED IN: 8 plant structures; EXPRESSED DURING: 4 anthesis, petal differentiation and expansion stage; CONTAINS InterPro DOMAIN/s: MATE family transporter related protein (InterPr…	chr1	27717379	27719648	-		885	27719294	27721773	2.54	DHS-diminished in darkness		1439	27720417	27721758	1.85	DHS-diminished in darkness
AT1G73710	protein_coding_gene		Pentatricopeptide repeat (PPR) superfamily protein; CONTAINS InterPro DOMAIN/s: Pentatricopeptide repeat (InterPro:IPR002885); BEST Arabidopsis thaliana protein match is: Tetratricopeptide repeat (TPR)-like superfamily protein (TAIR:AT3G23020.1); Has 67480 Blast hits to 15556 proteins in 325 species: Archae - 2; Bacteria - 89; Metazoa - 1013; Fungi - 877; Plants - 63572; Viruses - 0; Other Eukary…	chr1	27721189	27724165	+		656	27719294	27721773	2.54	DHS-diminished in darkness		102	27720417	27721758	1.85	DHS-diminished in darkness
AT1G73860	protein_coding_gene		P-loop containing nucleoside triphosphate hydrolases superfamily protein; FUNCTIONS IN: microtubule motor activity, ATP binding; INVOLVED IN: microtubule-based movement; LOCATED IN: chloroplast; EXPRESSED IN: petal, sepal, male gametophyte, flower, pollen tube; EXPRESSED DURING: L mature pollen stage, M germinated pollen stage, 4 anthesis, petal differentiation and expansion stage; CONTAINS Inter…	chr1	27770985	27776857	-		2581	27777189	27781689	1.98	DHS-diminished in darkness		1322	27777287	27779071	2.42	DHS-diminished in darkness
AT1G73870	protein_coding_gene	B-BOX DOMAIN PROTEIN 16, BBX16, COL7, CONSTANS-LIKE 7	B-box type zinc finger protein with CCT domain; FUNCTIONS IN: sequence-specific DNA binding transcription factor activity, zinc ion binding; INVOLVED IN: regulation of transcription; LOCATED IN: intracellular; EXPRESSED IN: 14 plant structures; EXPRESSED DURING: 9 growth stages; CONTAINS InterPro DOMAIN/s: CCT domain (InterPro:IPR010402), Zinc finger, B-box (InterPro:IPR000315); BEST Arabidopsis …	chr1	27779165	27780676	+		273	27777189	27781689	1.98	DHS-diminished in darkness		986	27777287	27779071	2.42	DHS-diminished in darkness
AT1G73875	protein_coding_gene		DNAse I-like superfamily protein; CONTAINS InterPro DOMAIN/s: Endonuclease/exonuclease/phosphatase (InterPro:IPR005135); BEST Arabidopsis thaliana protein match is: DNAse I-like superfamily protein (TAIR:AT3G18500.2); Has 35333 Blast hits to 34131 proteins in 2444 species: Archae - 798; Bacteria - 22429; Metazoa - 974; Fungi - 991; Plants - 531; Viruses - 0; Other Eukaryotes - 9610 (source: NCBI …	chr1	27781005	27784920	+		1567	27777189	27781689	1.98	DHS-diminished in darkness		410	27779573	27781618	1.51	DHS-diminished in darkness
AT1G73980	protein_coding_gene		Phosphoribulokinase / Uridine kinase family; FUNCTIONS IN: adenylate cyclase activity, phosphotransferase activity, alcohol group as acceptor, kinase activity, ATP binding; INVOLVED IN: biosynthetic process, cAMP biosynthetic process, metabolic process; EXPRESSED IN: 23 plant structures; EXPRESSED DURING: 13 growth stages; CONTAINS InterPro DOMAIN/s: Phosphoribulokinase/uridine kinase (InterPro:I…	chr1	27820148	27824036	-		201	27823379	27825097	2.83	DHS-diminished in darkness		202	27823495	27824981	2.58	DHS-diminished in darkness
AT1G73990	protein_coding_gene	SIGNAL PEPTIDE PEPTIDASE, SPPA, SPPA1	Encodes a putative protease SppA (SppA).	chr1	27824432	27828926	+		195	27823379	27825097	2.83	DHS-diminished in darkness		194	27823495	27824981	2.58	DHS-diminished in darkness
AT1G74160	protein_coding_gene	TON1 RECRUITING MOTIF 4, TRM4	unknown protein; BEST Arabidopsis thaliana protein match is: unknown protein (TAIR:AT1G18620.1); Has 3407 Blast hits to 2217 proteins in 314 species: Archae - 0; Bacteria - 264; Metazoa - 1296; Fungi - 318; Plants - 346; Viruses - 34; Other Eukaryotes - 1149 (source: NCBI BLink).	chr1	27886425	27891431	+		329	27884757	27887436	2.44	DHS-diminished in darkness		No Peak
AT1G74180	protein_coding_gene	ATRLP14, RECEPTOR LIKE PROTEIN 14, RLP14	receptor like protein 14 (RLP14); INVOLVED IN: signal transduction; LOCATED IN: chloroplast; EXPRESSED IN: 19 plant structures; EXPRESSED DURING: 13 growth stages; CONTAINS InterPro DOMAIN/s: Leucine-rich repeat, typical subtype (InterPro:IPR003591), Leucine-rich repeat-containing N-terminal domain, type 2 (InterPro:IPR013210), Leucine-rich repeat (InterPro:IPR001611); BEST Arabidopsis thaliana p…	chr1	27897196	27900908	-		938	27900998	27902695	2.23	DHS-diminished in darkness		920	27901004	27902653	1.43	DHS-diminished in darkness
AT1G74330	protein_coding_gene		Protein kinase superfamily protein; FUNCTIONS IN: protein serine/threonine kinase activity, protein kinase activity, ATP binding; INVOLVED IN: protein amino acid phosphorylation, N-terminal protein myristoylation; LOCATED IN: cellular_component unknown; EXPRESSED IN: 23 plant structures; EXPRESSED DURING: 14 growth stages; CONTAINS InterPro DOMAIN/s: Protein kinase, ATP binding site (InterPro:IPR…	chr1	27943461	27947109	-		697	27946734	27948879	1.79	DHS-diminished in darkness		No Peak
AT1G74430	protein_coding_gene	ARABIDOPSIS THALIANA MYB DOMAIN CONTAINING PROTEIN 66, ARABIDOPSIS THALIANA MYB DOMAIN PROTEIN 95, ATMYB95, ATMYBCP66, MYB DOMAIN PROTEIN 95, MYB95	Encodes a putative transcription factor (MYB95).	chr1	27975178	27977434	+		814	27972369	27976361	2.34	DHS-diminished in darkness		1079	27972397	27975802	1.99	DHS-diminished in darkness
AT1G74710	protein_coding_gene	ARABIDOPSIS ISOCHORISMATE SYNTHASE 1, ATICS1, EDS16, ENHANCED DISEASE SUSCEPTIBILITY TO ERYSIPHE ORONTII 16, ICS1, ISOCHORISMATE SYNTHASE 1, SALICYLIC ACID INDUCTION DEFICIENT 2, SID2	Encodes a protein with isochorismate synthase activity. Mutants fail to accumulate salicylic acid. Its function may be redundant with that of ICS2 (AT1G18870).	chr1	28070295	28074118	+		483	28069497	28072060	2.08	DHS-diminished in darkness		512	28069673	28071940	1.39	DHS-diminished in darkness
AT1G74770	protein_coding_gene		zinc ion binding; FUNCTIONS IN: zinc ion binding; INVOLVED IN: biological_process unknown; LOCATED IN: cellular_component unknown; EXPRESSED IN: hypocotyl, root; CONTAINS InterPro DOMAIN/s: Zinc finger, CTCHY-type (InterPro:IPR017921), Zinc finger, CHY-type (InterPro:IPR008913), Zinc finger, RING-type (InterPro:IPR001841), Haemerythrin/HHE cation-binding motif (InterPro:IPR012312); BEST Arabidops…	chr1	28089570	28094834	-		832	28094896	28096437	2.82	DHS-diminished in darkness		771	28094782	28096428	2.84	DHS-diminished in darkness
AT1G74780	protein_coding_gene		Nodulin-like / Major Facilitator Superfamily protein; INVOLVED IN: transmembrane transport; LOCATED IN: endomembrane system; EXPRESSED IN: 24 plant structures; EXPRESSED DURING: 15 growth stages; CONTAINS InterPro DOMAIN/s: Nodulin-like (InterPro:IPR010658), Major facilitator superfamily MFS-1 (InterPro:IPR011701), Major facilitator superfamily, general substrate transporter (InterPro:IPR016196);…	chr1	28095814	28098185	+		148	28094896	28096437	2.82	DHS-diminished in darkness		209	28094782	28096428	2.84	DHS-diminished in darkness
AT1G74850	protein_coding_gene	PDE343, PIGMENT DEFECTIVE 343, PLASTID TRANSCRIPTIONALLY ACTIVE 2, PTAC2	Present in transcriptionally active plastid chromosomes. Involved in plastid gene expression.	chr1	28118848	28122314	-		598	28122000	28123825	2.15	DHS-diminished in darkness		644	28122041	28123875	1.95	DHS-diminished in darkness
AT1G74860	protein_coding_gene		unknown protein; BEST Arabidopsis thaliana protein match is: unknown protein (TAIR:AT1G19010.1); Has 210 Blast hits to 193 proteins in 61 species: Archae - 0; Bacteria - 9; Metazoa - 75; Fungi - 18; Plants - 58; Viruses - 1; Other Eukaryotes - 49 (source: NCBI BLink).	chr1	28123318	28125882	+		406	28122000	28123825	2.15	DHS-diminished in darkness		360	28122041	28123875	1.95	DHS-diminished in darkness
AT1G74875	protein_coding_gene		FUNCTIONS IN: molecular_function unknown; INVOLVED IN: biological_process unknown; LOCATED IN: cellular_component unknown; BEST Arabidopsis thaliana protein match is: F-box family protein (TAIR:AT1G67623.1); Has 36 Blast hits to 36 proteins in 8 species: Archae - 0; Bacteria - 0; Metazoa - 0; Fungi - 0; Plants - 36; Viruses - 0; Other Eukaryotes - 0 (source: NCBI BLink).	chr1	28128469	28129745	-		1330	28130390	28131761	2.72	DHS-diminished in darkness		1370	28130509	28131721	2.03	DHS-diminished in darkness
AT1G74880	protein_coding_gene	NAD(P)H:PLASTOQUINONE DEHYDROGENASE COMPLEX SUBUNIT O, NADH DEHYDROGENASE-LIKE COMPLEX ), NDH-O, NDHO	Encodes subunit NDH-O of NAD(P)H:plastoquinone dehydrogenase complex (Ndh complex) present in the thylakoid membrane of chloroplasts. This subunit is thought to be required for Ndh complex assembly.	chr1	28129857	28131077	-		2	28130390	28131761	2.72	DHS-diminished in darkness		38	28130509	28131721	2.03	DHS-diminished in darkness
AT1G74900	protein_coding_gene	ORGANELLE TRANSCRIPT PROCESSING DEFECT 43, OTP43	organelle transcript processing defect 43 (OTP43); CONTAINS InterPro DOMAIN/s: Pentatricopeptide repeat (InterPro:IPR002885); BEST Arabidopsis thaliana protein match is: Tetratricopeptide repeat (TPR)-like superfamily protein (TAIR:AT1G77360.1); Has 30201 Blast hits to 17322 proteins in 780 species: Archae - 12; Bacteria - 1396; Metazoa - 17338; Fungi - 3422; Plants - 5037; Viruses - 0; Other Euk…	chr1	28133932	28135667	+		2857	28130390	28131761	2.72	DHS-diminished in darkness		2817	28130509	28131721	2.03	DHS-diminished in darkness
AT1G74929	protein_coding_gene		unknown protein; Has 30201 Blast hits to 17322 proteins in 780 species: Archae - 12; Bacteria - 1396; Metazoa - 17338; Fungi - 3422; Plants - 5037; Viruses - 0; Other Eukaryotes - 2996 (source: NCBI BLink).	chr1	28143996	28144098	-		2120	28143350	28149088	2.1	DHS-diminished in darkness		878	28143325	28146628	1.89	DHS-diminished in darkness
AT1G74940	protein_coding_gene		Protein of unknown function (DUF581); CONTAINS InterPro DOMAIN/s: Protein of unknown function DUF581 (InterPro:IPR007650); BEST Arabidopsis thaliana protein match is: Protein of unknown function (DUF581) (TAIR:AT1G19200.1); Has 483 Blast hits to 483 proteins in 20 species: Archae - 0; Bacteria - 0; Metazoa - 0; Fungi - 0; Plants - 483; Viruses - 0; Other Eukaryotes - 0 (source: NCBI BLink).	chr1	28146058	28147378	+		160	28143350	28149088	2.1	DHS-diminished in darkness		1082	28143325	28146628	1.89	DHS-diminished in darkness
AT1G74950	protein_coding_gene	JASMONATE-ZIM-DOMAIN PROTEIN 2, JAZ2, TIFY10B	TIFY10B; CONTAINS InterPro DOMAIN/s: Tify (InterPro:IPR010399), CCT domain-like (InterPro:IPR018467); BEST Arabidopsis thaliana protein match is: jasmonate-zim-domain protein 1 (TAIR:AT1G19180.1); Has 432 Blast hits to 427 proteins in 29 species: Archae - 0; Bacteria - 0; Metazoa - 0; Fungi - 0; Plants - 432; Viruses - 0; Other Eukaryotes - 0 (source: NCBI BLink).	chr1	28148574	28150444	-		455	28149761	28152038	2.15	DHS-diminished in darkness		540	28149892	28152077	1.97	DHS-diminished in darkness
AT1G74960	protein_coding_gene	ARABIDOPSIS BETA-KETOACYL-ACP SYNTHETASE 2, ATKAS2, BETA-KETOACYL-ACP SYNTHETASE 2, FAB1, FATTY ACID BIOSYNTHESIS 1, KAS2	Encodes a plastidic beta-ketoacyl-ACP synthase II, involved in fatty acid elongation from 16:0-ACP to 18:0-ACP. Homozygous knock-out mutants are embryo lethal, indicating early embryo development is sensitive to elevated 16:0.	chr1	28151923	28156259	-		861	28155844	28158398	1.82	DHS-diminished in darkness		No Peak
AT1G75000	protein_coding_gene		GNS1/SUR4 membrane protein family; FUNCTIONS IN: molecular_function unknown; INVOLVED IN: biological_process unknown; LOCATED IN: integral to membrane; CONTAINS InterPro DOMAIN/s: GNS1/SUR4 membrane protein (InterPro:IPR002076); BEST Arabidopsis thaliana protein match is: GNS1/SUR4 membrane protein family (TAIR:AT4G36830.1); Has 217 Blast hits to 217 proteins in 67 species: Archae - 0; Bacteria -…	chr1	28163649	28164586	+		97	28162356	28165138	2.19	DHS-diminished in darkness		83	28162330	28165135	1.78	DHS-diminished in darkness
AT1G75090	protein_coding_gene		DNA glycosylase superfamily protein; FUNCTIONS IN: DNA-3-methyladenine glycosylase I activity, catalytic activity; INVOLVED IN: DNA repair, base-excision repair; EXPRESSED IN: 22 plant structures; EXPRESSED DURING: 9 growth stages; CONTAINS InterPro DOMAIN/s: DNA glycosylase (InterPro:IPR011257), Methyladenine glycosylase (InterPro:IPR005019); BEST Arabidopsis thaliana protein match is: DNA glyco…	chr1	28187446	28189725	-		997	28189183	28192262	2.69	DHS-diminished in darkness		No Peak
AT1G75100	protein_coding_gene	J-DOMAIN PROTEIN REQUIRED FOR CHLOROPLAST ACCUMULATION RESPONSE 1, JAC1	Contains a J-domain at the C-terminus which is similar to the J-domain of auxilin, a clathrin-uncoating factor in cow, yeast and worm. Arabidopsis contains 6 other proteins similar to auxilin. Expressed in leaves and stems, but not in roots. Localized in the cytoplasm. Required for the chloroplast accumulation response, but not for the avoidance response. No molecular function known.	chr1	28190815	28193800	-		1123	28193061	28196787	2.83	DHS-diminished in darkness		138	28193166	28194711	1.72	DHS-diminished in darkness
AT1G75200	protein_coding_gene		flavodoxin family protein / radical SAM domain-containing protein; FUNCTIONS IN: iron-sulfur cluster binding, oxidoreductase activity, FMN binding, catalytic activity; EXPRESSED IN: 18 plant structures; EXPRESSED DURING: 7 growth stages; CONTAINS InterPro DOMAIN/s: Flavodoxin/nitric oxide synthase (InterPro:IPR008254), Radical SAM (InterPro:IPR007197), Wyosine base formation (InterPro:IPR013917);…	chr1	28220625	28223709	-		16	28222983	28224468	2.36	DHS-diminished in darkness		No Peak
AT1G75210	protein_coding_gene		HAD-superfamily hydrolase, subfamily IG, 5'-nucleotidase; FUNCTIONS IN: 5'-nucleotidase activity; INVOLVED IN: biological_process unknown; LOCATED IN: chloroplast; EXPRESSED IN: 23 plant structures; EXPRESSED DURING: 13 growth stages; CONTAINS InterPro DOMAIN/s: HAD-superfamily hydrolase, subfamily IG, 5&apos;-nucleotidase (InterPro:IPR008380), Purine 5&apos;-nucleotidase (InterPro:IPR016695); BE…	chr1	28223868	28228975	+		143	28222983	28224468	2.36	DHS-diminished in darkness		No Peak
AT1G75270	protein_coding_gene	DEHYDROASCORBATE REDUCTASE 2, DHAR2	dehydroascorbate reductase 2 (DHAR2); FUNCTIONS IN: glutathione binding, glutathione dehydrogenase (ascorbate) activity; INVOLVED IN: protein amino acid glutathionylation; LOCATED IN: plasma membrane; EXPRESSED IN: 25 plant structures; EXPRESSED DURING: 16 growth stages; CONTAINS InterPro DOMAIN/s: Thioredoxin fold (InterPro:IPR012335), Glutathione S-transferase, C-terminal-like (InterPro:IPR0109…	chr1	28250074	28251350	-		431	28249450	28252389	2.16	DHS-diminished in darkness		196	28250804	28252289	1.59	DHS-diminished in darkness
AT1G75280	protein_coding_gene		isoflavone reductase, putative, identical to SP:P52577 Isoflavone reductase homolog P3 (EC 1.3.1.-) {Arabidopsis thaliana}; contains Pfam profile PF02716: isoflavone reductase. Involved in response to oxidative stress.	chr1	28251959	28253619	+		1040	28249450	28252389	2.16	DHS-diminished in darkness		413	28250804	28252289	1.59	DHS-diminished in darkness
AT1G75290	protein_coding_gene		encodes a protein whose sequence is similar to an isoflavone reductase	chr1	28253889	28255173	+		2970	28249450	28252389	2.16	DHS-diminished in darkness		2343	28250804	28252289	1.59	DHS-diminished in darkness
AT1G75310	protein_coding_gene	AUL1, AUXILIN-LIKE 1	auxin-like 1 protein (AUL1); FUNCTIONS IN: heat shock protein binding; INVOLVED IN: protein folding; EXPRESSED IN: 22 plant structures; EXPRESSED DURING: 13 growth stages; CONTAINS InterPro DOMAIN/s: Heat shock protein DnaJ, N-terminal (InterPro:IPR001623); BEST Arabidopsis thaliana protein match is: Chaperone DnaJ-domain superfamily protein (TAIR:AT4G36520.1); Has 43064 Blast hits to 29150 prote…	chr1	28261003	28266124	+		616	28259320	28261456	2.98	DHS-diminished in darkness		645	28259284	28261433	2.33	DHS-diminished in darkness
AT1G75340	protein_coding_gene		Zinc finger C-x8-C-x5-C-x3-H type family protein; FUNCTIONS IN: zinc ion binding, nucleic acid binding; INVOLVED IN: biological_process unknown; LOCATED IN: mitochondrion; EXPRESSED IN: 22 plant structures; EXPRESSED DURING: 13 growth stages; CONTAINS InterPro DOMAIN/s: Zinc finger, CCCH-type (InterPro:IPR000571); Has 7050 Blast hits to 2615 proteins in 330 species: Archae - 4; Bacteria - 260; Me…	chr1	28268967	28271965	-		1864	28271360	28276300	2.31	DHS-diminished in darkness		2092	28272700	28275415	1.88	DHS-diminished in darkness
AT1G75360	protein_coding_gene		unknown protein; Has 74 Blast hits to 71 proteins in 15 species: Archae - 0; Bacteria - 4; Metazoa - 4; Fungi - 0; Plants - 54; Viruses - 0; Other Eukaryotes - 12 (source: NCBI BLink).	chr1	28274587	28275990	+		758	28271360	28276300	2.31	DHS-diminished in darkness		530	28272700	28275415	1.88	DHS-diminished in darkness
AT1G75380	protein_coding_gene	ATBBD1, BBD1, BIFUNCTIONAL NUCLEASE IN BASAL DEFENSE RESPONSE 1	Encodes a nuclease involved in ABA-mediated callose deposition. It has been shown to interact with JAZ proteins, binds to a jasmonic acid-responsive element (JARE) and repress AtJMT expression.	chr1	28281388	28284045	-		1204	28284182	28286317	2.07	DHS-diminished in darkness		1187	28284170	28286276	1.56	DHS-diminished in darkness
AT1G75500	protein_coding_gene	UMAMIT5, USUALLY MULTIPLE ACIDS MOVE IN AND OUT TRANSPORTERS 5, WALLS ARE THIN 1, WAT1	An Arabidopsis thaliana homolog of Medicago truncatula NODULIN21 (MtN21). The gene encodes a plant-specific, predicted integral membrane protein and is a member of the Plant-Drug/Metabolite Exporter (P-DME) family (Transporter Classification number: TC 2.A.7.3) and the nodulin MtN21-like transporter family.	chr1	28337725	28340275	-		1447	28341127	28342318	2.49	DHS-diminished in darkness		1493	28341145	28342392	2.22	DHS-diminished in darkness
AT1G75580	protein_coding_gene	SAUR51, SMALL AUXIN UPREGULATED RNA 51	SAUR-like auxin-responsive protein family ; CONTAINS InterPro DOMAIN/s: Auxin responsive SAUR protein (InterPro:IPR003676); BEST Arabidopsis thaliana protein match is: SAUR-like auxin-responsive protein family (TAIR:AT1G19830.1); Has 1403 Blast hits to 1386 proteins in 27 species: Archae - 0; Bacteria - 0; Metazoa - 0; Fungi - 0; Plants - 1402; Viruses - 0; Other Eukaryotes - 1 (source: NCBI BLin…	chr1	28377460	28378178	+		315	28376441	28377851	2.37	DHS-diminished in darkness		No Peak
AT1G75630	protein_coding_gene	AVA-P4, VACUOLAR H+-PUMPING ATPASE 16 KDA PROTEOLIPID SUBUNIT 4	vacuolar H+-pumping ATPase 16 kD proteolipid (ava-p) mRNA,	chr1	28400607	28402256	+		746	28398869	28403838	2.23	DHS-diminished in darkness		189	28399485	28401224	1.88	DHS-diminished in darkness
AT1G76170	protein_coding_gene		2-thiocytidine tRNA biosynthesis protein, TtcA; FUNCTIONS IN: ATP binding; INVOLVED IN: tRNA processing; LOCATED IN: cellular_component unknown; EXPRESSED IN: 20 plant structures; EXPRESSED DURING: 13 growth stages; CONTAINS InterPro DOMAIN/s: Rossmann-like alpha/beta/alpha sandwich fold (InterPro:IPR014729), Uncharacterised protein family UPF0021, C-terminal (InterPro:IPR000541), PP-loop (InterP…	chr1	28584038	28586225	-		2021	28585764	28590730	2.23	DHS-diminished in darkness		255	28585748	28587213	1.59	DHS-diminished in darkness
AT1G76180	protein_coding_gene	EARLY RESPONSE TO DEHYDRATION 14, ERD14	Encodes a dehydrin protein whose expression is induced early on in response to dehydration stress. This gene's expression to cold occurs in two waves, with early induction occurring within 1 h and secondary induction occurring 5 h after the beginning of cold stress. Expression is also induced in response to ABA but not in response to 2,4-D, BA, and GA3. ERD14 protein is capable of binding Ca2+, e…	chr1	28586675	28587931	-		315	28585764	28590730	2.23	DHS-diminished in darkness		1120	28587319	28590784	2.41	DHS-diminished in darkness
AT1G76185	protein_coding_gene		unknown protein; BEST Arabidopsis thaliana protein match is: unknown protein (TAIR:AT1G20460.1); Has 37 Blast hits to 37 proteins in 11 species: Archae - 0; Bacteria - 0; Metazoa - 0; Fungi - 0; Plants - 37; Viruses - 0; Other Eukaryotes - 0 (source: NCBI BLink).	chr1	28590324	28591518	+		2078	28585764	28590730	2.23	DHS-diminished in darkness		1273	28587319	28590784	2.41	DHS-diminished in darkness
AT1G76340	protein_coding_gene	GOLGI NUCLEOTIDE SUGAR TRANSPORTER 3, GONST3	Encodes a nucleotide-sugar transporter.	chr1	28634954	28636716	-		2361	28637711	28640445	1.86	DHS-diminished in darkness		2085	28637347	28640256	1.79	DHS-diminished in darkness
AT1G76350	protein_coding_gene	NIN-LIKE PROTEIN 5, NLP5	Plant regulator RWP-RK family protein; CONTAINS InterPro DOMAIN/s: Octicosapeptide/Phox/Bem1p (InterPro:IPR000270), Plant regulator RWP-RK (InterPro:IPR003035); BEST Arabidopsis thaliana protein match is: Plant regulator RWP-RK family protein (TAIR:AT1G20640.2); Has 692 Blast hits to 593 proteins in 43 species: Archae - 0; Bacteria - 4; Metazoa - 2; Fungi - 0; Plants - 620; Viruses - 0; Other Euk…	chr1	28639576	28643086	+		499	28637711	28640445	1.86	DHS-diminished in darkness		775	28637347	28640256	1.79	DHS-diminished in darkness
AT1G76420	protein_coding_gene	ANAC031, ARABIDOPSIS NAC DOMAIN CONTAINING PROTEIN 31, CUC3, CUP SHAPED COTYLEDON3, NAC368	Identified in an enhancer trap line; member of the NAC family of proteins. Expressed at the boundary between the shoot meristem and lateral organs and the polar nuclei in the embryo sac.	chr1	28672028	28673934	-		2976	28675890	28677931	1.8	DHS-diminished in darkness		2945	28675846	28677913	1.4	DHS-diminished in darkness
AT1G76460	protein_coding_gene		RNA-binding (RRM/RBD/RNP motifs) family protein; FUNCTIONS IN: RNA binding, nucleotide binding, nucleic acid binding; INVOLVED IN: biological_process unknown; LOCATED IN: cellular_component unknown; EXPRESSED IN: 23 plant structures; EXPRESSED DURING: 13 growth stages; CONTAINS InterPro DOMAIN/s: RNA recognition motif, RNP-1 (InterPro:IPR000504), Nucleotide-binding, alpha-beta plait (InterPro:IPR…	chr1	28686180	28689121	-		282	28688739	28690068	2.74	DHS-diminished in darkness		279	28688677	28690124	2.34	DHS-diminished in darkness
AT1G76510	protein_coding_gene		ARID/BRIGHT DNA-binding domain-containing protein; FUNCTIONS IN: sequence-specific DNA binding transcription factor activity; INVOLVED IN: regulation of transcription; LOCATED IN: intracellular; EXPRESSED IN: 24 plant structures; EXPRESSED DURING: 14 growth stages; CONTAINS InterPro DOMAIN/s: Heat shock protein Hsp20 (InterPro:IPR002068), HSP20-like chaperone (InterPro:IPR008978), ARID/BRIGHT DNA…	chr1	28708714	28712952	-		1400	28712293	28716413	2.1	DHS-diminished in darkness		1357	28712365	28716245	1.69	DHS-diminished in darkness
AT1G76520	protein_coding_gene		Auxin efflux carrier family protein; FUNCTIONS IN: auxin:hydrogen symporter activity; INVOLVED IN: auxin polar transport, transmembrane transport; LOCATED IN: endomembrane system, integral to membrane; EXPRESSED IN: 22 plant structures; EXPRESSED DURING: 13 growth stages; CONTAINS InterPro DOMAIN/s: Auxin efflux carrier (InterPro:IPR004776); BEST Arabidopsis thaliana protein match is: Auxin efflu…	chr1	28715077	28717416	+		725	28712293	28716413	2.1	DHS-diminished in darkness		772	28712365	28716245	1.69	DHS-diminished in darkness
AT1G76550	protein_coding_gene		Phosphofructokinase family protein; CONTAINS InterPro DOMAIN/s: Pyrophosphate-dependent phosphofructokinase PfpB (InterPro:IPR011183), Phosphofructokinase (InterPro:IPR000023); BEST Arabidopsis thaliana protein match is: Phosphofructokinase family protein (TAIR:AT1G20950.1); Has 4956 Blast hits to 4876 proteins in 1678 species: Archae - 20; Bacteria - 3823; Metazoa - 10; Fungi - 6; Plants - 430; …	chr1	28722701	28727006	-		986	28726382	28729603	1.99	DHS-diminished in darkness		1000	28726450	28729562	1.91	DHS-diminished in darkness
AT1G76560	protein_coding_gene	CP12 DOMAIN-CONTAINING PROTEIN 3, CP12-3	CP12 domain-containing protein 3 (CP12-3); FUNCTIONS IN: molecular_function unknown; INVOLVED IN: negative regulation of reductive pentose-phosphate cycle; LOCATED IN: chloroplast; EXPRESSED IN: 20 plant structures; EXPRESSED DURING: 13 growth stages; CONTAINS InterPro DOMAIN/s: Protein of unknown function CP12 (InterPro:IPR003823); BEST Arabidopsis thaliana protein match is: CP12 domain-containi…	chr1	28728252	28728853	+		260	28726382	28729603	1.99	DHS-diminished in darkness		246	28726450	28729562	1.91	DHS-diminished in darkness
AT1G76570	protein_coding_gene	ATLHCB7, LHCB7, LIGHT-HARVESTING COMPLEX B7	Chlorophyll A-B binding family protein; FUNCTIONS IN: chlorophyll binding; INVOLVED IN: response to blue light, response to far red light, photosynthesis; LOCATED IN: light-harvesting complex, chloroplast, membrane; EXPRESSED IN: 28 plant structures; EXPRESSED DURING: 13 growth stages; CONTAINS InterPro DOMAIN/s: Chlorophyll A-B binding protein (InterPro:IPR001344); BEST Arabidopsis thaliana prot…	chr1	28729131	28730825	+		1139	28726382	28729603	1.99	DHS-diminished in darkness		1125	28726450	28729562	1.91	DHS-diminished in darkness
AT1G76620	protein_coding_gene		Protein of unknown function, DUF547; FUNCTIONS IN: molecular_function unknown; INVOLVED IN: biological_process unknown; LOCATED IN: chloroplast; EXPRESSED IN: 22 plant structures; EXPRESSED DURING: 13 growth stages; CONTAINS InterPro DOMAIN/s: Protein of unknown function DUF547 (InterPro:IPR006869); BEST Arabidopsis thaliana protein match is: Protein of unknown function, DUF547 (TAIR:AT1G21060.1)…	chr1	28756520	28759297	+		2135	28751832	28756940	2.09	DHS-diminished in darkness		2219	28751905	28756697	1.52	DHS-diminished in darkness
AT1G76700	protein_coding_gene		DNAJ heat shock N-terminal domain-containing protein; FUNCTIONS IN: unfolded protein binding, heat shock protein binding; INVOLVED IN: protein folding; LOCATED IN: cellular_component unknown; EXPRESSED IN: 24 plant structures; EXPRESSED DURING: 13 growth stages; CONTAINS InterPro DOMAIN/s: Molecular chaperone, heat shock protein, Hsp40, DnaJ (InterPro:IPR015609), Heat shock protein DnaJ, N-termin…	chr1	28780407	28783248	-		36	28782642	28783927	2.44	DHS-diminished in darkness		106	28782734	28783974	1.6	DHS-diminished in darkness
AT1G76710	protein_coding_gene	ASH1-RELATED PROTEIN 1, ASHH1, SDG26, SET DOMAIN GROUP 26	SET domain group 26 (SDG26); FUNCTIONS IN: histone-lysine N-methyltransferase activity; INVOLVED IN: vegetative to reproductive phase transition of meristem, histone methylation; LOCATED IN: nucleus; EXPRESSED IN: 23 plant structures; EXPRESSED DURING: 13 growth stages; CONTAINS InterPro DOMAIN/s: SET domain (InterPro:IPR001214), Post-SET domain (InterPro:IPR003616), AWS (InterPro:IPR006560); BES…	chr1	28789728	28792676	-		813	28792202	28794778	1.64	DHS-diminished in darkness		No Peak
AT1G76730	protein_coding_gene	CLUSTERS OF ORTHOLOGOUS GROUP 212, COG0212	Encodes a paralog of ATP-dependent folate salvage enzyme 5-formyltetrahydrofolate cycloligase (5-FCL) that is targeted to chloroplasts and to be required for embryo viability and lacks 5-FCL activity.	chr1	28802924	28804784	-		113	28804226	28805569	2.58	DHS-diminished in darkness		136	28804262	28805578	2.15	DHS-diminished in darkness
AT1G76740	protein_coding_gene		unknown protein; BEST Arabidopsis thaliana protein match is: unknown protein (TAIR:AT1G76840.1); Has 3683 Blast hits to 2942 proteins in 407 species: Archae - 9; Bacteria - 440; Metazoa - 1472; Fungi - 269; Plants - 192; Viruses - 8; Other Eukaryotes - 1293 (source: NCBI BLink).	chr1	28805234	28810557	+		337	28804226	28805569	2.58	DHS-diminished in darkness		314	28804262	28805578	2.15	DHS-diminished in darkness
AT1G76880	protein_coding_gene		Duplicated homeodomain-like superfamily protein; CONTAINS InterPro DOMAIN/s: SANT, DNA-binding (InterPro:IPR001005), MYB-like (InterPro:IPR017877); BEST Arabidopsis thaliana protein match is: Duplicated homeodomain-like superfamily protein (TAIR:AT1G76890.2); Has 4096 Blast hits to 3293 proteins in 319 species: Archae - 0; Bacteria - 232; Metazoa - 1014; Fungi - 378; Plants - 799; Viruses - 55; O…	chr1	28865499	28868225	+		2900	28860652	28864547	2.15	DHS-diminished in darkness		No Peak
AT1G77090	protein_coding_gene		Mog1/PsbP/DUF1795-like photosystem II reaction center PsbP family protein; FUNCTIONS IN: calcium ion binding; INVOLVED IN: photosynthesis; LOCATED IN: thylakoid, thylakoid lumen, chloroplast thylakoid lumen, chloroplast stroma, chloroplast; EXPRESSED IN: 21 plant structures; EXPRESSED DURING: 13 growth stages; CONTAINS InterPro DOMAIN/s: Photosystem II oxygen evolving complex protein PsbP (InterP…	chr1	28960386	28961922	-		982	28961329	28964480	2.29	DHS-diminished in darkness		No Peak
AT1G77093	protein_coding_gene		Encodes a defensin-like (DEFL) family protein.	chr1	28962507	28963149	+		397	28961329	28964480	2.29	DHS-diminished in darkness		No Peak
AT1G77500	protein_coding_gene		Protein of unknown function (DUF630 and DUF632); INVOLVED IN: N-terminal protein myristoylation; EXPRESSED IN: 20 plant structures; EXPRESSED DURING: 11 growth stages; CONTAINS InterPro DOMAIN/s: Protein of unknown function DUF630 (InterPro:IPR006868), Protein of unknown function DUF632 (InterPro:IPR006867); BEST Arabidopsis thaliana protein match is: Protein of unknown function (DUF630 and DUF63…	chr1	29121488	29125191	+		280	29120450	29123088	2.3	DHS-diminished in darkness		206	29120478	29122910	2.07	DHS-diminished in darkness
AT1G77620	protein_coding_gene		P-loop containing nucleoside triphosphate hydrolases superfamily protein; FUNCTIONS IN: nucleoside-triphosphatase activity, nucleotide binding; INVOLVED IN: DNA repair, cell cycle; LOCATED IN: nucleus; CONTAINS InterPro DOMAIN/s: Checkpoint protein Rad24 (InterPro:IPR004582), ATPase, AAA+ type, core (InterPro:IPR003593); BEST Arabidopsis thaliana protein match is: replication factor C1 (TAIR:AT5G…	chr1	29167763	29172867	-		139	29172079	29173934	3.13	DHS-diminished in darkness		236	29172284	29173923	2.17	DHS-diminished in darkness
AT1G77630	protein_coding_gene	LYM3, LYP3, LYSIN-MOTIF (LYSM) DOMAIN PROTEIN 3, LYSM-CONTAINING RECEPTOR PROTEIN 3	Encodes a lysin-motif protein mediating bacterial peptidoglycan sensing and immunity to bacterial infection. Induction of chitin-responsive genes by chitin treatment is not blocked in the mutant.	chr1	29173456	29175530	+		450	29172079	29173934	3.13	DHS-diminished in darkness		353	29172284	29173923	2.17	DHS-diminished in darkness
AT1G77760	protein_coding_gene	GNR1, NIA1, NITRATE REDUCTASE 1, NR1	Encodes the cytosolic minor isoform of nitrate reductase (NR). Involved in the first step of nitrate assimilation, it contributes about 15% of the nitrate reductase activity in shoots. Similar to molybdopterin oxidoreductases at the N-terminus, and to FAD/NAD-binding cytochrome reductases at the C-terminus. Cofactors: FAD, heme iron (cytochrome B-557), and molybdenum-pterin.	chr1	29235802	29239445	-		75	29238805	29240236	2.75	DHS-diminished in darkness		276	29238881	29240562	2.19	DHS-diminished in darkness
AT1G77790	protein_coding_gene		Glycosyl hydrolase superfamily protein; FUNCTIONS IN: cation binding, hydrolase activity, hydrolyzing O-glycosyl compounds, catalytic activity; INVOLVED IN: carbohydrate metabolic process; LOCATED IN: endomembrane system; EXPRESSED IN: sperm cell, root; CONTAINS InterPro DOMAIN/s: Glycoside hydrolase, catalytic core (InterPro:IPR017853), Glycoside hydrolase, family 17 (InterPro:IPR000490), Glycos…	chr1	29250691	29251976	-		1293	29252502	29254038	2.18	DHS-diminished in darkness		1238	29252520	29253909	2.11	DHS-diminished in darkness
AT1G77800	protein_coding_gene		PHD finger family protein; FUNCTIONS IN: zinc ion binding; EXPRESSED IN: 24 plant structures; EXPRESSED DURING: 15 growth stages; CONTAINS InterPro DOMAIN/s: Zinc finger, PHD-type, conserved site (InterPro:IPR019786), Zinc finger, PHD-type (InterPro:IPR001965), Zinc finger, FYVE/PHD-type (InterPro:IPR011011), Zinc finger, PHD-finger (InterPro:IPR019787); BEST Arabidopsis thaliana protein match is…	chr1	29253395	29260617	+		126	29252502	29254038	2.18	DHS-diminished in darkness		181	29252520	29253909	2.11	DHS-diminished in darkness
AT1G77910	protein_coding_gene		unknown protein; Has 1 Blast hits to 1 proteins in 1 species: Archae - 0; Bacteria - 0; Metazoa - 0; Fungi - 0; Plants - 1; Viruses - 0; Other Eukaryotes - 0 (source: NCBI BLink).	chr1	29296137	29296407	+		324	29295137	29296491	2.08	DHS-diminished in darkness		No Peak
AT1G77920	protein_coding_gene	TGA7, TGACG SEQUENCE-SPECIFIC BINDING PROTEIN 7	bZIP transcription factor family protein; CONTAINS InterPro DOMAIN/s: Basic-leucine zipper (bZIP) transcription factor (InterPro:IPR004827), bZIP transcription factor, bZIP-1 (InterPro:IPR011616); BEST Arabidopsis thaliana protein match is: TGA1A-related gene 3 (TAIR:AT1G22070.1); Has 1009 Blast hits to 1009 proteins in 97 species: Archae - 0; Bacteria - 11; Metazoa - 10; Fungi - 28; Plants - 845…	chr1	29298242	29300863	+		2429	29295137	29296491	2.08	DHS-diminished in darkness		396	29296660	29299033	2.08	DHS-diminished in darkness
AT1G78140	protein_coding_gene		S-adenosyl-L-methionine-dependent methyltransferases superfamily protein; FUNCTIONS IN: methyltransferase activity; INVOLVED IN: metabolic process; LOCATED IN: chloroplast, plastoglobule; EXPRESSED IN: 24 plant structures; EXPRESSED DURING: 15 growth stages; CONTAINS InterPro DOMAIN/s: Methyltransferase type 11 (InterPro:IPR013216); BEST Arabidopsis thaliana protein match is: S-adenosyl-L-methion…	chr1	29401758	29403946	-		160	29402841	29405373	2.45	DHS-diminished in darkness		287	29403044	29405423	1.78	DHS-diminished in darkness
AT1G78150	protein_coding_gene		unknown protein; FUNCTIONS IN: molecular_function unknown; INVOLVED IN: biological_process unknown; EXPRESSED IN: 23 plant structures; EXPRESSED DURING: 13 growth stages; BEST Arabidopsis thaliana protein match is: unknown protein (TAIR:AT1G35780.1).	chr1	29404647	29406752	+		541	29402841	29405373	2.45	DHS-diminished in darkness		414	29403044	29405423	1.78	DHS-diminished in darkness
AT1G78220	protein_coding_gene	GENERAL REGULATORY FACTOR 13, GF 14 PI CHAIN, GF14 PI, GRF13	14-3-3 protein GF14 pi	chr1	29425720	29427181	-		2503	29428711	29430658	2.48	DHS-diminished in darkness		2525	29428778	29430635	2.34	DHS-diminished in darkness
AT1G78230	protein_coding_gene		Outer arm dynein light chain 1 protein; INVOLVED IN: biological_process unknown; LOCATED IN: vacuole; CONTAINS InterPro DOMAIN/s: Leucine-rich repeat, typical subtype (InterPro:IPR003591), Leucine-rich repeat (InterPro:IPR001611); BEST Arabidopsis thaliana protein match is: Outer arm dynein light chain 1 protein (TAIR:AT4G03260.2); Has 24271 Blast hits to 14439 proteins in 747 species: Archae - 6…	chr1	29430224	29432764	+		540	29428711	29430658	2.48	DHS-diminished in darkness		518	29428778	29430635	2.34	DHS-diminished in darkness
AT1G78310	protein_coding_gene	VQ MOTIF-CONTAINING PROTEIN 9, VQ9	VQ motif-containing protein; LOCATED IN: chloroplast; EXPRESSED IN: 17 plant structures; EXPRESSED DURING: 10 growth stages; CONTAINS InterPro DOMAIN/s: VQ (InterPro:IPR008889); BEST Arabidopsis thaliana protein match is: VQ motif-containing protein (TAIR:AT2G35230.1); Has 2188 Blast hits to 1760 proteins in 229 species: Archae - 0; Bacteria - 55; Metazoa - 822; Fungi - 398; Plants - 644; Viruses…	chr1	29463655	29465053	-		227	29462771	29467790	2.17	DHS-diminished in darkness		296	29462908	29467790	2.17	DHS-diminished in darkness
AT1G78390	protein_coding_gene	ATNCED9, NCED9, NINE-CIS-EPOXYCAROTENOID DIOXYGENASE 9	Encodes 9-cis-epoxycarotenoid dioxygenase, a key enzyme in the biosynthesis of abscisic acid. The expression of this gene increases during the first 6h of imbibition.	chr1	29490894	29492875	-		719	29490881	29493432	2.29	DHS-diminished in darkness		768	29490805	29493410	1.57	DHS-diminished in darkness
AT1G78440	protein_coding_gene	ARABIDOPSIS THALIANA GIBBERELLIN 2-OXIDASE 1, ATGA2OX1, GA2OX1, GIBBERELLIN 2-OXIDASE 1	Encodes a gibberellin 2-oxidase that acts on C19 gibberellins.	chr1	29511598	29513051	-		2298	29513811	29516888	2.09	DHS-diminished in darkness		No Peak
AT1G78510	protein_coding_gene	ATSPS1, SOLANESYL DIPHOSPHATE SYNTHASE 1, SPS1	Encodes one of the two paralogous solanesyl diphosphate synthases - SPS1 (At1g78510) and SPS2 (At1g17050) - that assemble the side-chain of plastoquinone-9 in plastids.	chr1	29535284	29537417	-		479	29536823	29538970	2.74	DHS-diminished in darkness		58	29536855	29538096	2.19	DHS-diminished in darkness
AT1G78520	protein_coding_gene		Carbohydrate-binding X8 domain superfamily protein; FUNCTIONS IN: molecular_function unknown; INVOLVED IN: biological_process unknown; LOCATED IN: endomembrane system; CONTAINS InterPro DOMAIN/s: X8 (InterPro:IPR012946); BEST Arabidopsis thaliana protein match is: Carbohydrate-binding X8 domain superfamily protein (TAIR:AT2G43670.1); Has 1475 Blast hits to 1425 proteins in 40 species: Archae - 0;…	chr1	29537975	29538656	-		760	29536823	29538970	2.74	DHS-diminished in darkness		No Peak
AT1G78550	protein_coding_gene		2-oxoglutarate (2OG) and Fe(II)-dependent oxygenase superfamily protein; FUNCTIONS IN: oxidoreductase activity, iron ion binding; INVOLVED IN: oxidation reduction; EXPRESSED IN: 22 plant structures; EXPRESSED DURING: 13 growth stages; CONTAINS InterPro DOMAIN/s: Isopenicillin N synthase (InterPro:IPR002283), Oxoglutarate/iron-dependent oxygenase (InterPro:IPR005123); BEST Arabidopsis thaliana pro…	chr1	29544926	29546487	-		2767	29548231	29550279	2.45	DHS-diminished in darkness		2766	29544227	29545456	1.65	DHS-diminished in darkness
AT1G78560	protein_coding_gene		Sodium Bile acid symporter family; FUNCTIONS IN: transporter activity, bile acid:sodium symporter activity; INVOLVED IN: sodium ion transport; LOCATED IN: chloroplast, membrane; EXPRESSED IN: 23 plant structures; EXPRESSED DURING: 13 growth stages; CONTAINS InterPro DOMAIN/s: Bile acid:sodium symporter (InterPro:IPR002657); BEST Arabidopsis thaliana protein match is: Sodium Bile acid symporter fa…	chr1	29546604	29548824	-		430	29548231	29550279	2.45	DHS-diminished in darkness		429	29548267	29550239	1.73	DHS-diminished in darkness
AT1G78570	protein_coding_gene	ARABIDOPSIS THALIANA RHAMNOSE BIOSYNTHESIS 1, ATRHM1, REPRESSOR OF LRX1 1, RHAMNOSE BIOSYNTHESIS 1, RHM1, ROL1	Encodes a UDP-L-Rhamnose synthase involved in the biosynthesis of rhamnose, a major monosaccharide component of pectin. Catalyzes the conversion of UDP-D-Glc to UDP-L-Rha. The dehydrogenase domain of RHM1 was shown to catalyze the conversion of UDP-D-Glc to the reaction intermediate UDP-4-keto-6-deoxy-D-Glc using recombinant protein assay but the activity of the full-length protein was not determ…	chr1	29549648	29552438	+		394	29548231	29550279	2.45	DHS-diminished in darkness		395	29548267	29550239	1.73	DHS-diminished in darkness
AT1G78750	protein_coding_gene		F-box/RNI-like superfamily protein; CONTAINS InterPro DOMAIN/s: FBD (InterPro:IPR013596), F-box domain, cyclin-like (InterPro:IPR001810), F-box domain, Skp2-like (InterPro:IPR022364), FBD-like (InterPro:IPR006566), Leucine-rich repeat 2 (InterPro:IPR013101); BEST Arabidopsis thaliana protein match is: F-box/RNI-like superfamily protein (TAIR:AT1G69630.1); Has 2149 Blast hits to 2093 proteins in 3…	chr1	29613121	29614695	-		2470	29616488	29617843	3.01	DHS-diminished in darkness		2462	29612180	29613457	1.82	DHS-diminished in darkness
AT1G78760	protein_coding_gene		F-box/RNI-like superfamily protein; CONTAINS InterPro DOMAIN/s: FBD (InterPro:IPR013596), F-box domain, cyclin-like (InterPro:IPR001810), F-box domain, Skp2-like (InterPro:IPR022364), FBD-like (InterPro:IPR006566); BEST Arabidopsis thaliana protein match is: F-box/RNI-like superfamily protein (TAIR:AT1G78750.1); Has 2221 Blast hits to 2170 proteins in 29 species: Archae - 0; Bacteria - 0; Metazoa…	chr1	29615173	29616738	-		427	29616488	29617843	3.01	DHS-diminished in darkness		419	29616491	29617823	2.15	DHS-diminished in darkness
AT1G78770	protein_coding_gene	ANAPHASE PROMOTING COMPLEX 6, APC6	anaphase promoting complex 6 (APC6); FUNCTIONS IN: binding; INVOLVED IN: regulation of DNA endoreduplication, phloem or xylem histogenesis, cell cycle; LOCATED IN: cellular_component unknown; EXPRESSED IN: 19 plant structures; EXPRESSED DURING: 12 growth stages; CONTAINS InterPro DOMAIN/s: Tetratricopeptide TPR-3 (InterPro:IPR011716), Tetratricopeptide TPR-1 (InterPro:IPR001440), Tetratricopeptid…	chr1	29616918	29621447	+		247	29616488	29617843	3.01	DHS-diminished in darkness		239	29616491	29617823	2.15	DHS-diminished in darkness
AT1G78915	protein_coding_gene		Tetratricopeptide repeat (TPR)-like superfamily protein; FUNCTIONS IN: binding; INVOLVED IN: biological_process unknown; LOCATED IN: chloroplast thylakoid membrane; CONTAINS InterPro DOMAIN/s: Tetratricopeptide-like helical (InterPro:IPR011990), Tetratricopeptide repeat-containing (InterPro:IPR013026), Tetratricopeptide repeat (InterPro:IPR019734).	chr1	29667684	29671341	-		4	29670609	29672066	2.76	DHS-diminished in darkness		148	29670641	29672094	2.04	DHS-diminished in darkness
AT1G78920	protein_coding_gene	ATVHP2;1, AVP2, AVPL1, VACUOLAR H+-PYROPHOSPHATASE 2, VACUOLAR-PYROPHOSPHATASE LIKE PROTEIN 1, VHP2;1, VP2	Encodes a type II H+-PPases that localizes to and function as a proton pump of the Golgi apparatus in most tissues except for mature leaves.	chr1	29671492	29676992	+		155	29670609	29672066	2.76	DHS-diminished in darkness		125	29670641	29672094	2.04	DHS-diminished in darkness
AT1G78990	protein_coding_gene		HXXXD-type acyl-transferase family protein; FUNCTIONS IN: transferase activity, transferring acyl groups other than amino-acyl groups, transferase activity; INVOLVED IN: biological_process unknown; LOCATED IN: cellular_component unknown; EXPRESSED IN: root; CONTAINS InterPro DOMAIN/s: Transferase (InterPro:IPR003480); BEST Arabidopsis thaliana protein match is: HXXXD-type acyl-transferase family …	chr1	29713530	29714969	-		1074	29713784	29718304	2.57	DHS-diminished in darkness		665	29714188	29717081	1.79	DHS-diminished in darkness
AT1G78995	protein_coding_gene		unknown protein; Has 30201 Blast hits to 17322 proteins in 780 species: Archae - 12; Bacteria - 1396; Metazoa - 17338; Fungi - 3422; Plants - 5037; Viruses - 0; Other Eukaryotes - 2996 (source: NCBI BLink).	chr1	29715078	29716111	-		68	29713784	29718304	2.57	DHS-diminished in darkness		477	29714188	29717081	1.79	DHS-diminished in darkness
AT1G79030	protein_coding_gene		Chaperone DnaJ-domain superfamily protein; FUNCTIONS IN: unfolded protein binding, heat shock protein binding; INVOLVED IN: protein folding; LOCATED IN: cellular_component unknown; EXPRESSED IN: 22 plant structures; EXPRESSED DURING: 13 growth stages; CONTAINS InterPro DOMAIN/s: Molecular chaperone, heat shock protein, Hsp40, DnaJ (InterPro:IPR015609), Heat shock protein DnaJ, N-terminal (InterPr…	chr1	29730766	29733611	-		2891	29735162	29737843	2.76	DHS-diminished in darkness		811	29733754	29735091	2.46	DHS-diminished in darkness
AT1G79040	protein_coding_gene	PHOTOSYSTEM II SUBUNIT R, PSBR	Encodes for the 10 kDa PsbR subunit of photosystem II (PSII). This subunit appears to be involved in the stable assembly of PSII, particularly that of the oxygen-evolving complex subunit PsbP. Mutants defective in this gene have reduced amounts of subunits PsbP and PsbQ in PSII. In turn, assembly of PsbR is dependent on the presence of PsbJ.	chr1	29736015	29737009	+		487	29735162	29737843	2.76	DHS-diminished in darkness		175	29735137	29736543	1.94	DHS-diminished in darkness
AT1G79090	protein_coding_gene		FUNCTIONS IN: molecular_function unknown; INVOLVED IN: biological_process unknown; LOCATED IN: cellular_component unknown; EXPRESSED IN: 25 plant structures; EXPRESSED DURING: 15 growth stages; CONTAINS InterPro DOMAIN/s: Topoisomerase II-associated protein PAT1 (InterPro:IPR019167); BEST Arabidopsis thaliana protein match is: Topoisomerase II-associated protein PAT1 (TAIR:AT3G22270.1); Has 30201…	chr1	29749126	29753307	-		2845	29755368	29756938	2.58	DHS-diminished in darkness		No Peak
AT1G79210	protein_coding_gene		N-terminal nucleophile aminohydrolases (Ntn hydrolases) superfamily protein; FUNCTIONS IN: endopeptidase activity, threonine-type endopeptidase activity; INVOLVED IN: defense response to bacterium, ubiquitin-dependent protein catabolic process; LOCATED IN: proteasome core complex, proteasome complex; EXPRESSED IN: 24 plant structures; EXPRESSED DURING: 13 growth stages; CONTAINS InterPro DOMAIN/s…	chr1	29796080	29798783	-		51	29798162	29799507	2.83	DHS-diminished in darkness		95	29798183	29799500	1.97	DHS-diminished in darkness
AT1G79220	protein_coding_gene		Mitochondrial transcription termination factor family protein; CONTAINS InterPro DOMAIN/s: Mitochodrial transcription termination factor-related (InterPro:IPR003690); BEST Arabidopsis thaliana protein match is: Mitochondrial transcription termination factor family protein (TAIR:AT5G64950.1); Has 30201 Blast hits to 17322 proteins in 780 species: Archae - 12; Bacteria - 1396; Metazoa - 17338; Fung…	chr1	29798934	29800525	+		100	29798162	29799507	2.83	DHS-diminished in darkness		93	29798183	29799500	1.97	DHS-diminished in darkness
AT1G79230	protein_coding_gene	ARABIDOPSIS THALIANA RHODANESE HOMOLOGUE 1, ATMST1, ATRDH1, MERCAPTOPYRUVATE SULFURTRANSFERASE 1, MST1, ST1, STR1, SULFURTRANSFERASE 1	encodes a sulfurtransferase/rhodaneses, which belongs to a group of enzymes widely distributed in all three phyla that catalyze the transfer of sulfur from a donor to a thiophilic acceptor substrate. The protein and transcript levels are NOT affected by senescence or exogenous cyanide, suggesting that sulfurtransferases are involved in cyanide detoxification.	chr1	29800692	29803939	+		1858	29798162	29799507	2.83	DHS-diminished in darkness		1851	29798183	29799500	1.97	DHS-diminished in darkness
AT1G79250	protein_coding_gene	AGC KINASE 1.7, AGC1.7	AGC kinase 1.7 (AGC1.7); CONTAINS InterPro DOMAIN/s: Protein kinase, catalytic domain (InterPro:IPR000719), Serine/threonine-protein kinase domain (InterPro:IPR002290), Serine/threonine-protein kinase-like domain (InterPro:IPR017442), Protein kinase-like domain (InterPro:IPR011009), Serine/threonine-protein kinase, active site (InterPro:IPR008271); BEST Arabidopsis thaliana protein match is: root…	chr1	29810133	29812526	-		1989	29812282	29816750	2.59	DHS-diminished in darkness		1914	29812401	29816479	1.85	DHS-diminished in darkness
AT1G79270	protein_coding_gene	ECT8, EVOLUTIONARILY CONSERVED C-TERMINAL REGION 8	evolutionarily conserved C-terminal region 8 (ECT8); CONTAINS InterPro DOMAIN/s: YTH domain (InterPro:IPR007275); BEST Arabidopsis thaliana protein match is: evolutionarily conserved C-terminal region 6 (TAIR:AT3G17330.1); Has 30201 Blast hits to 17322 proteins in 780 species: Archae - 12; Bacteria - 1396; Metazoa - 17338; Fungi - 3422; Plants - 5037; Viruses - 0; Other Eukaryotes - 2996 (source:…	chr1	29815505	29819104	+		990	29812282	29816750	2.59	DHS-diminished in darkness		1065	29812401	29816479	1.85	DHS-diminished in darkness
AT1G80210	protein_coding_gene	ATBRCC36A, BRCA1/BRCA2-CONTAINING COMPLEX 36 HOMOLOG A, BRCC36A	Mov34/MPN/PAD-1 family protein; FUNCTIONS IN: molecular_function unknown; INVOLVED IN: biological_process unknown; LOCATED IN: endomembrane system; EXPRESSED IN: male gametophyte; EXPRESSED DURING: L mature pollen stage, M germinated pollen stage; CONTAINS InterPro DOMAIN/s: Mov34/MPN/PAD-1 (InterPro:IPR000555); BEST Arabidopsis thaliana protein match is: Mov34/MPN/PAD-1 family protein (TAIR:AT3G…	chr1	30162834	30165755	-		115	30165181	30166561	2.47	DHS-diminished in darkness		115	30165195	30166545	2.31	DHS-diminished in darkness
AT1G80220	protein_coding_gene		FUNCTIONS IN: zinc ion binding; INVOLVED IN: biological_process unknown; LOCATED IN: intracellular; CONTAINS InterPro DOMAIN/s: Zinc finger, C2H2-like (InterPro:IPR015880), Protein of unknown function DUF1644 (InterPro:IPR012866); BEST Arabidopsis thaliana protein match is: Protein of unknown function (DUF1644) (TAIR:AT2G26050.1); Has 311 Blast hits to 289 proteins in 26 species: Archae - 0; Bact…	chr1	30167838	30168606	+		1968	30165181	30166561	2.47	DHS-diminished in darkness		1968	30165195	30166545	2.31	DHS-diminished in darkness
AT1G80670	protein_coding_gene	RAE1, RNA EXPORT FACTOR 1	This gene is predicted to encode a protein with a DWD motif. It can bind to DDB1a in Y2H assays, and may be involved in the formation of a CUL4-based E3 ubiquitin ligase	chr1	30320575	30323780	-		118	30323227	30324571	2.76	DHS-diminished in darkness		98	30323196	30324561	2.27	DHS-diminished in darkness
AT1G80680	protein_coding_gene	MODIFIER OF SNC1,3, MOS3, NUP96, PRE, PRECOCIOUS, SAR3, SUPPRESSOR OF AUXIN RESISTANCE 3	Mutant has early-flowering phenotype, encodes a putative nucleoporin. Required for the activation of downstream defense pathways by the snc1 mutation. Involved in basal resistance against bacterial pathogens.	chr1	30324007	30328769	+		109	30323227	30324571	2.76	DHS-diminished in darkness		129	30323196	30324561	2.27	DHS-diminished in darkness
AT1G80800	pseudogene		pseudogene, 40S ribosomal protein S12 (RPS12B), similar to ribosomal protein S12 GB:AAD39838 GI:5106775 from (Hordeum vulgare); blastp match of 65% identity and 4.7e-12 P-value to GP|23617253|dbj|BAC20920.1||AP005764 putative 40S ribosomal protein S12 {Oryza sativa (japonica cultivar-group)}	chr1	30364012	30364310	+		75	30362505	30365671	2.78	DHS-diminished in darkness		674	30362566	30364111	2.41	DHS-diminished in darkness
AT1G80810	protein_coding_gene		Tudor/PWWP/MBT superfamily protein; FUNCTIONS IN: binding; INVOLVED IN: biological_process unknown; LOCATED IN: cellular_component unknown; EXPRESSED IN: 19 plant structures; EXPRESSED DURING: 6 growth stages; CONTAINS InterPro DOMAIN/s: Armadillo-type fold (InterPro:IPR016024); BEST Arabidopsis thaliana protein match is: Tudor/PWWP/MBT superfamily protein (TAIR:AT1G15940.1); Has 103396 Blast hit…	chr1	30365286	30368898	+		1199	30362505	30365671	2.78	DHS-diminished in darkness		1948	30362566	30364111	2.41	DHS-diminished in darkness
AT1G80830	protein_coding_gene	ATNRAMP1, NATURAL RESISTANCE-ASSOCIATED MACROPHAGE PROTEIN 1, NRAMP1, PMIT1	Thought to be involved in iron homeostasis. Induced in leaves in response to iron deficiency. Transgenic plants accumulate toxic levels of iron. Gene complements yeast iron uptake mutants.	chr1	30372878	30375696	-		655	30375679	30377025	2.27	DHS-diminished in darkness		671	30375762	30376972	1.88	DHS-diminished in darkness
AT1G80831	protein_coding_gene		unknown protein; Has 30201 Blast hits to 17322 proteins in 780 species: Archae - 12; Bacteria - 1396; Metazoa - 17338; Fungi - 3422; Plants - 5037; Viruses - 0; Other Eukaryotes - 2996 (source: NCBI BLink).	chr1	30376370	30376481	+		19	30375679	30377025	2.27	DHS-diminished in darkness		3	30375762	30376972	1.88	DHS-diminished in darkness
AT2G01290	protein_coding_gene	RIBOSE-5-PHOSPHATE ISOMERASE 2, RPI2	Cytosolic ribose-5-phosphate isomerase. Knockout mutation causes chloroplast dysfunction, late flowering and premature cell death.	chr2	148918	150382	-		995	149712	153043	2.28	DHS-diminished in darkness		1143	149812	153239	2	DHS-diminished in darkness
AT2G01300	protein_coding_gene		unknown protein; BEST Arabidopsis thaliana protein match is: unknown protein (TAIR:AT1G15010.1); Has 73 Blast hits to 73 proteins in 12 species: Archae - 0; Bacteria - 0; Metazoa - 0; Fungi - 0; Plants - 73; Viruses - 0; Other Eukaryotes - 0 (source: NCBI BLink).	chr2	151056	151729	-		352	149712	153043	2.28	DHS-diminished in darkness		204	149812	153239	2	DHS-diminished in darkness
AT2G01450	protein_coding_gene	ATMPK17, MAP KINASE 17, MPK17	member of MAP Kinase	chr2	199510	203126	-		375	201618	203885	2.91	DHS-diminished in darkness		472	201627	203901	2.3	DHS-diminished in darkness
AT2G01570	protein_coding_gene	REPRESSOR OF GA, REPRESSOR OF GA1-3 1, RGA, RGA1	Member of the VHIID/DELLA regulatory family. Contains homopolymeric serine and threonine residues, a putative nuclear localization signal, leucine heptad repeats, and an LXXLL motif. Putative transcriptional regulator repressing the gibberellin response and integration of phytohormone signalling. DELLAs repress cell proliferation and expansion that drives plant growth. The protein undergoes degra…	chr2	255248	257550	-		1623	258494	259854	2.36	DHS-diminished in darkness		1565	258391	259839	2.39	DHS-diminished in darkness
AT2G01580	protein_coding_gene		unknown protein; BEST Arabidopsis thaliana protein match is: unknown protein (TAIR:AT3G07510.2); Has 129 Blast hits to 129 proteins in 12 species: Archae - 0; Bacteria - 0; Metazoa - 0; Fungi - 0; Plants - 129; Viruses - 0; Other Eukaryotes - 0 (source: NCBI BLink).	chr2	265043	265905	-		1761	265895	269439	2.47	DHS-diminished in darkness		No Peak
AT2G01600	protein_coding_gene		ENTH/ANTH/VHS superfamily protein; FUNCTIONS IN: phospholipid binding, clathrin binding, binding, phosphatidylinositol binding; INVOLVED IN: N-terminal protein myristoylation, clathrin coat assembly; LOCATED IN: membrane; EXPRESSED IN: 24 plant structures; EXPRESSED DURING: 15 growth stages; CONTAINS InterPro DOMAIN/s: Epsin-like, N-terminal (InterPro:IPR013809), ANTH (InterPro:IPR011417), ENTH/V…	chr2	268817	272610	+		1151	265895	269439	2.47	DHS-diminished in darkness		No Peak
AT2G01755	protein_coding_gene		unknown protein; FUNCTIONS IN: molecular_function unknown; INVOLVED IN: biological_process unknown; LOCATED IN: chloroplast; Has 120 Blast hits to 120 proteins in 52 species: Archae - 0; Bacteria - 80; Metazoa - 0; Fungi - 0; Plants - 24; Viruses - 0; Other Eukaryotes - 16 (source: NCBI BLink).	chr2	332193	332781	-		17	332000	333530	2.74	DHS-diminished in darkness		79	332208	333512	2.4	DHS-diminished in darkness
AT2G01760	protein_coding_gene	ARR14, RESPONSE REGULATOR 14, RR14	member of Response Regulator: B- Type	chr2	332966	334696	+		202	332000	333530	2.74	DHS-diminished in darkness		106	332208	333512	2.4	DHS-diminished in darkness
AT2G01820	protein_coding_gene		Leucine-rich repeat protein kinase family protein; FUNCTIONS IN: protein serine/threonine kinase activity, protein kinase activity, ATP binding; INVOLVED IN: pollen development; LOCATED IN: plasma membrane, plant-type cell wall; EXPRESSED IN: 23 plant structures; EXPRESSED DURING: 13 growth stages; CONTAINS InterPro DOMAIN/s: Protein kinase, ATP binding site (InterPro:IPR017441), Protein kinase, …	chr2	357430	360681	-		1082	360265	363262	1.85	DHS-diminished in darkness		1168	360305	363394	1.52	DHS-diminished in darkness
AT2G01850	protein_coding_gene	ATXTH27, ENDOXYLOGLUCAN TRANSFERASE A3, EXGT-A3, XTH27, XYLOGLUCAN ENDOTRANSGLUCOSYLASE/HYDROLASE 27	EXGT-A3 has homology to xyloglucan endotransglucosylases/hydrolases (XTHs). Mutants in this gene show a lesion mimic phenotype associated with leaf maturation and a reduction in the number of tertiary veins. Individual tracheary elements in the mutants are shorter, but phloem transport activity is not severely affected. EXGT-A3 plays a role in xyloglucan degradation in the differentiating trachea…	chr2	385198	387344	+		952	382824	385670	1.78	DHS-diminished in darkness		1035	382720	385606	2.22	DHS-diminished in darkness
AT2G02080	protein_coding_gene	ATIDD4, IDD4, INDETERMINATE(ID)-DOMAIN 4	indeterminate(ID)-domain 4 (IDD4); FUNCTIONS IN: sequence-specific DNA binding transcription factor activity; LOCATED IN: intracellular, chloroplast; EXPRESSED IN: 20 plant structures; EXPRESSED DURING: 13 growth stages; CONTAINS InterPro DOMAIN/s: Zinc finger, C2H2-like (InterPro:IPR015880), Zinc finger, C2H2-type (InterPro:IPR007087), Zinc finger, double-stranded RNA binding (InterPro:IPR022755…	chr2	518158	521707	-		834	521210	523874	2.08	DHS-diminished in darkness		762	521078	523861	2.09	DHS-diminished in darkness
AT2G02090	protein_coding_gene	CHA19, CHR19, CHROMATIN REMODELING 19, ETL1	ETL1; FUNCTIONS IN: helicase activity, DNA binding, ATP binding, nucleic acid binding; LOCATED IN: chloroplast; EXPRESSED IN: 24 plant structures; EXPRESSED DURING: 15 growth stages; CONTAINS InterPro DOMAIN/s: DEAD-like helicase, N-terminal (InterPro:IPR014001), DNA/RNA helicase, C-terminal (InterPro:IPR001650), Helicase, superfamily 1/2, ATP-binding domain (InterPro:IPR014021), SNF2-related (In…	chr2	523283	527012	+		742	521210	523874	2.08	DHS-diminished in darkness		814	521078	523861	2.09	DHS-diminished in darkness
AT2G02100	protein_coding_gene	LCR69, LOW-MOLECULAR-WEIGHT CYSTEINE-RICH 69, PDF2.2	Predicted to encode a PR (pathogenesis-related) protein. Belongs to the plant defensin (PDF) family with the following members: At1g75830/PDF1.1, At5g44420/PDF1.2a, At2g26020/PDF1.2b, At5g44430/PDF1.2c, At2g26010/PDF1.3, At1g19610/PDF1.4, At1g55010/PDF1.5, At2g02120/PDF2.1, At2g02100/PDF2.2, At2g02130/PDF2.3, At1g61070/PDF2.4, At5g63660/PDF2.5, At2g02140/PDF2.6, At5g38330/PDF3.1 and At4g30070/PDF…	chr2	528349	529108	+		151	527413	529588	2.07	DHS-diminished in darkness		No Peak
AT2G02800	protein_coding_gene	APK2B, KIN2, KINASE 2, PROTEIN KINASE 2B	Encodes protein kinase APK2b.	chr2	796679	799443	-		170	798884	800343	2.55	DHS-diminished in darkness		1018	798893	802027	2.23	DHS-diminished in darkness
AT2G02810	protein_coding_gene	ATUTR1, UDP-GALACTOSE TRANSPORTER 1, UTR1	Encodes a multitransmembrane hydrophobic protein that functions as transporter of UDP-galactose and UDP-glucose into the Golgi. Localized in the ER. Involved in the unfolded protein response, a mechanism that controls proper protein folding in the ER.	chr2	801529	803436	+		1916	798884	800343	2.55	DHS-diminished in darkness		1069	798893	802027	2.23	DHS-diminished in darkness
AT2G03240	protein_coding_gene		EXS (ERD1/XPR1/SYG1) family protein; LOCATED IN: integral to membrane; EXPRESSED IN: 18 plant structures; EXPRESSED DURING: 10 growth stages; CONTAINS InterPro DOMAIN/s: SPX, N-terminal (InterPro:IPR004331), EXS, C-terminal (InterPro:IPR004342); BEST Arabidopsis thaliana protein match is: EXS (ERD1/XPR1/SYG1) family protein (TAIR:AT1G14040.1); Has 1164 Blast hits to 1104 proteins in 198 species: …	chr2	973412	977337	-		277	975758	978364	2.1	DHS-diminished in darkness		7	975803	978857	2.41	DHS-diminished in darkness
AT2G03340	protein_coding_gene	WRKY DNA-BINDING PROTEIN 3, WRKY3	Encodes WRKY DNA-binding protein 3 (WRKY3).	chr2	1014349	1017148	-		760	1016617	1019200	2.32	DHS-diminished in darkness		823	1016723	1019219	2.15	DHS-diminished in darkness
AT2G03810	protein_coding_gene		18S pre-ribosomal assembly protein gar2-related; FUNCTIONS IN: molecular_function unknown; INVOLVED IN: N-terminal protein myristoylation; LOCATED IN: plasma membrane; EXPRESSED IN: cotyledon; BEST Arabidopsis thaliana protein match is: unknown protein (TAIR:AT1G13650.1); Has 7945 Blast hits to 4358 proteins in 575 species: Archae - 23; Bacteria - 2851; Metazoa - 1872; Fungi - 665; Plants - 238; …	chr2	1161028	1164573	+		432	1159289	1161905	2.05	DHS-diminished in darkness		1155	1159206	1160541	2.86	DHS-diminished in darkness
AT2G04038	protein_coding_gene	ATBZIP48, BASIC LEUCINE-ZIPPER 48, BZIP48	basic leucine-zipper 48 (bZIP48); FUNCTIONS IN: DNA binding, sequence-specific DNA binding transcription factor activity; INVOLVED IN: regulation of transcription, DNA-dependent; EXPRESSED IN: male gametophyte, root, carpel; EXPRESSED DURING: 4 anthesis; CONTAINS InterPro DOMAIN/s: Basic-leucine zipper (bZIP) transcription factor (InterPro:IPR004827), bZIP transcription factor, bZIP-1 (InterPro:I…	chr2	1331918	1332419	+		676	1331293	1333897	2.46	DHS-diminished in darkness		262	1330784	1333577	1.94	DHS-diminished in darkness
AT2G04039	protein_coding_gene		unknown protein; FUNCTIONS IN: molecular_function unknown; LOCATED IN: chloroplast; EXPRESSED IN: 21 plant structures; EXPRESSED DURING: 13 growth stages; CONTAINS InterPro DOMAIN/s: Protein of unknown function DUF2996 (InterPro:IPR021374); Has 38 Blast hits to 38 proteins in 13 species: Archae - 0; Bacteria - 0; Metazoa - 0; Fungi - 0; Plants - 38; Viruses - 0; Other Eukaryotes - 0 (source: NCBI…	chr2	1333261	1334566	+		667	1331293	1333897	2.46	DHS-diminished in darkness		1081	1330784	1333577	1.94	DHS-diminished in darkness
AT2G04700	protein_coding_gene		ferredoxin thioredoxin reductase catalytic beta chain family protein; FUNCTIONS IN: ferredoxin:thioredoxin reductase activity, ferredoxin reductase activity; INVOLVED IN: oxidation reduction; LOCATED IN: chloroplast; EXPRESSED IN: 22 plant structures; EXPRESSED DURING: 13 growth stages; CONTAINS InterPro DOMAIN/s: Ferredoxin thioredoxin reductase, beta subunit (InterPro:IPR004209); Has 267 Blast …	chr2	1646806	1648560	+		239	1645737	1647398	2.47	DHS-diminished in darkness		2549	1643362	1645152	1.4	DHS-diminished in darkness
AT2G04795	protein_coding_gene		unknown protein; BEST Arabidopsis thaliana protein match is: unknown protein (TAIR:AT5G35732.1); Has 18 Blast hits to 18 proteins in 6 species: Archae - 0; Bacteria - 0; Metazoa - 0; Fungi - 0; Plants - 18; Viruses - 0; Other Eukaryotes - 0 (source: NCBI BLink).	chr2	1682952	1683475	+		2273	1680079	1681281	2.3	DHS-diminished in darkness		231	1682115	1683328	2	DHS-diminished in darkness
AT2G04870	protein_coding_gene		unknown protein; Has 14 Blast hits to 14 proteins in 7 species: Archae - 0; Bacteria - 0; Metazoa - 3; Fungi - 0; Plants - 6; Viruses - 0; Other Eukaryotes - 5 (source: NCBI BLink).	chr2	1716167	1716386	-		1390	1717065	1718488	2.4	DHS-diminished in darkness		1583	1717038	1718901	3.41	DHS-diminished in darkness
AT2G04880	protein_coding_gene	ATWRKY1, WRKY1, ZAP1, ZINC-DEPENDENT ACTIVATOR PROTEIN-1	Encodes WRKY1, a member of the WRKY transcription factors in plants involved in disease resistance, abiotic stress, senescence as well as in some developmental processes. WRKY1 is involved in the salicylic acid signaling pathway. The crystal structure of the WRKY1 C-terminal domain revealed a zinc-binding site and identified the DNA-binding residues of WRKY1.	chr2	1717887	1720526	+		111	1717065	1718488	2.4	DHS-diminished in darkness		82	1717038	1718901	3.41	DHS-diminished in darkness
AT2G05070	protein_coding_gene	LHCB2, LHCB2.2, LIGHT-HARVESTING CHLOROPHYLL B-BINDING 2, PHOTOSYSTEM II LIGHT HARVESTING COMPLEX GENE 2.2	Encodes Lhcb2.2. Belongs to the Lhc super-gene family encodes the light-harvesting chlorophyll a/b-binding (LHC) proteins that constitute the antenna system of the photosynthetic apparatus.	chr2	1799233	1800392	-		798	1798131	1801058	3.27	DHS-diminished in darkness		290	1799814	1801551	1.59	DHS-diminished in darkness
AT2G05100	protein_coding_gene	LHCB2, LHCB2.1, LIGHT-HARVESTING CHLOROPHYLL B-BINDING 2, PHOTOSYSTEM II LIGHT HARVESTING COMPLEX GENE 2.1	Lhcb2.1 protein encoding a subunit of the light harvesting complex II. Member of a gene family with high degree of sequence similarity. Initially LHCB2.3 was considered as a separate gene but appears to be an allele of LHCB2.1.	chr2	1823239	1824425	-		865	1821883	1825239	3.06	DHS-diminished in darkness		135	1823946	1825175	2.18	DHS-diminished in darkness
AT2G05250	protein_coding_gene		DNAJ heat shock N-terminal domain-containing protein; FUNCTIONS IN: heat shock protein binding; INVOLVED IN: protein folding; LOCATED IN: cellular_component unknown; CONTAINS InterPro DOMAIN/s: Molecular chaperone, heat shock protein, Hsp40, DnaJ (InterPro:IPR015609), Heat shock protein DnaJ, N-terminal (InterPro:IPR001623), Heat shock protein DnaJ, conserved site (InterPro:IPR018253); BEST Arabi…	chr2	1913337	1916623	-		1659	1917657	1918909	2.35	DHS-diminished in darkness		1652	1917678	1918873	1.88	DHS-diminished in darkness
AT2G05260	protein_coding_gene		alpha/beta-Hydrolases superfamily protein; FUNCTIONS IN: triglyceride lipase activity; INVOLVED IN: lipid metabolic process; LOCATED IN: cellular_component unknown; EXPRESSED IN: 15 plant structures; EXPRESSED DURING: 8 growth stages; CONTAINS InterPro DOMAIN/s: Lipase, class 3 (InterPro:IPR002921); BEST Arabidopsis thaliana protein match is: alpha/beta-Hydrolases superfamily protein (TAIR:AT4G10…	chr2	1918288	1920042	+		6	1917657	1918909	2.35	DHS-diminished in darkness		13	1917678	1918873	1.88	DHS-diminished in darkness
AT2G05632	protein_coding_gene		unknown protein; FUNCTIONS IN: molecular_function unknown; INVOLVED IN: biological_process unknown; LOCATED IN: cellular_component unknown; Has 30201 Blast hits to 17322 proteins in 780 species: Archae - 12; Bacteria - 1396; Metazoa - 17338; Fungi - 3422; Plants - 5037; Viruses - 0; Other Eukaryotes - 2996 (source: NCBI BLink).	chr2	2087144	2088130	-		23	2087593	2088714	2.24	DHS-diminished in darkness		27	2087611	2088703	1.61	DHS-diminished in darkness
AT2G05635	protein_coding_gene		DNA repair DEAD helicase RAD3/XP-D subfamily protein; INVOLVED IN: biological_process unknown; LOCATED IN: endomembrane system; BEST Arabidopsis thaliana protein match is: RAD3-like DNA-binding helicase protein (TAIR:AT1G20720.1); Has 35333 Blast hits to 34131 proteins in 2444 species: Archae - 798; Bacteria - 22429; Metazoa - 974; Fungi - 991; Plants - 531; Viruses - 0; Other Eukaryotes - 9610 (…	chr2	2089483	2090454	+		1330	2087593	2088714	2.24	DHS-diminished in darkness		1326	2087611	2088703	1.61	DHS-diminished in darkness
AT2G05760	protein_coding_gene		Xanthine/uracil permease family protein; FUNCTIONS IN: transmembrane transporter activity; INVOLVED IN: transport, transmembrane transport; LOCATED IN: membrane; EXPRESSED IN: 22 plant structures; EXPRESSED DURING: 13 growth stages; CONTAINS InterPro DOMAIN/s: Xanthine/uracil/vitamin C permease (InterPro:IPR006043); BEST Arabidopsis thaliana protein match is: Xanthine/uracil permease family prote…	chr2	2180918	2183904	+		216	2179950	2181455	2.38	DHS-diminished in darkness		104	2179994	2181635	2.27	DHS-diminished in darkness
AT2G05765	snoRNA		snoRNA	chr2	2184566	2184645	-		551	2184468	2185925	2.49	DHS-diminished in darkness		610	2184590	2185921	1.77	DHS-diminished in darkness
[truncated: 2,319 more rows]
