# Supplementary material for: Genome-wide mapping of DNase I hypersensitive sites reveals chromatin accessibility changes in Arabidopsis euchromatin and heterochromatin regions under extended darkness
Source: Sci Rep. 2017 Jun 22;7:4093. doi: 10.1038/s41598-017-04524-9 (PMC5481438; doi:10.1038/s41598-017-04524-9)
Supplement: Supplementary file 5 — Supplementary Data 4 [file 41598_2017_4524_MOESM5_ESM.xls]

## Sheet: DEGs
Differentially expressed genes under extended darkness and control conditions.
					RNA-seq						ATH1 GeneChip
Locus ID	Gene name	Description	Location		Control-FPKM	Dark-FPKM	log2(fold_change)	p_value	up-or-down		Probe set ID	log2(1D dark/control)*	log2(3D dark/control)*	log2(5D dark/control)*
AT5G24150	SQE5, SQP1, SQUALENE MONOOXYGENASE 5	squalene monooxygenase gene homolog	chr5:8172315-8175431		57.1119	0.107404	-9.0546	0.00235	down-regulated under darkness		249774_at	-3.22775	-3.59108	-3.96587
AT3G28270		Protein of unknown function (DUF677); CONTAINS InterPro DOMAIN/s: Protein of unknown function DUF677 (InterPro:IPR007749); BEST Arabidopsis thaliana protein match is: Protein of unknown function (DUF677) (TAIR:AT3G28290.1); Has 636 Blast hits to 621 proteins in 191 species: Archae - 37; Bacteria - 189; Metazoa - 134; Fungi - 25; Plants - 165; Viruses - 1; Other Eukaryotes - 85 (source: NCBI BLink…	chr3:10538104-10540024		36.6657	0.118164	-8.27749	0.00335	down-regulated under darkness		256603_at	-4.55191	-3.37866	-4.52854
AT4G14690	EARLY LIGHT-INDUCIBLE PROTEIN 2, ELIP2	Encodes an early light-induced protein. ELIPs are thought not to be directly involved in the synthesis and assembly of specific photosynthetic complexes, but rather affect the biogenesis of all chlorophyll-binding complexes. A study (PMID 17553115) has shown that the chlorophyll synthesis pathway was downregulated as a result of constitutive ELIP2 expression, leading to decreased chlorophyll avai…	chr4:8418282-8419263		208.304	0.825051	-7.97999	5e-05	down-regulated under darkness		245306_at	-1.75979	-0.687505	-2.22082
AT4G12320	CYTOCHROME P450, FAMILY 706, SUBFAMILY A, POLYPEPTIDE 6, CYP706A6	member of CYP706A	chr4:7314777-7316669		34.2417	0.137951	-7.95545	0.00145	down-regulated under darkness		254835_s_at	-2.07722	-1.74581	-1.98539
AT5G38430	RBCS1B, RUBISCO SMALL SUBUNIT 1B	Encodes a member of the Rubisco small subunit (RBCS) multigene family: RBCS1A (At1g67090), RBCS1B (At5g38430), RBCS2B (At5g38420), and RBCS3B (At5g38410).	chr5:15384116-15385247		1622.37	6.5903	-7.94354	5e-05	down-regulated under darkness		264474_s_at	-0.527916	-1.67645	-1.70538
AT3G01500	ARABIDOPSIS THALIANA SALICYLIC ACID-BINDING PROTEIN 3, ATBCA1, ATSABP3, BETA CARBONIC ANHYDRASE 1, CA1, CARBONIC ANHYDRASE 1, SABP3, SALICYLIC ACID-BINDING PROTEIN 3	Encodes a putative beta-carbonic anhydrase betaCA1. Together with betaCA4 (At1g70410) regulates CO2-controlled stomatal movements in guard cells.	chr3:194723-198019		2030.97	8.60825	-7.88223	0.0197	down-regulated under darkness		259161_at	-2.51526	-4.45822	-4.88645
AT4G26530	ATFBA5, FBA5, FRUCTOSE-BISPHOSPHATE ALDOLASE 5	Aldolase superfamily protein; FUNCTIONS IN: fructose-bisphosphate aldolase activity; INVOLVED IN: glycolysis, metabolic process; LOCATED IN: chloroplast; EXPRESSED IN: 18 plant structures; EXPRESSED DURING: 11 growth stages; CONTAINS InterPro DOMAIN/s: Aldolase-type TIM barrel (InterPro:IPR013785), Fructose-bisphosphate aldolase, class-I (InterPro:IPR000741); BEST Arabidopsis thaliana protein mat…	chr4:13391292-13393107		170.649	0.949722	-7.48931	5e-05	down-regulated under darkness		253971_at	-2.09498	-5.23106	-6.85858
AT1G73870	B-BOX DOMAIN PROTEIN 16, BBX16, COL7, CONSTANS-LIKE 7	B-box type zinc finger protein with CCT domain; FUNCTIONS IN: sequence-specific DNA binding transcription factor activity, zinc ion binding; INVOLVED IN: regulation of transcription; LOCATED IN: intracellular; EXPRESSED IN: 14 plant structures; EXPRESSED DURING: 9 growth stages; CONTAINS InterPro DOMAIN/s: CCT domain (InterPro:IPR010402), Zinc finger, B-box (InterPro:IPR000315); BEST Arabidopsis …	chr1:27779165-27780676		89.1125	0.496234	-7.48846	5e-05	down-regulated under darkness		260380_at	-6.43318	-4.08361	-5.08831
AT4G27030	FAD4, FADA, FATTY ACID DESATURASE 4, FATTY ACID DESATURASE A	Encodes an unusual palmitate desaturase that is highly substrate specific. It introduces a delta-3 trans double bond at palmitate at the sn-2 position of phosphatidylglycerol.	chr4:13571920-13575538		129.169	0.739342	-7.4488	0.0026	down-regulated under darkness		253943_at	-7.44392	-5.11351	-4.81464
AT1G07180	ALTERNATIVE NAD(P)H DEHYDROGENASE 1, ARABIDOPSIS THALIANA INTERNAL NON-PHOSPHORYLATING NAD ( P ) H DEHYDROGENASE, ATNDI1, NDA1	Internal NAD(P)H dehydrogenase in mitochondria. The predicted protein sequence has high homology with other designated NAD(P)H DHs from microorganisms; the capacity for matrix NAD(P)H oxidation via the rotenone-insensitive pathway is significantly reduced in the Atndi1 mutant plant line; the in vitro translation product of AtNDI1 is imported into isolated mitochondria and located on the inside of…	chr1:2204319-2206934		157.403	0.925362	-7.41023	5e-05	down-regulated under darkness		256057_at	-5.32488	-3.51894	-5.65113
AT4G37925	NADH DEHYDROGENASE-LIKE COMPLEX M, NDH-M, NDHM, SUBUNIT NDH-M OF NAD(P)H:PLASTOQUINONE DEHYDROGENASE COMPLEX	Encodes subunit NDH-M of NAD(P)H:plastoquinone dehydrogenase complex (Ndh complex) present in the thylakoid membrane of chloroplasts. This subunit is thought to be required for Ndh complex assembly.	chr4:17830561-17831554		124.152	0.798055	-7.2814	5e-05	down-regulated under darkness		No match
AT3G28220		TRAF-like family protein; FUNCTIONS IN: molecular_function unknown; INVOLVED IN: response to salt stress; LOCATED IN: vacuole, chloroplast envelope; EXPRESSED IN: 19 plant structures; EXPRESSED DURING: 13 growth stages; CONTAINS InterPro DOMAIN/s: TRAF-like (InterPro:IPR008974), MATH (InterPro:IPR002083); BEST Arabidopsis thaliana protein match is: TRAF-like family protein (TAIR:AT1G58270.1); Has…	chr3:10524403-10526728		39.994	0.29168	-7.09925	0.00025	down-regulated under darkness		256577_at	-0.927283	-4.31563	-3.74707
AT1G44575	CP22, NONPHOTOCHEMICAL QUENCHING 4, NPQ4, PHOTOSYSTEM II SUBUNIT S, PSBS	Encoding PSII-S (CP22), a ubiquitous pigment-binding protein associated with photosystem II (PSII) of higher plants. Involved in nonphotochemical quenching rather than in photosynthesis. Mutant has a normal violaxanthin cycle but has a limited capacity of quenching singlet excited chlorophylls and is tolerant to lipid peroxidation.	chr1:16871695-16873383		2058.89	15.2702	-7.075	5e-05	down-regulated under darkness		245213_at	-4.49617	-4.96938	-6.53383
AT5G58770	ATCPT4, CIS-PRENYLTRANSFERASE 4, CPT4	Undecaprenyl pyrophosphate synthetase family protein; FUNCTIONS IN: dehydrodolichyl diphosphate synthase activity; INVOLVED IN: dolichol biosynthetic process; LOCATED IN: chloroplast; EXPRESSED IN: 15 plant structures; EXPRESSED DURING: 9 growth stages; CONTAINS InterPro DOMAIN/s: Di-trans-poly-cis-decaprenylcistransferase-like, conserved site (InterPro:IPR018520), Di-trans-poly-cis-decaprenylcis…	chr5:23734375-23737335		105.071	0.87141	-6.9138	0.00265	down-regulated under darkness		247780_at	-4.84247	-1.73907	-6.65528
AT3G51240	F3'H, F3H, FLAVANONE 3-HYDROXYLASE, TRANSPARENT TESTA 6, TT6	Encodes flavanone 3-hydroxylase that is coordinately expressed with chalcone synthase and chalcone isomerases. Regulates flavonoid biosynthesis. Not responsive to auxin or ethylene stimulus (qRT-PCR).	chr3:19025109-19026872		137.412	1.15093	-6.89957	5e-05	down-regulated under darkness		252123_at	-5.25946	-2.41895	-6.33155
AT3G01550	ATPPT2, PHOSPHOENOLPYRUVATE (PEP)/PHOSPHATE TRANSLOCATOR 2, PPT2	phosphoenolpyruvate (pep)/phosphate translocator 2 (PPT2); FUNCTIONS IN: antiporter activity; INVOLVED IN: transport; LOCATED IN: integral to membrane, chloroplast, membrane; EXPRESSED IN: 19 plant structures; EXPRESSED DURING: 13 growth stages; CONTAINS InterPro DOMAIN/s: Protein of unknown function DUF6, transmembrane (InterPro:IPR000620), Tpt phosphate/phosphoenolpyruvate translocator (InterPr…	chr3:216806-219054		32.6801	0.296847	-6.78255	5e-05	down-regulated under darkness		259185_at	-6.38094	-5.46861	-4.70334
AT5G13930	ATCHS, CHALCONE SYNTHASE, CHS, TRANSPARENT TESTA 4, TT4	Encodes chalcone synthase (CHS), a key enzyme involved in the biosynthesis of flavonoids. Required for the accumulation of purple anthocyanins in leaves and stems. Also involved in the regulation of auxin transport and the modulation of root gravitropism.	chr5:4488687-4495585		275.364	2.56195	-6.74796	5e-05	down-regulated under darkness		250207_at	-4.0832	-2.88057	-7.63598
AT1G65870		Disease resistance-responsive (dirigent-like protein) family protein; FUNCTIONS IN: molecular_function unknown; INVOLVED IN: lignan biosynthetic process, defense response; LOCATED IN: cell wall; EXPRESSED IN: 13 plant structures; EXPRESSED DURING: 9 growth stages; CONTAINS InterPro DOMAIN/s: Plant disease resistance response protein (InterPro:IPR004265); BEST Arabidopsis thaliana protein match is…	chr1:24503623-24504193		39.2484	0.369026	-6.73277	0.0207	down-regulated under darkness		261914_at	-2.80183	-2.77444	-4.17194
AT5G42800	DFR, DIHYDROFLAVONOL 4-REDUCTASE, M318, TT3	dihydroflavonol reductase. Catalyzes the conversion of dihydroquercetin to leucocyanidin in the biosynthesis of anthocyanins. Not expressed in roots (qRT-PCR).	chr5:17164140-17165918		14.1848	0.138722	-6.67601	0.01475	down-regulated under darkness		249215_at	0.109996	-2.8985	-0.66862
AT5G51720	AT-NEET, NEET, NEET GROUP PROTEIN	Encodes a protein with biochemical, structural, and biophysical characteristics of a NEET protein. It plays a key role in plant development, senescence, reactive oxygen homeostasis, and Fe metabolism.	chr5:21009591-21010345		370.578	3.65665	-6.66311	5e-05	down-regulated under darkness		248377_at	-6.78112	-5.38946	-6.18728
AT5G36910	THI2.2, THIONIN 2.2	Encodes a thionin that is expressed at a low basal level in seedlings and shows circadian variation. Predicted to encode a PR (pathogenesis-related) protein. Belongs to the plant thionin (PR-13) family with the following members: At1g66100, At5g36910, At1g72260, At2g15010, At1g12663, At1g12660.	chr5:14561816-14562750		108.569	1.08796	-6.64084	5e-05	down-regulated under darkness		249645_at	-1.04583	-4.81257	-3.50527
AT4G04840	ATMSRB6, METHIONINE SULFOXIDE REDUCTASE B6, MSRB6	methionine sulfoxide reductase B6 (MSRB6); FUNCTIONS IN: peptide-methionine-(S)-S-oxide reductase activity; INVOLVED IN: oxidation reduction; LOCATED IN: cytosol; EXPRESSED IN: 11 plant structures; EXPRESSED DURING: 7 growth stages; CONTAINS InterPro DOMAIN/s: Methionine sulphoxide reductase B (InterPro:IPR002579), Mss4-like (InterPro:IPR011057); BEST Arabidopsis thaliana protein match is: methio…	chr4:2449559-2451589		70.2632	0.705641	-6.63769	5e-05	down-regulated under darkness		255298_at	-2.53092	-4.73798	-5.58777
AT3G27690	LHCB2, LHCB2.3, LHCB2.4, LIGHT-HARVESTING CHLOROPHYLL B-BINDING 2, PHOTOSYSTEM II LIGHT HARVESTING COMPLEX GENE 2.3	Encodes Lhcb2.4. Belongs to the Lhc super-gene family encodes the light-harvesting chlorophyll a/b-binding (LHC) proteins that constitute the antenna system of the photosynthetic apparatus.	chr3:10255946-10257011		1238.65	12.5801	-6.62148	5e-05	down-regulated under darkness		258239_at	-2.91577	-4.73012	-5.06887
AT4G13410	ATCSLA15, CELLULOSE SYNTHASE LIKE A15, CSLA15	encodes a gene similar to cellulose synthase	chr4:7792218-7795824		4.4863	0.0490835	-6.51415	0.0477	down-regulated under darkness		254773_at	0.903114	-1.66497	-0.472753
AT5G12020	17.6 KDA CLASS II HEAT SHOCK PROTEIN, HSP17.6II	17.6 kDa class II heat shock protein (HSP17.6II); CONTAINS InterPro DOMAIN/s: Heat shock protein Hsp20 (InterPro:IPR002068), HSP20-like chaperone (InterPro:IPR008978); BEST Arabidopsis thaliana protein match is: heat shock protein 17.6A (TAIR:AT5G12030.1); Has 1807 Blast hits to 1807 proteins in 277 species: Archae - 0; Bacteria - 0; Metazoa - 736; Fungi - 347; Plants - 385; Viruses - 0; Other Eu…	chr5:3882236-3882938		10.9705	0.120659	-6.50655	0.0092	down-regulated under darkness		250296_at	-7.81994	3.48187	-9.08163
AT4G09350	CHLORORESPIRATORY REDUCTION J, CRRJ, DJC75, DNA J PROTEIN C75, NADH DEHYDROGENASE-LIKE COMPLEX T, NDHT	Chaperone DnaJ-domain superfamily protein; FUNCTIONS IN: heat shock protein binding; INVOLVED IN: protein folding; LOCATED IN: chloroplast; EXPRESSED IN: 21 plant structures; EXPRESSED DURING: 13 growth stages; CONTAINS InterPro DOMAIN/s: Molecular chaperone, heat shock protein, Hsp40, DnaJ (InterPro:IPR015609), Heat shock protein DnaJ, N-terminal (InterPro:IPR001623), Heat shock protein DnaJ, co…	chr4:5931250-5932152		41.3995	0.467569	-6.46829	0.0004	down-regulated under darkness		255088_at	-4.86536	-4.36248	-2.87162
AT3G56290		unknown protein; Has 39 Blast hits to 39 proteins in 15 species: Archae - 0; Bacteria - 0; Metazoa - 0; Fungi - 0; Plants - 39; Viruses - 0; Other Eukaryotes - 0 (source: NCBI BLink).	chr3:20878538-20879568		618.63	7.04595	-6.45614	5e-05	down-regulated under darkness		251727_at	-4.94674	-3.4033	-6.06738
AT4G16880		Leucine-rich repeat (LRR) family protein; BEST Arabidopsis thaliana protein match is: Disease resistance protein (TIR-NBS-LRR class) family (TAIR:AT4G16940.1); Has 2574 Blast hits to 2178 proteins in 46 species: Archae - 0; Bacteria - 11; Metazoa - 1; Fungi - 0; Plants - 2558; Viruses - 0; Other Eukaryotes - 4 (source: NCBI BLink).	chr4:9496184-9497313		12.3083	0.147594	-6.38185	0.0252	down-regulated under darkness		245450_at	-3.74758	-5.76746	-0.57948
AT3G44970		Cytochrome P450 superfamily protein; FUNCTIONS IN: electron carrier activity, monooxygenase activity, iron ion binding, oxygen binding, heme binding; LOCATED IN: endomembrane system; EXPRESSED IN: shoot apex, shoot, cotyledon, hypocotyl, leaf; CONTAINS InterPro DOMAIN/s: Cytochrome P450 (InterPro:IPR001128), Cytochrome P450, E-class, group IV (InterPro:IPR002403), Cytochrome P450, conserved site …	chr3:16432442-16434848		10.1113	0.122152	-6.37114	0.00885	down-regulated under darkness		252629_at	-0.413628	-0.102934	-0.394037
AT1G10370	ATGSTU17, EARLY-RESPONSIVE TO DEHYDRATION 9, ERD9, GLUTATHIONE S-TRANSFERASE 30, GLUTATHIONE S-TRANSFERASE 30B, GLUTATHIONE S-TRANSFERASE TAU 17, GLUTATHIONE S-TRANSFERASE U17, GST30, GST30B, GSTU17	Encodes GSTU17 (Glutathione S-Transferase U17). Functions as a negative component of stress-mediated signal transduction pathways in drought and salt stress responses.	chr1:3397080-3398358		183.143	2.24593	-6.34951	5e-05	down-regulated under darkness		264436_at	-4.26809	-3.00329	-4.4319
AT1G32900	GBSS1, GRANULE BOUND STARCH SYNTHASE 1	UDP-Glycosyltransferase superfamily protein; FUNCTIONS IN: protein binding, transferase activity, transferring glycosyl groups; INVOLVED IN: biosynthetic process, glucan biosynthetic process; LOCATED IN: chloroplast; EXPRESSED IN: 21 plant structures; EXPRESSED DURING: 13 growth stages; CONTAINS InterPro DOMAIN/s: Glycogen/starch synthases, ADP-glucose type (InterPro:IPR011835), Starch synthase, …	chr1:11920389-11923766		413.811	5.10514	-6.34088	5e-05	down-regulated under darkness		261191_at	-4.05134	-2.89528	-4.69215
AT5G42760		Leucine carboxyl methyltransferase; FUNCTIONS IN: methyltransferase activity; INVOLVED IN: biological_process unknown; LOCATED IN: cellular_component unknown; EXPRESSED IN: 21 plant structures; EXPRESSED DURING: 13 growth stages; CONTAINS InterPro DOMAIN/s: Conserved hypothetical protein CHP00027, methylltransferase (InterPro:IPR011610), Leucine carboxyl methyltransferase (InterPro:IPR007213).	chr5:17148807-17151681		24.8964	0.324143	-6.26316	0.0158	down-regulated under darkness		249191_at	-0.98572	-1.13901	-2.0843
AT3G09450		CONTAINS InterPro DOMAIN/s: Fusaric acid resistance protein, conserved region (InterPro:IPR006726); BEST Arabidopsis thaliana protein match is: unknown protein (TAIR:AT2G28780.1); Has 503 Blast hits to 494 proteins in 215 species: Archae - 0; Bacteria - 423; Metazoa - 0; Fungi - 0; Plants - 65; Viruses - 0; Other Eukaryotes - 15 (source: NCBI BLink).	chr3:2907547-2910091		5.28459	0.0701084	-6.23606	0.01295	down-regulated under darkness		No match
AT2G23000	SCPL10, SERINE CARBOXYPEPTIDASE-LIKE 10	serine carboxypeptidase-like 10 (scpl10); FUNCTIONS IN: serine-type carboxypeptidase activity; INVOLVED IN: proteolysis; LOCATED IN: endomembrane system; CONTAINS InterPro DOMAIN/s: Peptidase S10, serine carboxypeptidase (InterPro:IPR001563); BEST Arabidopsis thaliana protein match is: serine carboxypeptidase-like 9 (TAIR:AT2G23010.1); Has 3984 Blast hits to 3884 proteins in 449 species: Archae -…	chr2:9792211-9795863		14.2028	0.191548	-6.21233	0.0048	down-regulated under darkness		267256_s_at	-2.28658	-4.15606	-4.17676
AT1G19150	LHCA2*1, LHCA6, PHOTOSYSTEM I LIGHT HARVESTING COMPLEX GENE 6	PSI type II chlorophyll a/b-binding protein (Lhca2*1) mRNA,	chr1:6612748-6613972		97.4385	1.31472	-6.21166	5e-05	down-regulated under darkness		256015_at	-4.62037	-5.63418	-6.29335
AT5G54270	LHCB3, LHCB3*1, LIGHT-HARVESTING CHLOROPHYLL B-BINDING PROTEIN 3	Lhcb3 protein is a component of the main light harvesting chlorophyll a/b-protein complex of Photosystem II (LHC II).	chr5:22038272-22046298		5724.28	80.3786	-6.15414	5e-05	down-regulated under darkness		248151_at	-1.97943	-2.86781	-4.97951
AT1G32080	ATLRGB, LRGB	Encodes a plant LrgAB/CidAB protein localized to the chloroplast envelope that is involved in chloroplast development, carbon partitioning and leaf senescence. The gene may have evolved from gene fusion of bacterial lrgA and lrgB.	chr1:11537341-11539800		142.048	2.01841	-6.13702	5e-05	down-regulated under darkness		255719_at	-3.62673	-5.44917	-5.38026
AT2G26010	PDF1.3, PLANT DEFENSIN 1.3	Predicted to encode a PR (pathogenesis-related) protein. Belongs to the plant defensin (PDF) family with the following members: At1g75830/PDF1.1, At5g44420/PDF1.2a, At2g26020/PDF1.2b, At5g44430/PDF1.2c, At2g26010/PDF1.3, At1g19610/PDF1.4, At1g55010/PDF1.5, At2g02120/PDF2.1, At2g02100/PDF2.2, At2g02130/PDF2.3, At1g61070/PDF2.4, At5g63660/PDF2.5, At2g02140/PDF2.6, At5g38330/PDF3.1 and At4g30070/PDF…	chr2:11087347-11087944		36.6585	0.52582	-6.12344	0.01845	down-regulated under darkness		No match
AT1G01520	ALTERED SEED GERMINATION 4, ASG4	Homeodomain-like superfamily protein; CONTAINS InterPro DOMAIN/s: SANT, DNA-binding (InterPro:IPR001005), Homeodomain-like (InterPro:IPR009057), Myb, DNA-binding (InterPro:IPR014778), Myb-like DNA-binding domain, SHAQKYF class (InterPro:IPR006447), HTH transcriptional regulator, Myb-type, DNA-binding (InterPro:IPR017930); BEST Arabidopsis thaliana protein match is: Homeodomain-like superfamily pr…	chr1:190595-192139		15.267	0.22904	-6.05868	0.0103	down-regulated under darkness		259432_at	-0.832039	-0.4642	-2.05094
AT1G42970	GAPB, GLYCERALDEHYDE-3-PHOSPHATE DEHYDROGENASE B SUBUNIT	Encodes chloroplast localized glyceraldehyde-3-phosphate dehydrogenase that can use both NADH and NADPH to reduce 1,3-diphosphate glycerate. It forms A2B2 heterotetramers with GapA forms of the GADPH enzyme. These complexes are active in the light under reducing conditions, but show reduced NADPH-dependent activity in response to oxidized thioredoxins and increased NAD(H)/NADP(H) ratios due to th…	chr1:16127380-16129843		1537.49	23.1186	-6.05538	5e-05	down-regulated under darkness		259625_at	-3.80125	-4.57738	-6.72959
AT1G26761		Arabinanase/levansucrase/invertase; FUNCTIONS IN: molecular_function unknown; INVOLVED IN: biological_process unknown; LOCATED IN: chloroplast; Has 30201 Blast hits to 17322 proteins in 780 species: Archae - 12; Bacteria - 1396; Metazoa - 17338; Fungi - 3422; Plants - 5037; Viruses - 0; Other Eukaryotes - 2996 (source: NCBI BLink).	chr1:9250223-9251644		26.5785	0.402506	-6.0451	0.0005	down-regulated under darkness		No match
AT5G17220	ARABIDOPSIS THALIANA GLUTATHIONE S-TRANSFERASE PHI 12, ATGSTF12, GLUTATHIONE S-TRANSFERASE 26, GLUTATHIONE S-TRANSFERASE PHI 12, GST26, GSTF12, TRANSPARENT TESTA 19, TT19	Encodes glutathione transferase belonging to the phi class of GSTs. Naming convention according to Wagner et al. (2002). Mutants display no pigments on leaves and stems. Likely to function as a carrier to transport anthocyanin from the cytosol to tonoplasts.	chr5:5658459-5659386		17.4731	0.28086	-5.95914	0.00735	down-regulated under darkness		250083_at	-1.23885	-2.75899	-0.774708
AT1G65060	4-COUMARATE:COA LIGASE 3, 4CL3	encodes an isoform of 4-coumarate:CoA ligase (4CL), which is involved in the last step of the general phenylpropanoid pathway. mRNA levels are not induced in response to wounding or to fungal infection by P. parasitica. mRNA is expressed in flowers, to a lesser degree in mature leaves and siliques and marginally in seedling roots and bolting stems of mature plants. The catalytic efficiency was in…	chr1:24167201-24171502		26.2782	0.424384	-5.95235	5e-05	down-regulated under darkness		261907_at	-3.72536	-4.30969	-3.67349
AT2G39030	N-ACETYLTRANSFERASE ACTIVITY 1, NATA1	Encodes a protein that acts as an ornithine N-delta-acetyltransferase, leading to the formation of N-delta-actetylornithine. This compound is likely used in plant defense and levels of it are increased in Arabidopsis plants in response to MeJA and ABA.	chr2:16298226-16299202		7.38973	0.124144	-5.89544	0.0261	down-regulated under darkness		266142_at	-1.00854	0.904416	2.97463
AT5G08640	ATFLS1, FLAVONOL SYNTHASE, FLAVONOL SYNTHASE 1, FLS, FLS1	Encodes a flavonol synthase that catalyzes formation of flavonols from dihydroflavonols. Co-expressed with CHI and CHS (qRT-PCR).	chr5:2803956-2805606		39.0067	0.656123	-5.89361	5e-05	down-regulated under darkness		250533_at	-4.49643	-1.7321	-5.2098
AT3G59400	GENOMES UNCOUPLED 4, GUN4	GUN, genomes uncoupled, is necessary for coupling the expression of some nuclear genes to the functional state of the chloroplast. Binds to the magnesium chelatase complex and promotes formation of the substrate,a tetrapyrrole signaling molecule. Porphyrin-binding protein that enhances the activity of Mg-chelatase. Although required for chlorophyll accumulation under normal growth conditions, GUN…	chr3:21948716-21949710		720.429	12.5136	-5.84728	5e-05	down-regulated under darkness		251519_at	-2.24105	-4.41054	-6.6704
AT4G33010	ATGLDP1, GLDP1, GLYCINE DECARBOXYLASE P-PROTEIN 1	glycine decarboxylase P-protein 1 (GLDP1); FUNCTIONS IN: glycine dehydrogenase (decarboxylating) activity, protein binding; INVOLVED IN: glycine catabolic process, response to cadmium ion, glycine decarboxylation via glycine cleavage system; LOCATED IN: mitochondrion, apoplast, glycine cleavage complex, chloroplast, chloroplast envelope; EXPRESSED IN: 31 plant structures; EXPRESSED DURING: 16 gro…	chr4:15926669-15931332		745.771	13.0369	-5.83806	5e-05	down-regulated under darkness		253387_at	-2.94968	-4.07467	-4.28676
AT1G66100		Predicted to encode a PR (pathogenesis-related) protein. Belongs to the plant thionin (PR-13) family with the following members: At1g66100, At5g36910, At1g72260, At2g15010, At1g12663, At1g12660.	chr1:24605670-24606537		177.056	3.14291	-5.81596	5e-05	down-regulated under darkness		256527_at	-1.90026	-2.96714	-6.11276
AT2G35660	CTF2A	Encodes a member of a novel gene family with homology to known proteins involved in hydroxylation and oxidation of an aromatic ring.	chr2:14988446-14990935		21.7377	0.387927	-5.80827	0.0069	down-regulated under darkness		266615_s_at	-1.78474	0.408963	-1.86364
AT2G39730	RCA, RUBISCO ACTIVASE	Rubisco activase, a nuclear-encoded chloroplast protein that consists of two isoforms arising from alternative splicing in most plants. Required for the light activation of rubisco. Involved in jasmonate-induced leaf senescence.	chr2:16570745-16573548		5754.21	103.948	-5.79068	0.0035	down-regulated under darkness		245061_at	-1.23376	-3.34841	-2.0111
AT3G28070	UMAMIT46, USUALLY MULTIPLE ACIDS MOVE IN AND OUT TRANSPORTERS 46	nodulin MtN21-like transporter family protein	chr3:10447921-10451034		24.2578	0.439206	-5.7874	5e-05	down-regulated under darkness		No match
AT5G54610	ANK, ANKYRIN, BDA1, BIAN DA 2 (BECOMING BIG IN CHINESE)	Induced in response to Salicylic acid. Belongs to the ankyrin repeat protein family.	chr5:22184778-22186525		6.77137	0.123075	-5.78184	0.01325	down-regulated under darkness		248169_at	-1.43245	-1.15822	-2.63132
AT2G36145		unknown protein; FUNCTIONS IN: molecular_function unknown; INVOLVED IN: biological_process unknown; LOCATED IN: chloroplast thylakoid membrane, chloroplast stroma, chloroplast; EXPRESSED IN: 19 plant structures; EXPRESSED DURING: 13 growth stages; Has 49 Blast hits to 49 proteins in 17 species: Archae - 0; Bacteria - 0; Metazoa - 0; Fungi - 0; Plants - 49; Viruses - 0; Other Eukaryotes - 0 (sourc…	chr2:15168540-15169514		56.1434	1.0694	-5.71424	5e-05	down-regulated under darkness		263287_at	-5.39118	-6.79869	-6.45604
AT1G65490		unknown protein; FUNCTIONS IN: molecular_function unknown; INVOLVED IN: biological_process unknown; LOCATED IN: endomembrane system; EXPRESSED IN: 22 plant structures; EXPRESSED DURING: 13 growth stages; BEST Arabidopsis thaliana protein match is: unknown protein (TAIR:AT1G65486.1); Has 23 Blast hits to 23 proteins in 2 species: Archae - 0; Bacteria - 0; Metazoa - 0; Fungi - 0; Plants - 23; Virus…	chr1:24354770-24355351		200.781	3.89707	-5.68708	5e-05	down-regulated under darkness		264636_at	-5.02065	-3.02866	-5.32562
AT1G56650	ATMYB75, MYB DOMAIN PROTEIN 75, MYB75, MYELOBLASTOSIS PROTEIN 75, PAP1, PRODUCTION OF ANTHOCYANIN PIGMENT 1, SIAA1, SUC-INDUCED ANTHOCYANIN ACCUMULATION 1	Encodes a putative MYB domain containing transcription factor involved in anthocyanin metabolism and radical scavenging. Essential for the sucrose-mediated expression of the dihydroflavonol reductase gene. Auxin and ethylene responsiveness of PAP1 transcription is lost in myb12 mutants.	chr1:21233594-21235137		25.7185	0.514879	-5.64243	0.00145	down-regulated under darkness		245628_at	-1.36139	-3.40475	0.236286
AT2G34620		Mitochondrial transcription termination factor family protein; CONTAINS InterPro DOMAIN/s: Mitochodrial transcription termination factor-related (InterPro:IPR003690); BEST Arabidopsis thaliana protein match is: Mitochondrial transcription termination factor family protein (TAIR:AT2G03050.1); Has 1033 Blast hits to 730 proteins in 67 species: Archae - 0; Bacteria - 0; Metazoa - 21; Fungi - 0; Plan…	chr2:14577173-14578288		76.2738	1.5365	-5.63347	5e-05	down-regulated under darkness		266899_at	-2.95498	-3.91992	-4.9771
AT3G44450		unknown protein; BEST Arabidopsis thaliana protein match is: unknown protein (TAIR:AT3G52740.1); Has 63 Blast hits to 63 proteins in 12 species: Archae - 0; Bacteria - 0; Metazoa - 0; Fungi - 0; Plants - 63; Viruses - 0; Other Eukaryotes - 0 (source: NCBI BLink).	chr3:16074095-16074678		50.7793	1.06926	-5.56955	0.0001	down-regulated under darkness		252661_at	-2.33491	-4.02433	-4.33491
AT3G46780	PLASTID TRANSCRIPTIONALLY ACTIVE 16, PTAC16	plastid transcriptionally active 16 (PTAC16); FUNCTIONS IN: binding, catalytic activity; INVOLVED IN: metabolic process; LOCATED IN: in 6 components; EXPRESSED IN: 21 plant structures; EXPRESSED DURING: 14 growth stages; CONTAINS InterPro DOMAIN/s: NAD(P)-binding domain (InterPro:IPR016040), NmrA-like (InterPro:IPR008030); BEST Arabidopsis thaliana protein match is: NAD(P)-binding Rossmann-fold s…	chr3:17228672-17231201		240.192	5.12215	-5.5513	5e-05	down-regulated under darkness		252441_at	-1.80912	-4.95435	-5.37667
AT1G76960		unknown protein; FUNCTIONS IN: molecular_function unknown; INVOLVED IN: biological_process unknown; LOCATED IN: endomembrane system; EXPRESSED IN: 9 plant structures; EXPRESSED DURING: 8 growth stages; Has 8 Blast hits to 8 proteins in 2 species: Archae - 0; Bacteria - 0; Metazoa - 0; Fungi - 0; Plants - 8; Viruses - 0; Other Eukaryotes - 0 (source: NCBI BLink).	chr1:28920456-28920956		51.4304	1.13731	-5.49892	0.0014	down-regulated under darkness		264958_at	-0.621488	-4.11014	-0.782769
AT3G52740		unknown protein; BEST Arabidopsis thaliana protein match is: unknown protein (TAIR:AT3G44450.1); Has 65 Blast hits to 65 proteins in 13 species: Archae - 0; Bacteria - 0; Metazoa - 0; Fungi - 0; Plants - 65; Viruses - 0; Other Eukaryotes - 0 (source: NCBI BLink).	chr3:19546373-19546964		48.9715	1.09577	-5.48192	0.00095	down-regulated under darkness		252010_at	-3.85901	-1.71115	-1.9918
AT4G15248	B-BOX DOMAIN PROTEIN 30, BBX30	B-box type zinc finger family protein; FUNCTIONS IN: zinc ion binding; INVOLVED IN: biological_process unknown; LOCATED IN: intracellular; CONTAINS InterPro DOMAIN/s: Zinc finger, B-box (InterPro:IPR000315); BEST Arabidopsis thaliana protein match is: B-box type zinc finger family protein (TAIR:AT3G21890.1); Has 35333 Blast hits to 34131 proteins in 2444 species: Archae - 798; Bacteria - 22429; M…	chr4:8708847-8709373		27.444	0.629577	-5.44597	0.004	down-regulated under darkness		No match
AT5G21430	CHLORORESPIRATORY REDUCTION L, CRRL, NADH DEHYDROGENASE-LIKE COMPLEX U, NDHU	Chaperone DnaJ-domain superfamily protein; FUNCTIONS IN: heat shock protein binding; LOCATED IN: chloroplast thylakoid membrane, chloroplast; CONTAINS InterPro DOMAIN/s: Molecular chaperone, heat shock protein, Hsp40, DnaJ (InterPro:IPR015609), Heat shock protein DnaJ, N-terminal (InterPro:IPR001623); Has 75 Blast hits to 75 proteins in 29 species: Archae - 0; Bacteria - 23; Metazoa - 6; Fungi - …	chr5:7222225-7223621		81.5076	1.87928	-5.43868	5e-05	down-regulated under darkness		No match
AT1G15980	NAD(P)H DEHYDROGENASE SUBUNIT 48, NDF1, NDH-DEPENDENT CYCLIC ELECTRON FLOW 1, NDH48, PHOTOSYNTHETIC NDH SUBCOMPLEX B 1, PNSB1	encodes a novel subunit of the chloroplast NAD(P)H dehydrogenase complex, involved in cyclic electron flow around photosystem I to produce ATP.	chr1:5489297-5493772		99.4178	2.35733	-5.39828	5e-05	down-regulated under darkness		261788_at	-4.65301	-5.10452	-5.51923
AT4G32770	ATSDX1, SUCROSE EXPORT DEFECTIVE 1, VITAMIN E DEFICIENT 1, VTE1	Tocopherol cyclase involved in tocopherol (vitamin E)synthesis. VTE1 over-expressing plants have increased tocopherol indicating VTE1 is a major limiting factor in tocopherol synthesis. Mutants defective in this gene accumulate high amounts of zeaxanthin in conditions of high light or low temperature. Plays a role in the adaptation to low temperature stress, notably phloem loading.	chr4:15804913-15807982		46.6232	1.1525	-5.3382	5e-05	down-regulated under darkness		253394_at	-2.02237	-3.21373	-1.87589
AT2G39470	PHOTOSYNTHETIC NDH SUBCOMPLEX L 1, PNSL1, PPL2, PSBP-LIKE PROTEIN 2	PsbP-like protein 2 (PPL2); FUNCTIONS IN: calcium ion binding; INVOLVED IN: photosynthesis; LOCATED IN: in 6 components; EXPRESSED IN: 21 plant structures; EXPRESSED DURING: 14 growth stages; CONTAINS InterPro DOMAIN/s: Photosystem II oxygen evolving complex protein PsbP (InterPro:IPR002683), Mog1/PsbP/DUF1795, alpha/beta/alpha sandwich (InterPro:IPR016124), Mog1/PsbP, alpha/beta/alpha sandwich (…	chr2:16476215-16485039		128.15	3.21696	-5.31599	0.01255	down-regulated under darkness		266979_at	-3.05757	-4.58897	-5.72845
AT1G60590		Pectin lyase-like superfamily protein; FUNCTIONS IN: polygalacturonase activity; INVOLVED IN: carbohydrate metabolic process; EXPRESSED IN: 20 plant structures; EXPRESSED DURING: 10 growth stages; CONTAINS InterPro DOMAIN/s: Pectin lyase fold/virulence factor (InterPro:IPR011050), Pectin lyase fold (InterPro:IPR012334), Glycoside hydrolase, family 28 (InterPro:IPR000743), Parallel beta-helix repe…	chr1:22314169-22316970		20.1761	0.509857	-5.30641	5e-05	down-regulated under darkness		264931_at	-2.55534	-3.25638	-2.82119
AT3G16250	NDF4, NDH-DEPENDENT CYCLIC ELECTRON FLOW 1, PHOTOSYNTHETIC NDH SUBCOMPLEX B 3, PNSB3	encodes a novel subunit of the chloroplast NAD(P)H dehydrogenase complex, involved in cyclic electron flow around photosystem I to produce ATP. Contains a 4Fe-4S cluster.	chr3:5505403-5508414		31.1298	0.789747	-5.30076	0.01305	down-regulated under darkness		258055_at	-3.55374	-4.45886	-4.80092
AT1G64780	AMMONIUM TRANSPORTER 1;2, AMT1;2, ATAMT1;2	encodes an ammonium transporter protein believed to act as a high affinity transporter. It is expressed in the root, primarily in endodermal and cortical cells, and contributes to ammonium uptake in the root.	chr1:24060769-24062630		147.112	3.75831	-5.29069	0.00015	down-regulated under darkness		262883_at	-4.68783	-2.34062	-3.62087
AT1G21500		unknown protein; Has 29 Blast hits to 29 proteins in 12 species: Archae - 0; Bacteria - 0; Metazoa - 0; Fungi - 2; Plants - 27; Viruses - 0; Other Eukaryotes - 0 (source: NCBI BLink).	chr1:7529881-7531025		465.121	11.9538	-5.28206	5e-05	down-regulated under darkness		260877_at	-2.22888	-4.84619	-7.97304
AT1G24147		unknown protein; FUNCTIONS IN: molecular_function unknown; INVOLVED IN: biological_process unknown; LOCATED IN: endomembrane system; BEST Arabidopsis thaliana protein match is: unknown protein (TAIR:AT1G24148.1); Has 4 Blast hits to 4 proteins in 2 species: Archae - 0; Bacteria - 0; Metazoa - 0; Fungi - 0; Plants - 4; Viruses - 0; Other Eukaryotes - 0 (source: NCBI BLink).	chr1:8542445-8543474		35.5678	0.929155	-5.25851	5e-05	down-regulated under darkness		No match
AT3G21150	ATBBX32, B-BOX DOMAIN PROTEIN 32, BBX32, EIP6, EMF1-INTERACTING PROTEIN 1	Encodes a protein with a B-box domain predicted to act as a transcription factor. Expression of the BBX32 gene is affected by monochromatic red light.	chr3:7412635-7413539		27.2307	0.732336	-5.21659	0.00135	down-regulated under darkness		No match
AT3G61220	SDR1, SHORT-CHAIN DEHYDROGENASE/REDUCTASE 1	CytADR/SDR1 is an aldehyde reductase that catalyzes the reduction of the aldehyde carbonyl groups on alpha,beta-unsaturated aldehydes with more than 5 carbons in vitro. It can also act on menthone and neomenthol in vitro, but these do not represent likely endogenous activities of this enzyme in planta. GFP-tagged CytADR appears to localize to the cytosol where it likely plays a role in detoxifyin…	chr3:22662952-22665597		71.8651	1.9832	-5.17939	5e-05	down-regulated under darkness		251309_at	-3.38139	-3.649	-4.96888
AT5G56850		unknown protein; EXPRESSED IN: 21 plant structures; EXPRESSED DURING: 13 growth stages; Has 35333 Blast hits to 34131 proteins in 2444 species: Archae - 798; Bacteria - 22429; Metazoa - 974; Fungi - 991; Plants - 531; Viruses - 0; Other Eukaryotes - 9610 (source: NCBI BLink).	chr5:22985192-22988013		29.1215	0.805083	-5.17681	5e-05	down-regulated under darkness		247977_at	-2.76225	-2.31226	-4.11605
AT3G22840	EARLY LIGHT-INDUCABLE PROTEIN, ELIP, ELIP1	Encodes an early light-inducible protein.	chr3:8084446-8085560		153.838	4.27404	-5.16967	5e-05	down-regulated under darkness		258321_at	-0.641569	-0.789162	-0.992132
AT1G62630		Disease resistance protein (CC-NBS-LRR class) family; FUNCTIONS IN: ATP binding; INVOLVED IN: N-terminal protein myristoylation, defense response; LOCATED IN: cellular_component unknown; CONTAINS InterPro DOMAIN/s: NB-ARC (InterPro:IPR002182), Disease resistance protein (InterPro:IPR000767); BEST Arabidopsis thaliana protein match is: Disease resistance protein (CC-NBS-LRR class) family (TAIR:AT1…	chr1:23185911-23188593		4.79851	0.134749	-5.15424	5e-05	down-regulated under darkness		No match
AT3G10060		FKBP-like peptidyl-prolyl cis-trans isomerase family protein; FUNCTIONS IN: FK506 binding, peptidyl-prolyl cis-trans isomerase activity; INVOLVED IN: protein folding; LOCATED IN: thylakoid, chloroplast thylakoid membrane, chloroplast thylakoid lumen, chloroplast; EXPRESSED IN: 21 plant structures; EXPRESSED DURING: 14 growth stages; CONTAINS InterPro DOMAIN/s: Peptidyl-prolyl cis-trans isomerase,…	chr3:3102156-3106815		87.9636	2.47037	-5.15411	0.02175	down-regulated under darkness		258929_at	-2.83235	-4.05907	-5.5446
AT5G23060	CALCIUM SENSING RECEPTOR, CAS	Encodes a chloroplast-localized protein that modulates cytoplasmic Ca2+ concentration and is crucial for proper stomatal regulation in response to elevations of external Ca2+. Phosphorylation of this protein is dependent on calcium.	chr5:7736589-7738535		731.541	20.6063	-5.14978	0.00015	down-regulated under darkness		249876_at	-3.86781	-5.37403	-6.76857
AT4G12830		alpha/beta-Hydrolases superfamily protein; FUNCTIONS IN: hydrolase activity, catalytic activity; LOCATED IN: chloroplast; EXPRESSED IN: 15 plant structures; EXPRESSED DURING: 9 growth stages; CONTAINS InterPro DOMAIN/s: Epoxide hydrolase-like (InterPro:IPR000639), Alpha/beta hydrolase fold-1 (InterPro:IPR000073); BEST Arabidopsis thaliana protein match is: alpha/beta-Hydrolases superfamily protei…	chr4:7531140-7536263		26.2827	0.741365	-5.14778	0.0075	down-regulated under darkness		254783_at	-5.28911	-1.68416	-3.12269
AT5G58260	NADH DEHYDROGENASE-LIKE COMPLEX N, NDHN	Encodes subunit NDH-N of NAD(P)H:plastoquinone dehydrogenase complex (Ndh complex) present in the thylakoid membrane of chloroplasts. This subunit is thought to be required for Ndh complex assembly.	chr5:23560875-23561944		78.7703	2.25162	-5.12862	5e-05	down-regulated under darkness		247816_at	-3.32164	-4.14159	-5.10887
AT5G62210		Embryo-specific protein 3, (ATS3); CONTAINS InterPro DOMAIN/s: Lipase/lipooxygenase, PLAT/LH2 (InterPro:IPR008976), Embryo-specific 3 (InterPro:IPR010417); BEST Arabidopsis thaliana protein match is: seed gene 3 (TAIR:AT5G07190.1); Has 13635 Blast hits to 5538 proteins in 466 species: Archae - 12; Bacteria - 1109; Metazoa - 3835; Fungi - 1100; Plants - 4139; Viruses - 1069; Other Eukaryotes - 237…	chr5:24986326-24987489		12.4229	0.364932	-5.08923	0.00045	down-regulated under darkness		247463_at	-1.96384	-0.399931	-0.580393
AT5G44420	LCR77, LOW-MOLECULAR-WEIGHT CYSTEINE-RICH 77, PDF1.2, PDF1.2A, PLANT DEFENSIN 1.2, PLANT DEFENSIN 1.2A	Encodes an ethylene- and jasmonate-responsive plant defensin. mRNA levels are not responsive to salicylic acid treatment; although jasmonate and salicylic acid can act synergistically to enhance the expression of this gene. Belongs to the plant defensin (PDF) family with the following members: At1g75830/PDF1.1, At5g44420/PDF1.2a, At2g26020/PDF1.2b, At5g44430/PDF1.2c, At2g26010/PDF1.3, At1g19610/P…	chr5:17907068-17907598		28.1053	0.827969	-5.08512	0.0032	down-regulated under darkness		249052_at	0.93758	-2.59965	0.100205
AT1G09340	CHLOROPLAST RNA BINDING, CHLOROPLAST STEM-LOOP BINDING PROTEIN OF 41 KDA, CRB, CSP41B, HETEROGLYCAN-INTERACTING PROTEIN 1.3, HIP1.3	Encodes CHLOROPLAST RNA BINDING (CRB), a putative RNA-binding protein. CRB is important for the proper functioning of the chloroplast. Mutations in CRB also affects the circadian system, altering the expression of both oscillator and output genes.	chr1:3015327-3018234		434.072	13.1108	-5.04911	5e-05	down-regulated under darkness		263676_at	-3.164	-4.75561	-4.49384
AT3G55800	SBPASE, SEDOHEPTULOSE-BISPHOSPHATASE	Encodes the chloroplast enzyme sedoheptulose-1,7-bisphosphatase (SBPase), involved in the carbon reduction of the Calvin cycle. Increase in SBPase activity in transgenic lines accumulate up to 50% more sucrose and starch than wild-type.	chr3:20709385-20711640		516.171	15.7325	-5.03603	0.00025	down-regulated under darkness		251762_at	-3.3272	-4.78737	-5.7821
AT5G24120	ATSIG5, SIGMA FACTOR 5	Encodes a specialized sigma factor that functions in regulation of plastid genes and is responsible for the light-dependent transcription at the psbD LRP. Activation of SIG5 is dependent upon blue light and mediated by cryptochromes.	chr5:8157550-8160229		103.157	3.18846	-5.01584	5e-05	down-regulated under darkness		249769_at	-3.51323	-1.93078	-3.19772
AT4G15440	CYP74B2, HPL1, HYDROPEROXIDE LYASE 1	Encodes a hydroperoxide lyase. Also a member of the CYP74B cytochrome p450 family. In the ecotype Columbia (Col) the gene contains a 10-nucleotide deletion in its first exon that causes it to code for a truncated protein that results in a non-functional hydroperoxide lyase.	chr4:8835494-8838676		3.6705	0.113965	-5.00931	0.0026	down-regulated under darkness		245253_at	0.0662658	-3.70775	-2.74152
AT3G53830		Regulator of chromosome condensation (RCC1) family protein; CONTAINS InterPro DOMAIN/s: Regulator of chromosome condensation/beta-lactamase-inhibitor protein II (InterPro:IPR009091), Regulator of chromosome condensation, RCC1 (InterPro:IPR000408); BEST Arabidopsis thaliana protein match is: Regulator of chromosome condensation (RCC1) family protein (TAIR:AT3G55580.1); Has 18457 Blast hits to 6075…	chr3:19940813-19943799		18.6868	0.586947	-4.99265	5e-05	down-regulated under darkness		No match
AT5G48570	ATFKBP65, FKBP65, ROF2	Encodes one of the 36 carboxylate clamp (CC)-tetratricopeptide repeat (TPR) proteins (Prasad 2010, Pubmed ID: 20856808) with potential to interact with Hsp90/Hsp70 as co-chaperones.	chr5:19690541-19693845		21.9577	0.691683	-4.98847	5e-05	down-regulated under darkness		248657_at	-7.58939	1.07792	-8.25503
AT3G21670	ATNPF6.4, NPF6.4, NRT1/ PTR FAMILY 6.4	Major facilitator superfamily protein; FUNCTIONS IN: transporter activity; INVOLVED IN: oligopeptide transport; LOCATED IN: membrane; EXPRESSED IN: 21 plant structures; EXPRESSED DURING: 13 growth stages; CONTAINS InterPro DOMAIN/s: Oligopeptide transporter (InterPro:IPR000109), Major facilitator superfamily, general substrate transporter (InterPro:IPR016196); BEST Arabidopsis thaliana protein ma…	chr3:7626756-7629151		139.446	4.49488	-4.95528	5e-05	down-regulated under darkness		258181_at	0.0758649	-1.28728	-0.996422
AT4G37930	SERINE HYDROXYMETHYLTRANSFERASE 1, SERINE TRANSHYDROXYMETHYLTRANSFERASE, SERINE TRANSHYDROXYMETHYLTRANSFERASE 1, SHM1, SHMT1, STM	Encodes a protein with mitochondrial serine hydroxymethyltransferase activity, which functions in the photorespiratory pathway, catalyzes the conversion of serine and tetrahydrofolate to glycine and 5,10-methylene tetrahydrofolate. Involved in controlling cell damage caused by abiotic stress, such as high light and salt and the hypersensitive defense response of plants.	chr4:17831730-17834927		586.638	18.9152	-4.95485	0.0001	down-regulated under darkness		253009_at	-2.17882	-3.55975	-3.62902
AT2G04790		unknown protein; Has 35333 Blast hits to 34131 proteins in 2444 species: Archae - 798; Bacteria - 22429; Metazoa - 974; Fungi - 991; Plants - 531; Viruses - 0; Other Eukaryotes - 9610 (source: NCBI BLink).	chr2:1679515-1680543		27.478	0.913004	-4.91151	5e-05	down-regulated under darkness		263674_at	-3.52188	-3.69434	-5.43726
AT5G35480		unknown protein; Has 1807 Blast hits to 1807 proteins in 277 species: Archae - 0; Bacteria - 0; Metazoa - 736; Fungi - 347; Plants - 385; Viruses - 0; Other Eukaryotes - 339 (source: NCBI BLink).	chr5:13689203-13689558		61.7639	2.05248	-4.91133	0.00065	down-regulated under darkness		249726_at	-2.09376	-4.43904	-3.48025
AT4G05110	ATENT6, ENT6, EQUILIBRATIVE NUCLEOSIDE TRANSPORTER 6	equilibrative nucleoside transporter 6 (ENT6); FUNCTIONS IN: nucleoside transmembrane transporter activity; INVOLVED IN: transport; LOCATED IN: plasma membrane; CONTAINS InterPro DOMAIN/s: Delayed-early response protein/equilibrative nucleoside transporter (InterPro:IPR002259); BEST Arabidopsis thaliana protein match is: Major facilitator superfamily protein (TAIR:AT4G05120.1); Has 30201 Blast hi…	chr4:2626404-2628830		2.08117	0.0704506	-4.88464	0.02605	down-regulated under darkness		No match
AT5G09672	CONSERVED PEPTIDE UPSTREAM OPEN READING FRAME 21, CPUORF21	Upstream open reading frames (uORFs) are small open reading frames found in the 5' UTR of a mature mRNA, and can potentially mediate translational regulation of the largest, or major, ORF (mORF). CPuORF21 represents a conserved upstream opening reading frame relative to major ORF AT5G09670.1	chr5:2995909-2998932		8.51724	0.288399	-4.88425	0.04575	down-regulated under darkness		250486_at	0.0370302	-0.26824	-0.395579
AT4G14400	ACCELERATED CELL DEATH 6, ACD6	encodes a novel protein with putative ankyrin and transmembrane regions. It is a member of one of the largest uncharacterized gene families in higher plants. The gene is involved in resistance to Pseudomonas syringae.	chr4:8294445-8298602		32.4032	1.10702	-4.87138	5e-05	down-regulated under darkness		245265_at	-3.75043	-2.76674	-4.29734
AT1G12370	PHOTOLYASE 1, PHR1, UV RESISTANCE 2, UVR2	encodes an amino acid sequence with significant homology to the recently characterized type II photolyases. The uvr2-1 mutant is unable to remove CPDs in vivo, and plant extracts lack detectable photolyase activity , is sensitive to UV-B and is an allele	chr1:4200875-4208951		9.85214	0.338604	-4.86276	0.00815	down-regulated under darkness		259537_at	-6.77972	-3.68297	-2.29725
AT3G54050	HCEF1, HIGH CYCLIC ELECTRON FLOW 1	Encodes a chloroplastic fructose 1,6-bisphosphate phosphatase. also known as HCEF1 (High Cyclic Electron Flow 1). hcef1 mutants have constitutively elevated electron flow (CEFI) and plants with antisense suppression of this enzyme have higher levels of net leaf photosynthesis and increased sucrose biosynthesis.	chr3:20016891-20020926		413.52	14.2541	-4.85851	5e-05	down-regulated under darkness		251885_at	-2.54737	-3.24686	-3.50015
AT1G12570		Glucose-methanol-choline (GMC) oxidoreductase family protein; FUNCTIONS IN: aldehyde-lyase activity, oxidoreductase activity, acting on CH-OH group of donors, FAD binding; INVOLVED IN: alcohol metabolic process; LOCATED IN: endomembrane system; EXPRESSED IN: 17 plant structures; EXPRESSED DURING: 9 growth stages; CONTAINS InterPro DOMAIN/s: Glucose-methanol-choline oxidoreductase, N-terminal (Int…	chr1:4277992-4280862		2.23921	0.0780341	-4.84274	0.00675	down-regulated under darkness		259526_at	-0.663597	0.17056	0.91012
AT4G28660	PHOTOSYSTEM II REACTION CENTER PSB28 PROTEIN, PSB28	Similar to PsbW subunit of photosystem II.	chr4:14149879-14151104		287.421	10.0751	-4.8343	5e-05	down-regulated under darkness		253790_at	-3.87171	-4.38085	-5.49729
AT1G30380	PHOTOSYSTEM I SUBUNIT K, PSAK	Encodes subunit K of photosystem I reaction center.	chr1:10722196-10723247		2072.39	72.6752	-4.83369	0.00015	down-regulated under darkness		256309_at	-1.72357	-3.21926	-4.94083
AT5G48880	3-KETO-ACYL-COENZYME A THIOLASE 5, KAT5, PEROXISOMAL 3-KETO-ACYL-COA THIOLASE 2, PEROXISOMAL-3-KETO-ACYL-COA THIOLASE 1, PKT1, PKT2	Encodes a peroxisomal 3-keto-acyl-CoA thiolase 2 precursor. EC2.3.1.16 thiolases. AT5G48880.1 is named PKT1 and AT5G48880.2 is named PKT2.	chr5:19813345-19817897		27.2444	0.976888	-4.80162	0.04775	down-regulated under darkness		248625_at	-1.89839	-2.58027	-2.51869
AT5G27290		unknown protein; LOCATED IN: chloroplast; EXPRESSED IN: 22 plant structures; EXPRESSED DURING: 13 growth stages; BEST Arabidopsis thaliana protein match is: unknown protein (TAIR:AT1G54680.3); Has 30201 Blast hits to 17322 proteins in 780 species: Archae - 12; Bacteria - 1396; Metazoa - 17338; Fungi - 3422; Plants - 5037; Viruses - 0; Other Eukaryotes - 2996 (source: NCBI BLink).	chr5:9617485-9620533		13.1073	0.472009	-4.79542	0.0109	down-regulated under darkness		246792_at	-2.53205	-3.76997	-2.93752
AT1G14345		NAD(P)-linked oxidoreductase superfamily protein; FUNCTIONS IN: oxidoreductase activity; INVOLVED IN: oxidation reduction; LOCATED IN: chloroplast thylakoid membrane, chloroplast, membrane; EXPRESSED IN: 21 plant structures; EXPRESSED DURING: 13 growth stages; CONTAINS InterPro DOMAIN/s: Aldo/keto reductase (InterPro:IPR001395); Has 297 Blast hits to 297 proteins in 86 species: Archae - 0; Bacter…	chr1:4899144-4899979		214.697	7.77099	-4.78806	5e-05	down-regulated under darkness		261488_at	-3.09994	-4.15825	-4.70964
AT5G35490	ARABIDOPSIS MTO 1 RESPONDING UP 1, ATMRU1, MRU1, MTO 1 RESPONDING UP 1	Encodes MRU1 (mto 1 responding up). Up-regulated in mto1-1 mutant that over-accumulates soluble methionine. A maternally expressed imprinted gene.	chr5:13689816-13690548		11.2175	0.40638	-4.78678	0.00165	down-regulated under darkness		249727_at	-2.42317	-3.94596	-3.75293
AT2G21320	B-BOX DOMAIN PROTEIN 18, BBX18	B-box zinc finger family protein; FUNCTIONS IN: sequence-specific DNA binding transcription factor activity, zinc ion binding; INVOLVED IN: regulation of transcription; LOCATED IN: endomembrane system, intracellular; EXPRESSED IN: 19 plant structures; EXPRESSED DURING: 10 growth stages; CONTAINS InterPro DOMAIN/s: Zinc finger, B-box (InterPro:IPR000315); BEST Arabidopsis thaliana protein match is…	chr2:9126262-9127843		71.6644	2.66946	-4.74664	5e-05	down-regulated under darkness		263739_at	-5.1608	-1.67256	-4.84261
AT5G05270	ATCHIL, CHALCONE ISOMERASE LIKE, CHIL	Chalcone-flavanone isomerase family protein; FUNCTIONS IN: intramolecular lyase activity, chalcone isomerase activity; INVOLVED IN: response to karrikin; LOCATED IN: cellular_component unknown; EXPRESSED IN: 20 plant structures; EXPRESSED DURING: 13 growth stages; CONTAINS InterPro DOMAIN/s: Chalcone isomerase, subgroup (InterPro:IPR003466), Chalcone isomerase, 3-layer sandwich (InterPro:IPR01608…	chr5:1563319-1565007		101.432	3.80081	-4.73806	5e-05	down-regulated under darkness		250794_at	-3.53448	-4.14253	-3.24227
AT2G24850	TAT, TAT3, TYROSINE AMINOTRANSFERASE, TYROSINE AMINOTRANSFERASE 3	Encodes a tyrosine aminotransferase that is responsive to treatment with jasmonic acid.	chr2:10582829-10585216		8.13086	0.304879	-4.7371	0.00025	down-regulated under darkness		263539_at	-1.18243	1.25729	-1.73564
AT3G50820	OEC33, OXYGEN EVOLVING COMPLEX SUBUNIT 33 KDA, PHOTOSYSTEM II SUBUNIT O-2, PSBO-2, PSBO2	Encodes a protein which is an extrinsic subunit of photosystem II and which has been proposed to play a central role in stabilization of the catalytic manganese cluster. In	chr3:18890875-18892426		1398.38	52.5657	-4.73348	0.00015	down-regulated under darkness		252130_at	-1.8331	-2.18157	-2.57427
AT5G13630	ABA-BINDING PROTEIN, ABAR, CCH, CCH1, CHLH, CONDITIONAL CHLORINA, GENOMES UNCOUPLED 5, GUN5, H SUBUNIT OF MG-CHELATASE	Encodes magnesium chelatase involved in plastid-to-nucleus signal transduction.	chr5:4387333-4392227		439.455	16.545	-4.73125	0.0002	down-regulated under darkness		250243_at	-2.7547	-4.19562	-4.66642
AT1G51110		Plastid-lipid associated protein PAP / fibrillin family protein; FUNCTIONS IN: structural molecule activity; INVOLVED IN: tryptophan biosynthetic process; LOCATED IN: chloroplast thylakoid membrane, chloroplast, membrane; EXPRESSED IN: 21 plant structures; EXPRESSED DURING: 13 growth stages; CONTAINS InterPro DOMAIN/s: Plastid lipid-associated protein/fibrillin (InterPro:IPR006843); BEST Arabidop…	chr1:18935328-18937665		35.0527	1.32288	-4.72778	5e-05	down-regulated under darkness		245745_at	-2.40683	-4.20188	-5.06189
AT1G70760	CHLORORESPIRATORY REDUCTION 23, CRR23, NADH DEHYDROGENASE-LIKE COMPLEX L, NDHL	a subunit of the chloroplast NAD(P)H dehydrogenase complex, involved in PSI cyclic electron transport. Located on the thylakoid membrane. Mutant has impaired NAD(P)H dehydrogenase activity.	chr1:26687229-26691277		197.353	7.47111	-4.72331	0.0304	down-regulated under darkness		262288_at	-1.96361	-5.52193	-4.46462
AT5G35970		P-loop containing nucleoside triphosphate hydrolases superfamily protein; FUNCTIONS IN: hydrolase activity, DNA binding, ATP binding; INVOLVED IN: biological_process unknown; LOCATED IN: chloroplast, chloroplast envelope; EXPRESSED IN: 22 plant structures; EXPRESSED DURING: 13 growth stages; CONTAINS InterPro DOMAIN/s: Restriction endonuclease, type I, R subunit/Type III, Res subunit (InterPro:IP…	chr5:14118875-14123340		152.243	5.77536	-4.72033	5e-05	down-regulated under darkness		249677_at	-3.47557	-3.17018	-3.79934
AT2G32550		Cell differentiation, Rcd1-like protein; CONTAINS InterPro DOMAIN/s: Cell differentiation, Rcd1-like (InterPro:IPR007216); BEST Arabidopsis thaliana protein match is: Cell differentiation, Rcd1-like protein (TAIR:AT5G12980.1); Has 472 Blast hits to 471 proteins in 203 species: Archae - 0; Bacteria - 0; Metazoa - 156; Fungi - 133; Plants - 100; Viruses - 0; Other Eukaryotes - 83 (source: NCBI BLin…	chr2:13819378-13822839		2.65204	0.101441	-4.7084	0.01365	down-regulated under darkness		No match
AT2G47460	ATMYB12, MYB DOMAIN PROTEIN 12, MYB12, PFG1, PRODUCTION OF FLAVONOL GLYCOSIDES 1	MYB12 belongs to subgroup 7 of the R2R3-MYB family. It strongly activates the promoters of chalcone synthase (CHS), flavanone 3-hydroxylase (F3H), flavonol synthase (FLS) and - to a lesser extent - chalcone flavanone isomerase (CHI), but cannot activate the promoters of flavonoid-3'hydroxylase (F3'H) and dihydroflavonol 4-reductase (DF). The activation requires a functional MYB recognition elemen…	chr2:19476336-19479478		2.09808	0.0809671	-4.69559	0.02725	down-regulated under darkness		245126_at	0.790927	-0.0457273	0.319493
AT1G03630	POR C, PORC, PROTOCHLOROPHYLLIDE OXIDOREDUCTASE C	Encodes for a protein with protochlorophyllide oxidoreductase activity. The enzyme is NADPH- and light-dependent.	chr1:907641-909376		99.31	3.84696	-4.69015	5e-05	down-regulated under darkness		264839_at	-4.65129	-5.5224	-8.41459
AT3G59250		F-box/RNI-like superfamily protein; CONTAINS InterPro DOMAIN/s: F-box domain, cyclin-like (InterPro:IPR001810), F-box domain, Skp2-like (InterPro:IPR022364), FBD-like (InterPro:IPR006566), Leucine-rich repeat 2 (InterPro:IPR013101); BEST Arabidopsis thaliana protein match is: F-box/RNI-like superfamily protein (TAIR:AT3G49150.1); Has 1668 Blast hits to 1623 proteins in 25 species: Archae - 0; Bac…	chr3:21901569-21903284		1.25754	0.0493875	-4.67031	0.00925	down-regulated under darkness		No match
AT4G28740		FUNCTIONS IN: molecular_function unknown; INVOLVED IN: biological_process unknown; LOCATED IN: chloroplast; EXPRESSED IN: 21 plant structures; EXPRESSED DURING: 13 growth stages; CONTAINS InterPro DOMAIN/s: Protein of unknown function DUF3493 (InterPro:IPR021883); BEST Arabidopsis thaliana protein match is: tetratricopeptide repeat (TPR)-containing protein (TAIR:AT1G02910.1); Has 30201 Blast hits…	chr4:14200902-14202681		51.6648	2.03604	-4.66535	5e-05	down-regulated under darkness		253765_at	-3.03771	-2.55943	-4.32523
AT3G21760	HYPOSTATIN RESISTANCE 1, HYR1	Encodes HYR1, a UDP glycosyltransferase (UGT). HYR1 glucosylates hypostatin, an inhibitor of cell expansion in vivo to form a bioactive glucoside.	chr3:7666807-7668724		50.9132	2.02225	-4.65401	5e-05	down-regulated under darkness		257954_at	-0.373355	-3.01338	-2.72015
AT2G04039		unknown protein; FUNCTIONS IN: molecular_function unknown; LOCATED IN: chloroplast; EXPRESSED IN: 21 plant structures; EXPRESSED DURING: 13 growth stages; CONTAINS InterPro DOMAIN/s: Protein of unknown function DUF2996 (InterPro:IPR021374); Has 38 Blast hits to 38 proteins in 13 species: Archae - 0; Bacteria - 0; Metazoa - 0; Fungi - 0; Plants - 38; Viruses - 0; Other Eukaryotes - 0 (source: NCBI…	chr2:1333261-1336489		129.452	5.15667	-4.64983	0.01935	down-regulated under darkness		263410_at	-4.16464	-3.66922	-5.41082
AT1G66540		Cytochrome P450 superfamily protein; FUNCTIONS IN: electron carrier activity, monooxygenase activity, iron ion binding, oxygen binding, heme binding; INVOLVED IN: oxidation reduction; EXPRESSED IN: 21 plant structures; EXPRESSED DURING: 13 growth stages; CONTAINS InterPro DOMAIN/s: Cytochrome P450 (InterPro:IPR001128), Cytochrome P450, conserved site (InterPro:IPR017972), Cytochrome P450, E-class…	chr1:24824458-24826670		7.91569	0.320633	-4.62572	5e-05	down-regulated under darkness		256386_at	-1.26909	-2.53998	-1.59363
AT5G54060	UDP-GLUCOSE:FLAVONOID 3-O-GLUCOSYLTRANSFERASE, UDP-GLUCOSYL TRANSFERASE 79B1, UF3GT, UGT79B1	Encodes a anthocyanin 3-O-glucoside: 2"-O-xylosyl-transferase involved in anthocyanin modification that converts cyanidin 3-O-glucoside to cyanidin 3-O-xylosyl(1-	chr5:21936878-21938369		3.06962	0.124418	-4.62479	0.01405	down-regulated under darkness		248185_at	2.18809	-1.75469	0.980891
AT1G65230		Uncharacterized conserved protein (DUF2358); FUNCTIONS IN: molecular_function unknown; INVOLVED IN: biological_process unknown; LOCATED IN: chloroplast; EXPRESSED IN: 21 plant structures; EXPRESSED DURING: 13 growth stages; CONTAINS InterPro DOMAIN/s: Protein of unknown function DUF2358 (InterPro:IPR018790); Has 45 Blast hits to 45 proteins in 18 species: Archae - 0; Bacteria - 4; Metazoa - 0; Fu…	chr1:24229147-24233349		56.3836	2.29349	-4.61966	5e-05	down-regulated under darkness		263142_at	-3.4292	-4.89448	-5.31982
AT1G52230	PHOTOSYSTEM I SUBUNIT H-2, PHOTOSYSTEM I SUBUNIT H2, PSAH-2, PSAH2, PSI-H	Phosphorylation of this protein is dependent on calcium.	chr1:19454835-19455668		1891.91	77.4597	-4.61025	5e-05	down-regulated under darkness		259840_at	-3.0726	-4.3592	-5.87029
AT4G02770	PHOTOSYSTEM I SUBUNIT D-1, PSAD-1	Encodes a protein predicted by sequence similarity with spinach PsaD to be photosystem I reaction center subunit II (PsaD1)	chr4:1229110-1229945		2308.84	95.159	-4.60068	5e-05	down-regulated under darkness		255457_at	-1.47087	-2.82505	-3.50582
AT4G01080	TBL26, TRICHOME BIREFRINGENCE-LIKE 26	Encodes a member of the TBL (TRICHOME BIREFRINGENCE-LIKE) gene family containing a plant-specific DUF231 (domain of unknown function) domain. TBL gene family has 46 members, two of which (TBR/AT5G06700 and TBL3/AT5G01360) have been shown to be involved in the synthesis and deposition of secondary wall cellulose, presumably by influencing the esterification state of pectic polymers. A nomenclature…	chr4:466390-468294		15.7675	0.660542	-4.57716	5e-05	down-regulated under darkness		255604_at	-0.0306393	-1.37984	-1.71748
AT3G48280	CYTOCHROME P450, FAMILY 71, SUBFAMILY A, POLYPEPTIDE 25, CYP71A25	putative cytochrome P450	chr3:17879565-17881312		3.96178	0.166359	-4.57378	0.0062	down-regulated under darkness		No match
AT5G16530	PIN-FORMED 5, PIN5	Encodes PIN5, an atypical member of the PIN family. PIN5 is a functional auxin transporter that is required for auxin-mediated development. PIN5 does not have a direct role in cell-to-cell transport but regulates intracellular auxin homeostasis and metabolism. PIN5 localizes, unlike other characterized plasma membrane PIN proteins, to endoplasmic reticulum (ER), presumably mediating auxin flow fr…	chr5:5400734-5402626		3.36477	0.141875	-4.56782	0.02785	down-regulated under darkness		250123_at	1.73744	-1.61869	1.32854
AT4G26850	VITAMIN C DEFECTIVE 2, VTC2	Encodes a novel protein involved in ascorbate biosynthesis, which was shown to catalyze the transfer of GMP from GDP-galactose to a variety of hexose-1-phosphate acceptors. Recessive mutation has a reduced amount of vitamin C, lower level of non-photochemical quenching, and reduced rate of conversion of violaxanthin to zeaxanthin in high light.	chr4:13499009-13501648		1064.83	44.9162	-4.56724	5e-05	down-regulated under darkness		253922_at	-2.15341	-0.559788	-2.03765
AT5G48490		Bifunctional inhibitor/lipid-transfer protein/seed storage 2S albumin superfamily protein; FUNCTIONS IN: lipid binding; INVOLVED IN: lipid transport; LOCATED IN: endomembrane system; EXPRESSED IN: 20 plant structures; EXPRESSED DURING: 13 growth stages; CONTAINS InterPro DOMAIN/s: Bifunctional inhibitor/plant lipid transfer protein/seed storage (InterPro:IPR016140), Plant lipid transfer protein/s…	chr5:19647834-19648281		354.268	15.0274	-4.55917	5e-05	down-regulated under darkness		248683_at	-4.17367	-4.28056	-5.75957
AT1G32060	PHOSPHORIBULOKINASE, PRK	phosphoribulokinase (PRK); FUNCTIONS IN: protein binding, phosphoribulokinase activity, ATP binding; INVOLVED IN: response to cold, defense response to bacterium, biosynthetic process, peptidyl-cysteine S-nitrosylation; LOCATED IN: in 8 components; EXPRESSED IN: 24 plant structures; EXPRESSED DURING: 15 growth stages; CONTAINS InterPro DOMAIN/s: Phosphoribulokinase/uridine kinase (InterPro:IPR006…	chr1:11532532-11534639		930.278	39.5491	-4.55595	0.00055	down-regulated under darkness		255720_at	-1.21086	-3.45821	-2.35495
AT1G23740	ALKENAL/ONE OXIDOREDUCTASE, AOR	AOR is an alkenal/one oxidoreductase that acts on compounds with unsaturated alpha,beta-carbonyls. The activity of this enzyme with a number of substrates, including acrolein and 3-buten-2-one, was demonstrated in vitro using a truncated form of the protein that lacked approximately 80 of the first amino acids. This protein appears to localize to the chloroplast where it likely helps to maintain …	chr1:8395556-8399749		237.325	10.1452	-4.548	5e-05	down-regulated under darkness		265182_at	-2.88627	-2.57806	-4.01383
AT3G14420	GLYCOLATE OXIDASE 1, GOX1	Encodes a glycolate oxidase that modulates reactive oxygen species-mediated signal transduction during nonhost resistance.	chr3:4821522-4824178		1028.88	44.4936	-4.53133	0.00015	down-regulated under darkness		258359_s_at	-0.791033	-2.00303	-2.45563
AT1G15820	CP24, LHCB6, LIGHT HARVESTING COMPLEX PHOTOSYSTEM II SUBUNIT 6	Lhcb6 protein (Lhcb6), light harvesting complex of photosystem II.	chr1:5444417-5447859		2810.58	121.742	-4.52897	5e-05	down-regulated under darkness		259491_at	-2.66966	-3.70622	-5.42723
AT5G04150	BHLH101	Encodes a member of the basic helix-loop-helix transcription factor family protein. Functions as a key regulator of iron-deficiency responses independent of the master regulator FIT. Likely regulates genes involved in the distribution of iron within the plant.	chr5:1138558-1139476		4.35454	0.188823	-4.52741	0.01655	down-regulated under darkness		245692_at	-1.66926	-0.616723	-0.552194
AT3G22231	PATHOGEN AND CIRCADIAN CONTROLLED 1, PCC1	Encodes a member of a novel 6 member Arabidopsis gene family. Expression of PCC1 is regulated by the circadian clock and is upregulated in response to both virulent and avirulent strains of Pseudomonas syringae pv. tomato.	chr3:7845822-7846605		45.2125	1.97091	-4.51979	5e-05	down-regulated under darkness		256766_at	-5.42909	-2.60325	-6.86813
AT1G18060		unknown protein; INVOLVED IN: biological_process unknown; LOCATED IN: chloroplast; EXPRESSED IN: 22 plant structures; EXPRESSED DURING: 13 growth stages; Has 74 Blast hits to 74 proteins in 29 species: Archae - 0; Bacteria - 19; Metazoa - 0; Fungi - 0; Plants - 49; Viruses - 0; Other Eukaryotes - 6 (source: NCBI BLink).	chr1:6211872-6213444		123.558	5.41554	-4.51194	5e-05	down-regulated under darkness		256076_at	-2.69353	-4.40397	-4.73645
AT3G18890	ATTIC62, TIC62, TRANSLOCON AT THE INNER ENVELOPE MEMBRANE OF CHLOROPLASTS 62	NAD(P)-binding Rossmann-fold superfamily protein; FUNCTIONS IN: binding, catalytic activity; INVOLVED IN: metabolic process; LOCATED IN: chloroplast thylakoid membrane, chloroplast, chloroplast envelope; EXPRESSED IN: 21 plant structures; EXPRESSED DURING: 14 growth stages; CONTAINS InterPro DOMAIN/s: NAD(P)-binding domain (InterPro:IPR016040), NmrA-like (InterPro:IPR008030); BEST Arabidopsis tha…	chr3:6511022-6514994		50.3527	2.20868	-4.51081	5e-05	down-regulated under darkness		256655_at	-3.32643	-4.60545	-5.04879
AT1G19670	ATCLH1, ATHCOR1, CHLOROPHYLLASE 1, CLH1, CORI1, CORONATINE-INDUCED PROTEIN 1	Chlorophyllase is the first enzyme involved in chlorophyll degradation. It catalyzes the hydrolysis of the ester bond to yield chlorophyllide and phytol. AtCLH1 lacks a typical signal sequence for the chloroplast. Its expression is induced rapidly by methyljasmonate, a known promoter of senescence and chlorophyll degradation.	chr1:6803610-6805044		89.4924	3.95854	-4.49873	5e-05	down-regulated under darkness		255786_at	-1.75314	-3.03948	-3.89971
AT1G06680	OE23, OEE2, OXYGEN EVOLVING COMPLEX SUBUNIT 23 KDA, OXYGEN-EVOLVING ENHANCER PROTEIN 2, PHOTOSYSTEM II SUBUNIT P, PHOTOSYSTEM II SUBUNIT P-1, PSBP-1, PSII-P	Encodes a 23 kD extrinsic protein that is part of photosystem II and participates in the regulation of oxygen evolution. Phosphorylation of this protein is dependent on calcium. In plsp1-1 mutant plastids, the nonmature form of the protein localizes in the stroma.	chr1:2047824-2049418		3646.16	162.203	-4.49051	5e-05	down-regulated under darkness		262632_at	-0.886673	-2.81442	-2.33385
AT3G63140	CHLOROPLAST STEM-LOOP BINDING PROTEIN OF 41 KDA, CSP41A	Encodes a protein with ribonuclease activity that is involved in plastid rRNA maturation.	chr3:23324608-23328709		282.197	12.5692	-4.48874	0.0001	down-regulated under darkness		251157_at	-3.78507	-4.92318	-5.35507
AT2G22240	ATIPS2, ATMIPS2, INOSITOL 3-PHOSPHATE SYNTHASE 2, MIPS2, MYO-INOSITOL-1-PHOSPHATE SYNTHASE 2, MYO-INOSITOL-1-PHOSTPATE SYNTHASE 2	** Referred to as MIPS1 in Mitsuhashi et al 2008. Myo-inositol-1-phosphate synthase isoform 2. Expressed in leaf, root and silique. Immunolocalization experiments with an antibody recognizing MIPS1, MIPS2, and MIPS3 showed endosperm localization.	chr2:9449983-9454094		149.691	6.66757	-4.48869	5e-05	down-regulated under darkness		263433_at	-3.00858	-4.08536	-4.11325
AT1G64770	NAD(P)H DEHYDROGENASE SUBUNIT 45, NDF2, NDH-DEPENDENT CYCLIC ELECTRON FLOW 1, NDH45, PHOTOSYNTHETIC NDH SUBCOMPLEX B 2, PNSB2	encodes a novel subunit of the chloroplast NAD(P)H dehydrogenase complex, involved in cyclic electron flow around photosystem I to produce ATP.	chr1:24057062-24059561		168.464	7.53014	-4.48362	5e-05	down-regulated under darkness		262878_at	-1.59972	-1.85528	-2.1576
AT3G11110		RING/U-box superfamily protein; FUNCTIONS IN: zinc ion binding; EXPRESSED IN: stem, cotyledon, leaf whorl, leaf, stamen; EXPRESSED DURING: LP.06 six leaves visible, LP.04 four leaves visible, LP.10 ten leaves visible, petal differentiation and expansion stage, LP.08 eight leaves visible; CONTAINS InterPro DOMAIN/s: Zinc finger, RING-type (InterPro:IPR001841), Zinc finger, C3HC4 RING-type (InterPr…	chr3:3479978-3480455		37.4984	1.67672	-4.48311	0.0034	down-regulated under darkness		256446_at	-1.94869	-4.27694	-4.47877
AT5G38420	RBCS2B, RUBISCO SMALL SUBUNIT 2B	Encodes a member of the Rubisco small subunit (RBCS) multigene family: RBCS1A (At1g67090), RBCS1B (At5g38430), RBCS2B (At5g38420), and RBCS3B (At5g38410).	chr5:15380944-15382035		2687.08	120.357	-4.48064	0.0001	down-regulated under darkness		264474_s_at	-0.527916	-1.67645	-1.70538
AT3G11090	LBD21, LOB DOMAIN-CONTAINING PROTEIN 21	LOB domain-containing protein 21 (LBD21); CONTAINS InterPro DOMAIN/s: Lateral organ boundaries, LOB (InterPro:IPR004883); BEST Arabidopsis thaliana protein match is: LOB domain-containing protein 25 (TAIR:AT3G27650.1); Has 1016 Blast hits to 1011 proteins in 25 species: Archae - 0; Bacteria - 0; Metazoa - 0; Fungi - 0; Plants - 1016; Viruses - 0; Other Eukaryotes - 0 (source: NCBI BLink).	chr3:3475001-3475604		43.4783	1.96346	-4.46882	5e-05	down-regulated under darkness		256427_at	-3.84746	-4.25391	-4.56532
AT2G32100	ATOFP16, OFP16, OVATE FAMILY PROTEIN 16, RABIDOPSIS THALIANA OVATE FAMILY PROTEIN 16	ovate family protein 16 (OFP16); CONTAINS InterPro DOMAIN/s: Protein of unknown function DUF623 (InterPro:IPR006458); BEST Arabidopsis thaliana protein match is: ovate family protein 12 (TAIR:AT1G05420.1); Has 251 Blast hits to 251 proteins in 22 species: Archae - 0; Bacteria - 16; Metazoa - 0; Fungi - 0; Plants - 235; Viruses - 0; Other Eukaryotes - 0 (source: NCBI BLink).	chr2:13647851-13648785		30.7449	1.40359	-4.45315	5e-05	down-regulated under darkness		265724_at	-2.74702	-4.20032	-4.45238
AT5G03350		Legume lectin family protein; FUNCTIONS IN: carbohydrate binding, binding; INVOLVED IN: biological_process unknown; LOCATED IN: apoplast, cell wall, chloroplast; EXPRESSED IN: 19 plant structures; EXPRESSED DURING: 12 growth stages; CONTAINS InterPro DOMAIN/s: Legume lectin, beta chain (InterPro:IPR001220), Concanavalin A-like lectin/glucanase, subgroup (InterPro:IPR013320), Concanavalin A-like l…	chr5:815673-816658		70.2023	3.21341	-4.44934	5e-05	down-regulated under darkness		250942_at	-3.89735	-4.5725	-6.71652
AT4G00050	UNE10, UNFERTILIZED EMBRYO SAC 10	unfertilized embryo sac 10 (UNE10); FUNCTIONS IN: DNA binding, sequence-specific DNA binding transcription factor activity; INVOLVED IN: double fertilization forming a zygote and endosperm, regulation of transcription; LOCATED IN: nucleus; EXPRESSED IN: 20 plant structures; EXPRESSED DURING: 13 growth stages; CONTAINS InterPro DOMAIN/s: Helix-loop-helix DNA-binding domain (InterPro:IPR001092), He…	chr4:17791-20066		78.9608	3.63326	-4.4418	5e-05	down-regulated under darkness		255694_at	-2.21251	-2.47162	-4.31711
AT2G26150	ATHSFA2, HEAT SHOCK TRANSCRIPTION FACTOR A2, HSFA2	member of Heat Stress Transcription Factor (Hsf) family. Involved in response to misfolded protein accumulation in the cytosol. Regulated by alternative splicing and non-sense-mediated decay.	chr2:11135681-11137396		14.9313	0.690731	-4.43407	5e-05	down-regulated under darkness		266841_at	-9.60445	3.49257	-4.32316
AT1G72910		Toll-Interleukin-Resistance (TIR) domain-containing protein; FUNCTIONS IN: transmembrane receptor activity, ATP binding; INVOLVED IN: signal transduction, defense response, apoptosis, innate immune response; LOCATED IN: intrinsic to membrane; CONTAINS InterPro DOMAIN/s: NB-ARC (InterPro:IPR002182), Toll-Interleukin receptor (InterPro:IPR000157); BEST Arabidopsis thaliana protein match is: Toll-In…	chr1:27435613-27437144		8.41546	0.392383	-4.42271	5e-05	down-regulated under darkness		262374_s_at	-4.11249	-1.37601	-4.51114
AT3G48420		Haloacid dehalogenase-like hydrolase (HAD) superfamily protein; FUNCTIONS IN: hydrolase activity, catalytic activity; INVOLVED IN: metabolic process; LOCATED IN: chloroplast, chloroplast stroma, chloroplast envelope; EXPRESSED IN: 22 plant structures; EXPRESSED DURING: 14 growth stages; CONTAINS InterPro DOMAIN/s: Haloacid dehalogenase-like hydrolase (InterPro:IPR005834), HAD-superfamily hydrolas…	chr3:17929646-17931701		57.5541	2.71183	-4.40758	5e-05	down-regulated under darkness		252366_at	-5.83619	-4.83549	-7.5159
AT5G09930	ABCF2, ATP-BINDING CASSETTE F2	member of GCN subfamily	chr5:3097642-3100241		2.5308	0.119466	-4.40491	0.00755	down-regulated under darkness		250506_at	0.70649	-0.604071	0.752982
AT1G17050	ATSPS2, SOLANESYL DIPHOSPHATE SYNTHASE 2, SPS2	Encodes one of the two paralogous solanesyl diphosphate synthases - SPS1 (At1g78510) and SPS2 (At1g17050) - that assemble the side-chain of plastoquinone-9 in plastids.	chr1:5829079-5831343		68.9768	3.26017	-4.40309	5e-05	down-regulated under darkness		262526_at	-5.35299	-2.39537	-5.05783
AT1G10960	ATFD1, FD1, FERREDOXIN 1	ferredoxin 1 (FD1); FUNCTIONS IN: electron carrier activity, iron-sulfur cluster binding, 2 iron, 2 sulfur cluster binding; INVOLVED IN: response to karrikin; LOCATED IN: chloroplast stroma, chloroplast; EXPRESSED IN: 22 plant structures; EXPRESSED DURING: 13 growth stages; CONTAINS InterPro DOMAIN/s: 2Fe-2S ferredoxin, iron-sulphur binding site (InterPro:IPR006058), Ferredoxin (InterPro:IPR00104…	chr1:3664385-3665039		1729.27	83.0824	-4.37948	0.0002	down-regulated under darkness		260481_at	-2.79642	-3.16338	-5.05415
AT1G52770		Phototropic-responsive NPH3 family protein; FUNCTIONS IN: signal transducer activity; INVOLVED IN: response to light stimulus; LOCATED IN: cellular_component unknown; EXPRESSED IN: 13 plant structures; EXPRESSED DURING: 12 growth stages; CONTAINS InterPro DOMAIN/s: NPH3 (InterPro:IPR004249); BEST Arabidopsis thaliana protein match is: Phototropic-responsive NPH3 family protein (TAIR:AT3G15570.1);…	chr1:19655838-19657734		1.11002	0.0533973	-4.37768	0.03995	down-regulated under darkness		260146_at	-1.80735	-1.93221	-3.13417
AT1G57590		Pectinacetylesterase family protein; CONTAINS InterPro DOMAIN/s: Pectinacetylesterase (InterPro:IPR004963); BEST Arabidopsis thaliana protein match is: Pectinacetylesterase family protein (TAIR:AT5G26670.1); Has 541 Blast hits to 533 proteins in 91 species: Archae - 0; Bacteria - 38; Metazoa - 118; Fungi - 0; Plants - 298; Viruses - 0; Other Eukaryotes - 87 (source: NCBI BLink).	chr1:21327359-21329763		2.10786	0.10151	-4.37609	0.01965	down-regulated under darkness		246403_at	3.56011	-2.10133	2.75576
AT5G07690	ATMYB29, MYB DOMAIN PROTEIN 29, MYB29, PMG2, PRODUCTION OF METHIONINE-DERIVED GLUCOSINOLATE 2	Encodes a putative transcription factor (MYB29).	chr5:2446763-2448543		10.8658	0.52364	-4.37508	0.0001	down-regulated under darkness		250598_at	-2.17434	-3.3433	-4.19704
AT1G54780	ATTLP18.3, THYLAKOID LUMEN PROTEIN 18.3, TLP18.3	Encodes a thylakoid lumen protein regulating photosystem II repair cycle. Has acid phosphatase activity.	chr1:20439433-20444029		266.25	12.8312	-4.37506	5e-05	down-regulated under darkness		264185_at	-2.27615	-4.15751	-4.34324
AT3G03780	ATMS2, METHIONINE SYNTHASE 2, MS2	Encodes a cytosolic methionine synthase, involved in methionine regeneration via the activated methyl cycle (or SAM cycle)	chr3:957084-960980		411.289	19.929	-4.36722	5e-05	down-regulated under darkness		259343_s_at	-0.969659	-1.28978	-1.33906
AT5G17050	UDP-GLUCOSYL TRANSFERASE 78D2, UGT78D2	The At5g17050 encodes a anthocyanidin 3-O-glucosyltransferase which specifically glucosylates the 3-position of the flavonoid C-ring. Anthocyanidins such as cyanidin and pelargonidin as well as flavonols such as kaempferol and quercetin are accepted substrates.	chr5:5607787-5609492		73.9425	3.61005	-4.35631	5e-05	down-regulated under darkness		246468_at	-3.51735	-1.98493	-4.32973
AT1G27480		alpha/beta-Hydrolases superfamily protein; FUNCTIONS IN: phosphatidylcholine-sterol O-acyltransferase activity; INVOLVED IN: lipid metabolic process; LOCATED IN: plasma membrane, vacuole; EXPRESSED IN: 21 plant structures; EXPRESSED DURING: 13 growth stages; CONTAINS InterPro DOMAIN/s: Lecithin:cholesterol acyltransferase (InterPro:IPR003386); Has 1076 Blast hits to 1070 proteins in 248 species: …	chr1:9544513-9546285		37.5364	1.83727	-4.35265	5e-05	down-regulated under darkness		264442_at	-2.54188	-3.5972	-4.18944
AT3G02830	PENTA 1, PNT1, ZFN1, ZINC FINGER PROTEIN 1	Encodes a zinc finger protein that binds to PORA mRNA in vivo and recruits the Pfr form of phytochrome to the 5&#8242;-UTR of PORA mRNA to regulate translation of the mRNA.	chr3:613801-616144		85.3885	4.23472	-4.3337	5e-05	down-regulated under darkness		258621_at	-2.14196	-3.05928	-3.55434
AT5G26220	ATGGCT2;1, GAMMA-GLUTAMYL CYCLOTRANSFERASE 2;1, GGCT2;1	ChaC-like family protein; CONTAINS InterPro DOMAIN/s: ChaC-like protein (InterPro:IPR006840); BEST Arabidopsis thaliana protein match is: ChaC-like family protein (TAIR:AT4G31290.1); Has 1807 Blast hits to 1807 proteins in 277 species: Archae - 0; Bacteria - 0; Metazoa - 736; Fungi - 347; Plants - 385; Viruses - 0; Other Eukaryotes - 339 (source: NCBI BLink).	chr5:9162968-9164685		17.2099	0.856568	-4.32852	0.0008	down-regulated under darkness		246884_at	-3.93788	-2.22094	-6.3426
AT2G47880		Glutaredoxin family protein; FUNCTIONS IN: electron carrier activity, arsenate reductase (glutaredoxin) activity, protein disulfide oxidoreductase activity; INVOLVED IN: cell redox homeostasis; LOCATED IN: endomembrane system; EXPRESSED IN: 11 plant structures; EXPRESSED DURING: 7 growth stages; CONTAINS InterPro DOMAIN/s: Glutaredoxin-like, plant II (InterPro:IPR011905), Thioredoxin fold (InterP…	chr2:19605039-19605671		20.8503	1.03873	-4.32717	0.0042	down-regulated under darkness		266516_at	-1.24859	-2.50738	-1.83858
AT4G28250	ATEXPB3, ATHEXP BETA 1.6, EXPANSIN B3, EXPB3	putative beta-expansin/allergen protein. Naming convention from the Expansin Working Group (Kende et al, 2004. Plant Mol Bio). Involved in the formation of nematode-induced syncytia in roots of Arabidopsis thaliana.	chr4:14000037-14002069		127.168	6.3941	-4.31385	5e-05	down-regulated under darkness		253815_at	-1.99796	-3.01022	-3.31684
AT1G74070		Cyclophilin-like peptidyl-prolyl cis-trans isomerase family protein; FUNCTIONS IN: peptidyl-prolyl cis-trans isomerase activity; INVOLVED IN: protein folding; LOCATED IN: chloroplast thylakoid lumen, chloroplast; EXPRESSED IN: 20 plant structures; EXPRESSED DURING: 13 growth stages; CONTAINS InterPro DOMAIN/s: Cyclophilin-like (InterPro:IPR015891), Peptidyl-prolyl cis-trans isomerase, cyclophilin…	chr1:27851487-27852976		44.5074	2.23849	-4.31345	5e-05	down-regulated under darkness		260388_at	-2.46449	-4.30733	-5.09728
AT3G54890	LHCA1, PHOTOSYSTEM I LIGHT HARVESTING COMPLEX GENE 1	Encodes a component of the light harvesting complex associated with photosystem I.	chr3:20339503-20341103		3593.81	181.012	-4.31136	0.0001	down-regulated under darkness		251814_at	-0.767548	-2.40824	-2.1288
AT4G13900	ATRLP49, RECEPTOR LIKE PROTEIN 49, RLP49	pseudogene, similar to NL0D, contains leucine rich-repeat domains Pfam:PF00560, INTERPRO:IPR001611; similar to Cf-4A protein (Lycopersicon esculentum) gi|3097197|emb|CAA73187; blastp match of 33% identity and 2.9e-93 P-value to GP|4235641|gb|AAD13301.1||AF119040 NL0D {Lycopersicon esculentum}	chr4:8035713-8041207		2.40354	0.121271	-4.30886	5e-05	down-regulated under darkness		No match
AT4G22890	PGR5-LIKE A	Encodes PGRL1A, a transmembrane protein present in thylakoids. PGRL1A has a highly homologous isoform PGRL1B encoded by At4g11960. Plants lacking PGRL1 show perturbation of cyclic electron flow, similar to PGR5-deficient plants. PGRL1 and PGR5 interact physically and associate with PSI (photosystem I).	chr4:12006985-12009520		341.087	17.2735	-4.30351	5e-05	down-regulated under darkness		254298_at	-1.80223	-2.81181	-2.35467
AT3G61870		unknown protein; FUNCTIONS IN: molecular_function unknown; INVOLVED IN: biological_process unknown; LOCATED IN: chloroplast, chloroplast inner membrane, chloroplast envelope; EXPRESSED IN: 23 plant structures; EXPRESSED DURING: 14 growth stages; Has 200 Blast hits to 200 proteins in 73 species: Archae - 0; Bacteria - 112; Metazoa - 0; Fungi - 0; Plants - 53; Viruses - 0; Other Eukaryotes - 35 (so…	chr3:22902637-22904070		205.166	10.4072	-4.30114	5e-05	down-regulated under darkness		251243_at	-2.43634	-4.53901	-4.13668
AT3G62410	CP12, CP12 DOMAIN-CONTAINING PROTEIN 1, CP12 DOMAIN-CONTAINING PROTEIN 2, CP12-2	CP12-2 encodes a small peptide found in the chloroplast stroma. It belongs to the CP12 gene family thought to be involved in the formation of a supramolecular complex with glyceraldehyde-3-phosphate dehydrogenase (GAPDH) and phosphoribulokinase (PRK) embedded in the Calvin cycle. CP12-2 is coordinately regulated by light with the photosynthetic GAPDH and PRK. The annotation of this gene is based …	chr3:23090943-23091566		346.193	17.7103	-4.28891	5e-05	down-regulated under darkness		251218_at	-1.41744	-1.01911	-2.31657
AT3G10840		alpha/beta-Hydrolases superfamily protein; FUNCTIONS IN: hydrolase activity, catalytic activity; LOCATED IN: chloroplast envelope; EXPRESSED IN: 22 plant structures; EXPRESSED DURING: 13 growth stages; CONTAINS InterPro DOMAIN/s: Epoxide hydrolase-like (InterPro:IPR000639), Alpha/beta hydrolase fold-1 (InterPro:IPR000073); BEST Arabidopsis thaliana protein match is: alpha/beta-Hydrolases superfam…	chr3:3391064-3393290		16.0158	0.822123	-4.284	5e-05	down-regulated under darkness		257533_at	-3.18774	-3.61541	-4.43192
AT1G16720	HCF173, HIGH CHLOROPHYLL FLUORESCENCE PHENOTYPE 173	Encodes HCF173, a protein with weak similarities to the superfamily of the short-chain dehydrogenases/reductases. HCF173 is involved in the initiation of translation of the psbA mRNA. Mutants shows a high chlorophyll fluorescence phenotype (hcf) and are severely affected in the accumulation of PSII subunits. The protein HCF173 is localized in the chloroplast, where it is mainly associated with th…	chr1:5723087-5727312		116.35	5.99281	-4.27909	5e-05	down-regulated under darkness		255764_at	-2.28997	-3.32442	-3.84966
AT1G03130	PHOTOSYSTEM I SUBUNIT D-2, PSAD-2	Encodes a protein predicted by sequence similarity with spinach PsaD to be photosystem I reaction center subunit II (PsaD2)	chr1:753306-754198		1013.16	52.2654	-4.27687	5e-05	down-regulated under darkness		263114_at	-1.60752	-2.81758	-2.44296
AT3G17609	HY5-HOMOLOG, HYH	Encodes a homolog of HY5 (HYH). Involved in phyB signaling pathway.	chr3:6023865-6024698		74.7627	3.86027	-4.27554	0.00105	down-regulated under darkness		258349_at	-5.40285	-0.54435	-6.10329
AT5G60780	ARABIDOPSIS THALIANA NITRATE TRANSPORTER 2.3, ATNRT2.3, NITRATE TRANSPORTER 2.3, NRT2.3	member of High affinity nitrate transporter family	chr5:24450838-24452756		1.0434	0.0552481	-4.23922	0.0263	down-regulated under darkness		247592_at	0.253333	-3.48985	-0.821103
AT2G32640		Lycopene beta/epsilon cyclase protein; FUNCTIONS IN: oxidoreductase activity, acting on paired donors, with incorporation or reduction of molecular oxygen; INVOLVED IN: carotenoid biosynthetic process; LOCATED IN: chloroplast; EXPRESSED IN: 20 plant structures; EXPRESSED DURING: 13 growth stages; CONTAINS InterPro DOMAIN/s: Lycopene beta/epsilon cyclase (InterPro:IPR008671); Has 35333 Blast hits …	chr2:13846918-13850909		10.8038	0.573108	-4.23658	5e-05	down-regulated under darkness		267549_at	-3.31386	-2.20599	-2.94653
AT1G22630		unknown protein; LOCATED IN: chloroplast; EXPRESSED IN: 21 plant structures; EXPRESSED DURING: 13 growth stages; Has 87 Blast hits to 86 proteins in 34 species: Archae - 0; Bacteria - 13; Metazoa - 27; Fungi - 0; Plants - 40; Viruses - 0; Other Eukaryotes - 7 (source: NCBI BLink).	chr1:8003314-8004304		111.026	5.96474	-4.21829	5e-05	down-regulated under darkness		264201_at	-2.43056	-3.49137	-3.34824
AT1G54040	EPITHIOSPECIFIER PROTEIN, EPITHIOSPECIFYING SENESCENCE REGULATOR, ESP, ESR, TASTY	Epithiospecifier protein, interacts with WRKY53. Involved in pathogen resistance and leaf senescence.	chr1:20170714-20173949		7.90126	0.428944	-4.20322	5e-05	down-regulated under darkness		263174_at	0.152745	-2.7673	-1.68859
AT1G61300		LRR and NB-ARC domains-containing disease resistance protein; FUNCTIONS IN: ATP binding; INVOLVED IN: N-terminal protein myristoylation, apoptosis, defense response; LOCATED IN: endomembrane system; CONTAINS InterPro DOMAIN/s: NB-ARC (InterPro:IPR002182), Leucine-rich repeat (InterPro:IPR001611), Disease resistance protein (InterPro:IPR000767); BEST Arabidopsis thaliana protein match is: LRR and …	chr1:22607465-22610273		13.1292	0.71665	-4.19537	5e-05	down-regulated under darkness		264885_s_at	-1.37651	-1.21469	-1.01323
AT4G21280	PHOTOSYSTEM II SUBUNIT Q, PHOTOSYSTEM II SUBUNIT Q-1, PHOTOSYSTEM II SUBUNIT QA, PSBQ, PSBQ-1, PSBQA	Encodes the PsbQ subunit of the oxygen evolving complex of photosystem II.	chr4:11334401-11335773		1274.3	69.9552	-4.18713	5e-05	down-regulated under darkness		254398_at	-1.91658	-3.59475	-5.04641
AT4G18810		NAD(P)-binding Rossmann-fold superfamily protein; FUNCTIONS IN: binding, catalytic activity; INVOLVED IN: metabolic process; EXPRESSED IN: 22 plant structures; EXPRESSED DURING: 13 growth stages; CONTAINS InterPro DOMAIN/s: NAD(P)-binding domain (InterPro:IPR016040), NADH:ubiquinone oxidoreductase intermediate-associated protein 30 (InterPro:IPR013857), NmrA-like (InterPro:IPR008030); BEST Arabid…	chr4:10322155-10325816		37.9879	2.11753	-4.16509	5e-05	down-regulated under darkness		254642_at	-1.96761	-1.24292	-1.24133
AT4G25290		DNA photolyases;DNA photolyases; FUNCTIONS IN: DNA photolyase activity; INVOLVED IN: DNA repair; CONTAINS InterPro DOMAIN/s: Rossmann-like alpha/beta/alpha sandwich fold (InterPro:IPR014729), DNA photolyase, N-terminal (InterPro:IPR006050), Alpha/beta hydrolase fold-1 (InterPro:IPR000073); BEST Arabidopsis thaliana protein match is: alpha/beta-Hydrolases superfamily protein (TAIR:AT4G36530.1); Ha…	chr4:12941241-12944994		17.9341	1.0177	-4.13933	5e-05	down-regulated under darkness		No match
AT5G04140	FD-GOGAT, FERREDOXIN-DEPENDENT GLUTAMATE SYNTHASE, FERREDOXIN-DEPENDENT GLUTAMATE SYNTHASE 1, GLS1, GLU1, GLUS, GLUTAMATE SYNTHASE 1	Encodes a gene whose sequence is similar to ferredoxin dependent glutamate synthase (Fd-GOGAT). Expression in leaves is induced by light and sucrose. Proposed to be involved in photorespiration and nitrogen assimilation.	chr5:1129851-1138442		182.574	10.4379	-4.12857	0.00135	down-regulated under darkness		245701_at	-3.05438	-4.7378	-4.5867
AT1G55480	PROTEIN CONTAINING PDZ DOMAIN, A K-BOX DOMAIN, AND A TPR REGION, ZKT	Encodes a member of a novel plant protein family containing a PDZ, a K-box, and a TPR motif. mRNA but not protein levels decrease after wounding. ZKT is phosphorylated at Thr and Ser residues after wounding.	chr1:20713683-20715547		174.136	9.99536	-4.12281	5e-05	down-regulated under darkness		265073_at	-3.04166	-3.0744	-4.98547
AT3G47470	CAB4, LHCA4, LIGHT-HARVESTING CHLOROPHYLL-PROTEIN COMPLEX I SUBUNIT A4	Encodes a chlorophyll a/b-binding protein that is more similar to the PSI Cab proteins than the PSII cab proteins. The predicted protein is about 20 amino acids shorter than most known Cab proteins.	chr3:17486764-17495033		4343.37	249.943	-4.11914	5e-05	down-regulated under darkness		252430_at	-0.71755	-1.86614	-2.04444
AT5G49330	ARABIDOPSIS MYB DOMAIN PROTEIN 111, ATMYB111, MYB DOMAIN PROTEIN 111, MYB111, PFG3, PRODUCTION OF FLAVONOL GLYCOSIDES 3	Member of the R2R3 factor gene family.	chr5:19998951-20001378		3.28372	0.189132	-4.11786	0.0086	down-regulated under darkness		248596_at	-1.09802	-1.38764	-3.80113
AT1G08380	PHOTOSYSTEM I SUBUNIT O, PSAO	Encodes subunit O of photosystem I.	chr1:2640812-2641828		2561.66	150.52	-4.08905	0.0016	down-regulated under darkness		261746_at	-1.41531	-2.95602	-3.68761
AT1G12900	GAPA-2, GLYCERALDEHYDE 3-PHOSPHATE DEHYDROGENASE A SUBUNIT 2	glyceraldehyde 3-phosphate dehydrogenase A subunit 2 (GAPA-2); FUNCTIONS IN: NAD or NADH binding, glyceraldehyde-3-phosphate dehydrogenase activity; INVOLVED IN: oxidation reduction, glycolysis, glucose metabolic process; LOCATED IN: apoplast, chloroplast stroma, chloroplast, membrane, chloroplast envelope; EXPRESSED IN: 24 plant structures; EXPRESSED DURING: 14 growth stages; CONTAINS InterPro D…	chr1:4392449-4394400		1240.75	73.3378	-4.08052	0.00035	down-regulated under darkness		261197_at	-2.00462	-3.6962	-3.52558
AT1G14880	ATPCR1, PCR1, PLANT CADMIUM RESISTANCE 1	PLANT CADMIUM RESISTANCE 1 (PCR1); FUNCTIONS IN: molecular_function unknown; INVOLVED IN: biological_process unknown; LOCATED IN: vacuole; CONTAINS InterPro DOMAIN/s: Protein of unknown function Cys-rich (InterPro:IPR006461); BEST Arabidopsis thaliana protein match is: PLANT CADMIUM RESISTANCE 2 (TAIR:AT1G14870.1); Has 778 Blast hits to 777 proteins in 111 species: Archae - 0; Bacteria - 0; Metaz…	chr1:5132534-5133716		14.7429	0.88219	-4.06278	0.00015	down-regulated under darkness		No match
AT5G09660	PEROXISOMAL NAD-MALATE DEHYDROGENASE 2, PMDH2	encodes a microbody NAD-dependent malate dehydrogenase encodes an peroxisomal NAD-malate dehydrogenase that is involved in fatty acid beta-oxidation through providing NAD to the process of converting fatty acyl CoA to acetyl CoA.	chr5:2993443-2995675		730.424	44.278	-4.04407	5e-05	down-regulated under darkness		250498_at	-1.04154	-2.82375	-2.74453
AT4G24700		unknown protein; Has 20 Blast hits to 20 proteins in 7 species: Archae - 0; Bacteria - 0; Metazoa - 0; Fungi - 0; Plants - 20; Viruses - 0; Other Eukaryotes - 0 (source: NCBI BLink).	chr4:12744621-12745313		32.6524	1.97998	-4.04363	5e-05	down-regulated under darkness		254145_at	-1.95432	-1.29634	-2.58112
AT1G06000		encodes a flavonol-7-O-rhamnosyltransferase involved in the formation of rhamnosylated flavonols	chr1:1820307-1821918		125.941	7.64117	-4.04282	0.0002	down-regulated under darkness		260955_at	-2.84947	-3.27821	-5.62476
AT1G32780		GroES-like zinc-binding dehydrogenase family protein; FUNCTIONS IN: oxidoreductase activity, zinc ion binding; INVOLVED IN: oxidation reduction; EXPRESSED IN: 12 plant structures; EXPRESSED DURING: LP.04 four leaves visible, 4 anthesis, LP.02 two leaves visible, petal differentiation and expansion stage, D bilateral stage; CONTAINS InterPro DOMAIN/s: GroES-like (InterPro:IPR011032), Alcohol dehyd…	chr1:11869824-11872926		2.89199	0.176311	-4.03587	0.00065	down-regulated under darkness		261712_at	0.156541	0.135557	0.228458
AT4G02420	L-TYPE LECTIN RECEPTOR KINASE IV.4, LECRK-IV.4	Concanavalin A-like lectin protein kinase family protein; FUNCTIONS IN: kinase activity; INVOLVED IN: protein amino acid phosphorylation; LOCATED IN: endomembrane system; EXPRESSED IN: 21 plant structures; EXPRESSED DURING: 13 growth stages; CONTAINS InterPro DOMAIN/s: Legume lectin, beta chain (InterPro:IPR001220), Protein kinase, ATP binding site (InterPro:IPR017441), Serine/threonine-protein k…	chr4:1064362-1066372		13.9483	0.861942	-4.01636	0.0002	down-regulated under darkness		255503_at	-2.01232	-3.16348	-4.08102
AT2G42220		Rhodanese/Cell cycle control phosphatase superfamily protein; FUNCTIONS IN: molecular_function unknown; INVOLVED IN: biological_process unknown; LOCATED IN: chloroplast thylakoid membrane, chloroplast; EXPRESSED IN: 22 plant structures; EXPRESSED DURING: 13 growth stages; CONTAINS InterPro DOMAIN/s: Rhodanese-like (InterPro:IPR001763); BEST Arabidopsis thaliana protein match is: Rhodanese/Cell cy…	chr2:17592037-17596629		282.989	17.4886	-4.01626	0.0001	down-regulated under darkness		267635_at	-3.1461	-4.61434	-7.40419
AT3G17640		Leucine-rich repeat (LRR) family protein; CONTAINS InterPro DOMAIN/s: Leucine-rich repeat-containing N-terminal domain, type 2 (InterPro:IPR013210), Leucine-rich repeat (InterPro:IPR001611); BEST Arabidopsis thaliana protein match is: Leucine-rich repeat (LRR) family protein (TAIR:AT1G03440.1); Has 49064 Blast hits to 19347 proteins in 858 species: Archae - 12; Bacteria - 2546; Metazoa - 6658; Fu…	chr3:6032392-6033583		17.2666	1.0693	-4.01324	0.0002	down-regulated under darkness		258409_at	-0.79513	-2.9782	-0.783425
AT3G16175		Thioesterase superfamily protein; CONTAINS InterPro DOMAIN/s: Thioesterase superfamily (InterPro:IPR006683); BEST Arabidopsis thaliana protein match is: Thioesterase superfamily protein (TAIR:AT1G52191.1); Has 298 Blast hits to 297 proteins in 61 species: Archae - 0; Bacteria - 6; Metazoa - 132; Fungi - 4; Plants - 150; Viruses - 0; Other Eukaryotes - 6 (source: NCBI BLink).	chr3:5480463-5485094		9.03991	0.560348	-4.01191	0.03655	down-regulated under darkness		258315_at	-1.54649	-0.769336	-1.73733
AT3G57020		Calcium-dependent phosphotriesterase superfamily protein; FUNCTIONS IN: strictosidine synthase activity; INVOLVED IN: alkaloid biosynthetic process, biosynthetic process; LOCATED IN: endoplasmic reticulum, vacuole; EXPRESSED IN: 20 plant structures; EXPRESSED DURING: 10 growth stages; CONTAINS InterPro DOMAIN/s: Strictosidine synthase, conserved region (InterPro:IPR018119), Strictosidine synthase…	chr3:21098314-21100360		98.4432	6.10417	-4.01142	5e-05	down-regulated under darkness		251658_at	-3.0085	-2.13762	-3.30725
AT3G23120	ATRLP38, RECEPTOR LIKE PROTEIN 38, RLP38	receptor like protein 38 (RLP38); FUNCTIONS IN: kinase activity; INVOLVED IN: signal transduction, defense response; LOCATED IN: endomembrane system; CONTAINS InterPro DOMAIN/s: Leucine-rich repeat-containing N-terminal domain, type 2 (InterPro:IPR013210), Leucine-rich repeat (InterPro:IPR001611); BEST Arabidopsis thaliana protein match is: receptor like protein 37 (TAIR:AT3G23110.1); Has 120242 …	chr3:8227221-8229576		0.777901	0.048461	-4.00469	0.0332	down-regulated under darkness		257763_s_at	-1.11412	-2.00124	-2.96388
AT4G37760	SQE3, SQUALENE EPOXIDASE 3	squalene epoxidase 3 (SQE3); FUNCTIONS IN: squalene monooxygenase activity; INVOLVED IN: response to jasmonic acid stimulus, response to wounding, sterol biosynthetic process; LOCATED IN: endomembrane system, integral to membrane; EXPRESSED IN: 23 plant structures; EXPRESSED DURING: 15 growth stages; CONTAINS InterPro DOMAIN/s: Squalene epoxidase (InterPro:IPR013698), Fumarate reductase/succinate…	chr4:17743886-17746678		103.982	6.4817	-4.00381	5e-05	down-regulated under darkness		253039_at	-1.80676	-2.04621	-2.57191
AT1G44000		unknown protein; BEST Arabidopsis thaliana protein match is: unknown protein (TAIR:AT4G11911.1); Has 216 Blast hits to 212 proteins in 76 species: Archae - 0; Bacteria - 96; Metazoa - 0; Fungi - 0; Plants - 118; Viruses - 0; Other Eukaryotes - 2 (source: NCBI BLink).	chr1:16708067-16709713		157.121	9.90555	-3.98749	5e-05	down-regulated under darkness		259460_at	-3.85671	-4.09032	-5.65546
AT1G07010	ATSLP1, SHEWENELLA-LIKE PROTEIN PHOSPHATASE 1, SLP1	Calcineurin-like metallo-phosphoesterase superfamily protein; BEST Arabidopsis thaliana protein match is: Calcineurin-like metallo-phosphoesterase superfamily protein (TAIR:AT1G18480.1); Has 109 Blast hits to 109 proteins in 48 species: Archae - 0; Bacteria - 77; Metazoa - 0; Fungi - 8; Plants - 20; Viruses - 0; Other Eukaryotes - 4 (source: NCBI BLink).	chr1:2152851-2156008		83.6213	5.27344	-3.98705	0.0144	down-regulated under darkness		256049_at	-2.90623	-1.81084	-4.23748
AT3G06520		agenet domain-containing protein; FUNCTIONS IN: RNA binding; LOCATED IN: cellular_component unknown; EXPRESSED IN: 11 plant structures; EXPRESSED DURING: 6 growth stages; CONTAINS InterPro DOMAIN/s: Tudor-like, plant (InterPro:IPR014002), Agenet (InterPro:IPR008395); BEST Arabidopsis thaliana protein match is: agenet domain-containing protein (TAIR:AT1G09320.1); Has 523 Blast hits to 271 proteins…	chr3:2020283-2021955		1.72947	0.109235	-3.98482	0.01615	down-regulated under darkness		258506_at	-0.778608	-2.74747	-0.195315
AT1G29720		Leucine-rich repeat transmembrane protein kinase; FUNCTIONS IN: protein serine/threonine kinase activity, protein kinase activity, kinase activity, ATP binding; INVOLVED IN: protein amino acid phosphorylation; LOCATED IN: endomembrane system; EXPRESSED IN: 15 plant structures; EXPRESSED DURING: 9 growth stages; CONTAINS InterPro DOMAIN/s: Protein kinase, ATP binding site (InterPro:IPR017441), Ser…	chr1:10393796-10399873		4.09771	0.260271	-3.97673	5e-05	down-regulated under darkness		246633_at	-4.96911	-1.56254	-1.6706
AT1G58520	RXW8	RXW8; FUNCTIONS IN: hydrolase activity, acting on ester bonds, lipase activity; INVOLVED IN: lipid metabolic process; LOCATED IN: endomembrane system, membrane; CONTAINS InterPro DOMAIN/s: Protein of unknown function DUF221 (InterPro:IPR003864), Lipase, GDSL, active site (InterPro:IPR008265), Lipase, GDSL (InterPro:IPR001087); BEST Arabidopsis thaliana protein match is: Early-responsive to dehydr…	chr1:21729912-21738652		28.5889	1.81781	-3.97519	5e-05	down-regulated under darkness		No match
AT1G57770		FAD/NAD(P)-binding oxidoreductase family protein; FUNCTIONS IN: oxidoreductase activity; LOCATED IN: chloroplast; EXPRESSED IN: 21 plant structures; EXPRESSED DURING: 13 growth stages; CONTAINS InterPro DOMAIN/s: Amine oxidase (InterPro:IPR002937); BEST Arabidopsis thaliana protein match is: carotenoid isomerase (TAIR:AT1G06820.1); Has 6263 Blast hits to 6155 proteins in 967 species: Archae - 159…	chr1:21395195-21398280		27.4862	1.74799	-3.97494	5e-05	down-regulated under darkness		246411_at	-1.03878	-2.63313	-2.52133
AT4G27520	ATENODL2, EARLY NODULIN-LIKE PROTEIN 2, ENODL2	early nodulin-like protein 2 (ENODL2); FUNCTIONS IN: electron carrier activity, copper ion binding; LOCATED IN: in 6 components; EXPRESSED IN: 24 plant structures; EXPRESSED DURING: 13 growth stages; CONTAINS InterPro DOMAIN/s: Plastocyanin-like (InterPro:IPR003245), Cupredoxin (InterPro:IPR008972); BEST Arabidopsis thaliana protein match is: early nodulin-like protein 1 (TAIR:AT5G53870.1); Has 1…	chr4:13750439-13751905		467.651	30.0412	-3.96042	5e-05	down-regulated under darkness		253875_at	-1.67876	-4.16116	-3.85829
AT5G05250		unknown protein; BEST Arabidopsis thaliana protein match is: unknown protein (TAIR:AT3G56360.1); Has 30201 Blast hits to 17322 proteins in 780 species: Archae - 12; Bacteria - 1396; Metazoa - 17338; Fungi - 3422; Plants - 5037; Viruses - 0; Other Eukaryotes - 2996 (source: NCBI BLink).	chr5:1557036-1557998		33.0798	2.12695	-3.9591	5e-05	down-regulated under darkness		250828_at	-2.81643	-2.71163	-1.74669
AT4G00165		Bifunctional inhibitor/lipid-transfer protein/seed storage 2S albumin superfamily protein; FUNCTIONS IN: lipid binding; INVOLVED IN: N-terminal protein myristoylation, lipid transport; LOCATED IN: endomembrane system; CONTAINS InterPro DOMAIN/s: Bifunctional inhibitor/plant lipid transfer protein/seed storage (InterPro:IPR016140), Plant lipid transfer protein/seed storage/trypsin-alpha amylase in…	chr4:69272-69884		78.017	5.02727	-3.95594	5e-05	down-regulated under darkness		No match
AT3G21890	B-BOX DOMAIN PROTEIN 31, BBX31	B-box type zinc finger family protein; FUNCTIONS IN: sequence-specific DNA binding transcription factor activity, zinc ion binding; INVOLVED IN: response to UV-B, regulation of transcription; LOCATED IN: intracellular; EXPRESSED IN: 18 plant structures; EXPRESSED DURING: 7 growth stages; CONTAINS InterPro DOMAIN/s: Zinc finger, B-box (InterPro:IPR000315); BEST Arabidopsis thaliana protein match i…	chr3:7709112-7709733		29.8433	1.92947	-3.95113	0.00095	down-regulated under darkness		257262_at	-0.718024	-1.95563	-1.42852
AT1G72930	ATTN10, TIR, TIR-NUCLEOTIDE BINDING SITE FAMILY 10, TN10, TOLL/INTERLEUKIN-1 RECEPTOR-LIKE	Toll/interleukin-1 receptor-like protein (TIR) mRNA,	chr1:27439451-27440464		109.683	7.15036	-3.93918	5e-05	down-regulated under darkness		No match
AT3G03770		Leucine-rich repeat protein kinase family protein; FUNCTIONS IN: protein serine/threonine kinase activity, protein kinase activity, ATP binding; INVOLVED IN: transmembrane receptor protein tyrosine kinase signaling pathway, protein amino acid phosphorylation; LOCATED IN: endomembrane system; EXPRESSED IN: 22 plant structures; EXPRESSED DURING: 13 growth stages; CONTAINS InterPro DOMAIN/s: Protein…	chr3:945134-949042		20.8762	1.36153	-3.93856	5e-05	down-regulated under darkness		259348_at	-3.39622	-5.2943	-2.41987
AT5G49740	ATFRO7, FERRIC REDUCTION OXIDASE 7, FRO7	Encodes a chloroplast ferric chelate reductase. Shows differential splicing and has three different mRNA products. Expressed in the shoot, flower and cotyledon.	chr5:20205341-20208730		33.4962	2.19778	-3.92988	5e-05	down-regulated under darkness		248566_s_at	-1.08977	-2.61709	-1.56607
AT5G24770	ATVSP2, VEGETATIVE STORAGE PROTEIN 2, VSP2	Has acid phosphatase activity dependent on the presence of divalent cations (Mg2+, Co2+, Zn2+, Mn2+) and anti-insect activity. Insects fed with the protein show a retarded development. Induced in response to abscisic acid, jasmonic acid, salt, water deficiency and wounding.	chr5:8500475-8502224		15.2181	0.999581	-3.92832	5e-05	down-regulated under darkness		245928_s_at	-0.896644	-3.64528	-7.11134
AT1G29700		Metallo-hydrolase/oxidoreductase superfamily protein; FUNCTIONS IN: molecular_function unknown; INVOLVED IN: biological_process unknown; LOCATED IN: chloroplast; EXPRESSED IN: 22 plant structures; EXPRESSED DURING: 13 growth stages; Has 404 Blast hits to 404 proteins in 124 species: Archae - 0; Bacteria - 197; Metazoa - 0; Fungi - 2; Plants - 43; Viruses - 0; Other Eukaryotes - 162 (source: NCBI …	chr1:10384980-10387441		47.6822	3.1399	-3.92466	5e-05	down-regulated under darkness		259791_at	-2.14684	-3.87973	-3.74093
AT3G01060		unknown protein; Has 640 Blast hits to 638 proteins in 201 species: Archae - 0; Bacteria - 293; Metazoa - 0; Fungi - 71; Plants - 72; Viruses - 0; Other Eukaryotes - 204 (source: NCBI BLink).	chr3:16642-18840		93.5583	6.16834	-3.92291	5e-05	down-regulated under darkness		259275_at	-2.76564	-1.21993	-3.11176
AT3G48200		unknown protein; FUNCTIONS IN: molecular_function unknown; INVOLVED IN: biological_process unknown; LOCATED IN: endomembrane system; EXPRESSED IN: 21 plant structures; EXPRESSED DURING: 13 growth stages; Has 210 Blast hits to 148 proteins in 42 species: Archae - 0; Bacteria - 118; Metazoa - 0; Fungi - 0; Plants - 48; Viruses - 0; Other Eukaryotes - 44 (source: NCBI BLink).	chr3:17832772-17837514		26.9185	1.77963	-3.91895	5e-05	down-regulated under darkness		252353_at	-2.5634	-1.48292	-1.18023
AT4G23020	TON1 RECRUITING MOTIF 11, TRM11	unknown protein; FUNCTIONS IN: molecular_function unknown; INVOLVED IN: biological_process unknown; LOCATED IN: cellular_component unknown; BEST Arabidopsis thaliana protein match is: unknown protein (TAIR:AT4G11780.1).	chr4:12066172-12068538		6.52891	0.432329	-3.91664	0.00015	down-regulated under darkness		No match
AT4G23990	ARABIDOPSIS THALIANA CELLULOSE SYNTHASE-LIKE G3, ATCSLG3, CELLULOSE SYNTHASE LIKE G3, CSLG3	encodes a protein similar to cellulose synthase	chr4:12456488-12460753		11.335	0.752735	-3.91249	5e-05	down-regulated under darkness		254185_at	-0.397196	-1.65125	-1.3295
AT1G14150	PHOTOSYNTHETIC NDH SUBCOMPLEX L 2, PNSL2, PQL1, PQL2, PSBQ-LIKE 1, PSBQ-LIKE 2	Encodes a subunit of the NAD(P)H dehydrogenase complex located in the chloroplast thylakoid lumen.	chr1:4839852-4841848		136.594	9.10967	-3.90635	5e-05	down-regulated under darkness		262612_at	-2.30732	-2.85445	-2.73087
AT3G56940	ACSF, CHL27, COPPER RESPONSE DEFECT 1, CRD1	Encodes a putative ZIP protein with varying mRNA accumulation in leaves, stems and roots. Has a consensus carboxylate-bridged di-iron binding site.	chr3:21076504-21079856		1543.6	103.506	-3.89852	0.00055	down-regulated under darkness		251664_at	-0.429753	-2.70136	-1.75661
AT5G17170	ENH1, ENHANCER OF SOS3-1	enhancer of sos3-1 (ENH1); FUNCTIONS IN: electron carrier activity, metal ion binding; LOCATED IN: chloroplast thylakoid membrane, chloroplast, chloroplast envelope; EXPRESSED IN: 22 plant structures; EXPRESSED DURING: 14 growth stages; CONTAINS InterPro DOMAIN/s: Rubredoxin-type Fe(Cys)4 protein (InterPro:IPR004039), PDZ/DHR/GLGF (InterPro:IPR001478); BEST Arabidopsis thaliana protein match is: …	chr5:5649192-5651158		153.27	10.3225	-3.89221	5e-05	down-regulated under darkness		250073_at	-2.59266	-2.81881	-3.61394
AT1G52510		alpha/beta-Hydrolases superfamily protein; FUNCTIONS IN: hydrolase activity, catalytic activity; LOCATED IN: chloroplast, chloroplast envelope; EXPRESSED IN: 21 plant structures; EXPRESSED DURING: 13 growth stages; CONTAINS InterPro DOMAIN/s: Epoxide hydrolase-like (InterPro:IPR000639), Alpha/beta hydrolase fold-1 (InterPro:IPR000073); BEST Arabidopsis thaliana protein match is: alpha/beta-Hydrol…	chr1:19559982-19565272		62.1588	4.19446	-3.8894	0.00025	down-regulated under darkness		262151_at	-4.9026	-4.98141	-5.74588
AT1G76080	ARABIDOPSIS THALIANA CHLOROPLASTIC DROUGHT-INDUCED STRESS PROTEIN OF 32 KD, ATCDSP32, CDSP32, CHLOROPLASTIC DROUGHT-INDUCED STRESS PROTEIN OF 32 KD	Encodes a thioredoxin localized in chloroplast stroma. Known as CDSP32 (CHLOROPLASTIC DROUGHT-INDUCED STRESS PROTEIN OF 32 KD).	chr1:28547785-28549419		320.23	21.6857	-3.88429	5e-05	down-regulated under darkness		261751_at	-3.20779	-1.27428	-3.71736
AT4G35090	CAT2, CATALASE 2	Encodes a peroxisomal catalase, highly expressed in bolts and leaves. mRNA expression patterns show circadian regulation with mRNA levels being high in the subjective early morning. Loss of function mutations have increased H2O2 levels and increased H2O2 sensitivity. Mutants accumulate more toxic ions yet show decreased sensitivity to Li+. This decreased sensitivity is most likely due to an insen…	chr4:16700341-16703325		1545.98	104.991	-3.88018	0.00025	down-regulated under darkness		253174_at	-0.257965	-0.401442	0.195187
AT3G22235		BEST Arabidopsis thaliana protein match is: pathogen and circadian controlled 1 (TAIR:AT3G22231.1); Has 122 Blast hits to 122 proteins in 11 species: Archae - 0; Bacteria - 0; Metazoa - 0; Fungi - 0; Plants - 122; Viruses - 0; Other Eukaryotes - 0 (source: NCBI BLink).	chr3:7854418-7855814		235.346	15.9978	-3.87884	5e-05	down-regulated under darkness		No match
AT5G18660	PALE-GREEN AND CHLOROPHYLL B REDUCED 2, PCB2	Encodes a protein with 3,8-divinyl protochlorophyllide a 8-vinyl reductase activity. Mutants accumulate divinyl chlorophyll rather than monovinyl chlorophyll.	chr5:6220780-6222228		41.1115	2.79828	-3.87693	5e-05	down-regulated under darkness		250006_at	-4.81143	-4.41124	-6.67039
AT1G78995		unknown protein; Has 30201 Blast hits to 17322 proteins in 780 species: Archae - 12; Bacteria - 1396; Metazoa - 17338; Fungi - 3422; Plants - 5037; Viruses - 0; Other Eukaryotes - 2996 (source: NCBI BLink).	chr1:29715078-29716111		16.7707	1.1433	-3.87468	0.00025	down-regulated under darkness		264096_at	-4.40196	-4.06256	-6.70075
AT5G21100		Plant L-ascorbate oxidase; FUNCTIONS IN: oxidoreductase activity, copper ion binding, L-ascorbate oxidase activity; INVOLVED IN: oxidation reduction; LOCATED IN: plant-type cell wall; EXPRESSED IN: 21 plant structures; EXPRESSED DURING: 13 growth stages; CONTAINS InterPro DOMAIN/s: Multicopper oxidase, type 3 (InterPro:IPR011707), Multicopper oxidase, type 2 (InterPro:IPR011706), Cupredoxin (Inte…	chr5:7168183-7170928		72.2049	4.95031	-3.86651	5e-05	down-regulated under darkness		246021_at	-3.78608	-2.78327	-5.02638
ATMG01380	RIBOSOMAL RNA5S, RRN5	Mitochondrial 5S ribosomal RNA, which is a component of the 50S large subunit of mitochondrial ribosome.	chrM:361061-361179		6083.95	420.448	-3.85501	0.00655	down-regulated under darkness		No match
AT4G09650	ATP SYNTHASE DELTA-SUBUNIT GENE, ATPD, PDE332, PIGMENT DEFECTIVE 332	Encodes the chloroplast ATPase delta-subunit.	chr4:6100742-6101708		980.421	68.3998	-3.84134	5e-05	down-regulated under darkness		255046_at	-3.46286	-4.46238	-5.1444
AT2G29360		NAD(P)-binding Rossmann-fold superfamily protein; FUNCTIONS IN: oxidoreductase activity, binding, catalytic activity; INVOLVED IN: oxidation reduction, metabolic process; LOCATED IN: cellular_component unknown; EXPRESSED IN: 22 plant structures; EXPRESSED DURING: 14 growth stages; CONTAINS InterPro DOMAIN/s: Short-chain dehydrogenase/reductase, conserved site (InterPro:IPR020904), NAD(P)-binding …	chr2:12603802-12605271		55.0396	3.84728	-3.83856	5e-05	down-regulated under darkness		266293_at	-1.87453	-3.96907	-3.57104
AT1G64500		A member of a protein family found in plants and animals that contain conserved C-terminal glutaredoxin-like and putative zinc-binding cysteine-rich domains. It is involved in light stimulated actin bundling and chloroplast movement.	chr1:23953232-23954492		269.622	18.8899	-3.83526	5e-05	down-regulated under darkness		261958_at	-0.876731	-0.614515	-1.03009
AT1G10657		Plant protein 1589 of unknown function; FUNCTIONS IN: molecular_function unknown; INVOLVED IN: biological_process unknown; LOCATED IN: cellular_component unknown; CONTAINS InterPro DOMAIN/s: Conserved hypothetical protein CHP01589, plant (InterPro:IPR006476); BEST Arabidopsis thaliana protein match is: Plant protein 1589 of unknown function (TAIR:AT3G55240.1); Has 115 Blast hits to 115 proteins i…	chr1:3530466-3531842		15.8357	1.1113	-3.83286	0.0001	down-regulated under darkness		No match
AT5G02120	OHP, ONE HELIX PROTEIN, PDE335, PIGMENT DEFECTIVE 335	Encodes a one helix protein homologous to cyanobacterial high-light inducible proteins. The protein is localized to the thylakoid membrane and its transcript is transiently induced by exposure to high light conditions.	chr5:419090-422032		457.795	32.4056	-3.82039	5e-05	down-regulated under darkness		251031_at	-2.24814	-2.79907	-3.75242
AT2G23840		HNH endonuclease; FUNCTIONS IN: endonuclease activity, nucleic acid binding; INVOLVED IN: biological_process unknown; LOCATED IN: cellular_component unknown; EXPRESSED IN: 21 plant structures; EXPRESSED DURING: 13 growth stages; CONTAINS InterPro DOMAIN/s: HNH nuclease (InterPro:IPR003615), HNH endonuclease (InterPro:IPR002711); Has 4176 Blast hits to 4176 proteins in 656 species: Archae - 6; Bac…	chr2:10153796-10155647		24.1659	1.71103	-3.82004	5e-05	down-regulated under darkness		266572_at	-3.08655	-2.85873	-3.72189
AT3G55630	ATDFD, DFD, DHFS-FPGS HOMOLOG D, FOLYLPOLYGLUTAMATE SYNTHETASE 3, FPGS3	Encodes one of the three folylpolyglutamate synthetase isoforms (FPGSs): FPGS1 (At5g05980, plastidic), FPGS2 (At3g10160, mitochondrial) and FPGS3 (At3g55630, cytosolic).	chr3:20636668-20639492		15.6652	1.11079	-3.81791	0.0001	down-regulated under darkness		251759_at	-2.68771	-1.76405	-2.86116
AT3G26570	ORF02, PHOSPHATE TRANSPORTER 2;1, PHT2;1	low affinity phosphate transporter	chr3:9756190-9758633		269.73	19.2195	-3.81088	5e-05	down-regulated under darkness		257311_at	-1.86787	-2.0153	-2.22432
AT4G04850	ATKEA3, K+ EFFLUX ANTIPORTER 3, KEA3	member of Putative potassium transporter family	chr4:2452663-2457767		35.0219	2.50492	-3.80542	5e-05	down-regulated under darkness		255304_at	-1.64843	-2.36459	-2.24644
AT2G44290		Bifunctional inhibitor/lipid-transfer protein/seed storage 2S albumin superfamily protein; FUNCTIONS IN: lipid binding; INVOLVED IN: lipid transport; LOCATED IN: plasma membrane, anchored to membrane; CONTAINS InterPro DOMAIN/s: Bifunctional inhibitor/plant lipid transfer protein/seed storage (InterPro:IPR016140), Plant lipid transfer protein/seed storage/trypsin-alpha amylase inhibitor (InterPro…	chr2:18305200-18306251		47.8736	3.42541	-3.80488	5e-05	down-regulated under darkness		No match
AT4G17090	ATBAM3, BAM3, BETA-AMYLASE 3, BETA-AMYLASE 8, BMY8, CHLOROPLAST BETA-AMYLASE, CT-BMY	Encodes a beta-amylase targeted to the chloroplast. Transgenic BMY8 RNAi lines fail to accumulate maltose during cold shock suggesting that maltose accumulation coincides with BMY8 expression. Apart from maltose, the sugar content of the RNAi lines were similar to wildtype (glucose and sucrose unaffected).	chr4:9604501-9607334		142.231	10.2558	-3.79373	0.0389	down-regulated under darkness		245346_at	-2.79808	-1.6443	-4.62419
AT4G27700		Rhodanese/Cell cycle control phosphatase superfamily protein; FUNCTIONS IN: molecular_function unknown; INVOLVED IN: aging; LOCATED IN: chloroplast thylakoid membrane, chloroplast; EXPRESSED IN: 21 plant structures; EXPRESSED DURING: 13 growth stages; CONTAINS InterPro DOMAIN/s: Rhodanese-like (InterPro:IPR001763); BEST Arabidopsis thaliana protein match is: Rhodanese/Cell cycle control phosphata…	chr4:13823587-13827823		110.228	7.961	-3.7914	0.00045	down-regulated under darkness		253860_at	-2.4075	-3.11286	-3.36575
AT2G47370		Calcium-dependent phosphotriesterase superfamily protein; FUNCTIONS IN: molecular_function unknown; INVOLVED IN: biological_process unknown; LOCATED IN: endomembrane system; CONTAINS InterPro DOMAIN/s: Six-bladed beta-propeller, TolB-like (InterPro:IPR011042); BEST Arabidopsis thaliana protein match is: Calcium-dependent phosphotriesterase superfamily protein (TAIR:AT2G16760.1); Has 106 Blast hit…	chr2:19438950-19440345		14.1272	1.02515	-3.78457	0.0002	down-regulated under darkness		No match
AT3G21055	PHOTOSYSTEM II SUBUNIT T, PSBTN	Encodes photosystem II 5 kD protein subunit PSII-T. This is a nuclear-encoded gene (PsbTn) which also has a plastid-encoded paralog (PsbTc).	chr3:7376634-7377186		2629.29	191.71	-3.77767	0.00095	down-regulated under darkness		256979_at	-1.45142	-3.73379	-5.10096
AT5G66190	ATLFNR1, FERREDOXIN-NADP(+)-OXIDOREDUCTASE 1, FNR1, LEAF FNR 1, LEAF-TYPE CHLOROPLAST-TARGETED FNR 1, LFNR1	Encodes a leaf-type ferredoxin:NADP(H) oxidoreductase. It is present in both chloroplast stroma and thylakoid membranes but is more abundant in the thylakoid. The affinity of this enzyme for ferredoxin is slightly, but significantly, higher than AtLFNR2, an isoform of the same enzyme. AtLFNR1 forms a heterodimer with AtFNR2 and is also a prerequisite to attach AtFNR2 to the thylakoid membrane.	chr5:26448937-26453199		481.086	35.2613	-3.77014	0.0001	down-regulated under darkness		247131_at	-2.46366	-3.52612	-3.61735
AT4G19170	CAROTENOID CLEAVAGE DIOXYGENASE 4, CCD4, NCED4, NINE-CIS-EPOXYCAROTENOID DIOXYGENASE 4	chloroplast-targeted member of a family of enzymes similar to nine-cis-epoxycarotenoid dioxygenase	chr4:10481785-10483857		171.452	12.6687	-3.75846	5e-05	down-regulated under darkness		254564_at	0.138732	-2.93433	-0.981171
AT2G46790	APRR9, ARABIDOPSIS PSEUDO-RESPONSE REGULATOR 9, PRR9, PSEUDO-RESPONSE REGULATOR 9, TL1, TOC1-LIKE PROTEIN 1	Pseudo-response regulator PRR9. Involved in clock function. PRR7 and PRR9 are partially redundant essential components of a temperature-sensitive circadian system. CCA1 and LHY had a positive effect on PRR9. Interact with TOC1 in a yeast two-hybrid assay. Acts as transcriptional repressor of CCA1 and LHY.	chr2:19232648-19235087		19.7019	1.46908	-3.74535	0.00045	down-regulated under darkness		266720_s_at	-2.41762	1.43724	-0.742184
AT4G24780		Pectin lyase-like superfamily protein; FUNCTIONS IN: lyase activity, pectate lyase activity; INVOLVED IN: biological_process unknown; LOCATED IN: membrane; EXPRESSED IN: 23 plant structures; EXPRESSED DURING: 13 growth stages; CONTAINS InterPro DOMAIN/s: Pectin lyase fold/virulence factor (InterPro:IPR011050), AmbAllergen (InterPro:IPR018082), Pectate lyase/Amb allergen (InterPro:IPR002022), Pect…	chr4:12770330-12772479		152.771	11.4121	-3.74273	0.0032	down-regulated under darkness		254119_at	-1.72304	-5.63712	-3.95751
AT3G48700	ATCXE13, CARBOXYESTERASE 13, CXE13	carboxyesterase 13 (CXE13); FUNCTIONS IN: hydrolase activity; INVOLVED IN: metabolic process; LOCATED IN: cellular_component unknown; EXPRESSED IN: 6 plant structures; EXPRESSED DURING: F mature embryo stage, petal differentiation and expansion stage, E expanded cotyledon stage, D bilateral stage; CONTAINS InterPro DOMAIN/s: Lipase, GDXG, active site (InterPro:IPR002168), Alpha/beta hydrolase fol…	chr3:18038647-18039876		15.9368	1.19082	-3.74233	5e-05	down-regulated under darkness		252316_at	4.39993	0.263993	3.88355
AT4G39710	FK506-BINDING PROTEIN 16-2, FKBP16-2, PHOTOSYNTHETIC NDH SUBCOMPLEX L 4, PNSL4	FK506-binding protein 16-2 (FKBP16-2); FUNCTIONS IN: FK506 binding, peptidyl-prolyl cis-trans isomerase activity; INVOLVED IN: protein folding; LOCATED IN: thylakoid, chloroplast thylakoid membrane, chloroplast thylakoid lumen, chloroplast; EXPRESSED IN: 20 plant structures; EXPRESSED DURING: 13 growth stages; CONTAINS InterPro DOMAIN/s: Peptidyl-prolyl cis-trans isomerase, FKBP-type (InterPro:IP…	chr4:18427038-18428412		82.7553	6.1884	-3.74121	5e-05	down-regulated under darkness		252853_at	-2.35429	-4.6156	-4.44185
AT3G47070		LOCATED IN: thylakoid, chloroplast thylakoid membrane, chloroplast, chloroplast envelope; EXPRESSED IN: 22 plant structures; EXPRESSED DURING: 13 growth stages; CONTAINS InterPro DOMAIN/s: Thylakoid soluble phosphoprotein TSP9 (InterPro:IPR021584); Has 37 Blast hits to 37 proteins in 10 species: Archae - 0; Bacteria - 0; Metazoa - 0; Fungi - 0; Plants - 37; Viruses - 0; Other Eukaryotes - 0 (sour…	chr3:17337064-17337733		632.673	47.3529	-3.73994	5e-05	down-regulated under darkness		252463_at	-2.01943	-3.39043	-3.46386
AT5G50800	ATSWEET13, SWEET13	Encodes a member of the SWEET sucrose efflux transporter family proteins.	chr5:20665076-20667304		10.5759	0.793459	-3.73648	0.00135	down-regulated under darkness		248467_at	1.14311	-2.78044	0.419017
AT1G70580	ALANINE-2-OXOGLUTARATE AMINOTRANSFERASE 2, AOAT2, GGT2, GLUTAMATE:GLYOXYLATE AMINOTRANSFERASE 2	Encodes a protein with glyoxylate aminotransferase activity. It can act on a number of different small substrates and amino acids in vitro.	chr1:26612631-26616069		46.0878	3.48753	-3.72411	5e-05	down-regulated under darkness		260309_at	-1.17517	-1.23444	-1.96073
AT4G28750	PSA E1 KNOCKOUT, PSAE-1	mutant has Decreased effective quantum yield of photosystem II; Pale green plants; Reduced growth rate; Subunit E of Photosystem I	chr4:14202757-14203961		3367.78	255.663	-3.71948	0.0023	down-regulated under darkness		253738_at	-0.861737	-2.3289	-2.45004
AT5G12110		Glutathione S-transferase, C-terminal-like;Translation elongation factor EF1B/ribosomal protein S6; FUNCTIONS IN: translation elongation factor activity; INVOLVED IN: translational elongation; LOCATED IN: eukaryotic translation elongation factor 1 complex; EXPRESSED IN: 18 plant structures; EXPRESSED DURING: 12 growth stages; CONTAINS InterPro DOMAIN/s: Translation elongation factor EF1B/ribosoma…	chr5:3914467-3915968		76.4611	5.81788	-3.71616	5e-05	down-regulated under darkness		250304_at	-6.13492	-2.60674	-6.49716
AT4G08870	ARGAH2, ARGININE AMIDOHYDROLASE 2	Encodes one of the two arginase in the genome. Gene expression is enhanced by methyl jasmonate treatment. It is involved in the defense response to B.cinerea.	chr4:5646438-5648727		124.558	9.47881	-3.71597	5e-05	down-regulated under darkness		255065_s_at	-0.304606	-0.935699	-1.15812
AT5G64170	LNK1, NIGHT LIGHT-INDUCIBLE AND CLOCK-REGULATED 1	dentin sialophosphoprotein-related; FUNCTIONS IN: molecular_function unknown; INVOLVED IN: biological_process unknown; LOCATED IN: cellular_component unknown; EXPRESSED IN: 17 plant structures; EXPRESSED DURING: 9 growth stages; BEST Arabidopsis thaliana protein match is: unknown protein (TAIR:AT3G54500.2); Has 181 Blast hits to 169 proteins in 40 species: Archae - 2; Bacteria - 18; Metazoa - 17;…	chr5:25672465-25676746		69.3707	5.2818	-3.71523	5e-05	down-regulated under darkness		247323_at	-2.55028	-0.329543	-1.97771
AT2G33850		unknown protein; FUNCTIONS IN: molecular_function unknown; INVOLVED IN: biological_process unknown; LOCATED IN: endomembrane system; EXPRESSED IN: 17 plant structures; EXPRESSED DURING: 9 growth stages; BEST Arabidopsis thaliana protein match is: unknown protein (TAIR:AT1G28400.1); Has 3053 Blast hits to 2119 proteins in 133 species: Archae - 6; Bacteria - 52; Metazoa - 135; Fungi - 96; Plants - …	chr2:14321061-14322049		36.8237	2.81547	-3.70919	5e-05	down-regulated under darkness		267459_at	-1.12786	-4.74945	-5.25636
AT1G20340	DNA-DAMAGE-REPAIR/TOLERATION PROTEIN 112, DRT112, PETE2, PLASTOCYANIN 2	recombination and DNA-damage resistance protein (DRT112) One of two Arabidopsis plastocyanin genes. Predominant form, expressed 10x higher than PETE1. PETE2 is thought to be post-transcriptionally regulated via copper accumulation and is involved in copper homeostasis. Mutation of this gene does not have obvious effect on photosynthesis. In plsp1-1 mutant plastids, the nonmature form of the prote…	chr1:7042428-7043363		3396.35	260.964	-3.70207	0.0005	down-regulated under darkness		255886_at	-0.932161	-2.32927	-2.01157
AT5G50100		Putative thiol-disulphide oxidoreductase DCC; FUNCTIONS IN: molecular_function unknown; INVOLVED IN: biological_process unknown; LOCATED IN: mitochondrion; EXPRESSED IN: 22 plant structures; EXPRESSED DURING: 15 growth stages; CONTAINS InterPro DOMAIN/s: Thioredoxin-like fold (InterPro:IPR012336), Putative thiol-disulphide oxidoreductase DCC (InterPro:IPR007263); Has 30201 Blast hits to 17322 pro…	chr5:20371852-20373441		62.5051	4.80786	-3.70051	5e-05	down-regulated under darkness		248537_at	-2.4222	-1.85659	-2.09876
ATCG00700	PHOTOSYSTEM II REACTION CENTER PROTEIN N, PSBN	PSII low MW protein	chrC:74248-74380		1227.73	95.2929	-3.68748	0.0085	down-regulated under darkness		244974_at	0.0153154	-0.399875	1.29739
AT4G03450		Ankyrin repeat family protein; CONTAINS InterPro DOMAIN/s: Ankyrin repeat-containing domain (InterPro:IPR020683), Ankyrin repeat (InterPro:IPR002110); BEST Arabidopsis thaliana protein match is: Ankyrin repeat family protein (TAIR:AT4G03440.1); Has 22492 Blast hits to 11630 proteins in 488 species: Archae - 24; Bacteria - 1675; Metazoa - 12211; Fungi - 1719; Plants - 2554; Viruses - 43; Other Euk…	chr4:1529445-1531780		1.50645	0.117799	-3.67676	0.01115	down-regulated under darkness		255406_at	-0.114906	-0.428317	-1.0928
AT3G19450	ATCAD4, CAD, CAD-C, CAD4, CINNAMYL ALCOHOL DEHYDROGENASE 4	Encodes a catalytically active cinnamyl alcohol dehydrogenase which uses p-coumaryl aldehyde as a preferred substrate. It can also use caffeyl, coniferyl and d-hydroxyconiferyl aldehydes as substrates.	chr3:6744597-6747214		240.066	18.781	-3.67609	5e-05	down-regulated under darkness		258023_at	-5.1644	-2.48608	-4.94505
AT1G55910	ZINC TRANSPORTER 11 PRECURSOR, ZIP11	member of Putative zinc transporter ZIP2 - like family	chr1:20906133-20907413		64.1487	5.02397	-3.67452	5e-05	down-regulated under darkness		260601_at	-1.99886	-2.88541	-3.16463
AT3G12580	ARABIDOPSIS HEAT SHOCK PROTEIN 70, ATHSP70, HEAT SHOCK PROTEIN 70, HSP70	heat shock protein 70 (HSP70); FUNCTIONS IN: ATP binding; INVOLVED IN: in 9 processes; LOCATED IN: cytosol, mitochondrion, cell wall, plasma membrane; EXPRESSED IN: 23 plant structures; EXPRESSED DURING: 11 growth stages; CONTAINS InterPro DOMAIN/s: Heat shock protein 70, conserved site (InterPro:IPR018181), Heat shock protein Hsp70 (InterPro:IPR001023), Heat shock protein 70 (InterPro:IPR013126)…	chr3:3991260-3993792		284.757	22.3282	-3.67279	0.003	down-regulated under darkness		256245_at	-4.66205	4.69354	-2.22967
AT3G27170	ATCLC-B, CHLORIDE CHANNEL B, CLC-B	member of Anion channel protein family	chr3:10024016-10030069		38.0491	3.02006	-3.65521	5e-05	down-regulated under darkness		256751_at	-1.30987	-2.57794	-2.58217
AT1G26770	ARABIDOPSIS THALIANA EXPANSIN 10, ARABIDOPSIS THALIANA EXPANSIN ALPHA 1.1, AT-EXP10, ATEXP10, ATEXPA10, ATHEXP ALPHA 1.1, EXP10, EXPA10, EXPANSIN 10, EXPANSIN A10	Encodes an expansin. Naming convention from the Expansin Working Group (Kende et al, Plant Mol Bio). Involved in the formation of nematode-induced syncytia in roots of Arabidopsis thaliana.	chr1:9259604-9261313		90.7067	7.24679	-3.6458	5e-05	down-regulated under darkness		261266_at	-0.615498	-3.26758	-1.91956
AT1G75690	LOW QUANTUM YIELD OF PHOTOSYSTEM II 1, LQY1	DnaJ/Hsp40 cysteine-rich domain superfamily protein; FUNCTIONS IN: unfolded protein binding, heat shock protein binding; INVOLVED IN: protein folding; LOCATED IN: chloroplast thylakoid membrane, chloroplast stroma, chloroplast; EXPRESSED IN: 23 plant structures; EXPRESSED DURING: 13 growth stages; CONTAINS InterPro DOMAIN/s: Heat shock protein DnaJ, cysteine-rich domain (InterPro:IPR001305); Has …	chr1:28422109-28423285		337.809	27.0677	-3.64156	5e-05	down-regulated under darkness		262970_at	-3.06591	-4.41042	-4.76735
AT1G74290		alpha/beta-Hydrolases superfamily protein; CONTAINS InterPro DOMAIN/s: Alpha/beta hydrolase fold-1 (InterPro:IPR000073); BEST Arabidopsis thaliana protein match is: alpha/beta-Hydrolases superfamily protein (TAIR:AT1G74280.1); Has 668 Blast hits to 667 proteins in 139 species: Archae - 8; Bacteria - 246; Metazoa - 0; Fungi - 56; Plants - 310; Viruses - 0; Other Eukaryotes - 48 (source: NCBI BLink…	chr1:27931835-27934268		3.90787	0.313707	-3.63889	0.00085	down-regulated under darkness		No match
AT3G13470	CHAPERONIN-60BETA2, CPN60BETA2	Encodes a subunit of chloroplasts chaperonins that are involved in mediating the folding of newly synthesized, translocated, or stress-denatured proteins. Cpn60 subunits are: Cpn60alpha1 (At2g28000), AtCpn60alpha2 (At5g18820), AtCpn60beta1 (At1g55490), AtCpn60beta2 (At3g13470), AtCpn60beta3 (At5g56500), AtCpn60beta4 (At1g26230).	chr3:4389255-4392801		91.4616	7.36778	-3.63386	5e-05	down-regulated under darkness		256983_at	-4.752	-1.59824	-4.31422
AT5G17230	PHYTOENE SYNTHASE, PSY	Encodes phytoene synthase.	chr5:5659573-5662865		174.12	14.1235	-3.62392	5e-05	down-regulated under darkness		250095_at	-3.09162	-3.0713	-4.1257
AT2G21650	ARABIDOPSIS RAD-LIKE 2, ATRL2, MATERNAL EFFECT EMBRYO ARREST 3, MEE3, RADIALIS-LIKE SANT/MYB 1, RSM1	RSM1 is a member of a small sub-family of single MYB transcription factors. Analysis of overexpressin lines indicate its involvement during early morphogenesis.	chr2:9259582-9260656		15.3177	1.25034	-3.61481	0.0005	down-regulated under darkness		263549_at	-4.94019	-1.55938	-3.63743
AT1G07400		HSP20-like chaperones superfamily protein; CONTAINS InterPro DOMAIN/s: Heat shock protein Hsp20 (InterPro:IPR002068), HSP20-like chaperone (InterPro:IPR008978); BEST Arabidopsis thaliana protein match is: HSP20-like chaperones superfamily protein (TAIR:AT1G59860.1); Has 7238 Blast hits to 7237 proteins in 1623 species: Archae - 225; Bacteria - 4290; Metazoa - 129; Fungi - 318; Plants - 1626; Viru…	chr1:2274942-2275758		32.1403	2.63421	-3.60894	0.0002	down-regulated under darkness		No match
AT1G70260	UMAMIT36, USUALLY MULTIPLE ACIDS MOVE IN AND OUT TRANSPORTERS 36	nodulin MtN21-like transporter family protein	chr1:26456843-26459450		10.253	0.840599	-3.60848	0.00415	down-regulated under darkness		No match
AT4G36830	HOS3-1	HOS3-1; FUNCTIONS IN: molecular_function unknown; INVOLVED IN: biological_process unknown; LOCATED IN: integral to membrane; EXPRESSED IN: 13 plant structures; EXPRESSED DURING: 7 growth stages; CONTAINS InterPro DOMAIN/s: GNS1/SUR4 membrane protein (InterPro:IPR002076); BEST Arabidopsis thaliana protein match is: GNS1/SUR4 membrane protein family (TAIR:AT1G75000.1); Has 156 Blast hits to 156 pro…	chr4:17349435-17350480		12.1915	1.00249	-3.60421	5e-05	down-regulated under darkness		246235_at	-0.188762	-0.769846	0.550861
AT1G52870		Peroxisomal membrane 22 kDa (Mpv17/PMP22) family protein; FUNCTIONS IN: molecular_function unknown; INVOLVED IN: biological_process unknown; LOCATED IN: integral to membrane, chloroplast; EXPRESSED IN: 21 plant structures; EXPRESSED DURING: 13 growth stages; CONTAINS InterPro DOMAIN/s: Mpv17/PMP22 (InterPro:IPR007248); BEST Arabidopsis thaliana protein match is: Peroxisomal membrane 22 kDa (Mpv17…	chr1:19685744-19687907		131	10.7767	-3.60358	5e-05	down-regulated under darkness		260155_at	-2.50632	-1.98254	-3.26007
AT5G61350		Protein kinase superfamily protein; FUNCTIONS IN: kinase activity; INVOLVED IN: protein amino acid phosphorylation; LOCATED IN: endomembrane system; EXPRESSED IN: male gametophyte, flower, cultured cell; EXPRESSED DURING: L mature pollen stage, M germinated pollen stage, 4 anthesis; CONTAINS InterPro DOMAIN/s: Malectin/receptor-like protein kinase (InterPro:IPR021720), Protein kinase, catalytic d…	chr5:24667972-24670501		1.31748	0.108632	-3.60027	0.0039	down-regulated under darkness		247581_at	2.23879	-0.401814	2.18903
AT3G21560	BRIGHT TRICHOMES 1, BRT1, UDP-GLUCOSYL TRANSFERASE 84A2, UGT84A2	Encodes a protein with sinapic acid:UDP-glucose glucosyltransferase activity. Mutants defective in this gene are hyper-fluorescent (which accumulate in their trichomes a compound that is likely to be 3',5'-dimethoxynaringenin chalcone or sinapoyltriacetic acid lactone, potential products of the concerted action of 4-coumarate CoA ligase and chalcone synthase on sinapic acid). Also shown to be req…	chr3:7595805-7597577		63.2457	5.2308	-3.59586	5e-05	down-regulated under darkness		258167_at	-2.54261	-0.708931	-2.33018
AT2G30770	CYP71A13, CYTOCHROME P450, FAMILY 71, SUBFAMILY A, POLYPEPTIDE 13	putative cytochrome P450	chr2:13109793-13112011		1.49522	0.123737	-3.595	0.00205	down-regulated under darkness		267567_at	1.10692	2.04891	1.96134
AT2G34460		NAD(P)-binding Rossmann-fold superfamily protein; FUNCTIONS IN: binding, catalytic activity; INVOLVED IN: metabolic process; LOCATED IN: chloroplast thylakoid membrane, chloroplast, plastoglobule, chloroplast envelope; EXPRESSED IN: 21 plant structures; EXPRESSED DURING: 13 growth stages; CONTAINS InterPro DOMAIN/s: NAD(P)-binding domain (InterPro:IPR016040), NmrA-like (InterPro:IPR008030); BEST …	chr2:14529607-14532505		159.616	13.2335	-3.59234	0.00065	down-regulated under darkness		267005_at	-3.33386	-3.319	-4.19349
AT4G01150	CURT1A, CURVATURE THYLAKOID 1A	unknown protein; FUNCTIONS IN: molecular_function unknown; INVOLVED IN: biological_process unknown; LOCATED IN: thylakoid, chloroplast thylakoid membrane, chloroplast, plastoglobule, chloroplast envelope; EXPRESSED IN: 23 plant structures; EXPRESSED DURING: 14 growth stages; BEST Arabidopsis thaliana protein match is: unknown protein (TAIR:AT4G38100.1); Has 323 Blast hits to 323 proteins in 59 sp…	chr4:493547-494850		746.887	61.9856	-3.59089	5e-05	down-regulated under darkness		255567_at	-0.898738	-3.2349	-3.2997
AT2G06520	PHOTOSYSTEM II SUBUNIT X, PSBX	Encodes a protein with sequence similarity to the spinach photosystem II subunit PsbX.	chr2:2587728-2588358		3322.3	275.745	-3.59078	0.0015	down-regulated under darkness		265374_at	-1.0917	-2.8051	-2.91839
AT5G43630	TZP	Encodes a zinc knuckle protein that negatively regulates morning specific growth. The role of TZP in hypocotyl elongation was established through a QTL analysis of BayXSha RIL populations. The Bay-0 allele contains a deletion causing a frameshift mutation. TZP is under circadian control and acts to regulate morning-specific hypocotyl growth.	chr5:17526750-17530516		24.3946	2.0296	-3.58729	5e-05	down-regulated under darkness		No match
AT3G57240	ATBG3, BETA-1,3-GLUCANASE 3, BG3	encodes a member of glycosyl hydrolase family 17	chr3:21181741-21183075		1.09868	0.0915641	-3.58484	0.01655	down-regulated under darkness		251673_at	0.503988	-3.07101	0.84659
AT5G64770	CLE-LIKE 9, CLEL 9, GLV2, GOLVEN 2, RGF9, ROOT MERISTEM GROWTH FACTOR 9	Encodes a root meristem growth factor (RGF). Belongs to a family of functionally redundant homologous peptides that are secreted, tyrosine-sulfated, and expressed mainly in the stem cell area and the innermost layer of central columella cells. RGFs are required for maintenance of the root stem cell niche and transit amplifying cell proliferation. Members of this family include: At5g60810 (RGF1), …	chr5:25897366-25898124		148.22	12.3618	-3.58378	5e-05	down-regulated under darkness		247252_at	-0.276609	-4.27986	-2.25921
AT1G54050		HSP20-like chaperones superfamily protein; CONTAINS InterPro DOMAIN/s: Heat shock protein Hsp20 (InterPro:IPR002068), HSP20-like chaperone (InterPro:IPR008978); BEST Arabidopsis thaliana protein match is: heat shock protein 17.6A (TAIR:AT5G12030.1); Has 4491 Blast hits to 4491 proteins in 1181 species: Archae - 166; Bacteria - 2520; Metazoa - 2; Fungi - 140; Plants - 1242; Viruses - 0; Other Euka…	chr1:20179421-20180281		24.0055	2.00249	-3.5835	0.00055	down-regulated under darkness		263150_at	-5.84233	-0.138672	-7.96343
AT5G43750	NAD(P)H DEHYDROGENASE 18, NDH18, PHOTOSYNTHETIC NDH SUBCOMPLEX B 5, PNSB5	NAD(P)H dehydrogenase 18 (NDH18); FUNCTIONS IN: molecular_function unknown; INVOLVED IN: response to oxidative stress; LOCATED IN: chloroplast thylakoid membrane, chloroplast; EXPRESSED IN: 22 plant structures; EXPRESSED DURING: 13 growth stages; Has 30201 Blast hits to 17322 proteins in 780 species: Archae - 12; Bacteria - 1396; Metazoa - 17338; Fungi - 3422; Plants - 5037; Viruses - 0; Other Eu…	chr5:17579965-17581222		89.6816	7.54334	-3.57154	5e-05	down-regulated under darkness		249120_at	-4.4237	-5.08369	-8.57203
AT4G02850		phenazine biosynthesis PhzC/PhzF family protein; FUNCTIONS IN: catalytic activity; INVOLVED IN: biosynthetic process; LOCATED IN: endomembrane system; EXPRESSED IN: 14 plant structures; EXPRESSED DURING: 9 growth stages; CONTAINS InterPro DOMAIN/s: Phenazine biosynthesis PhzC/PhzF protein (InterPro:IPR003719); BEST Arabidopsis thaliana protein match is: Phenazine biosynthesis PhzC/PhzF protein (T…	chr4:1264626-1268612		12.2131	1.02729	-3.57151	0.03985	down-regulated under darkness		255450_at	-1.06034	-3.51678	-2.63072
AT4G04020	FIB, FIBRILLIN, PGL35, PLASTOGLOBULIN 35	Fibrillin precursor protein. The fibrillin preprotein, but not the mature protein interacts with ABI2. Regulated by abscisic acid response regulators. Involved in abscisic acid-mediated photoprotection.	chr4:1932143-1933950		274.315	23.1354	-3.56766	0.0001	down-regulated under darkness		No match
AT1G10640		Pectin lyase-like superfamily protein; FUNCTIONS IN: polygalacturonase activity; INVOLVED IN: carbohydrate metabolic process; LOCATED IN: cellular_component unknown; EXPRESSED IN: 18 plant structures; EXPRESSED DURING: 11 growth stages; CONTAINS InterPro DOMAIN/s: Pectin lyase fold/virulence factor (InterPro:IPR011050), Parallel beta-helix repeat (InterPro:IPR006626), Glycoside hydrolase, family …	chr1:3515364-3517888		20.9241	1.76492	-3.56749	5e-05	down-regulated under darkness		261834_at	-3.44888	-3.63804	-3.23959
AT5G01790		unknown protein; FUNCTIONS IN: molecular_function unknown; INVOLVED IN: biological_process unknown; LOCATED IN: chloroplast; EXPRESSED IN: 19 plant structures; EXPRESSED DURING: 13 growth stages; Has 121 Blast hits to 121 proteins in 12 species: Archae - 0; Bacteria - 0; Metazoa - 0; Fungi - 0; Plants - 121; Viruses - 0; Other Eukaryotes - 0 (source: NCBI BLink).	chr5:304896-305696		87.8189	7.40825	-3.56733	5e-05	down-regulated under darkness		251058_at	-1.13863	-1.39938	-2.00346
AT5G57345		unknown protein; Has 30201 Blast hits to 17322 proteins in 780 species: Archae - 12; Bacteria - 1396; Metazoa - 17338; Fungi - 3422; Plants - 5037; Viruses - 0; Other Eukaryotes - 2996 (source: NCBI BLink).	chr5:23229406-23230638		256.659	21.7043	-3.5638	5e-05	down-regulated under darkness		247899_at	-2.05107	-3.42183	-3.23324
AT1G74470		Encodes for a multifunctional protein with geranylgeranyl reductase activity shown to catalyze the reduction of prenylated geranylgeranyl-chlorophyll a to phytyl-chlorophyll a (chlorophyll a) and free geranylgeranyl pyrophosphate to phytyl pyrophosphate.	chr1:27991164-27993006		941.342	79.6836	-3.56236	0.0023	down-regulated under darkness		260236_at	-1.78583	-3.81578	-3.78208
AT1G62180	3'-PHOSPHOADENOSINE-5'-PHOSPHOSULFATE (PAPS) REDUCTASE HOMOLOG 43, 5'ADENYLYLPHOSPHOSULFATE REDUCTASE 2, ADENOSINE-5'-PHOSPHOSULFATE REDUCTASE, APR2, APSR, ATAPR2, PRH, PRH43	encodes a adenosine 5'-phosphosulfate reductase, involved in sulfate assimilation. Is a major effect locus for natural variation of shoot sulfate content in Arabidopsis.	chr1:22973839-22977625		291.895	24.8148	-3.55618	5e-05	down-regulated under darkness		264745_at	-5.34253	-2.5846	-5.92581
AT4G13800		Protein of unknown function (DUF803); INVOLVED IN: biological_process unknown; LOCATED IN: plasma membrane; EXPRESSED IN: 18 plant structures; EXPRESSED DURING: 12 growth stages; CONTAINS InterPro DOMAIN/s: Protein of unknown function DUF803 (InterPro:IPR008521); BEST Arabidopsis thaliana protein match is: Protein of unknown function (DUF803) (TAIR:AT3G23870.1); Has 30201 Blast hits to 17322 prot…	chr4:8001861-8004139		3.22991	0.277007	-3.5435	0.0009	down-regulated under darkness		254683_at	-0.448811	-1.57677	-1.19578
AT1G30530	UDP-GLUCOSYL TRANSFERASE 78D1, UGT78D1	The At1g30530 gene encodes a UDP-rhamnose:flavonol-3-O-rhamnosyltransferase (UGT78D1) attaching a rhamnosyl residue to the 3-O-position of the flavonols kaempferol and quercetin	chr1:10814658-10816583		71.6299	6.1445	-3.54319	5e-05	down-regulated under darkness		261804_at	-2.21883	-2.79666	-1.26764
AT4G27560		UDP-Glycosyltransferase superfamily protein; FUNCTIONS IN: transferase activity, transferring glycosyl groups; INVOLVED IN: response to salt stress, N-terminal protein myristoylation; LOCATED IN: cellular_component unknown; EXPRESSED IN: guard cell; CONTAINS InterPro DOMAIN/s: UDP-glucuronosyl/UDP-glucosyltransferase (InterPro:IPR002213); BEST Arabidopsis thaliana protein match is: UDP-Glycosyltr…	chr4:13759840-13761559		22.8041	1.95616	-3.54319	5e-05	down-regulated under darkness		253879_s_at	-1.60744	-4.20344	-2.54687
AT5G19730		Pectin lyase-like superfamily protein; FUNCTIONS IN: pectinesterase activity; INVOLVED IN: cell wall modification; LOCATED IN: cell wall, plant-type cell wall, cytoplasm; EXPRESSED IN: 17 plant structures; EXPRESSED DURING: 8 growth stages; CONTAINS InterPro DOMAIN/s: Pectinesterase, active site (InterPro:IPR018040), Pectin lyase fold/virulence factor (InterPro:IPR011050), Pectinesterase, catalyt…	chr5:6670457-6673282		36.7245	3.15851	-3.53943	5e-05	down-regulated under darkness		245965_at	-3.12711	-5.13734	-4.6233
AT3G51820	ATG4, CHLG, G4, PDE325, PIGMENT DEFECTIVE 325	Encodes a protein with chlorophyll synthase activity. This enzyme has been shown to perform the esterification of chlorophyllide (a and b), the last step of chlorophyll biosynthesis. Although it can use either geranylgeranyl pyrophosphate (GGPP) or phytyl pyrophosphate (PhyPP) as substrates, the esterification reaction was faster with GGPP than with PhyPP.	chr3:19216002-19219057		125.375	10.7861	-3.53901	5e-05	down-regulated under darkness		246308_at	-2.53663	-3.03784	-3.51493
AT3G24190		Protein kinase superfamily protein; FUNCTIONS IN: protein kinase activity, ATP binding; INVOLVED IN: protein amino acid phosphorylation; LOCATED IN: chloroplast; EXPRESSED IN: 22 plant structures; EXPRESSED DURING: 13 growth stages; CONTAINS InterPro DOMAIN/s: ABC-1 (InterPro:IPR004147), Protein kinase, catalytic domain (InterPro:IPR000719), Aminoglycoside phosphotransferase (InterPro:IPR002575),…	chr3:8743252-8751634		76.8928	6.64619	-3.53225	0.00065	down-regulated under darkness		257253_at	-1.60847	-1.3412	-2.14464
AT5G17165		unknown protein; FUNCTIONS IN: molecular_function unknown; INVOLVED IN: biological_process unknown; LOCATED IN: cellular_component unknown; BEST Arabidopsis thaliana protein match is: unknown protein (TAIR:AT3G03150.1); Has 39 Blast hits to 39 proteins in 11 species: Archae - 0; Bacteria - 0; Metazoa - 0; Fungi - 0; Plants - 39; Viruses - 0; Other Eukaryotes - 0 (source: NCBI BLink).	chr5:5643117-5647783		5.56878	0.481888	-3.53059	0.029	down-regulated under darkness		No match
AT5G67030	ABA DEFICIENT 1, ABA1, ARABIDOPSIS THALIANA ABA DEFICIENT 1, ARABIDOPSIS THALIANA ZEAXANTHIN EPOXIDASE, ATABA1, ATZEP, IBS3, IMPAIRED IN BABA-INDUCED STERILITY 3, LOS6, LOW EXPRESSION OF OSMOTIC STRESS-RESPONSIVE GENES 6, NON-PHOTOCHEMICAL QUENCHING 2, NPQ2, ZEAXANTHIN EPOXIDASE, ZEP	Encodes a single copy zeaxanthin epoxidase gene that functions in first step of the biosynthesis of the abiotic stress hormone abscisic acid (ABA). Mutants in this gene are unable to express female sterility in response to beta-aminobutyric acid, as wild type plants do.	chr5:26753509-26757236		225.076	19.5124	-3.52795	5e-05	down-regulated under darkness		247025_at	-1.54305	-0.879914	-1.81692
AT1G44446	ARABIDOPSIS THALIANA CHLOROPHYLL A OXYGENASE, ATCAO, CAO, CH1, CHLORINA 1, CHLOROPHYLL A OXYGENASE	Encodes chlorophyllide	chr1:16848358-16851224		140.606	12.293	-3.51575	5e-05	down-regulated under darkness		245242_at	-2.05955	-2.04342	-2.56576
AT5G37550		unknown protein; BEST Arabidopsis thaliana protein match is: unknown protein (TAIR:AT1G66190.1); Has 1807 Blast hits to 1807 proteins in 277 species: Archae - 0; Bacteria - 0; Metazoa - 736; Fungi - 347; Plants - 385; Viruses - 0; Other Eukaryotes - 339 (source: NCBI BLink).	chr5:14918900-14919868		3.94256	0.347476	-3.50415	0.0154	down-regulated under darkness		249622_at	0.0140478	-0.852265	-2.90972
AT2G30570	PHOTOSYSTEM II REACTION CENTER W, PSBW	Encodes PsbW, a protein similar to photosystem II reaction center subunit W. Loss of PsbW destabilizes the supramolecular organization of PSII.	chr2:13019027-13020194		2612.99	230.563	-3.50247	0.0018	down-regulated under darkness		267526_at	-0.705819	-2.10198	-2.93301
AT1G75460		ATP-dependent protease La (LON) domain protein; FUNCTIONS IN: ATP-dependent peptidase activity; INVOLVED IN: proteolysis; LOCATED IN: chloroplast; EXPRESSED IN: 19 plant structures; EXPRESSED DURING: 11 growth stages; CONTAINS InterPro DOMAIN/s: Peptidase S16, lon N-terminal (InterPro:IPR003111); BEST Arabidopsis thaliana protein match is: ATP-dependent protease La (LON) domain protein (TAIR:AT1G…	chr1:28327885-28329764		73.5786	6.49863	-3.50108	5e-05	down-regulated under darkness		261118_at	-0.692894	-2.08643	-1.32394
AT3G02380	ATCOL2, B-BOX DOMAIN PROTEIN 3, BBX3, COL2, CONSTANS-LIKE 2	homologous to the flowering-time gene CONSTANS (CO) encoding zinc-finger proteins	chr3:487235-488693		122.128	10.796	-3.49983	5e-05	down-regulated under darkness		258497_at	-3.81548	-4.15406	-6.49649
AT4G23150	CRK7, CYSTEINE-RICH RLK (RECEPTOR-LIKE PROTEIN KINASE) 7	Encodes a cysteine-rich receptor-like protein kinase.	chr4:12125730-12128332		0.726025	0.064193	-3.49953	0.02225	down-regulated under darkness		254271_at	-0.526189	0.306125	1.0238
AT5G44050		MATE efflux family protein; FUNCTIONS IN: antiporter activity, drug transmembrane transporter activity, transporter activity; INVOLVED IN: drug transmembrane transport, transmembrane transport; LOCATED IN: membrane; EXPRESSED IN: 10 plant structures; EXPRESSED DURING: 7 growth stages; CONTAINS InterPro DOMAIN/s: Multi antimicrobial extrusion protein MatE (InterPro:IPR002528); BEST Arabidopsis tha…	chr5:17722483-17726379		3.83039	0.338748	-3.49921	0.01045	down-regulated under darkness		249071_at	-1.40932	-3.79469	-3.14439
AT2G35960	NDR1/HIN1-LIKE 12, NHL12	Encodes a protein whose sequence is similar to tobacco hairpin-induced gene (HIN1) and Arabidopsis non-race specific disease resistance gene (NDR1). Expression is not altered in response to cucumber mosaic virus or spermine.	chr2:15106939-15107993		91.0641	8.08483	-3.49359	5e-05	down-regulated under darkness		263951_at	-2.40432	-3.10562	-3.68575
AT3G48460		GDSL-like Lipase/Acylhydrolase superfamily protein; FUNCTIONS IN: hydrolase activity, acting on ester bonds, carboxylesterase activity; INVOLVED IN: glycerol biosynthetic process, lipid metabolic process; LOCATED IN: endomembrane system; EXPRESSED IN: 22 plant structures; EXPRESSED DURING: 14 growth stages; CONTAINS InterPro DOMAIN/s: Lipase, GDSL (InterPro:IPR001087); BEST Arabidopsis thaliana p…	chr3:17949444-17951195		42.9678	3.81523	-3.49341	5e-05	down-regulated under darkness		252363_at	-3.07963	-3.63678	-4.56493
AT1G10360	ATGSTU18, GLUTATHIONE S-TRANSFERASE 29, GLUTATHIONE S-TRANSFERASE TAU 18, GST29, GSTU18	Encodes glutathione transferase belonging to the tau class of GSTs. Naming convention according to Wagner et al. (2002).	chr1:3395557-3396849		72.3022	6.42869	-3.49144	5e-05	down-regulated under darkness		264435_at	-1.9262	-4.16323	-4.45167
AT1G62540	FLAVIN-MONOOXYGENASE GLUCOSINOLATE S-OXYGENASE 2, FMO GS-OX2	belongs to the flavin-monooxygenase (FMO) family, encodes a glucosinolate S-oxygenase that catalyzes the conversion of methylthioalkyl glucosinolates to methylsulfinylalkyl glucosinolates	chr1:23151793-23155717		8.28637	0.738041	-3.48897	5e-05	down-regulated under darkness		265122_at	-0.832186	-1.25572	-2.24511
AT5G60880	BASL, BREAKING OF ASYMMETRY IN THE STOMATAL LINEAGE	Encodes BASL (BREAKING OF ASYMMETRY IN THE STOMATAL LINEAGE), a regulator of asymmetric divisions. In asymmetrically dividing stomatal-lineage cells, BASL accumulates in a polarized crescent at the cell periphery before division, and then localizes differentially to the nucleus and a peripheral crescent in self-renewing cells and their sisters after division.	chr5:24488288-24489778		1.39005	0.124001	-3.48671	0.0037	down-regulated under darkness		247599_at	1.48997	-4.45754	2.62449
AT4G13500		unknown protein; FUNCTIONS IN: molecular_function unknown; INVOLVED IN: biological_process unknown; LOCATED IN: chloroplast; BEST Arabidopsis thaliana protein match is: unknown protein (TAIR:AT2G05310.1); Has 50 Blast hits to 50 proteins in 20 species: Archae - 0; Bacteria - 0; Metazoa - 0; Fungi - 0; Plants - 50; Viruses - 0; Other Eukaryotes - 0 (source: NCBI BLink).	chr4:7856766-7857933		109.829	9.80555	-3.48551	5e-05	down-regulated under darkness		263048_s_at	-1.6513	-2.54461	-3.01003
AT3G18750	ARABIDOPSIS THALIANA WITH NO K 6, ATWNK6, WITH NO LYSINE (K) KINASE 6, WNK6, ZIK5	Encodes a member of the WNK family (9 members in all) of protein kinases, the structural design of which is clearly distinct from those of other known protein kinases, such as receptor-like kinases and mitogen-activated protein kinases. Its transcription is under the control of circadian rhythms.	chr3:6454109-6457512		12.9154	1.15452	-3.48372	5e-05	down-regulated under darkness		257801_at	-2.67305	-1.70019	-3.82506
AT3G44860	FAMT, FARNESOIC ACID CARBOXYL-O-METHYLTRANSFERASE	Encodes a farnesoic acid carboxyl-O-methyltransferase.	chr3:16379632-16381070		2.59144	0.231996	-3.48159	0.0031	down-regulated under darkness		246340_s_at	-0.434312	1.02074	1.35121
AT2G01590	CHLORORESPIRATORY REDUCTION 3, CRR3	Likely a subunit of the chloroplast NAD(P)H dehydrogenase complex, involved in PSI cyclic electron transport. Located in the membrane fraction of chloroplast. Mutant has impaired NAD(P)H dehydrogenase activity.	chr2:266629-267798		57.1035	5.11668	-3.4803	0.0001	down-regulated under darkness		266329_at	-3.03212	-3.37679	-3.05727
AT3G17040	HCF107, HIGH CHLOROPHYLL FLUORESCENT 107	It is a RNA tetratricopeptide repeat-containing protein required for normal processing of transcripts from the polycistronic chloroplast psbB-psbT-psbH-petB-petD operon coding for proteins of the photosystem II and cytochrome b6/f complexes. Localizes to the chloroplast membrane. Involved in regulating plastidial gene expression and biogenesis. It binds in the psbT?psbH intercistronic region and …	chr3:5809265-5812678		49.4959	4.43727	-3.47957	5e-05	down-regulated under darkness		257932_at	-2.03038	-3.66087	-3.30215
AT3G26060	ATPRX Q, PEROXIREDOXIN Q, PRXQ	encodes periredoxin Q which decomposes peroxides and plays a role in the protection of the photosynthetic apparatus	chr3:9524724-9526407		239.718	21.5241	-3.47731	5e-05	down-regulated under darkness		258087_at	-2.39305	-4.78581	-4.89132
AT5G62840		Phosphoglycerate mutase family protein; FUNCTIONS IN: catalytic activity; INVOLVED IN: metabolic process; LOCATED IN: chloroplast; EXPRESSED IN: 20 plant structures; EXPRESSED DURING: 13 growth stages; CONTAINS InterPro DOMAIN/s: Histidine phosphatase superfamily, clade-1 (InterPro:IPR013078), Twin-arginine translocation pathway, signal sequence (InterPro:IPR006311); Has 111 Blast hits to 111 pro…	chr5:25228224-25229683		17.4786	1.57225	-3.47469	5e-05	down-regulated under darkness		247400_at	-2.9905	-5.12741	-4.3879
AT3G26320	CYTOCHROME P450, FAMILY 71, SUBFAMILY B, POLYPEPTIDE 36, CYP71B36	putative cytochrome P450	chr3:9644382-9646064		3.82808	0.345364	-3.47043	0.0006	down-regulated under darkness		256874_at	-4.79055	-1.05166	-0.407543
AT1G05540		Protein of unknown function (DUF295); FUNCTIONS IN: molecular_function unknown; INVOLVED IN: biological_process unknown; LOCATED IN: mitochondrion; EXPRESSED IN: 21 plant structures; EXPRESSED DURING: 13 growth stages; CONTAINS InterPro DOMAIN/s: Protein of unknown function DUF295 (InterPro:IPR005174); BEST Arabidopsis thaliana protein match is: Protein of unknown function (DUF295) (TAIR:AT1G3016…	chr1:1639285-1640811		4.18309	0.379724	-3.46155	0.0012	down-regulated under darkness		263177_at	0.278829	-2.9569	-1.01681
AT2G46820	CURT1B, CURVATURE THYLAKOID 1B, PHOTOSYSTEM I P SUBUNIT, PLASTID TRANSCRIPTIONALLY ACTIVE 8, PSAP, PSI-P, PTAC8, THYLAKOID MEMBRANE PHOSPHOPROTEIN OF 14 KDA, TMP14	Encodes the P subunit of Photosystem I. About 25% of the TMP14 pool appeared to be phosphorylated, and this ratio is not affected by light. Contains seven phosphorylation sites on threonine residue and chloroplast targeting signal. Located in the proximity of PSI-L, -H and -O subunits.	chr2:19243495-19245141		1278.85	116.261	-3.45941	0.0002	down-regulated under darkness		266716_at	-1.22326	-2.64133	-2.33579
AT2G29650	ANION TRANSPORTER 1, ANTR1, PHOSPHATE TRANSPORTER 4;1, PHT4;1	Encodes an inorganic phosphate transporter (PHT4;1) that is localized to the thylakoid membrane.	chr2:12673382-12676049		71.1358	6.50042	-3.45197	5e-05	down-regulated under darkness		266672_at	-2.79441	-2.45492	-3.164
AT3G09440		Heat shock protein 70 (Hsp 70) family protein; FUNCTIONS IN: ATP binding; INVOLVED IN: protein folding, response to cadmium ion, response to karrikin, response to heat; LOCATED IN: in 7 components; EXPRESSED IN: 25 plant structures; EXPRESSED DURING: 14 growth stages; CONTAINS InterPro DOMAIN/s: Heat shock protein 70, conserved site (InterPro:IPR018181), Heat shock protein Hsp70 (InterPro:IPR0010…	chr3:2903197-2905729		860.053	78.6644	-3.45064	0.0336	down-regulated under darkness		258979_at	-3.71721	1.71669	-2.33579
AT3G08940	LHCB4.2, LIGHT HARVESTING COMPLEX PHOTOSYSTEM II	Lhcb4.2 protein (Lhcb4.2, protein involved in the light harvesting complex of photosystem II	chr3:2717674-2722624		2511.46	229.804	-3.45005	0.00025	down-regulated under darkness		258993_at	-0.772504	-2.54594	-2.09233
AT3G52370	FASCICLIN-LIKE ARABINOGALACTAN PROTEIN 15 PRECURSOR, FLA15	FASCICLIN-like arabinogalactan protein 15 precursor (FLA15); INVOLVED IN: cell adhesion; LOCATED IN: endomembrane system; EXPRESSED IN: 21 plant structures; EXPRESSED DURING: 13 growth stages; CONTAINS InterPro DOMAIN/s: FAS1 domain (InterPro:IPR000782); BEST Arabidopsis thaliana protein match is: FASCICLIN-like arabinogalactan protein 16 precursor (TAIR:AT2G35860.1); Has 1194 Blast hits to 1139 …	chr3:19417489-19419782		36.1016	3.30339	-3.45004	5e-05	down-regulated under darkness		256673_at	-1.2439	-1.56704	-2.91557
AT1G50250	FTSH PROTEASE 1, FTSH1	encodes an FTSH protease that is localized to the chloroplast. Involved in the D1 repair cycle of Photosystem II. FtsH1 and FtsH5 are interchangeable in thylakoid membranes.	chr1:18614208-18617063		154.475	14.2413	-3.43922	5e-05	down-regulated under darkness		262473_at	-1.4492	-1.67559	-1.80222
AT5G48300	ADG1, ADP GLUCOSE PYROPHOSPHORYLASE 1, ADP-GLUCOSE PYROPHOSPHORYLASE SMALL SUBUNIT 1, APS1	Encodes the small subunit of ADP-glucose pyrophosphorylase. The small subunit is the catalytic isoform responsible for ADP-glucose pyrophosphorylase activity. The presence of the small subunit is required for large subunit stability. Two isoforms of the small subunit (ApS1 and ApS2) have been described. ApS1 is the major small subunit isoform present in all plant tissues tested.	chr5:19570239-19572804		103.321	9.53223	-3.43817	5e-05	down-regulated under darkness		248687_at	-5.41842	-5.80607	-4.67646
AT5G45820	CBL-INTERACTING PROTEIN KINASE 20, CIPK20, PKS18, PROTEIN KINASE 18, SNF1-RELATED PROTEIN KINASE 3.6, SNRK3.6	Encodes a CBL-interacting serine/threonine protein kinase comprised of an N-terminal kinase catalytic domain similar to SNF1/AMPK and a unique C-terminal regulatory domain.	chr5:18586979-18588543		12.9879	1.21561	-3.41742	0.00025	down-regulated under darkness		248910_at	-2.83408	-2.7111	-3.3646
AT2G03750		P-loop containing nucleoside triphosphate hydrolases superfamily protein; FUNCTIONS IN: sulfotransferase activity; INVOLVED IN: biological_process unknown; LOCATED IN: endomembrane system; EXPRESSED IN: 20 plant structures; EXPRESSED DURING: 13 growth stages; CONTAINS InterPro DOMAIN/s: Sulfotransferase domain (InterPro:IPR000863); BEST Arabidopsis thaliana protein match is: P-loop containing nuc…	chr2:1147806-1149061		34.8807	3.27635	-3.41227	5e-05	down-regulated under darkness		264037_at	-1.54057	-1.28311	-2.14558
AT4G13575		unknown protein; FUNCTIONS IN: molecular_function unknown; INVOLVED IN: biological_process unknown; LOCATED IN: cellular_component unknown; Has 30201 Blast hits to 17322 proteins in 780 species: Archae - 12; Bacteria - 1396; Metazoa - 17338; Fungi - 3422; Plants - 5037; Viruses - 0; Other Eukaryotes - 2996 (source: NCBI BLink).	chr4:7892319-7893705		29.3811	2.77513	-3.40426	5e-05	down-regulated under darkness		No match
AT4G26520	ATFBA7, FBA7, FRUCTOSE-BISPHOSPHATE ALDOLASE 7	Aldolase superfamily protein; CONTAINS InterPro DOMAIN/s: Aldolase-type TIM barrel (InterPro:IPR013785), Fructose-bisphosphate aldolase, class-I (InterPro:IPR000741); BEST Arabidopsis thaliana protein match is: Aldolase superfamily protein (TAIR:AT4G26530.2); Has 1807 Blast hits to 1807 proteins in 277 species: Archae - 0; Bacteria - 0; Metazoa - 736; Fungi - 347; Plants - 385; Viruses - 0; Other…	chr4:13388385-13390374		18.0762	1.7145	-3.39823	5e-05	down-regulated under darkness		253966_at	-2.53046	-4.31773	-3.6192
AT2G40460		Major facilitator superfamily protein; FUNCTIONS IN: transporter activity; INVOLVED IN: oligopeptide transport, response to nematode; LOCATED IN: membrane; EXPRESSED IN: 22 plant structures; EXPRESSED DURING: 13 growth stages; CONTAINS InterPro DOMAIN/s: Oligopeptide transporter (InterPro:IPR000109), Major facilitator superfamily, general substrate transporter (InterPro:IPR016196); BEST Arabidops…	chr2:16896906-16901280		19.9186	1.89077	-3.39707	5e-05	down-regulated under darkness		255877_at	-0.54938	-1.93652	-0.362328
AT1G09350	ATGOLS3, GALACTINOL SYNTHASE 3, GOLS3	Predicted to encode a galactinol synthase	chr1:3019818-3021441		3.6364	0.346505	-3.39156	0.0011	down-regulated under darkness		264511_at	-0.688292	-2.1585	-1.65896
AT4G12800	PHOTOSYSTEM I SUBUNIT L, PSAL	Encodes subunit L of photosystem I reaction center.	chr4:7521321-7522670		3673.24	351.145	-3.38691	0.00025	down-regulated under darkness		254790_at	-0.7324	-1.89663	-1.70523
AT2G39250	SCHNARCHZAPFEN, SNZ	Encodes a AP2 domain transcription factor that can repress flowering. SNZ and its paralogous gene, SCHLAFMUTZE (SMZ), share a signature with partial complementarity to the miR172 microRNA, whose precursor is induced upon flowering.	chr2:16388885-16391073		18.8865	1.80917	-3.38396	5e-05	down-regulated under darkness		267010_at	-2.48456	-2.59315	-2.11572
AT1G64860	RNA POLYMERASE SIGMA SUBUNIT 1, RNAPOLYMERASE SIGMA SUBUNIT 2, RPOD1, SIG1, SIG2, SIGA, SIGB, SIGMA FACTOR A	Subunit of chloroplast RNA polymerase, confers the ability to recognize promoter sequences on the core enzyme	chr1:24097912-24100952		83.5141	8.01644	-3.38099	0.0001	down-regulated under darkness		262879_at	-2.37729	-2.49256	-3.76657
AT4G28700	AMMONIUM TRANSPORTER 1;4, AMT1;4	ammonium transporter 1;4 (AMT1;4); FUNCTIONS IN: ammonium transmembrane transporter activity, high affinity secondary active ammonium transmembrane transporter activity; INVOLVED IN: transport, transmembrane transport; LOCATED IN: plasma membrane, membrane; EXPRESSED IN: leaf whorl, sepal, male gametophyte, flower; EXPRESSED DURING: 4 anthesis, petal differentiation and expansion stage; CONTAINS …	chr4:14161680-14163195		1.21504	0.116875	-3.37797	0.008	down-regulated under darkness		253792_at	0.353637	-2.01886	-0.584963
AT2G47750	GH3.9, PUTATIVE INDOLE-3-ACETIC ACID-AMIDO SYNTHETASE GH3.9	Encodes GH3.9, a member of the GH3 family auxin-responsive genes. gh3.9-1 mutants had greater primary root length, increased sensitivity to indole-3-acetic acid (IAA)-mediated root growth inhibition, but no obvious effects on apical dominance or leaf morphology.	chr2:19560126-19563191		2.32442	0.223604	-3.37785	0.01195	down-regulated under darkness		266465_at	-0.474909	-1.04334	-0.616085
AT5G01015		unknown protein; FUNCTIONS IN: molecular_function unknown; INVOLVED IN: biological_process unknown; LOCATED IN: endomembrane system; EXPRESSED IN: 23 plant structures; EXPRESSED DURING: 13 growth stages; BEST Arabidopsis thaliana protein match is: unknown protein (TAIR:AT1G65295.1); Has 30201 Blast hits to 17322 proteins in 780 species: Archae - 12; Bacteria - 1396; Metazoa - 17338; Fungi - 3422;…	chr5:5255-5891		23.9349	2.3029	-3.37759	0.00025	down-regulated under darkness		251142_at	-3.27883	-3.72626	-3.87745
AT5G59250		Major facilitator superfamily protein; FUNCTIONS IN: carbohydrate transmembrane transporter activity, sugar:hydrogen symporter activity; INVOLVED IN: transport, transmembrane transport; LOCATED IN: chloroplast, membrane, chloroplast envelope; EXPRESSED IN: 21 plant structures; EXPRESSED DURING: 13 growth stages; CONTAINS InterPro DOMAIN/s: Sugar transporter, conserved site (InterPro:IPR005829), M…	chr5:23903891-23906977		54.9577	5.29119	-3.37666	5e-05	down-regulated under darkness		247709_at	-2.49242	-2.79237	-5.06868
AT1G72920		Toll-Interleukin-Resistance (TIR) domain family protein; FUNCTIONS IN: transmembrane receptor activity; INVOLVED IN: response to wounding, defense response; LOCATED IN: intrinsic to membrane; EXPRESSED IN: 19 plant structures; EXPRESSED DURING: 10 growth stages; CONTAINS InterPro DOMAIN/s: Toll-Interleukin receptor (InterPro:IPR000157); BEST Arabidopsis thaliana protein match is: Toll-Interleukin…	chr1:27437927-27439091		8.34418	0.80835	-3.36772	0.00025	down-regulated under darkness		262382_at	-1.63797	-0.074085	-4.06487
AT4G26950		Protein of unknown function, DUF584; CONTAINS InterPro DOMAIN/s: Protein of unknown function DUF584 (InterPro:IPR007608); BEST Arabidopsis thaliana protein match is: Protein of unknown function, DUF584 (TAIR:AT4G04630.1); Has 1807 Blast hits to 1807 proteins in 277 species: Archae - 0; Bacteria - 0; Metazoa - 736; Fungi - 347; Plants - 385; Viruses - 0; Other Eukaryotes - 339 (source: NCBI BLink).	chr4:13533476-13534359		13.3604	1.3189	-3.34056	0.00075	down-regulated under darkness		253940_at	1.34395	0.937587	3.57801
AT1G56510	ACTIVATED DISEASE RESISTANCE 2, ADR2, WHITE RUST RESISTANCE 4, WRR4	TIR-NB-LRR protein that confers resistance to four races of Albugo candida.	chr1:21167588-21173632		8.36335	0.827042	-3.33805	0.0003	down-regulated under darkness		259629_at	-1.26547	-1.43192	-2.00444
AT5G45650		subtilase family protein; FUNCTIONS IN: identical protein binding, serine-type endopeptidase activity; INVOLVED IN: proteolysis, negative regulation of catalytic activity; LOCATED IN: endomembrane system; EXPRESSED IN: 23 plant structures; EXPRESSED DURING: 13 growth stages; CONTAINS InterPro DOMAIN/s: Protease-associated PA (InterPro:IPR003137), Proteinase inhibitor, propeptide (InterPro:IPR0090…	chr5:18513430-18518868		14.8618	1.4819	-3.32609	5e-05	down-regulated under darkness		248961_at	-1.1308	-4.55558	-2.7056
AT2G42975		unknown protein; FUNCTIONS IN: molecular_function unknown; INVOLVED IN: biological_process unknown; LOCATED IN: chloroplast thylakoid membrane, chloroplast; Has 32 Blast hits to 32 proteins in 16 species: Archae - 0; Bacteria - 0; Metazoa - 2; Fungi - 2; Plants - 28; Viruses - 0; Other Eukaryotes - 0 (source: NCBI BLink).	chr2:17873946-17874936		78.2453	7.81689	-3.32334	5e-05	down-regulated under darkness		No match
AT1G68780		RNI-like superfamily protein; INVOLVED IN: signal transduction; LOCATED IN: endomembrane system; EXPRESSED IN: 18 plant structures; EXPRESSED DURING: 12 growth stages; CONTAINS InterPro DOMAIN/s: Leucine-rich repeat (InterPro:IPR001611); BEST Arabidopsis thaliana protein match is: Leucine-rich repeat (LRR) family protein (TAIR:AT3G25670.1); Has 76880 Blast hits to 27020 proteins in 1013 species: …	chr1:25831802-25833844		16.0129	1.60137	-3.32186	5e-05	down-regulated under darkness		260041_at	-1.20911	-2.7902	-2.58842
AT5G49730	ATFRO6, FERRIC REDUCTION OXIDASE 6, FRO6	Encodes a plasma membrane-located ferric chelate reductase. Its mRNA is expressed in green aerial tissues (shoot, flower and cotyledon) in a light- and cell differentiation-specific manner.	chr5:20201100-20204513		44.6038	4.46178	-3.32147	5e-05	down-regulated under darkness		No match
AT2G33530	SCPL46, SERINE CARBOXYPEPTIDASE-LIKE 46	serine carboxypeptidase-like 46 (scpl46); FUNCTIONS IN: serine-type carboxypeptidase activity; INVOLVED IN: proteolysis; LOCATED IN: plant-type cell wall; EXPRESSED IN: 21 plant structures; EXPRESSED DURING: 13 growth stages; CONTAINS InterPro DOMAIN/s: Peptidase S10, serine carboxypeptidase (InterPro:IPR001563), Peptidase S10, serine carboxypeptidase, active site (InterPro:IPR018202); BEST Arabi…	chr2:14196751-14200560		27.24	2.72576	-3.32099	5e-05	down-regulated under darkness		255842_at	-5.69666	-2.72961	-7.29722
AT5G11590	TINY2	encodes a member of the DREB subfamily A-4 of ERF/AP2 transcription factor family. The protein contains one AP2 domain. There are 17 members in this subfamily including TINY.	chr5:3727533-3728726		9.16671	0.917515	-3.3206	0.00825	down-regulated under darkness		250379_at	-2.67711	-2.81372	-2.71621
AT5G10760		Eukaryotic aspartyl protease family protein; FUNCTIONS IN: aspartic-type endopeptidase activity; INVOLVED IN: proteolysis; LOCATED IN: apoplast; EXPRESSED IN: 18 plant structures; EXPRESSED DURING: 12 growth stages; CONTAINS InterPro DOMAIN/s: Peptidase aspartic (InterPro:IPR021109), Peptidase aspartic, catalytic (InterPro:IPR009007), Peptidase A1 (InterPro:IPR001461); BEST Arabidopsis thaliana p…	chr5:3400341-3402207		9.68237	0.972786	-3.31517	5e-05	down-regulated under darkness		250445_at	-2.57111	-2.28693	-1.98768
AT1G60270	BETA GLUCOSIDASE 6, BGLU6	beta glucosidase 6 (BGLU6); FUNCTIONS IN: cation binding, hydrolase activity, hydrolyzing O-glycosyl compounds, catalytic activity; INVOLVED IN: carbohydrate metabolic process; LOCATED IN: endomembrane system; EXPRESSED IN: 16 plant structures; EXPRESSED DURING: 10 growth stages; CONTAINS InterPro DOMAIN/s: Glycoside hydrolase, family 1 (InterPro:IPR001360), Glycoside hydrolase, family 1, active …	chr1:22221676-22224257		13.7552	1.39065	-3.30614	5e-05	down-regulated under darkness		264271_at	-1.55873	-1.96432	-2.38004
AT1G54820		Protein kinase superfamily protein; FUNCTIONS IN: protein serine/threonine kinase activity, protein kinase activity, kinase activity, ATP binding; INVOLVED IN: protein amino acid phosphorylation; EXPRESSED IN: 18 plant structures; EXPRESSED DURING: 13 growth stages; CONTAINS InterPro DOMAIN/s: Protein kinase, catalytic domain (InterPro:IPR000719), Serine/threonine-protein kinase domain (InterPro:…	chr1:20447315-20450861		13.0367	1.31899	-3.30507	5e-05	down-regulated under darkness		264240_at	-1.92755	-3.3606	-3.9647
AT4G17600	LIL3:1	Encodes Lil3:1 (light-harvesting-like) protein. Belongs to the Lhc super-gene family encodes the light-harvesting chlorophyll a/b-binding (LHC) proteins that constitute the antenna system of the photosynthetic apparatus. A generic LHC motif is present in Lil3:1.	chr4:9803704-9804872		152.927	15.5151	-3.3011	5e-05	down-regulated under darkness		245354_at	-3.01774	-3.81929	-4.30981
AT5G25130	CYTOCHROME P450, FAMILY 71, SUBFAMILY B, POLYPEPTIDE 12, CYP71B12	putative cytochrome P450	chr5:8668298-8670194		5.96417	0.610296	-3.28874	0.00025	down-regulated under darkness		246948_at	-3.3426	-1.70999	-3.29866
AT1G20020	ATLFNR2, FERREDOXIN-NADP(+)-OXIDOREDUCTASE 2, FNR2, LEAF FNR 2, LEAF-TYPE CHLOROPLAST-TARGETED FNR 2, LFNR2	Encodes a leaf-type ferredoxin:NADP(H) oxidoreductase. It is present in both chloroplast stroma and thylakoid membranes but is more abundant in the stroma	chr1:6942716-6945018		132.232	13.5341	-3.2884	5e-05	down-regulated under darkness		261218_at	-2.06497	-3.60821	-2.70897
AT3G62740	BETA GLUCOSIDASE 7, BGLU7	beta glucosidase 7 (BGLU7); FUNCTIONS IN: cation binding, hydrolase activity, hydrolyzing O-glycosyl compounds, catalytic activity; INVOLVED IN: carbohydrate metabolic process; LOCATED IN: endomembrane system; EXPRESSED IN: 7 plant structures; EXPRESSED DURING: petal differentiation and expansion stage, E expanded cotyledon stage, D bilateral stage; CONTAINS InterPro DOMAIN/s: Glycoside hydrolase…	chr3:23211415-23213888		1.46726	0.150343	-3.2868	0.0058	down-regulated under darkness		251229_at	-0.129807	-1.05971	0.260236
AT2G29320		NAD(P)-binding Rossmann-fold superfamily protein; FUNCTIONS IN: oxidoreductase activity, binding, catalytic activity; INVOLVED IN: oxidation reduction, metabolic process; LOCATED IN: cellular_component unknown; EXPRESSED IN: 21 plant structures; EXPRESSED DURING: 13 growth stages; CONTAINS InterPro DOMAIN/s: NAD(P)-binding domain (InterPro:IPR016040), Glucose/ribitol dehydrogenase (InterPro:IPR00…	chr2:12592147-12593686		20.0067	2.05976	-3.27993	0.0003	down-regulated under darkness		266291_at	-1.97262	-3.26198	-2.95967
AT4G12917		Unknown gene	chr4:7563156-7563847		12.2416	1.26176	-3.27828	0.0004	down-regulated under darkness		No match
AT1G04110	ATSDD1, SDD1, STOMATAL DENSITY AND DISTRIBUTION 1	Initially identified as a mutation affecting stomatal development and distribution. Encodes a protein similar to serine proteases.	chr1:1061456-1063784		2.68513	0.277655	-3.27363	0.00095	down-regulated under darkness		264319_at	-0.937324	-2.39886	-1.66808
AT4G10340	LHCB5, LIGHT HARVESTING COMPLEX OF PHOTOSYSTEM II 5	photosystem II encoding the light-harvesting chlorophyll a/b binding protein CP26 of the antenna system of the photosynthetic apparatus	chr4:6408015-6409677		3994.67	413.337	-3.27269	0.00395	down-regulated under darkness		254970_at	-0.487892	-2.54962	-2.41834
AT2G43870		Pectin lyase-like superfamily protein; FUNCTIONS IN: polygalacturonase activity; INVOLVED IN: carbohydrate metabolic process; LOCATED IN: endomembrane system; EXPRESSED IN: sepal, male gametophyte, stamen; EXPRESSED DURING: 4 anthesis; CONTAINS InterPro DOMAIN/s: Pectin lyase fold/virulence factor (InterPro:IPR011050), Pectin lyase fold (InterPro:IPR012334), Glycoside hydrolase, family 28 (InterP…	chr2:18166614-18168264		2.10919	0.218754	-3.26931	0.0225	down-regulated under darkness		260608_at	-0.10188	4.25882	2.08746
AT3G44990	ATXTH31, ATXTR8, XTH31, XTR8, XYLOGLUCAN ENDO-TRANSGLYCOSYLASE-RELATED 8, XYLOGLUCAN ENDOTRANSGLUCOSYLASE/HYDROLASE 31	Encodes a xyloglucan endotransglycosylase/hydrolase.	chr3:16446974-16448764		120.785	12.5468	-3.26704	0.0001	down-regulated under darkness		252607_at	-5.1836	-6.15282	-1.72698
AT5G48850	ATSDI1, SULPHUR DEFICIENCY-INDUCED 1	homologous to the wheat sulphate deficiency-induced gene sdi1. Expression in root and leaf is induced by sulfur starvation. Knockout mutants retained higher root and leaf sulfate concentrations, indicating a role in regulation of stored sulfate pools.	chr5:19805436-19807759		77.9352	8.10968	-3.26456	0.00325	down-regulated under darkness		248676_at	-5.22728	-1.31145	-6.20536
AT2G29370		NAD(P)-binding Rossmann-fold superfamily protein; FUNCTIONS IN: oxidoreductase activity, binding, catalytic activity; INVOLVED IN: oxidation reduction, metabolic process; LOCATED IN: cellular_component unknown; EXPRESSED IN: 21 plant structures; EXPRESSED DURING: 13 growth stages; CONTAINS InterPro DOMAIN/s: Short-chain dehydrogenase/reductase, conserved site (InterPro:IPR020904), NAD(P)-binding …	chr2:12606058-12607618		1.85016	0.192881	-3.26187	0.02375	down-regulated under darkness		266275_at	-0.889755	-0.802045	-0.696291
AT5G23480		SWIB/MDM2 domain;Plus-3;GYF; FUNCTIONS IN: DNA binding; INVOLVED IN: histone modification, transcription initiation; LOCATED IN: nucleus; EXPRESSED IN: 12 plant structures; EXPRESSED DURING: 6 growth stages; CONTAINS InterPro DOMAIN/s: Plus-3 domain, subgroup (InterPro:IPR018144), SWIB/MDM2 domain (InterPro:IPR003121), Plus-3 (InterPro:IPR004343), GYF (InterPro:IPR003169); BEST Arabidopsis thalia…	chr5:7916313-7919278		1.52892	0.159457	-3.26128	0.02015	down-regulated under darkness		249837_at	-0.304855	-2.0664	2.08989
AT3G02730	ATF1, THIOREDOXIN F-TYPE 1, TRXF1	thioredoxin F-type 1 (TRXF1); FUNCTIONS IN: enzyme activator activity; INVOLVED IN: positive regulation of catalytic activity; LOCATED IN: chloroplast, chloroplast stroma; EXPRESSED IN: 23 plant structures; EXPRESSED DURING: 13 growth stages; CONTAINS InterPro DOMAIN/s: Thioredoxin fold (InterPro:IPR012335), Thioredoxin-like subdomain (InterPro:IPR006662), Thioredoxin, core (InterPro:IPR015467), …	chr3:588407-589685		349.134	36.4804	-3.25859	5e-05	down-regulated under darkness		258607_at	-3.19331	-4.32637	-5.8599
AT5G24420	6-PHOSPHOGLUCONOLACTONASE 5, PGL5	Encodes a cytosolic 6-phosphogluconolactonase (PGL) thought to be involved in the oxidative pentose-phosphate pathway (OPPP).	chr5:8336613-8338008		14.3208	1.49732	-3.25767	5e-05	down-regulated under darkness		249732_at	-0.330334	-4.08428	-2.36278
AT1G74730		Protein of unknown function (DUF1118); FUNCTIONS IN: molecular_function unknown; INVOLVED IN: biological_process unknown; LOCATED IN: chloroplast thylakoid membrane, chloroplast; EXPRESSED IN: 21 plant structures; EXPRESSED DURING: 13 growth stages; CONTAINS InterPro DOMAIN/s: Protein of unknown function DUF1118 (InterPro:IPR009500); BEST Arabidopsis thaliana protein match is: Protein of unknown …	chr1:28078856-28082644		253.878	26.666	-3.25106	0.00035	down-regulated under darkness		262168_at	-2.67249	-3.3972	-3.61285
AT2G39330	JACALIN-RELATED LECTIN 23, JAL23	jacalin-related lectin 23 (JAL23); FUNCTIONS IN: molecular_function unknown; INVOLVED IN: biological_process unknown; LOCATED IN: vacuole; EXPRESSED IN: 24 plant structures; EXPRESSED DURING: 14 growth stages; CONTAINS InterPro DOMAIN/s: Mannose-binding lectin (InterPro:IPR001229); BEST Arabidopsis thaliana protein match is: jacalin-related lectin 22 (TAIR:AT2G39310.3); Has 1977 Blast hits to 736…	chr2:16419595-16421852		2.48677	0.261717	-3.24819	0.00205	down-regulated under darkness		266989_at	-1.08507	-3.24887	-3.89178
AT1G64680		unknown protein; BEST Arabidopsis thaliana protein match is: unknown protein (TAIR:AT1G03055.1); Has 146 Blast hits to 146 proteins in 26 species: Archae - 0; Bacteria - 6; Metazoa - 0; Fungi - 0; Plants - 125; Viruses - 0; Other Eukaryotes - 15 (source: NCBI BLink).	chr1:24036020-24037401		122.907	12.9858	-3.24257	5e-05	down-regulated under darkness		261948_at	-1.53599	-2.49832	-2.30764
AT5G66570	33 KDA OXYGEN EVOLVING POLYPEPTIDE 1, MANGANESE-STABILIZING PROTEIN 1, MSP-1, OE33, OEE1, OEE33, OXYGEN EVOLVING COMPLEX 33 KILODALTON PROTEIN, OXYGEN EVOLVING ENHANCER PROTEIN 33, PS II OXYGEN-EVOLVING COMPLEX 1, PSBO-1, PSBO1	Encodes a protein which is an extrinsic subunit of photosystem II and which has been proposed to play a central role in stabilization of the catalytic manganese cluster. In	chr5:26568652-26570278		4189.65	442.721	-3.24236	0.00015	down-regulated under darkness		247073_at	-0.0339532	-1.71108	-1.24615
AT1G29530		unknown protein; BEST Arabidopsis thaliana protein match is: unknown protein (TAIR:AT2G34310.3); Has 84 Blast hits to 78 proteins in 24 species: Archae - 2; Bacteria - 4; Metazoa - 9; Fungi - 8; Plants - 55; Viruses - 0; Other Eukaryotes - 6 (source: NCBI BLink).	chr1:10324744-10326735		18.788	1.98819	-3.24028	5e-05	down-regulated under darkness		259775_at	-3.26408	-2.96282	-4.03366
AT5G02180		Transmembrane amino acid transporter family protein; FUNCTIONS IN: amino acid transmembrane transporter activity; INVOLVED IN: amino acid transport; LOCATED IN: chloroplast, membrane; EXPRESSED IN: 18 plant structures; EXPRESSED DURING: 12 growth stages; CONTAINS InterPro DOMAIN/s: Amino acid transporter, transmembrane (InterPro:IPR013057); BEST Arabidopsis thaliana protein match is: Transmembran…	chr5:430876-433741		10.0154	1.06583	-3.23217	5e-05	down-regulated under darkness		251024_at	-1.23964	-1.28647	-1.78557
AT2G35370	GDCH, GLYCINE DECARBOXYLASE COMPLEX H	Encodes glycine decarboxylase complex H protein. Involved in photorespiration.	chr2:14891101-14892218		468.711	49.9676	-3.22963	5e-05	down-regulated under darkness		266636_at	-1.30508	-3.5227	-3.51765
AT5G12030	AT-HSP17.6A, HEAT SHOCK PROTEIN 17.6, HEAT SHOCK PROTEIN 17.6A, HSP17.6, HSP17.6A	Encodes a cytosolic small heat shock protein with chaperone activity that is induced by heat and osmotic stress and is also expressed late in seed development.	chr5:3884106-3884737		14.5318	1.55062	-3.2283	0.00045	down-regulated under darkness		250351_at	-11.9282	4.68478	-6.38033
AT4G25420	ARABIDOPSIS THALIANA GIBBERELLIN 20-OXIDASE 1, AT2301, ATGA20OX1, GA REQUIRING 5, GA20OX1, GA5	Encodes gibberellin 20-oxidase that is involved in the later steps of the gibberellin biosynthetic pathway. Regulated by a circadian clock. Weak expression response to far red light.	chr4:12990883-12992458		3.94081	0.421371	-3.22533	0.0016	down-regulated under darkness		254065_at	-0.92018	-2.07179	-2.82912
AT2G32500		Stress responsive alpha-beta barrel domain protein; CONTAINS InterPro DOMAIN/s: Stress responsive alpha-beta barrel (InterPro:IPR013097), Dimeric alpha-beta barrel (InterPro:IPR011008); BEST Arabidopsis thaliana protein match is: Stress responsive alpha-beta barrel domain protein (TAIR:AT2G31670.1); Has 68 Blast hits to 66 proteins in 17 species: Archae - 0; Bacteria - 4; Metazoa - 0; Fungi - 0; …	chr2:13794425-13797227		10.7937	1.15599	-3.22298	5e-05	down-regulated under darkness		267057_at	-1.54337	-3.17114	-3.48074
AT1G11860		Glycine cleavage T-protein family; FUNCTIONS IN: aminomethyltransferase activity; INVOLVED IN: response to cadmium ion; LOCATED IN: in 6 components; EXPRESSED IN: 26 plant structures; EXPRESSED DURING: 15 growth stages; CONTAINS InterPro DOMAIN/s: Glycine cleavage system T protein (InterPro:IPR006223), Glycine cleavage T-protein, N-terminal (InterPro:IPR006222), Glycine cleavage T-protein, C-term…	chr1:4001112-4003442		602.476	64.5876	-3.22157	0.00175	down-regulated under darkness		264394_at	-1.64137	-3.53083	-2.91129
AT4G36220	CYP84A1, CYTOCHROME P450 84A1, FAH1, FERULIC ACID 5-HYDROXYLASE 1	encodes ferulate 5-hydroxylase (F5H). Involved in lignin biosynthesis.	chr4:17137343-17139635		194.093	20.8171	-3.22091	0.00375	down-regulated under darkness		253088_at	-1.7564	-0.591686	-3.04646
AT5G19850		alpha/beta-Hydrolases superfamily protein; CONTAINS InterPro DOMAIN/s: Alpha/beta hydrolase fold-1 (InterPro:IPR000073); BEST Arabidopsis thaliana protein match is: alpha/beta-Hydrolases superfamily protein (TAIR:AT4G36530.2); Has 30201 Blast hits to 17322 proteins in 780 species: Archae - 12; Bacteria - 1396; Metazoa - 17338; Fungi - 3422; Plants - 5037; Viruses - 0; Other Eukaryotes - 2996 (sou…	chr5:6705324-6711673		33.2877	3.57214	-3.22013	0.001	down-regulated under darkness		245936_at	-2.05718	-0.457212	-1.79095
AT2G30390	ATFC-II, FC-II, FC2, FERROCHELATASE 2	Encodes one of two ferrochelatase genes in Arabidopsis. Ferrochelatase is the terminal enzyme of heme biosynthesis. FC-II is speculated to operate in photosynthetic cytochromes	chr2:12951026-12954114		47.7556	5.15239	-3.21236	5e-05	down-regulated under darkness		267471_at	-1.8898	-2.32502	-1.91605
AT2G23670	HOMOLOG OF SYNECHOCYSTIS YCF37, YCF37	homolog of Synechocystis YCF37 (YCF37); FUNCTIONS IN: molecular_function unknown; INVOLVED IN: biological_process unknown; LOCATED IN: thylakoid, chloroplast thylakoid membrane, chloroplast thylakoid lumen, chloroplast; EXPRESSED IN: 20 plant structures; EXPRESSED DURING: 13 growth stages; Has 42 Blast hits to 42 proteins in 13 species: Archae - 0; Bacteria - 0; Metazoa - 0; Fungi - 0; Plants - 3…	chr2:10063154-10064004		307.591	33.2274	-3.21057	0.0001	down-regulated under darkness		267294_at	-4.12044	-3.64101	-5.58266
AT5G42070		unknown protein; FUNCTIONS IN: molecular_function unknown; INVOLVED IN: biological_process unknown; LOCATED IN: chloroplast thylakoid membrane, chloroplast; EXPRESSED IN: 21 plant structures; EXPRESSED DURING: 13 growth stages; Has 30201 Blast hits to 17322 proteins in 780 species: Archae - 12; Bacteria - 1396; Metazoa - 17338; Fungi - 3422; Plants - 5037; Viruses - 0; Other Eukaryotes - 2996 (so…	chr5:16818983-16820195		144.165	15.615	-3.20672	0.0001	down-regulated under darkness		249230_at	-2.78235	-4.29386	-4.81978
AT5G64940	A. THALIANA OXIDATIVE STRESS-RELATED ABC1-LIKE PROTEIN 1, ABC2 HOMOLOG 13, ARABIDOPSIS THALIANA ABC2 HOMOLOG 13, ATATH13, ATH13, ATOSA1, OSA1, OXIDATIVE STRESS-RELATED ABC1-LIKE PROTEIN 1	Encodes a member of ATH subfamily of ATP-binding cassette (ABC) proteins.	chr5:25948972-25953823		154.218	16.7138	-3.20586	0.0003	down-regulated under darkness		247232_at	-3.00316	-1.36355	-4.3685
AT4G39800	ATIPS1, ATMIPS1, D-MYO-INOSITOL 3-PHOSPHATE SYNTHASE 1, INOSITOL 3-PHOSPHATE SYNTHASE 1, MI-1-P SYNTHASE, MIPS1, MYO-INOSITOL-1-PHOSPHATE SYNTHASE 1	** Referred to as MIPS2 in Mitsuhashi et al 2008. myo-inositol-1-phosphate synthase isoform 1.Expressed in leaf, root and silique. Immunolocalization experiments with an antibody recognizing MIPS1, MIPS2, and MIPS3 showed endosperm localization.	chr4:18469347-18471967		381.328	41.3898	-3.20368	5e-05	down-regulated under darkness		252863_at	-2.21608	-4.35695	-4.90162
AT3G60900	FASCICLIN-LIKE ARABINOGALACTAN-PROTEIN 10, FLA10	FASCICLIN-like arabinogalactan-protein 10 (FLA10); LOCATED IN: anchored to plasma membrane, plasma membrane, anchored to membrane; EXPRESSED IN: 17 plant structures; EXPRESSED DURING: 8 growth stages; CONTAINS InterPro DOMAIN/s: FAS1 domain (InterPro:IPR000782); BEST Arabidopsis thaliana protein match is: FASCICLIN-like arabinogalactan protein 8 (TAIR:AT2G45470.1); Has 12874 Blast hits to 6768 pr…	chr3:22499359-22501239		4.42203	0.482044	-3.19747	0.00135	down-regulated under darkness		251394_at	-1.18744	-1.71751	-1.89439
AT5G58140	NON PHOTOTROPIC HYPOCOTYL 1-LIKE, NPL1, PHOT2, PHOTOTROPIN 2	Membrane-bound protein serine/threonine kinase that functions as blue light photoreceptor in redundancy with PHO1. Involved in stomatal opening, chloroplast movement and phototropism. Mediates blue light-induced growth enhancements. PHOT1 and PHOT2 mediate blue light-dependent activation of the plasma membrane H+-ATPase in guard cell protoplasts. PHOT2 possesses two LOV (LOV1 and LOV2, for light-…	chr5:23524426-23533111		71.4643	7.81449	-3.193	5e-05	down-regulated under darkness		247853_at	-1.06764	-2.62905	-3.80624
AT1G69730		Wall-associated kinase family protein; FUNCTIONS IN: kinase activity; INVOLVED IN: protein amino acid phosphorylation; LOCATED IN: endomembrane system, integral to membrane; EXPRESSED IN: 18 plant structures; EXPRESSED DURING: 12 growth stages; CONTAINS InterPro DOMAIN/s: Wall-associated kinase (InterPro:IPR013695), EGF-like calcium-binding, conserved site (InterPro:IPR018097), Protein kinase, ca…	chr1:26228631-26231339		10.8693	1.18864	-3.19288	5e-05	down-regulated under darkness		260419_at	-1.82924	-1.2386	-4.69642
AT1G49750		Leucine-rich repeat (LRR) family protein; LOCATED IN: chloroplast; EXPRESSED IN: 22 plant structures; EXPRESSED DURING: 13 growth stages; CONTAINS InterPro DOMAIN/s: Leucine-rich repeat (InterPro:IPR001611); BEST Arabidopsis thaliana protein match is: Leucine-rich repeat (LRR) family protein (TAIR:AT3G19320.1); Has 196117 Blast hits to 67164 proteins in 2660 species: Archae - 391; Bacteria - 3519…	chr1:18410928-18412801		97.9821	10.7354	-3.19014	0.0001	down-regulated under darkness		261598_at	-1.35055	-2.21001	-3.00378
AT2G32680	ATRLP23, RECEPTOR LIKE PROTEIN 23, RLP23	receptor like protein 23 (RLP23); FUNCTIONS IN: kinase activity; INVOLVED IN: signal transduction, defense response; LOCATED IN: endomembrane system; EXPRESSED IN: 17 plant structures; EXPRESSED DURING: 9 growth stages; CONTAINS InterPro DOMAIN/s: Leucine-rich repeat (InterPro:IPR001611); BEST Arabidopsis thaliana protein match is: receptor like protein 24 (TAIR:AT2G33020.1); Has 122044 Blast hit…	chr2:13857876-13862614		1.62297	0.178004	-3.18866	0.00715	down-regulated under darkness		267546_at	-0.335843	-1.99442	-0.26909
AT3G59780		Rhodanese/Cell cycle control phosphatase superfamily protein; FUNCTIONS IN: molecular_function unknown; INVOLVED IN: biological_process unknown; LOCATED IN: nucleus, chloroplast; EXPRESSED IN: guard cell; CONTAINS InterPro DOMAIN/s: Rhodanese-like (InterPro:IPR001763); BEST Arabidopsis thaliana protein match is: calcium sensing receptor (TAIR:AT5G23060.1); Has 1153 Blast hits to 413 proteins in 1…	chr3:22086477-22090444		61.7751	6.776	-3.18852	5e-05	down-regulated under darkness		No match
AT1G55960		Polyketide cyclase/dehydrase and lipid transport superfamily protein; CONTAINS InterPro DOMAIN/s: Lipid-binding START (InterPro:IPR002913); BEST Arabidopsis thaliana protein match is: Polyketide cyclase/dehydrase and lipid transport superfamily protein (TAIR:AT3G13062.1); Has 265 Blast hits to 265 proteins in 57 species: Archae - 0; Bacteria - 0; Metazoa - 86; Fungi - 0; Plants - 153; Viruses - 0…	chr1:20927642-20930017		202.339	22.2144	-3.18721	0.00015	down-regulated under darkness		260603_at	-2.81333	-0.206521	-2.57467
AT5G13170	ATSWEET15, SAG29, SENESCENCE-ASSOCIATED GENE 29, SWEET15	Encodes a member of the SWEET sucrose efflux transporter family proteins.	chr5:4181041-4183306		8.26561	0.909518	-3.18395	0.0002	down-regulated under darkness		245982_at	1.67696	-3.40231	3.99207
AT3G12780	PGK1, PHOSPHOGLYCERATE KINASE 1	nuclear phosphoglycerate kinase (PGK1)	chr3:4060970-4063306		670.757	73.854	-3.18304	0.0034	down-regulated under darkness		257699_at	-1.44193	-2.60739	-2.39943
AT5G33370		GDSL-like Lipase/Acylhydrolase superfamily protein; FUNCTIONS IN: hydrolase activity, acting on ester bonds, carboxylesterase activity; INVOLVED IN: lipid metabolic process; LOCATED IN: endomembrane system; EXPRESSED IN: 15 plant structures; EXPRESSED DURING: 7 growth stages; CONTAINS InterPro DOMAIN/s: Lipase, GDSL (InterPro:IPR001087); BEST Arabidopsis thaliana protein match is: Li-tolerant lip…	chr5:12602146-12604764		7.02363	0.773499	-3.18275	0.0008	down-regulated under darkness		246687_at	-1.61077	-1.94286	-1.46243
AT5G35630	ATGSL1, GLN2, GLUTAMINE SYNTHETASE 2, GLUTAMINE SYNTHETASE LIKE 1, GS2	chloroplastic glutamine synthetase	chr5:13830428-13833542		738.784	81.514	-3.18003	0.00165	down-regulated under darkness		249710_at	-2.38908	-4.36538	-5.04426
AT5G36120	COFACTOR ASSEMBLY, COMPLEX C (B6F), ATYLMG3, CCB3, YLMG3	cofactor assembly, complex C (B6F) (CCB3); FUNCTIONS IN: molecular_function unknown; INVOLVED IN: cytochrome b6f complex assembly; LOCATED IN: chloroplast thylakoid membrane, chloroplast; CONTAINS InterPro DOMAIN/s: Protein of unknown function YGGT (InterPro:IPR003425); Has 30201 Blast hits to 17322 proteins in 780 species: Archae - 12; Bacteria - 1396; Metazoa - 17338; Fungi - 3422; Plants - 503…	chr5:14198586-14199243		28.5916	3.16882	-3.17357	0.0001	down-regulated under darkness		No match
AT2G35260		unknown protein; FUNCTIONS IN: molecular_function unknown; INVOLVED IN: biological_process unknown; LOCATED IN: chloroplast; EXPRESSED IN: 21 plant structures; EXPRESSED DURING: 13 growth stages; BEST Arabidopsis thaliana protein match is: unknown protein (TAIR:AT4G17840.1); Has 42 Blast hits to 42 proteins in 14 species: Archae - 0; Bacteria - 0; Metazoa - 0; Fungi - 0; Plants - 42; Viruses - 0;…	chr2:14849535-14851969		180.87	20.053	-3.17306	5e-05	down-regulated under darkness		266551_at	-2.05898	-3.24123	-3.32095
AT4G30230		unknown protein; Has 42 Blast hits to 42 proteins in 5 species: Archae - 0; Bacteria - 0; Metazoa - 0; Fungi - 0; Plants - 42; Viruses - 0; Other Eukaryotes - 0 (source: NCBI BLink).	chr4:14806344-14807425		1.59766	0.177796	-3.16766	0.0097	down-regulated under darkness		253665_at	0.885995	-0.900812	1.72418
AT3G55710		UDP-Glycosyltransferase superfamily protein; FUNCTIONS IN: UDP-glycosyltransferase activity, transferase activity, transferring glycosyl groups; INVOLVED IN: metabolic process; LOCATED IN: endomembrane system; EXPRESSED IN: 17 plant structures; EXPRESSED DURING: 11 growth stages; CONTAINS InterPro DOMAIN/s: UDP-glucuronosyl/UDP-glucosyltransferase (InterPro:IPR002213); BEST Arabidopsis thaliana p…	chr3:20673846-20675946		5.86002	0.653597	-3.16443	0.00055	down-regulated under darkness		251750_at	-1.65714	-1.34807	-1.59247
AT4G35250	HCF244, HIGH CHLOROPHYLL FLUORESCENCE PHENOTYPE 244	NAD(P)-binding Rossmann-fold superfamily protein; FUNCTIONS IN: binding, catalytic activity; INVOLVED IN: metabolic process; LOCATED IN: chloroplast; EXPRESSED IN: 21 plant structures; EXPRESSED DURING: 13 growth stages; CONTAINS InterPro DOMAIN/s: NAD(P)-binding domain (InterPro:IPR016040), NmrA-like (InterPro:IPR008030); BEST Arabidopsis thaliana protein match is: NAD(P)-binding Rossmann-fold s…	chr4:16771170-16773364		138.526	15.4949	-3.1603	5e-05	down-regulated under darkness		253197_at	-1.31297	-1.77336	-1.80313
AT4G18220		Drug/metabolite transporter superfamily protein; CONTAINS InterPro DOMAIN/s: Protein of unknown function DUF250 (InterPro:IPR004853); BEST Arabidopsis thaliana protein match is: purine permease 10 (TAIR:AT4G18210.1); Has 1807 Blast hits to 1807 proteins in 277 species: Archae - 0; Bacteria - 0; Metazoa - 736; Fungi - 347; Plants - 385; Viruses - 0; Other Eukaryotes - 339 (source: NCBI BLink).	chr4:10078767-10080109		7.92656	0.887983	-3.15809	0.0003	down-regulated under darkness		254657_s_at	0.0287988	-0.322637	-0.0952194
AT3G16140	PHOTOSYSTEM I SUBUNIT H-1, PSAH-1	Encodes subunit H of photosystem I reaction center subunit VI.	chr3:5466245-5469481		1673.1	190.045	-3.13812	0.0055	down-regulated under darkness		258285_at	-0.539959	-2.69186	-2.74725
AT1G62750	ATSCO1, ATSCO1/CPEF-G, SCO1, SNOWY COTYLEDON 1	Nuclear encoded protein consists of the five domains conserved in EF-G proteins, with two GTP-binding sites in the first domain, and an additional transit peptide at the N-terminus. Localized in chloroplasts. Point mutation results in a delay in the onset of germination. At early developmental stage embryos still contain undifferentiated proplastids. The greening of cotyledons is severely impaire…	chr1:23230955-23236447		204.181	23.2081	-3.13715	0.0001	down-regulated under darkness		262645_at	-1.58729	-0.913501	-1.46239
AT3G55120	A11, ATCHI, CFI, CHALCONE FLAVANONE ISOMERASE, CHALCONE ISOMERASE, CHI, TRANSPARENT TESTA 5, TT5	Catalyzes the conversion of chalcones into flavanones. Required for the accumulation of purple anthocyanins in leaves and stems. Co-expressed with CHS.	chr3:20430113-20431470		78.1959	8.91899	-3.13214	5e-05	down-regulated under darkness		251827_at	0.343405	-2.1867	-0.314462
AT1G61520	PHOTOSYSTEM I LIGHT HARVESTING COMPLEX GENE 3, LHCA3	PSI type III chlorophyll a/b-binding protein (Lhca3*1)	chr1:22699714-22701383		3977.81	454.885	-3.1284	0.00135	down-regulated under darkness		265033_at	-0.276562	-1.67356	-0.733994
AT5G61290		Flavin-binding monooxygenase family protein; FUNCTIONS IN: NADP or NADPH binding, monooxygenase activity, FAD binding, flavin-containing monooxygenase activity; INVOLVED IN: oxidation reduction; LOCATED IN: cellular_component unknown; EXPRESSED IN: 11 plant structures; EXPRESSED DURING: 4 anthesis, C globular stage; CONTAINS InterPro DOMAIN/s: Flavin-containing monooxygenase FMO (InterPro:IPR0009…	chr5:24648557-24652776		3.94586	0.451397	-3.12787	0.0483	down-regulated under darkness		247577_at	1.44022	-2.3349	1.58794
AT4G39510	CYTOCHROME P450, FAMILY 96, SUBFAMILY A, POLYPEPTIDE 12, CYP96A12	member of CYP96A	chr4:18368802-18370652		17.7352	2.03014	-3.12696	5e-05	down-regulated under darkness		252911_at	-2.93782	-2.81027	-2.60525
AT4G01050	THYLAKOID RHODANESE-LIKE, TROL	hydroxyproline-rich glycoprotein family protein, contains a rhodanese homology domain. Required for anchoring the FNR flavoenzyme to the thylakoid membranes and sustaining high efficiency photosynthetic linear electron flow.	chr4:455767-458510		322.356	36.9098	-3.12658	0.0002	down-regulated under darkness		255572_at	-1.51489	-3.11562	-3.16858
AT3G24430	HCF101, HIGH-CHLOROPHYLL-FLUORESCENCE 101	Encodes chloroplast protein HCF101 (high chlorophyll fluorescence 101). Serves as a chloroplast scaffold protein that specifically assembles [4Fe-4S] clusters and transfers them to the chloroplast membrane and soluble target proteins.	chr3:8868582-8872201		53.4991	6.12708	-3.12624	5e-05	down-regulated under darkness		257168_at	-2.59949	-3.07615	-3.6383
AT2G16890		UDP-Glycosyltransferase superfamily protein; FUNCTIONS IN: transferase activity, transferring hexosyl groups, UDP-glycosyltransferase activity, transferase activity, transferring glycosyl groups; INVOLVED IN: metabolic process; LOCATED IN: endomembrane system; EXPRESSED IN: 17 plant structures; EXPRESSED DURING: 7 growth stages; CONTAINS InterPro DOMAIN/s: UDP-glucuronosyl/UDP-glucosyltransferase…	chr2:7316888-7319181		10.4719	1.19958	-3.12593	5e-05	down-regulated under darkness		266532_at	0.108934	-2.08989	1.04867
AT1G67740	PHOTOSYSTEM II BY, PSBY, YCF32	PsbY precursor (psbY) mRNA. This single nuclear gene is imported into the chloroplasts where it is processed into two integral membrane proteins with identical topology (PsbY-1 and PsbY-2). The protein appears to bind manganese but its role is not well understood.	chr1:25394067-25395154		1661.47	190.913	-3.12147	0.0008	down-regulated under darkness		245195_at	-0.576926	-2.82601	-1.38326
AT3G15520		Cyclophilin-like peptidyl-prolyl cis-trans isomerase family protein; FUNCTIONS IN: peptidyl-prolyl cis-trans isomerase activity; INVOLVED IN: protein folding; LOCATED IN: thylakoid, thylakoid lumen, chloroplast thylakoid membrane, chloroplast thylakoid lumen, chloroplast; EXPRESSED IN: 22 plant structures; EXPRESSED DURING: 14 growth stages; CONTAINS InterPro DOMAIN/s: Cyclophilin-like (InterPro:…	chr3:5249111-5252506		19.403	2.22962	-3.12141	0.0273	down-regulated under darkness		258386_at	-2.48061	-2.5833	-2.81293
AT4G33660		unknown protein; Has 30201 Blast hits to 17322 proteins in 780 species: Archae - 12; Bacteria - 1396; Metazoa - 17338; Fungi - 3422; Plants - 5037; Viruses - 0; Other Eukaryotes - 2996 (source: NCBI BLink).	chr4:16167285-16167951		65.9893	7.58869	-3.12031	0.00035	down-regulated under darkness		253302_at	-2.11176	-1.44521	-2.44371
AT2G26080	ATGLDP2, GLDP2, GLYCINE DECARBOXYLASE P-PROTEIN 2	glycine decarboxylase P-protein 2 (GLDP2); FUNCTIONS IN: glycine dehydrogenase (decarboxylating) activity, ATP binding; INVOLVED IN: oxidation reduction, glycine decarboxylation via glycine cleavage system, glycine metabolic process; LOCATED IN: mitochondrion, glycine cleavage complex, chloroplast, chloroplast envelope; EXPRESSED IN: 33 plant structures; EXPRESSED DURING: 16 growth stages; CONTAI…	chr2:11109002-11113828		326.24	37.5893	-3.11754	5e-05	down-regulated under darkness		266892_at	-1.7439	-1.54045	-2.5268
AT4G18480	CH-42, CH42, CHL11, CHLI-1, CHLI1, CHLORINA 42	Encodes the CHLI subunit of magnesium chelatase which is required for chlorophyll biosynthesis. All four cysteine residues of the protein form two disulfide bonds (Cys102-Cys193 and Cys354-Cys396) under oxidized conditions but are fully reduced by reduction. It was suggested that the redox state of CHLI is regulated in vivo by the change of the redox environment in the chloroplasts probably via t…	chr4:10201671-10203469		229.518	26.5021	-3.11443	0.0003	down-regulated under darkness		254623_at	-2.57093	-3.55075	-4.09104
AT1G31330	PHOTOSYSTEM I SUBUNIT F, PSAF	Encodes subunit F of photosystem I.	chr1:11214823-11216037		2677.9	309.236	-3.11432	0.0017	down-regulated under darkness		262557_at	-0.144921	-2.89815	-0.578381
AT2G39560		Putative membrane lipoprotein; FUNCTIONS IN: molecular_function unknown; INVOLVED IN: biological_process unknown; LOCATED IN: endomembrane system; EXPRESSED IN: 12 plant structures; EXPRESSED DURING: C globular stage, F mature embryo stage, petal differentiation and expansion stage, E expanded cotyledon stage, D bilateral stage; BEST Arabidopsis thaliana protein match is: unknown protein (TAIR:AT…	chr2:16504845-16506008		6.29278	0.727459	-3.11276	0.0013	down-regulated under darkness		266970_at	0.0121432	-4.40659	-3.19452
AT3G04140		Ankyrin repeat family protein; CONTAINS InterPro DOMAIN/s: Ankyrin repeat-containing domain (InterPro:IPR020683), Ankyrin repeat (InterPro:IPR002110); BEST Arabidopsis thaliana protein match is: Ankyrin repeat family protein (TAIR:AT3G01750.1); Has 23671 Blast hits to 13225 proteins in 615 species: Archae - 38; Bacteria - 1852; Metazoa - 11528; Fungi - 2058; Plants - 2257; Viruses - 72; Other Euk…	chr3:1086876-1089229		22.039	2.55003	-3.11147	5e-05	down-regulated under darkness		No match
AT3G19800		Protein of unknown function (DUF177); CONTAINS InterPro DOMAIN/s: Protein of unknown function DUF177 (InterPro:IPR003772); Has 29 Blast hits to 29 proteins in 11 species: Archae - 0; Bacteria - 0; Metazoa - 0; Fungi - 0; Plants - 29; Viruses - 0; Other Eukaryotes - 0 (source: NCBI BLink).	chr3:6876078-6879399		68.6516	7.95048	-3.11018	0.02105	down-regulated under darkness		257966_at	-1.36636	-2.22862	-2.34502
AT2G14610	ATPR1, PATHOGENESIS-RELATED GENE 1, PR 1, PR1	PR1 gene expression is induced in response to a variety of pathogens. It is a useful molecular marker for the SAR response. Though the Genbank record for the cDNA associated to this gene is called 'PR-1-like', the sequence actually corresponds to PR1. Expression of this gene is salicylic-acid responsive.	chr2:6241703-6242463		47.6402	5.51915	-3.10966	5e-05	down-regulated under darkness		266385_at	-0.394573	-3.13428	-1.09954
AT1G58290	ARABIDOPSIS THALIANA HEMA 1, ATHEMA1, HEMA1	Encodes a protein with glutamyl-tRNA reductase (GluTR) activity, catalyzing the NADPH-dependent reduction of Glu-tRNA(Glu) to glutamate 1-semialdehyde (GSA) with the release of free tRNA(Glu). It is involved in the early steps of chlorophyll biosynthesis.	chr1:21623725-21626200		267.181	31.0558	-3.10488	0.0001	down-regulated under darkness		256020_at	-2.10331	-2.10106	-3.70738
AT5G40210	UMAMIT42, USUALLY MULTIPLE ACIDS MOVE IN AND OUT TRANSPORTERS 42	nodulin MtN21-like transporter family protein	chr5:16073619-16076117		1.5014	0.174707	-3.1033	0.01625	down-regulated under darkness		249406_at	-0.449244	-1.24829	-0.998365
AT2G22190	TPPE, TREHALOSE-6-PHOSPHATE PHOSPHATASE E	Haloacid dehalogenase-like hydrolase (HAD) superfamily protein; FUNCTIONS IN: catalytic activity, trehalose-phosphatase activity; INVOLVED IN: trehalose biosynthetic process, metabolic process; LOCATED IN: cellular_component unknown; EXPRESSED IN: 23 plant structures; EXPRESSED DURING: 12 growth stages; CONTAINS InterPro DOMAIN/s: HAD-superfamily hydrolase, subfamily IIB (InterPro:IPR006379), Tre…	chr2:9433764-9436544		8.13556	0.948754	-3.10014	0.0006	down-regulated under darkness		263452_at	0.21174	-2.00893	-1.94741
AT2G36870	ATXTH32, XTH32, XYLOGLUCAN ENDOTRANSGLUCOSYLASE/HYDROLASE 32	Encodes a xyloglucan endotransglycosylase/hydrolase.	chr2:15472644-15474681		247.504	28.9576	-3.09544	0.00195	down-regulated under darkness		263841_at	-3.01726	-3.99037	-4.42382
AT1G64150		Uncharacterized protein family (UPF0016); LOCATED IN: chloroplast, membrane; EXPRESSED IN: 22 plant structures; EXPRESSED DURING: 13 growth stages; CONTAINS InterPro DOMAIN/s: Uncharacterised protein family UPF0016 (InterPro:IPR001727); BEST Arabidopsis thaliana protein match is: Uncharacterized protein family (UPF0016) (TAIR:AT4G13590.1); Has 1632 Blast hits to 1475 proteins in 546 species: Arch…	chr1:23808908-23812677		15.3465	1.79801	-3.09343	5e-05	down-regulated under darkness		262342_at	-2.01363	-3.38524	-2.18368
AT3G25770	ALLENE OXIDE CYCLASE 2, AOC2	Encodes allene oxide cyclase. One of four genes in Arabidopsis that encode this enzyme, which catalyzes an essential step in jasmonic acid biosynthesis. Gene expression is induced during senescence, a process that involves jasmonic acid signalling pathway. Note: Nomenclature for Arabidopsis allene oxide cyclase 2 (AOC2, AT3G25770) gene is based on Stenzel et al. 2003 Plant Molecular Biology 51:89…	chr3:9406872-9407955		47.7688	5.59829	-3.09301	0.0003	down-regulated under darkness		No match
AT3G02670		Glycine-rich protein family; FUNCTIONS IN: molecular_function unknown; LOCATED IN: endomembrane system; EXPRESSED IN: embryo; EXPRESSED DURING: C globular stage; Has 51820 Blast hits to 16186 proteins in 847 species: Archae - 9; Bacteria - 3831; Metazoa - 39595; Fungi - 2015; Plants - 2474; Viruses - 707; Other Eukaryotes - 3189 (source: NCBI BLink).	chr3:573779-574626		1.4011	0.165086	-3.08527	0.0217	down-regulated under darkness		258490_at	1.53916	-2.41754	0.309855
AT5G22930		Protein of unknown function (DUF1635); CONTAINS InterPro DOMAIN/s: Protein of unknown function DUF1635 (InterPro:IPR012862); BEST Arabidopsis thaliana protein match is: Protein of unknown function (DUF1635) (TAIR:AT3G44940.1); Has 97 Blast hits to 97 proteins in 15 species: Archae - 0; Bacteria - 0; Metazoa - 1; Fungi - 0; Plants - 96; Viruses - 0; Other Eukaryotes - 0 (source: NCBI BLink).	chr5:7668228-7669315		4.06615	0.479263	-3.08478	0.0054	down-regulated under darkness		No match
AT3G55580		Regulator of chromosome condensation (RCC1) family protein; CONTAINS InterPro DOMAIN/s: Regulator of chromosome condensation/beta-lactamase-inhibitor protein II (InterPro:IPR009091), Regulator of chromosome condensation, RCC1 (InterPro:IPR000408); BEST Arabidopsis thaliana protein match is: Regulator of chromosome condensation (RCC1) family protein (TAIR:AT3G53830.1); Has 20178 Blast hits to 6212…	chr3:20612699-20615920		5.20419	0.615134	-3.0807	5e-05	down-regulated under darkness		251793_at	-1.53628	0.139009	-3.55254
AT4G01883		Polyketide cyclase / dehydrase and lipid transport protein; LOCATED IN: chloroplast; CONTAINS InterPro DOMAIN/s: Streptomyces cyclase/dehydrase (InterPro:IPR005031); BEST Arabidopsis thaliana protein match is: Polyketide cyclase/dehydrase and lipid transport superfamily protein (TAIR:AT1G02475.1); Has 35333 Blast hits to 34131 proteins in 2444 species: Archae - 798; Bacteria - 22429; Metazoa - 97…	chr4:813067-815170		22.1572	2.63021	-3.07453	5e-05	down-regulated under darkness		No match
AT1G71480		Nuclear transport factor 2 (NTF2) family protein; FUNCTIONS IN: protein transporter activity; INVOLVED IN: transport, protein import into nucleus; LOCATED IN: chloroplast thylakoid membrane, intracellular, nucleus, chloroplast; EXPRESSED IN: 22 plant structures; EXPRESSED DURING: 13 growth stages; CONTAINS InterPro DOMAIN/s: Nuclear transport factor 2 (InterPro:IPR002075); BEST Arabidopsis thalia…	chr1:26931939-26935825		78.5549	9.3381	-3.0725	5e-05	down-regulated under darkness		259943_at	-1.06602	-1.38736	-1.73556
AT4G32980	ATH1, HOMEOBOX GENE 1	Encodes transcription factor involved in photomorphogenesis. Regulates gibberellin biosynthesis. Activated by AGAMOUS in a cal-1, ap1-1 background. Expressed at low levels in developing stamens. Increased levels of ATH1 severely delay flowering in the C24 accession. Most remarkably, ectopically expressed ATH1 hardly had an effect on flowering time in the Col-0 and Ler accessions. ATH1 physically …	chr4:15914721-15918044		7.92512	0.944995	-3.06805	5e-05	down-regulated under darkness		253411_at	-1.28157	-2.0286	-1.58241
AT1G18810		phytochrome kinase substrate-related; BEST Arabidopsis thaliana protein match is: phytochrome kinase substrate 1 (TAIR:AT2G02950.1); Has 458 Blast hits to 394 proteins in 45 species: Archae - 0; Bacteria - 2; Metazoa - 60; Fungi - 9; Plants - 109; Viruses - 2; Other Eukaryotes - 276 (source: NCBI BLink).	chr1:6485595-6487030		9.89976	1.18279	-3.06519	0.00035	down-regulated under darkness		261407_at	-1.21658	-0.891184	-0.960274
AT1G32220		NAD(P)-binding Rossmann-fold superfamily protein; FUNCTIONS IN: coenzyme binding, binding, catalytic activity; INVOLVED IN: response to oxidative stress; LOCATED IN: thylakoid, chloroplast, plastoglobule; EXPRESSED IN: 24 plant structures; EXPRESSED DURING: 15 growth stages; CONTAINS InterPro DOMAIN/s: NAD-dependent epimerase/dehydratase (InterPro:IPR001509), NAD(P)-binding domain (InterPro:IPR01…	chr1:11607853-11609733		63.5529	7.62802	-3.05858	5e-05	down-regulated under darkness		245793_at	-4.15398	-3.46625	-5.22715
AT1G35290	ACYL-LIPID THIOESTERASE 1, ALT1	Thioesterase superfamily protein; CONTAINS InterPro DOMAIN/s: Thioesterase superfamily (InterPro:IPR006683); BEST Arabidopsis thaliana protein match is: Thioesterase superfamily protein (TAIR:AT1G35250.1); Has 1308 Blast hits to 1307 proteins in 471 species: Archae - 6; Bacteria - 942; Metazoa - 0; Fungi - 0; Plants - 80; Viruses - 0; Other Eukaryotes - 280 (source: NCBI BLink).	chr1:12947543-12948841		1.20495	0.14463	-3.05854	0.0247	down-regulated under darkness		259549_at	1.08432	-3.62358	0.454566
AT4G28080		Tetratricopeptide repeat (TPR)-like superfamily protein; FUNCTIONS IN: binding; EXPRESSED IN: 22 plant structures; EXPRESSED DURING: 13 growth stages; CONTAINS InterPro DOMAIN/s: Tetratricopeptide-like helical (InterPro:IPR011990), Tetratricopeptide repeat-containing (InterPro:IPR013026), Tetratricopeptide repeat (InterPro:IPR019734); BEST Arabidopsis thaliana protein match is: Tetratricopeptide …	chr4:13945891-13957840		82.8098	9.95222	-3.05671	0.0002	down-regulated under darkness		253849_at	-0.840209	-1.612	-1.13702
AT3G23400	FIB4, FIBRILLIN 4	Encodes FIBRILLIN 4 (FIB4). The fibrillins are a large family of chloroplast proteins that have been linked with stress tolerance and disease resistance. FIBRILLIN 4 is required for plastoglobule development and stress resistance.	chr3:8376443-8378305		165.824	20.0045	-3.05126	5e-05	down-regulated under darkness		258295_at	-2.02492	-3.14725	-3.46598
AT2G01918	PQL3, PSBQ-LIKE 3	Encode a protein homologous to each PQL protein. Mutational analysis indicates that PQL3 is also required for NDH activity.	chr2:424109-425713		6.11958	0.73948	-3.04885	0.00115	down-regulated under darkness		No match
AT1G18730	NDF6, NDH DEPENDENT FLOW 6, PHOTOSYNTHETIC NDH SUBCOMPLEX B 4, PNSB4	likely a subunit of the chloroplast NAD(P)H dehydrogenase complex, involved in PSI cyclic electron transport. Located on the thylakoid membrane. Mutant has impaired NAD(P)H dehydrogenase activity.	chr1:6460597-6462224		131.037	15.9168	-3.04135	5e-05	down-regulated under darkness		261422_at	-1.15987	-3.27869	-2.69025
AT5G41460		Protein of unknown function (DUF604); CONTAINS InterPro DOMAIN/s: Protein of unknown function DUF604 (InterPro:IPR006740); BEST Arabidopsis thaliana protein match is: Protein of unknown function (DUF604) (TAIR:AT4G23490.1); Has 1807 Blast hits to 1807 proteins in 277 species: Archae - 0; Bacteria - 0; Metazoa - 736; Fungi - 347; Plants - 385; Viruses - 0; Other Eukaryotes - 339 (source: NCBI BLin…	chr5:16589597-16592241		8.35658	1.01972	-3.03473	0.0001	down-regulated under darkness		249303_at	-1.76298	-3.43754	-0.708044
AT1G70985		hydroxyproline-rich glycoprotein family protein; BEST Arabidopsis thaliana protein match is: hydroxyproline-rich glycoprotein family protein (TAIR:AT1G23050.1); Has 1488 Blast hits to 893 proteins in 162 species: Archae - 2; Bacteria - 187; Metazoa - 240; Fungi - 90; Plants - 878; Viruses - 17; Other Eukaryotes - 74 (source: NCBI BLink).	chr1:26764671-26765285		39.088	4.77978	-3.03171	0.0001	down-regulated under darkness		262290_at	-1.07001	-3.11399	-2.2123
AT5G08720		CONTAINS InterPro DOMAIN/s: Streptomyces cyclase/dehydrase (InterPro:IPR005031); BEST Arabidopsis thaliana protein match is: Polyketide cyclase / dehydrase and lipid transport protein (TAIR:AT4G01650.1); Has 30201 Blast hits to 17322 proteins in 780 species: Archae - 12; Bacteria - 1396; Metazoa - 17338; Fungi - 3422; Plants - 5037; Viruses - 0; Other Eukaryotes - 2996 (source: NCBI BLink).	chr5:2841417-2845381		20.8725	2.56001	-3.02739	5e-05	down-regulated under darkness		No match
AT3G18777		pseudogene, similar to RING-H2 zinc finger protein, similar to putative RING zinc finger protein GB:AAF16660 from (Arabidopsis thaliana); blastp match of 47% identity and 3.3e-31 P-value to GP|17016985|gb|AAL33552.1|AF436851_1|AF436851 RING-H2 zinc finger protein {Cucumis melo}	chr3:6470218-6471389		0.791744	0.0973998	-3.02304	0.0225	down-regulated under darkness		No match
AT5G46110	ACCLIMATION OF PHOTOSYNTHESIS TO ENVIRONMENT 2, APE2, TPT, TRIOSE-PHOSPHATE &#8260; PHOSPHATE TRANSLOCATOR	Encodes a chloroplast triose phosphate / 3-phosphoglycerate translocator that transports triose phosphates derived from the Calvin cycle in the stroma to the cytosol for use in sucrose synthesis and other biosynthetic processes. A tpt mutant has altered acclimation responses.	chr5:18697234-18700656		724.606	89.3098	-3.02031	0.00315	down-regulated under darkness		248886_at	0.324765	-2.10156	-0.835301
AT5G39210	CHLORORESPIRATORY REDUCTION 7, CRR7	Encodes a protein of the chloroplastic NAD(P)H dehydrogenase complex (NDH Complex) involved in respiration, photosystem I (PSI) cyclic electron transport and CO2 uptake. The product of this gene appears to be essential for the stable formation of the NDH Complex.	chr5:15703120-15704104		20.6623	2.54911	-3.01894	0.00105	down-regulated under darkness		249472_at	-2.24841	-7.59466	-2.84458
AT5G49910	CHLOROPLAST HEAT SHOCK PROTEIN 70-2, CPHSC70-2, HEAT SHOCK PROTEIN 70-7, HSC70-7	Stromal heat shock protein involved in protein import into chloroplast.	chr5:20303413-20307943		193.01	23.8343	-3.01757	0.0004	down-regulated under darkness		248582_at	-4.1613	0.546226	-2.58937
AT4G23290	CRK21, CYSTEINE-RICH RLK (RECEPTOR-LIKE PROTEIN KINASE) 21	Encodes a cysteine-rich receptor-like protein kinase.	chr4:12177737-12180826		19.9371	2.46236	-3.01735	0.0001	down-regulated under darkness		254250_at	-4.05866	-2.84477	-3.40193
AT3G61950		basic helix-loop-helix (bHLH) DNA-binding superfamily protein; FUNCTIONS IN: DNA binding, sequence-specific DNA binding transcription factor activity; INVOLVED IN: regulation of transcription; LOCATED IN: nucleus; EXPRESSED IN: 15 plant structures; EXPRESSED DURING: 10 growth stages; CONTAINS InterPro DOMAIN/s: Helix-loop-helix DNA-binding domain (InterPro:IPR001092), Helix-loop-helix DNA-binding…	chr3:22939545-22941451		4.81291	0.596543	-3.01221	0.0017	down-regulated under darkness		251299_at	0.638205	-0.478621	-1.16451
AT1G73700		MATE efflux family protein; FUNCTIONS IN: antiporter activity, drug transmembrane transporter activity, transporter activity; INVOLVED IN: drug transmembrane transport, transmembrane transport; LOCATED IN: membrane; EXPRESSED IN: 8 plant structures; EXPRESSED DURING: 4 anthesis, petal differentiation and expansion stage; CONTAINS InterPro DOMAIN/s: MATE family transporter related protein (InterPr…	chr1:27717379-27719648		1.77999	0.221269	-3.00799	0.0046	down-regulated under darkness		260075_at	3.33914	-1.45048	1.30451
AT3G24460		Serinc-domain containing serine and sphingolipid biosynthesis protein; LOCATED IN: membrane; EXPRESSED IN: 10 plant structures; EXPRESSED DURING: LP.06 six leaves visible, LP.04 four leaves visible, 4 anthesis, petal differentiation and expansion stage; CONTAINS InterPro DOMAIN/s: TMS membrane protein/tumour differentially expressed protein (InterPro:IPR005016); BEST Arabidopsis thaliana protein …	chr3:8885817-8893050		15.131	1.88852	-3.00218	5e-05	down-regulated under darkness		256619_at	-0.424315	-0.934333	1.65711
AT1G56430	ARABIDOPSIS THALIANA NICOTIANAMINE SYNTHASE 4, ATNAS4, NAS4, NICOTIANAMINE SYNTHASE 4	Encodes a protein with nicotianamine synthase activity.	chr1:21136943-21138087		18.637	2.3307	-2.99933	5e-05	down-regulated under darkness		259632_at	-0.665841	-1.88773	-2.91527
AT5G55250	ATIAMT1, IAA CARBOXYLMETHYLTRANSFERASE 1, IAMT1	Encodes an enzyme which specifically converts IAA to its methyl ester form MelIAA. This gene belongs to the family of carboxyl methyltransferases whose members catalyze the transfer of the methyl group from S-adenosyl-L-methionine to carboxylic acid-containing substrates to form small molecule methyl esters. Expression of TCP genes is downregulated in mutant iamt1-D.	chr5:22407472-22410944		14.7488	1.84749	-2.99696	5e-05	down-regulated under darkness		248104_at	-0.210717	-2.60705	-0.60455
AT1G23310	ALANINE-2-OXOGLUTARATE AMINOTRANSFERASE 1, AOAT1, GGAT1, GGT1, GLUTAMATE:GLYOXYLATE AMINOTRANSFERASE, GLUTAMATE:GLYOXYLATE AMINOTRANSFERASE 1	Identified by cloning the gene that corresponded to a purified protein having glyoxylate aminotransferase activity. Localized to the peroxisome and thought to be involved in photorespiration/ metabolic salvage pathway.	chr1:8268403-8271933		829.982	104.03	-2.99608	0.00675	down-regulated under darkness		262988_at	-0.777246	-1.53289	-1.48016
AT2G30150		UDP-Glycosyltransferase superfamily protein; FUNCTIONS IN: transferase activity, transferring hexosyl groups, UDP-glycosyltransferase activity, transferase activity, transferring glycosyl groups; INVOLVED IN: metabolic process; EXPRESSED IN: 22 plant structures; EXPRESSED DURING: 13 growth stages; CONTAINS InterPro DOMAIN/s: UDP-glucuronosyl/UDP-glucosyltransferase (InterPro:IPR002213); BEST Arab…	chr2:12874705-12876122		27.6585	3.46882	-2.99521	5e-05	down-regulated under darkness		267299_at	-2.24057	-1.99009	-2.57284
AT3G16670		Pollen Ole e 1 allergen and extensin family protein; FUNCTIONS IN: molecular_function unknown; INVOLVED IN: response to oxidative stress; LOCATED IN: endomembrane system; EXPRESSED IN: 9 plant structures; EXPRESSED DURING: 7 growth stages; CONTAINS InterPro DOMAIN/s: Pollen Ole e 1 allergen/extensin (InterPro:IPR006041); BEST Arabidopsis thaliana protein match is: Pollen Ole e 1 allergen and exte…	chr3:5681418-5682331		379.943	47.7269	-2.99291	0.00345	down-regulated under darkness		258419_at	-1.24873	-3.53152	-4.81649
AT1G32520		unknown protein; FUNCTIONS IN: molecular_function unknown; INVOLVED IN: biological_process unknown; LOCATED IN: chloroplast; EXPRESSED IN: 24 plant structures; EXPRESSED DURING: 15 growth stages; Has 143 Blast hits to 142 proteins in 34 species: Archae - 0; Bacteria - 0; Metazoa - 39; Fungi - 0; Plants - 56; Viruses - 0; Other Eukaryotes - 48 (source: NCBI BLink).	chr1:11758210-11759280		43.5233	5.47733	-2.99024	5e-05	down-regulated under darkness		260696_at	-1.56046	-1.53917	-2.48026
AT5G08050		FUNCTIONS IN: molecular_function unknown; INVOLVED IN: response to karrikin; LOCATED IN: thylakoid, chloroplast thylakoid membrane, chloroplast; EXPRESSED IN: 21 plant structures; EXPRESSED DURING: 13 growth stages; CONTAINS InterPro DOMAIN/s: Protein of unknown function DUF1118 (InterPro:IPR009500), Uncharacterised conserved protein UCP022207 (InterPro:IPR016801); Has 78 Blast hits to 78 protein…	chr5:2578344-2579163		344.97	43.4315	-2.98966	5e-05	down-regulated under darkness		250563_at	-2.82838	-4.43313	-5.57382
AT4G23496	SP1L5, SPIRAL1-LIKE5	Belongs to a six-member gene family in Arabidopsis; all members share high sequence similarity in amino- and carboxy-terminal regions. Regulates cortical microtubule organization. Mutant plants exhibit altered patterns of root, leaf and petal growth as a result of defective anisotropic cell expansion.	chr4:12257675-12258411		2.7176	0.344706	-2.97889	0.0188	down-regulated under darkness		254240_at	0.389567	-1.04182	-0.567753
AT1G17610	CHILLING SENSITIVE 1, CHS1	Mutant accumulates steryl-esters at low temperature.	chr1:6056894-6058357		1.07087	0.135998	-2.97713	0.0229	down-regulated under darkness		260735_at	-0.797708	-1.09057	-1.2493
AT4G38950		ATP binding microtubule motor family protein; FUNCTIONS IN: microtubule motor activity, ATP binding; INVOLVED IN: microtubule-based process, microtubule-based movement; EXPRESSED IN: 20 plant structures; EXPRESSED DURING: 11 growth stages; CONTAINS InterPro DOMAIN/s: Protein of unknown function DUF3490 (InterPro:IPR021881), Kinesin, motor region, conserved site (InterPro:IPR019821), Kinesin, moto…	chr4:18154394-18159936		9.93498	1.26318	-2.97545	0.0001	down-regulated under darkness		252916_at	-1.49009	-2.77909	-1.44714
AT3G47430	PEROXIN 11B, PEX11B	member of the peroxin11 (PEX11) gene family, located on the peroxisome membrane, controls peroxisome proliferation.	chr3:17480602-17481792		109.268	14.0315	-2.96114	5e-05	down-regulated under darkness		252411_at	-1.63507	-0.0803622	-1.37977
AT1G04570		Major facilitator superfamily protein; FUNCTIONS IN: transporter activity; INVOLVED IN: transport; LOCATED IN: chloroplast, membrane; CONTAINS InterPro DOMAIN/s: Biopterin transport-related protein BT1 (InterPro:IPR004324), Major facilitator superfamily, general substrate transporter (InterPro:IPR016196); BEST Arabidopsis thaliana protein match is: Major facilitator superfamily protein (TAIR:AT2G…	chr1:1246727-1248775		1.43304	0.184063	-2.96081	0.00225	down-regulated under darkness		No match
AT1G24148		unknown protein; FUNCTIONS IN: molecular_function unknown; INVOLVED IN: biological_process unknown; LOCATED IN: cellular_component unknown; BEST Arabidopsis thaliana protein match is: unknown protein (TAIR:AT1G24147.1).	chr1:8544249-8545551		38.4	4.9352	-2.95993	0.00055	down-regulated under darkness		No match
AT1G01390		UDP-Glycosyltransferase superfamily protein; FUNCTIONS IN: UDP-glycosyltransferase activity, transferase activity, transferring glycosyl groups; INVOLVED IN: metabolic process; EXPRESSED IN: 7 plant structures; EXPRESSED DURING: 9 growth stages; CONTAINS InterPro DOMAIN/s: UDP-glucuronosyl/UDP-glucosyltransferase (InterPro:IPR002213); BEST Arabidopsis thaliana protein match is: UDP-glucosyl trans…	chr1:148119-149806		4.13515	0.531677	-2.95932	5e-05	down-regulated under darkness		261046_at	-2.582	-1.88432	-4.48741
AT1G65486		unknown protein; FUNCTIONS IN: molecular_function unknown; INVOLVED IN: biological_process unknown; LOCATED IN: endomembrane system; BEST Arabidopsis thaliana protein match is: unknown protein (TAIR:AT1G65490.1); Has 30201 Blast hits to 17322 proteins in 780 species: Archae - 12; Bacteria - 1396; Metazoa - 17338; Fungi - 3422; Plants - 5037; Viruses - 0; Other Eukaryotes - 2996 (source: NCBI BLin…	chr1:24349522-24350306		49.2968	6.34894	-2.95691	0.0038	down-regulated under darkness		No match
AT3G62030	CYCLOPHILIN 20-3, CYP20-3, ROC4, ROTAMASE CYP 4	nuclear-encoded chloroplast stromal cyclophilin CYP20-3 (also known as ROC4). Protein is tyrosine-phosphorylated and its phosphorylation state is modulated in response to ABA in Arabidopsis thaliana seeds.	chr3:22973003-22976583		303.333	39.0692	-2.9568	0.0001	down-regulated under darkness		251305_at	-3.62877	-4.19133	-5.0842
AT2G34060		Peroxidase superfamily protein; FUNCTIONS IN: peroxidase activity, heme binding; INVOLVED IN: response to oxidative stress, oxidation reduction; LOCATED IN: endomembrane system; EXPRESSED IN: root, flower; EXPRESSED DURING: petal differentiation and expansion stage; CONTAINS InterPro DOMAIN/s: Haem peroxidase (InterPro:IPR010255), Plant peroxidase (InterPro:IPR000823), Peroxidases heam-ligand bin…	chr2:14384895-14386669		8.80249	1.13564	-2.95441	5e-05	down-regulated under darkness		256713_at	-1.37819	-1.06867	-1.66093
AT1G73550		Encodes a Protease inhibitor/seed storage/LTP family protein	chr1:27647755-27648536		3.20888	0.414406	-2.95295	0.02665	down-regulated under darkness		No match
AT4G04610	APR, APR1, APS REDUCTASE 1, ATAPR1, PAPS REDUCTASE HOMOLOG 19, PRH19	Encodes a protein disulfide isomerase-like (PDIL) protein, a member of a multigene family within the thioredoxin (TRX) superfamily. This protein also belongs to the adenosine 5'-phosphosulfate reductase-like (APRL) group.	chr4:2325002-2327013		138.781	17.9278	-2.95254	5e-05	down-regulated under darkness		255284_at	-5.85337	0.218337	-3.55275
AT5G40500		unknown protein; Has 30201 Blast hits to 17322 proteins in 780 species: Archae - 12; Bacteria - 1396; Metazoa - 17338; Fungi - 3422; Plants - 5037; Viruses - 0; Other Eukaryotes - 2996 (source: NCBI BLink).	chr5:16227833-16228693		47.6122	6.15788	-2.95082	5e-05	down-regulated under darkness		249355_at	-1.92753	-2.87065	-2.06953
AT1G77090		Mog1/PsbP/DUF1795-like photosystem II reaction center PsbP family protein; FUNCTIONS IN: calcium ion binding; INVOLVED IN: photosynthesis; LOCATED IN: thylakoid, thylakoid lumen, chloroplast thylakoid lumen, chloroplast stroma, chloroplast; EXPRESSED IN: 21 plant structures; EXPRESSED DURING: 13 growth stages; CONTAINS InterPro DOMAIN/s: Photosystem II oxygen evolving complex protein PsbP (InterP…	chr1:28960386-28961922		58.965	7.62997	-2.95011	5e-05	down-regulated under darkness		264959_at	-2.32341	-2.28942	-2.37647
AT3G44020		thylakoid lumenal P17.1 protein; Has 71 Blast hits to 71 proteins in 23 species: Archae - 0; Bacteria - 4; Metazoa - 0; Fungi - 0; Plants - 53; Viruses - 0; Other Eukaryotes - 14 (source: NCBI BLink).	chr3:15801371-15802730		59.6729	7.7257	-2.94934	5e-05	down-regulated under darkness		252688_at	-0.885211	-2.74883	-1.16857
AT4G34090		unknown protein; FUNCTIONS IN: molecular_function unknown; INVOLVED IN: biological_process unknown; EXPRESSED IN: 22 plant structures; EXPRESSED DURING: 13 growth stages; BEST Arabidopsis thaliana protein match is: unknown protein (TAIR:AT2G23370.1).	chr4:16326882-16330215		17.0742	2.21736	-2.9449	5e-05	down-regulated under darkness		253283_at	-2.9029	-3.20747	-3.33176
AT3G55330	PPL1, PSBP-LIKE PROTEIN 1	PsbP-like protein 1 (PPL1); FUNCTIONS IN: calcium ion binding; INVOLVED IN: photosynthesis; LOCATED IN: in 6 components; EXPRESSED IN: 24 plant structures; EXPRESSED DURING: 14 growth stages; CONTAINS InterPro DOMAIN/s: Photosystem II oxygen evolving complex protein PsbP (InterPro:IPR002683), Mog1/PsbP/DUF1795, alpha/beta/alpha sandwich (InterPro:IPR016124), Mog1/PsbP, alpha/beta/alpha sandwich (…	chr3:20513824-20515351		96.8475	12.5824	-2.9443	5e-05	down-regulated under darkness		251784_at	-2.13632	-3.77609	-3.36687
AT2G42530	COLD REGULATED 15B, COR15B	cold regulated 15b (COR15B); INVOLVED IN: response to cold, defense response to fungus; LOCATED IN: chloroplast, chloroplast stroma, chloroplast envelope; EXPRESSED IN: 21 plant structures; EXPRESSED DURING: 13 growth stages; BEST Arabidopsis thaliana protein match is: cold-regulated 15a (TAIR:AT2G42540.2); Has 194 Blast hits to 148 proteins in 43 species: Archae - 0; Bacteria - 18; Metazoa - 5; …	chr2:17709035-17709945		8.13242	1.05899	-2.941	0.0182	down-regulated under darkness		263495_at	-0.0677862	-4.04488	-2.23688
AT2G35130		Tetratricopeptide repeat (TPR)-like superfamily protein; FUNCTIONS IN: molecular_function unknown; INVOLVED IN: biological_process unknown; LOCATED IN: endomembrane system; CONTAINS InterPro DOMAIN/s: Pentatricopeptide repeat (InterPro:IPR002885); BEST Arabidopsis thaliana protein match is: Pentatricopeptide repeat (PPR) superfamily protein (TAIR:AT5G02860.1).	chr2:14807448-14810229		9.71571	1.28214	-2.92177	5e-05	down-regulated under darkness		No match
AT1G30520	AAE14, ACYL-ACTIVATING ENZYME 14	Encodes a chloroplast O-succinylbenzoyl-CoA ligase. Involved in phylloquinone biosynthesis. Knock mutant is seedling lethal.	chr1:10810983-10813700		10.631	1.4036	-2.92107	5e-05	down-regulated under darkness		261801_at	-2.07722	-2.56255	-1.83827
AT3G04290	ATLTL1, LI-TOLERANT LIPASE 1, LTL1	Li-tolerant lipase 1 (LTL1); FUNCTIONS IN: hydrolase activity, acting on ester bonds, carboxylesterase activity; INVOLVED IN: lipid metabolic process; LOCATED IN: endomembrane system; EXPRESSED IN: 19 plant structures; EXPRESSED DURING: 12 growth stages; CONTAINS InterPro DOMAIN/s: Lipase, GDSL (InterPro:IPR001087), Esterase, SGNH hydrolase-type (InterPro:IPR013830); BEST Arabidopsis thaliana pro…	chr3:1133319-1136316		73.0458	9.66405	-2.9181	0.00025	down-regulated under darkness		258589_at	-4.45043	-4.60941	-7.25143
AT4G15620		Uncharacterised protein family (UPF0497); CONTAINS InterPro DOMAIN/s: Uncharacterised protein family UPF0497, trans-membrane plant (InterPro:IPR006702), Uncharacterised protein family UPF0497, trans-membrane plant subgroup (InterPro:IPR006459); BEST Arabidopsis thaliana protein match is: Uncharacterised protein family (UPF0497) (TAIR:AT4G15630.1); Has 622 Blast hits to 622 proteins in 21 species:…	chr4:8913837-8915663		28.592	3.78666	-2.91661	0.0011	down-regulated under darkness		245501_at	-1.79603	-4.807	-1.09497
AT2G21280	ATSULA, GC1, GIANT CHLOROPLAST 1, SULA	A nuclear-encoded, plastid-targeted protein (AtSulA) whose overexpression causes severe yet stochastic plastid (shown in chloroplasts and leucoplasts) division defects. The protein does not appear to interact with either AtFtsZ proteins when studied in a yeast two-hybrid system.	chr2:9110312-9112707		45.7117	6.05805	-2.91564	5e-05	down-regulated under darkness		263760_at	-1.60207	-1.82359	-1.71312
AT5G53210	SPCH, SPEECHLESS	Encodes a basic helix-loop-helix (bHLH) transcription factor that is necessary and sufficient for the asymmetric divisions that establish the stomatal lineage in Arabidopsis thaliana. Expression of SPCH in young epidermal cells allows these cells to make asymmetric divisions. SPCH is a substrate of a kinase MPK3 and MPK6.	chr5:21586605-21588941		7.91366	1.04986	-2.91415	0.0009	down-regulated under darkness		248247_at	-0.341468	-2.58496	0.0128813
AT1G68010	ATHPR1, HPR, HYDROXYPYRUVATE REDUCTASE	Encodes hydroxypyruvate reductase.	chr1:25493195-25495988		500.159	66.4864	-2.91125	5e-05	down-regulated under darkness		260014_at	-0.121765	-1.54008	-0.18685
AT1G76570	ATLHCB7, LHCB7, LIGHT-HARVESTING COMPLEX B7	Chlorophyll A-B binding family protein; FUNCTIONS IN: chlorophyll binding; INVOLVED IN: response to blue light, response to far red light, photosynthesis; LOCATED IN: light-harvesting complex, chloroplast, membrane; EXPRESSED IN: 28 plant structures; EXPRESSED DURING: 13 growth stages; CONTAINS InterPro DOMAIN/s: Chlorophyll A-B binding protein (InterPro:IPR001344); BEST Arabidopsis thaliana prot…	chr1:28729131-28730825		26.0977	3.4703	-2.91079	5e-05	down-regulated under darkness		259970_at	-1.09439	-0.891298	-0.732763
AT4G22560		unknown protein; BEST Arabidopsis thaliana protein match is: unknown protein (TAIR:AT4G12450.1); Has 380 Blast hits to 380 proteins in 21 species: Archae - 0; Bacteria - 0; Metazoa - 0; Fungi - 6; Plants - 374; Viruses - 0; Other Eukaryotes - 0 (source: NCBI BLink).	chr4:11880118-11881072		11.7899	1.56828	-2.9103	0.0012	down-regulated under darkness		254319_at	-1.43936	-2.33137	-1.33372
AT5G10470	KAC1, KCA1, KINESIN CDKA;1 ASSOCIATED 1, KINESIN LIKE PROTEIN FOR ACTIN BASED CHLOROPLAST MOVEMENT 1	Kinesin that binds cyclin-dependent kinase CDKA;1 as homodimer or as heterodimer with KCA2. Demarcates the division site in plant cells.	chr5:3287780-3297390		24.486	3.27637	-2.90179	0.0189	down-regulated under darkness		250429_at	-1.81275	-2.61991	-3.30074
AT5G14760	AO, FIN4, FLAGELLIN-INSENSITIVE 4, L-ASPARTATE OXIDASE	At5g14760 encodes for L-aspartate oxidase involved in the early steps of NAD biosynthesis. In contrary to the EC 1.4.3.16 (l-aspartate oxidase - deaminating) the enzyme catalyzes the reaction L-aspartate + O2 = iminoaspartate (alpha-iminosuccinate) + H2O2	chr5:4768467-4772153		20.9764	2.80827	-2.90101	5e-05	down-regulated under darkness		246597_at	-3.81026	-0.430575	-3.37278
AT1G52040	ATMBP, MBP1, MYROSINASE-BINDING PROTEIN 1	Encodes myrosinase-binding protein expressed in flowers.	chr1:19350374-19352782		6.63927	0.889534	-2.8999	0.00045	down-regulated under darkness		No match
AT1G13080	CYTOCHROME P450, FAMILY 71, SUBFAMILY B, POLYPEPTIDE 2, CYP71B2	cytochrome P450 monooxygenase	chr1:4459165-4460940		52.824	7.10469	-2.89435	5e-05	down-regulated under darkness		262826_at	-3.36115	-0.975203	-3.36466
AT2G40520		Nucleotidyltransferase family protein; FUNCTIONS IN: nucleotidyltransferase activity; INVOLVED IN: biological_process unknown; LOCATED IN: cellular_component unknown; CONTAINS InterPro DOMAIN/s: Nucleotidyl transferase domain (InterPro:IPR002934); BEST Arabidopsis thaliana protein match is: PAP/OAS1 substrate-binding domain superfamily (TAIR:AT3G56320.1); Has 333 Blast hits to 325 proteins in 98 …	chr2:16922586-16925914		6.44234	0.866687	-2.894	0.0003	down-regulated under darkness		No match
AT5G20070	ARABIDOPSIS THALIANA NUDIX HYDROLASE HOMOLOG 19, ATNUDT19, ATNUDX19, NUDIX HYDROLASE HOMOLOG 19, NUDX19	nudix hydrolase homolog 19 (NUDX19); FUNCTIONS IN: hydrolase activity, metal ion binding; INVOLVED IN: biological_process unknown; LOCATED IN: chloroplast; EXPRESSED IN: 22 plant structures; EXPRESSED DURING: 13 growth stages; CONTAINS InterPro DOMAIN/s: Zinc ribbon, NADH pyrophosphatase (InterPro:IPR015376), NUDIX hydrolase domain-like (InterPro:IPR015797), NUDIX hydrolase (InterPro:IPR020476), …	chr5:6779853-6782482		67.0504	9.03255	-2.89204	5e-05	down-regulated under darkness		246126_at	-2.78899	-2.00403	-4.28771
AT1G68470		Exostosin family protein; FUNCTIONS IN: catalytic activity; INVOLVED IN: biological_process unknown; LOCATED IN: membrane; EXPRESSED IN: 18 plant structures; EXPRESSED DURING: 13 growth stages; CONTAINS InterPro DOMAIN/s: Exostosin-like (InterPro:IPR004263); BEST Arabidopsis thaliana protein match is: Exostosin family protein (TAIR:AT2G20370.1); Has 782 Blast hits to 782 proteins in 34 species: A…	chr1:25676394-25678288		3.37101	0.455823	-2.88664	0.0011	down-regulated under darkness		260262_at	-0.215453	-0.0323246	-0.554254
AT5G58330		lactate/malate dehydrogenase family protein; FUNCTIONS IN: oxidoreductase activity, binding, malate dehydrogenase activity, catalytic activity, malate dehydrogenase (NADP+) activity; INVOLVED IN: oxidation reduction, malate metabolic process, carbohydrate metabolic process, metabolic process; LOCATED IN: in 6 components; EXPRESSED IN: 23 plant structures; EXPRESSED DURING: 14 growth stages; CONTA…	chr5:23577438-23582395		166.932	22.5911	-2.88543	0.0003	down-regulated under darkness		247813_at	-0.780004	-1.84754	-1.36378
AT4G05180	PHOTOSYSTEM II SUBUNIT Q, PHOTOSYSTEM II SUBUNIT Q-2, PSBQ, PSBQ-2, PSII-Q	Encodes the PsbQ subunit of the oxygen evolving complex of photosystem II.	chr4:2671821-2673243		1249.13	169.111	-2.88488	0.0001	down-regulated under darkness		255248_at	-0.109245	-1.79834	-1.77843
AT1G56670		GDSL-like Lipase/Acylhydrolase superfamily protein; FUNCTIONS IN: hydrolase activity, acting on ester bonds, carboxylesterase activity; INVOLVED IN: lipid metabolic process; LOCATED IN: endomembrane system; EXPRESSED IN: 10 plant structures; EXPRESSED DURING: 6 growth stages; CONTAINS InterPro DOMAIN/s: Lipase, GDSL (InterPro:IPR001087); BEST Arabidopsis thaliana protein match is: GDSL-like Lipas…	chr1:21241672-21244047		8.05498	1.09182	-2.88315	0.0001	down-regulated under darkness		245676_at	-2.47311	-2.16655	-2.98439
AT2G34810		FAD-binding Berberine family protein; FUNCTIONS IN: electron carrier activity, oxidoreductase activity, FAD binding, catalytic activity; INVOLVED IN: response to jasmonic acid stimulus, response to wounding; LOCATED IN: endomembrane system; EXPRESSED IN: 22 plant structures; EXPRESSED DURING: 13 growth stages; CONTAINS InterPro DOMAIN/s: FAD-binding, type 2 (InterPro:IPR016166), Berberine/berberi…	chr2:14685255-14687062		18.9116	2.56517	-2.88214	5e-05	down-regulated under darkness		267425_at	0.355449	-1.17699	1.0695
AT5G62140		unknown protein; FUNCTIONS IN: molecular_function unknown; INVOLVED IN: biological_process unknown; LOCATED IN: chloroplast; EXPRESSED IN: 19 plant structures; EXPRESSED DURING: 13 growth stages; Has 60 Blast hits to 60 proteins in 24 species: Archae - 0; Bacteria - 14; Metazoa - 0; Fungi - 0; Plants - 45; Viruses - 0; Other Eukaryotes - 1 (source: NCBI BLink).	chr5:24954505-24955385		69.5264	9.45413	-2.87854	0.00015	down-regulated under darkness		247486_at	-2.57283	-2.55768	-5.70506
AT4G30610	BRI1 SUPPRESSOR 1, BRS1, SCPL24, SERINE CARBOXYPEPTIDASE 24 PRECURSOR	Encodes a secreted glycosylated serine carboxypeptidase with broad substrate preference that is involved in brassinosteroid signalling via BRI1. It is proteolytically processed in vivo by a separate as yet unidentified protease.	chr4:14944128-14950072		17.974	2.44687	-2.8769	0.00455	down-regulated under darkness		253579_at	-3.14689	-1.47091	-4.39057
AT4G36530		alpha/beta-Hydrolases superfamily protein; FUNCTIONS IN: hydrolase activity, catalytic activity; LOCATED IN: chloroplast; EXPRESSED IN: 22 plant structures; EXPRESSED DURING: 13 growth stages; CONTAINS InterPro DOMAIN/s: Epoxide hydrolase-like (InterPro:IPR000639), Alpha/beta hydrolase fold-1 (InterPro:IPR000073); BEST Arabidopsis thaliana protein match is: alpha/beta-Hydrolases superfamily prote…	chr4:17239957-17241937		43.995	5.99038	-2.87662	5e-05	down-regulated under darkness		246199_at	-1.75183	-3.53605	-2.97916
AT2G24010	SCPL23, SERINE CARBOXYPEPTIDASE-LIKE 23	serine carboxypeptidase-like 23 (scpl23); FUNCTIONS IN: serine-type carboxypeptidase activity; INVOLVED IN: proteolysis; CONTAINS InterPro DOMAIN/s: Peptidase S10, serine carboxypeptidase (InterPro:IPR001563), Peptidase S10, serine carboxypeptidase, active site (InterPro:IPR018202); BEST Arabidopsis thaliana protein match is: serine carboxypeptidase-like 22 (TAIR:AT2G24000.1); Has 3412 Blast hits…	chr2:10214713-10217542		0.534851	0.0728375	-2.87638	0.0395	down-regulated under darkness		266565_at	-1.36804	-4.44976	-1.953
AT1G08090	ACH1, ATNRT2.1, ATNRT2:1, LATERAL ROOT INITIATION 1, LIN1, NITRATE TRANSPORTER 2, NITRATE TRANSPORTER 2.1, NITRATE TRANSPORTER 2:1, NRT2, NRT2.1, NRT2:1, NRT2;1AT	High-affinity nitrate transporter. Up-regulated by nitrate. Functions as a repressor of lateral root initiation independently of nitrate uptake.	chr1:2524075-2526164		1.56083	0.212676	-2.87558	0.0173	down-regulated under darkness		260623_at	0.422368	-2.16865	0.886547
AT2G32560		F-box family protein; FUNCTIONS IN: molecular_function unknown; INVOLVED IN: biological_process unknown; LOCATED IN: endomembrane system; EXPRESSED IN: 22 plant structures; EXPRESSED DURING: 13 growth stages; CONTAINS InterPro DOMAIN/s: F-box domain, cyclin-like (InterPro:IPR001810), F-box domain, Skp2-like (InterPro:IPR022364); BEST Arabidopsis thaliana protein match is: F-box family protein (TA…	chr2:13824793-13826986		46.0145	6.27002	-2.87555	5e-05	down-regulated under darkness		267116_at	-2.56921	-3.61818	-3.76998
AT3G50270		HXXXD-type acyl-transferase family protein; FUNCTIONS IN: transferase activity, transferring acyl groups other than amino-acyl groups, transferase activity; INVOLVED IN: biological_process unknown; EXPRESSED IN: 19 plant structures; EXPRESSED DURING: 13 growth stages; CONTAINS InterPro DOMAIN/s: Transferase (InterPro:IPR003480); BEST Arabidopsis thaliana protein match is: HXXXD-type acyl-transfer…	chr3:18635919-18637341		15.5262	2.11718	-2.87449	0.0002	down-regulated under darkness		252199_at	-1.43495	-2.64309	-1.31888
AT4G13810	ATRLP47, RECEPTOR LIKE PROTEIN 47, RLP47	receptor like protein 47 (RLP47); CONTAINS InterPro DOMAIN/s: Leucine-rich repeat-containing N-terminal domain, type 2 (InterPro:IPR013210), Leucine-rich repeat (InterPro:IPR001611); BEST Arabidopsis thaliana protein match is: receptor like protein 50 (TAIR:AT4G13920.1); Has 94456 Blast hits to 27387 proteins in 1128 species: Archae - 39; Bacteria - 7351; Metazoa - 18966; Fungi - 1097; Plants - 5…	chr4:8005031-8007510		5.22631	0.71398	-2.87184	0.0003	down-regulated under darkness		254735_at	-0.151164	-1.48893	-2.03827
AT3G21750	UDP-GLUCOSYL TRANSFERASE 71B1, UGT71B1	Encodes a glucosyltransferase that can attach glucose to a number of hydroxylated phenolic compounds as well as quercetins in vitro	chr3:7664344-7666195		46.4774	6.36364	-2.86861	5e-05	down-regulated under darkness		257949_at	0.131782	-2.30092	-1.57264
AT5G55620		unknown protein; BEST Arabidopsis thaliana protein match is: unknown protein (TAIR:AT3G09950.1); Has 30201 Blast hits to 17322 proteins in 780 species: Archae - 12; Bacteria - 1396; Metazoa - 17338; Fungi - 3422; Plants - 5037; Viruses - 0; Other Eukaryotes - 2996 (source: NCBI BLink).	chr5:22530201-22530939		170.139	23.3221	-2.86695	0.0009	down-regulated under darkness		248028_at	-3.91864	-4.78297	-6.1402
AT4G12400	HOP3	Encodes one of the 36 carboxylate clamp (CC)-tetratricopeptide repeat (TPR) proteins (Prasad 2010, Pubmed ID: 20856808) with potential to interact with Hsp90/Hsp70 as co-chaperones.	chr4:7338658-7341363		14.5991	2.00478	-2.86436	0.0001	down-regulated under darkness		254839_at	-4.56812	2.71558	-3.26151
AT3G55110	ABCG18, ATP-BINDING CASSETTE G18	ABC-2 type transporter family protein; FUNCTIONS IN: ATPase activity, coupled to transmembrane movement of substances; LOCATED IN: membrane; EXPRESSED IN: 21 plant structures; EXPRESSED DURING: 12 growth stages; CONTAINS InterPro DOMAIN/s: ATPase, AAA+ type, core (InterPro:IPR003593), ABC transporter-like (InterPro:IPR003439), ABC-2 type transporter (InterPro:IPR013525), ABC transporter, conserve…	chr3:20424549-20427377		6.29758	0.867675	-2.85957	5e-05	down-regulated under darkness		251826_at	-0.463589	-2.66237	-0.0378571
AT2G36750	UDP-GLUCOSYL TRANSFERASE 73C1, UGT73C1	UDP-glucosyl transferase 73C1 (UGT73C1); CONTAINS InterPro DOMAIN/s: UDP-glucuronosyl/UDP-glucosyltransferase (InterPro:IPR002213); BEST Arabidopsis thaliana protein match is: don-glucosyltransferase 1 (TAIR:AT2G36800.1); Has 7705 Blast hits to 7611 proteins in 415 species: Archae - 0; Bacteria - 205; Metazoa - 2197; Fungi - 31; Plants - 5129; Viruses - 79; Other Eukaryotes - 64 (source: NCBI BLi…	chr2:15410461-15412038		3.61994	0.499007	-2.85883	0.00815	down-regulated under darkness		265197_at	-0.192645	0.255257	0.837943
AT2G37240		Thioredoxin superfamily protein; FUNCTIONS IN: oxidoreductase activity, antioxidant activity; INVOLVED IN: biological_process unknown; LOCATED IN: chloroplast; EXPRESSED IN: 21 plant structures; EXPRESSED DURING: 14 growth stages; CONTAINS InterPro DOMAIN/s: Thioredoxin fold (InterPro:IPR012335), Alkyl hydroperoxide reductase/ Thiol specific antioxidant/ Mal allergen (InterPro:IPR000866), Thiored…	chr2:15639938-15641763		52.8361	7.28441	-2.85864	5e-05	down-regulated under darkness		265959_at	-2.3171	-2.21554	-1.73104
AT5G38520		alpha/beta-Hydrolases superfamily protein; FUNCTIONS IN: hydrolase activity; LOCATED IN: chloroplast; EXPRESSED IN: 22 plant structures; EXPRESSED DURING: 13 growth stages; CONTAINS InterPro DOMAIN/s: Alpha/beta hydrolase fold-1 (InterPro:IPR000073); BEST Arabidopsis thaliana protein match is: alpha/beta-Hydrolases superfamily protein (TAIR:AT5G19850.1); Has 8675 Blast hits to 8672 proteins in 13…	chr5:15421572-15423431		112.791	15.5523	-2.85845	5e-05	down-regulated under darkness		249524_at	-2.35051	-3.58046	-2.55976
AT5G65010	ASN2, ASPARAGINE SYNTHETASE 2	Encodes asparagine synthetase (ASN2).	chr5:25969188-25972575		109.119	15.0674	-2.85641	0.00035	down-regulated under darkness		247218_at	-3.32896	-7.07868	-6.52269
AT2G29290		NAD(P)-binding Rossmann-fold superfamily protein; FUNCTIONS IN: oxidoreductase activity, binding, catalytic activity; INVOLVED IN: oxidation reduction, metabolic process; EXPRESSED IN: 16 plant structures; EXPRESSED DURING: 11 growth stages; CONTAINS InterPro DOMAIN/s: Short-chain dehydrogenase/reductase, conserved site (InterPro:IPR020904), NAD(P)-binding domain (InterPro:IPR016040), Glucose/rib…	chr2:12585855-12587742		32.1289	4.44334	-2.85416	5e-05	down-regulated under darkness		266279_at	-2.83952	-3.983	-4.17249
AT3G52750	FTSZ2-2	Nuclear gene that encodes a plastidial division protein (FtsZ2-2). FtsZ2-2 is involved in chloroplast morphology and internal organisation in addition to participating in chloroplast partition	chr3:19549660-19553014		15.7049	2.17252	-2.85377	0.0001	down-regulated under darkness		252001_at	-4.27952	-5.26475	-6.91834
AT4G23600	CORI3, CORONATINE INDUCED 1, JASMONIC ACID RESPONSIVE 2, JR2	Encodes cystine lyase which is expected to be involved in amino acid metabolism, providing the plant with cysteine and the generation of precursors of ethylene biosynthesis. mRNA levels are elevated in response to wounding.	chr4:12310618-12313212		23.5767	3.27242	-2.84893	5e-05	down-regulated under darkness		254232_at	-0.269083	-3.21238	-2.37029
AT1G22590	AGAMOUS-LIKE 87, AGL87	AGAMOUS-like 87 (AGL87); FUNCTIONS IN: sequence-specific DNA binding transcription factor activity; INVOLVED IN: regulation of transcription; LOCATED IN: nucleus; EXPRESSED IN: 19 plant structures; EXPRESSED DURING: 13 growth stages; CONTAINS InterPro DOMAIN/s: Transcription factor, MADS-box (InterPro:IPR002100); BEST Arabidopsis thaliana protein match is: MADS-box transcription factor family pro…	chr1:7981739-7984334		24.84	3.45449	-2.84612	0.0003	down-regulated under darkness		261942_at	-5.59507	-4.07777	-5.98142
AT2G36885		unknown protein; FUNCTIONS IN: molecular_function unknown; LOCATED IN: chloroplast; EXPRESSED IN: 22 plant structures; EXPRESSED DURING: 13 growth stages; Has 172 Blast hits to 172 proteins in 58 species: Archae - 0; Bacteria - 116; Metazoa - 0; Fungi - 0; Plants - 32; Viruses - 0; Other Eukaryotes - 24 (source: NCBI BLink).	chr2:15482002-15483711		27.1321	3.77644	-2.8449	0.00125	down-regulated under darkness		263840_at	-1.29839	-4.48489	-2.4531
AT5G02890		HXXXD-type acyl-transferase family protein; FUNCTIONS IN: transferase activity, transferring acyl groups other than amino-acyl groups, transferase activity; INVOLVED IN: biological_process unknown; LOCATED IN: cellular_component unknown; EXPRESSED IN: 21 plant structures; EXPRESSED DURING: 12 growth stages; CONTAINS InterPro DOMAIN/s: Transferase (InterPro:IPR003480); BEST Arabidopsis thaliana pr…	chr5:670064-671471		13.2723	1.84841	-2.84406	0.00105	down-regulated under darkness		250968_at	-4.76914	-4.8684	-3.2512
AT2G40100	LHCB4.3, LIGHT HARVESTING COMPLEX PHOTOSYSTEM II	Lhcb4:3 protein (Lhcb4.3, light harvesting complex of photosystem II	chr2:16745652-16747400		24.829	3.4597	-2.84331	5e-05	down-regulated under darkness		265722_at	-0.679568	-2.617	-1.83757
AT5G23730	EARLY FLOWERING BY OVEREXPRESSION 2, EFO2, REPRESSOR OF UV-B PHOTOMORPHOGENESIS 2, RUP2	Encodes REPRESSOR OF UV-B PHOTOMORPHOGENESIS 2 (RUP2). Functions as a repressor of UV-B signaling.	chr5:8005233-8006630		56.1317	7.83288	-2.8412	0.0007	down-regulated under darkness		249798_at	-2.18496	-1.50494	-2.71728
AT1G16220		Protein phosphatase 2C family protein; FUNCTIONS IN: protein serine/threonine phosphatase activity, catalytic activity; INVOLVED IN: N-terminal protein myristoylation; LOCATED IN: plasma membrane; EXPRESSED IN: 10 plant structures; EXPRESSED DURING: 6 growth stages; CONTAINS InterPro DOMAIN/s: Protein phosphatase 2C-related (InterPro:IPR001932), Protein phosphatase 2C (InterPro:IPR015655), Protei…	chr1:5548652-5550553		1.8976	0.264818	-2.84111	0.00235	down-regulated under darkness		262702_at	-3.30349	-0.340911	-2.77298
AT1G50732		unknown protein.	chr1:18802687-18803363		54.5709	7.61591	-2.84105	5e-05	down-regulated under darkness		No match
AT1G75280		isoflavone reductase, putative, identical to SP:P52577 Isoflavone reductase homolog P3 (EC 1.3.1.-) {Arabidopsis thaliana}; contains Pfam profile PF02716: isoflavone reductase. Involved in response to oxidative stress.	chr1:28251959-28253619		134.42	18.7972	-2.83816	0.00025	down-regulated under darkness		256454_at	-3.46258	-3.97381	-4.81038
AT5G03555	ATNCS1, NCS1, NUCLEOBASE CATION SYMPORTER 1	Encodes PLUTO (plastidic nucleobase transporter), a member of the Nucleobase:Cation-Symporter1 protein family, capable of transporting purine and pyrimidine nucleobases.	chr5:898240-900159		50.4637	7.11657	-2.82599	5e-05	down-regulated under darkness		250926_at	-0.140997	-0.364346	-0.0311008
AT1G23205		Plant invertase/pectin methylesterase inhibitor superfamily protein; FUNCTIONS IN: enzyme inhibitor activity, pectinesterase inhibitor activity, pectinesterase activity; INVOLVED IN: biological_process unknown; LOCATED IN: endomembrane system; EXPRESSED IN: 18 plant structures; EXPRESSED DURING: 13 growth stages; CONTAINS InterPro DOMAIN/s: Pectinesterase inhibitor (InterPro:IPR006501); BEST Arab…	chr1:8233996-8234893		74.7402	10.5423	-2.82569	0.0003	down-regulated under darkness		264898_at	-1.78233	-0.952806	-2.26468
AT3G11170	ATFAD7, FAD7, FADD, FATTY ACID DESATURASE 7, FATTY ACID DESATURASE D	Chloroplastic enzyme responsible for the synthesis of 16:3 and 18:3 fatty acids from galactolipids, sulpholipids and phosphatidylglycerol. Uses ferredoxin as electron donor. Gene expression is induced by wounding in shoot and root. The wound-response in shoot is independent of jasmonic acid mediated pathway whereas the root response is mediated by jasmonic acid.	chr3:3499800-3502452		136.74	19.3153	-2.82362	5e-05	down-regulated under darkness		256417_s_at	-2.53975	-2.66016	-4.51136
AT1G78510	ATSPS1, SOLANESYL DIPHOSPHATE SYNTHASE 1, SPS1	Encodes one of the two paralogous solanesyl diphosphate synthases - SPS1 (At1g78510) and SPS2 (At1g17050) - that assemble the side-chain of plastoquinone-9 in plastids.	chr1:29535284-29537417		57.4968	8.12592	-2.82288	5e-05	down-regulated under darkness		263122_at	-1.46358	-0.533042	-1.73475
AT2G24540	AFR, ATTENUATED FAR-RED RESPONSE	ATTENUATED FAR-RED RESPONSE (AFR); CONTAINS InterPro DOMAIN/s: F-box domain, cyclin-like (InterPro:IPR001810), Galactose oxidase/kelch, beta-propeller (InterPro:IPR011043), Kelch repeat type 1 (InterPro:IPR006652), Kelch related (InterPro:IPR013089), Kelch-type beta propeller (InterPro:IPR015915); BEST Arabidopsis thaliana protein match is: Galactose oxidase/kelch repeat superfamily protein (TAIR…	chr2:10425817-10427594		54.0643	7.64595	-2.82191	0.00075	down-regulated under darkness		263796_at	-2.34194	-2.95363	-3.73284
AT5G64850		FUNCTIONS IN: molecular_function unknown; INVOLVED IN: biological_process unknown; LOCATED IN: plasma membrane; EXPRESSED IN: 22 plant structures; EXPRESSED DURING: 13 growth stages; CONTAINS InterPro DOMAIN/s: RPM1-interacting protein 4, defence response (InterPro:IPR008700); BEST Arabidopsis thaliana protein match is: unknown protein (TAIR:AT5G09960.1); Has 30201 Blast hits to 17322 proteins in…	chr5:25921408-25923358		68.1408	9.64757	-2.82028	0.0001	down-regulated under darkness		247214_at	-3.8144	-2.51851	-5.09332
AT5G01840	ARABIDOPSIS THALIANA OVATE FAMILY PROTEIN 1, ATOFP1, OFP1, OVATE FAMILY PROTEIN 1	Encodes a member of the plant specific ovate protein family. Members of this family have been shown to bind to KNOX and BELL- like TALE class homeodomain proteins. This interaction may mediate relocalization of the TALE homeodomain from the nucleus to the cytoplasm. Functions as a transcriptional repressor that suppresses cell elongation.	chr5:324551-325516		15.7387	2.23338	-2.81702	0.0172	down-regulated under darkness		251062_at	-1.12738	-0.329946	-2.64019
AT1G64970	G-TMT, GAMMA-TOCOPHEROL METHYLTRANSFERASE, TMT1, VITAMIN E DEFICIENT 4, VTE4	gamma-tocopherol methyltransferase (g-TMT) mRNA, nuclear; mutant has Deficient in alpha and beta tocopherol; Accumulates gamma tocopherol in leaves	chr1:24129917-24136109		42.5243	6.03971	-2.81574	0.0017	down-regulated under darkness		262875_at	0.297943	-1.42709	-0.343359
AT5G57030	LUT2, LUTEIN DEFICIENT 2	Lutein-deficient 2 (LUT2) required for lutein biosynthesis, member of the xanthophyll class of carotenoids. Encodes lycopene epsilon cyclase	chr5:23077264-23080053		35.5652	5.05914	-2.8135	5e-05	down-regulated under darkness		247936_at	-2.17508	-2.98658	-3.34346
AT5G17040		UDP-Glycosyltransferase superfamily protein; FUNCTIONS IN: UDP-glycosyltransferase activity, transferase activity, transferring glycosyl groups; INVOLVED IN: metabolic process; CONTAINS InterPro DOMAIN/s: UDP-glucuronosyl/UDP-glucosyltransferase (InterPro:IPR002213); BEST Arabidopsis thaliana protein match is: UDP-glucosyl transferase 78D3 (TAIR:AT5G17030.1); Has 8109 Blast hits to 8057 proteins …	chr5:5605283-5606970		1.38639	0.197541	-2.81111	0.00465	down-regulated under darkness		246467_at	1.92541	-0.353843	2.25204
AT3G48240		Octicosapeptide/Phox/Bem1p family protein; CONTAINS InterPro DOMAIN/s: Octicosapeptide/Phox/Bem1p (InterPro:IPR000270); BEST Arabidopsis thaliana protein match is: Octicosapeptide/Phox/Bem1p family protein (TAIR:AT5G63130.1); Has 361 Blast hits to 361 proteins in 15 species: Archae - 0; Bacteria - 0; Metazoa - 0; Fungi - 0; Plants - 361; Viruses - 0; Other Eukaryotes - 0 (source: NCBI BLink).	chr3:17867315-17868387		12.9202	1.85208	-2.80242	0.00035	down-regulated under darkness		No match
AT5G17670		alpha/beta-Hydrolases superfamily protein; FUNCTIONS IN: hydrolase activity, acting on ester bonds; INVOLVED IN: intracellular protein transport, GPI anchor metabolic process; LOCATED IN: chloroplast, chloroplast envelope; EXPRESSED IN: 22 plant structures; EXPRESSED DURING: 15 growth stages; CONTAINS InterPro DOMAIN/s: PGAP1-like (InterPro:IPR012908); Has 30201 Blast hits to 17322 proteins in 78…	chr5:5821059-5822736		59.7814	8.57126	-2.80212	5e-05	down-regulated under darkness		250075_at	-3.1097	-3.10968	-3.83179
AT5G22390		Protein of unknown function (DUF3049); CONTAINS InterPro DOMAIN/s: Protein of unknown function DUF3049 (InterPro:IPR021410); BEST Arabidopsis thaliana protein match is: Protein of unknown function (DUF3049) (TAIR:AT1G54740.1); Has 218 Blast hits to 214 proteins in 36 species: Archae - 0; Bacteria - 0; Metazoa - 28; Fungi - 3; Plants - 164; Viruses - 0; Other Eukaryotes - 23 (source: NCBI BLink).	chr5:7418115-7419249		28.7688	4.1275	-2.80117	0.00065	down-regulated under darkness		249932_at	-2.77505	-3.52691	-6.2364
AT1G11850		unknown protein; FUNCTIONS IN: molecular_function unknown; INVOLVED IN: biological_process unknown; LOCATED IN: endomembrane system; EXPRESSED IN: 19 plant structures; EXPRESSED DURING: 12 growth stages; Has 84259 Blast hits to 16502 proteins in 1194 species: Archae - 107; Bacteria - 41190; Metazoa - 21798; Fungi - 3523; Plants - 7569; Viruses - 886; Other Eukaryotes - 9186 (source: NCBI BLink).	chr1:3999198-3999876		63.4371	9.10944	-2.79989	5e-05	down-regulated under darkness		264343_at	-4.9227	-4.12108	-4.0318
AT2G14247		Expressed protein; FUNCTIONS IN: molecular_function unknown; INVOLVED IN: biological_process unknown; LOCATED IN: chloroplast; Has 35333 Blast hits to 34131 proteins in 2444 species: Archae - 798; Bacteria - 22429; Metazoa - 974; Fungi - 991; Plants - 531; Viruses - 0; Other Eukaryotes - 9610 (source: NCBI BLink).	chr2:6034347-6034835		4.11725	0.593863	-2.79348	0.03855	down-regulated under darkness		No match
AT1G76420	ANAC031, ARABIDOPSIS NAC DOMAIN CONTAINING PROTEIN 31, CUC3, CUP SHAPED COTYLEDON3, NAC368	Identified in an enhancer trap line; member of the NAC family of proteins. Expressed at the boundary between the shoot meristem and lateral organs and the polar nuclei in the embryo sac.	chr1:28672028-28673934		2.92481	0.42215	-2.79252	0.00395	down-regulated under darkness		259972_at	0.136649	-1.73284	-0.290551
AT2G28605		Encodes a PsbP domain-OEC23 like protein localized in thylakoid (peripheral-lumenal side).	chr2:12254887-12255837		55.6769	8.05076	-2.78988	5e-05	down-regulated under darkness		263442_at	-1.94858	-3.28587	-2.01739
AT3G43190	ARABIDOPSIS THALIANA SUCROSE SYNTHASE 4, ATSUS4, SUCROSE SYNTHASE 4, SUS4	Encodes a protein with sucrose synthase activity (SUS4).	chr3:15179019-15183989		5.45406	0.789251	-2.78877	0.00015	down-regulated under darkness		252746_at	-0.261607	-0.122567	-0.413451
AT2G25530		AFG1-like ATPase family protein; FUNCTIONS IN: ATPase activity, ATP binding; INVOLVED IN: biological_process unknown; LOCATED IN: cellular_component unknown; EXPRESSED IN: 23 plant structures; EXPRESSED DURING: 14 growth stages; CONTAINS InterPro DOMAIN/s: ATPase, AFG1-like (InterPro:IPR005654); BEST Arabidopsis thaliana protein match is: AFG1-like ATPase family protein (TAIR:AT4G28070.2); Has 38…	chr2:10863058-10866757		5.80942	0.840715	-2.78871	0.00025	down-regulated under darkness		265634_at	-1.33672	0.233428	-2.17484
AT1G64400	LACS3, LONG-CHAIN ACYL-COA SYNTHETASE 3	long-chain acyl-CoA synthetase 3 (LACS3); FUNCTIONS IN: catalytic activity; INVOLVED IN: fatty acid biosynthetic process; EXPRESSED IN: 22 plant structures; EXPRESSED DURING: 13 growth stages; CONTAINS InterPro DOMAIN/s: AMP-binding, conserved site (InterPro:IPR020845), AMP-dependent synthetase/ligase (InterPro:IPR000873); BEST Arabidopsis thaliana protein match is: AMP-dependent synthetase and l…	chr1:23915597-23919783		13.7814	1.99977	-2.78481	0.00015	down-regulated under darkness		259737_at	-1.18251	0.161459	-1.31344
AT2G21370	XK-1, XK1, XYLULOSE KINASE 1, XYLULOSE KINASE-1	Although this gene has a sequence similar to xylulose kinases, several lines of experimental evidence suggest that it does not act on xylulose or deoxy-xylulose.	chr2:9137453-9140081		16.8239	2.44199	-2.78438	0.00025	down-regulated under darkness		263773_at	-3.77784	-3.24316	-4.27468
AT4G04640	ATPC1	One of two genes (with ATPC2) encoding the gamma subunit of Arabidopsis chloroplast ATP synthase.	chr4:2350497-2352018		595.703	86.5225	-2.78345	0.00045	down-regulated under darkness		255290_at	-0.892262	-2.26175	-1.81407
AT1G49380		cytochrome c biogenesis protein family; FUNCTIONS IN: molecular_function unknown; INVOLVED IN: cytochrome complex assembly; LOCATED IN: chloroplast; EXPRESSED IN: 22 plant structures; EXPRESSED DURING: 13 growth stages; CONTAINS InterPro DOMAIN/s: ResB-like (InterPro:IPR007816); Has 1416 Blast hits to 1414 proteins in 516 species: Archae - 0; Bacteria - 1016; Metazoa - 2; Fungi - 0; Plants - 45; …	chr1:18276706-18279528		18.708	2.72097	-2.78147	5e-05	down-regulated under darkness		262397_at	-2.24719	-2.68307	-3.77235
AT1G65190		Protein kinase superfamily protein; FUNCTIONS IN: protein kinase activity, ATP binding; INVOLVED IN: protein amino acid phosphorylation; LOCATED IN: cellular_component unknown; CONTAINS InterPro DOMAIN/s: Protein kinase, catalytic domain (InterPro:IPR000719), Serine-threonine/tyrosine-protein kinase (InterPro:IPR001245), Protein kinase-like domain (InterPro:IPR011009); BEST Arabidopsis thaliana p…	chr1:24215643-24217328		25.3213	3.69771	-2.77565	5e-05	down-regulated under darkness		263111_s_at	-3.70908	-0.715439	-3.07667
AT5G19220	ADG2, ADP GLUCOSE PYROPHOSPHORYLASE 2, ADP GLUCOSE PYROPHOSPHORYLASE LARGE SUBUNIT 1, APL1	Encodes the large subunit of ADP-glucose pyrophosphorylase which catalyzes the first, rate limiting step in starch biosynthesis. The large subunit plays a regulatory role whereas the small subunit (ApS) is the catalytic isoform. Four isoforms (ApL1-4) have been identified. ApL1 is the major large subunit isoform present in leaves. Mutational analysis of APS1 suggests that APL1 and APL2 can compen…	chr5:6461390-6466831		96.4442	14.1082	-2.77316	0.00015	down-regulated under darkness		249927_at	-1.17601	-2.27614	-2.76382
AT2G44460	BETA GLUCOSIDASE 28, BGLU28	beta glucosidase 28 (BGLU28); FUNCTIONS IN: cation binding, hydrolase activity, hydrolyzing O-glycosyl compounds, catalytic activity; INVOLVED IN: response to karrikin; LOCATED IN: membrane; EXPRESSED IN: 10 plant structures; EXPRESSED DURING: 7 growth stages; CONTAINS InterPro DOMAIN/s: Glycoside hydrolase, family 1 (InterPro:IPR001360), Glycoside hydrolase, family 1, active site (InterPro:IPR01…	chr2:18346438-18349966		7.46291	1.09321	-2.77117	0.0193	down-regulated under darkness		267389_at	0.824633	-0.778759	-0.371287
AT1G01060	LATE ELONGATED HYPOCOTYL, LATE ELONGATED HYPOCOTYL 1, LHY, LHY1	LHY encodes a myb-related putative transcription factor involved in circadian rhythm along with another myb transcription factor CCA1	chr1:33378-37871		163.103	23.905	-2.7704	0.00035	down-regulated under darkness		261569_at	-2.42045	0.892951	-4.8448
AT3G15354	SPA1-RELATED 3, SPA3	Encodes a member of the SPA (suppressor of phyA-105) protein family (SPA1-SPA4). SPA proteins contain an N-terminal serine/threonine kinase-like motif followed by a coiled-coil structure and a C-terminal WD-repeat domain. SPA proteins function redundantly in suppressing photomorphogenesis in dark- and light-grown seedlings. SPA3 (and SPA4) predominantly regulates elongation growth in adult plants.	chr3:5166205-5172837		23.8721	3.49986	-2.76996	0.00065	down-regulated under darkness		No match
AT4G03965		RING/U-box superfamily protein; FUNCTIONS IN: zinc ion binding; INVOLVED IN: biological_process unknown; LOCATED IN: cellular_component unknown; CONTAINS InterPro DOMAIN/s: Zinc finger, RING-type (InterPro:IPR001841), Zinc finger, C3HC4 RING-type (InterPro:IPR018957); BEST Arabidopsis thaliana protein match is: RING/U-box superfamily protein (TAIR:AT4G22250.1); Has 1224 Blast hits to 1224 protein…	chr4:1889472-1890412		1.4775	0.216863	-2.7683	0.02055	down-regulated under darkness		No match
AT2G20570	ARABIDOPSIS GOLDEN2-LIKE 1, ATGLK1, GBF'S PRO-RICH REGION-INTERACTING FACTOR 1, GLK1, GOLDEN2-LIKE 1, GPRI1	Encodes GLK1, Golden2-like 1, one of a pair of partially redundant nuclear transcription factors that regulate chloroplast development in a cell-autonomous manner. GLK2, Golden2-like 2, is encoded by At5g44190. GLK1 and GLK2 regulate the expression of the photosynthetic apparatus.	chr2:8855357-8857756		323.395	48.2449	-2.74485	0.00195	down-regulated under darkness		263715_at	-0.321315	-2.65132	-2.21722
AT3G53260	ATPAL2, PAL2, PHENYLALANINE AMMONIA-LYASE 2	Encodes phenylalanine lyase. Arabidopsis has four PALs: AT2G37040 (PAL1), AT3G53260 (PAL2), AT5G04230 (PAL3) and AT3G10340 (PAL4).	chr3:19744050-19746780		123.254	18.4415	-2.7406	5e-05	down-regulated under darkness		251984_at	-2.59623	0.0182468	-2.87516
AT4G03400	DFL2, DWARF IN LIGHT 2, GH3-10	Encodes a GH3-related gene involved in red light-specific hypocotyl elongation. Analysis of sense and antisense transgenic plants suggests that DFL2 is located downstream of red light signal transduction and determines the degree of hypocotyl elongation.	chr4:1497535-1499865		21.8583	3.27314	-2.73943	0.0001	down-regulated under darkness		255403_at	-3.46845	-3.4255	-2.84858
AT2G45350	CHLORORESPIRATORY REDUCTION 4, CRR4	Encodes a member of a PCMP (plant combinatorial and modular protein) family (PCMP-E subfamily) with 11 pentatricopeptide (PPR) repeats. The protein is involved in RNA editing of the initiation codon of ndhD in the chloroplast.	chr2:18694815-18696657		0.637631	0.0955306	-2.73869	0.02035	down-regulated under darkness		245129_at	2.88536	-2.93546	3.5426
AT5G02830		Tetratricopeptide repeat (TPR)-like superfamily protein; INVOLVED IN: biological_process unknown; LOCATED IN: chloroplast; EXPRESSED IN: 22 plant structures; EXPRESSED DURING: 13 growth stages; CONTAINS InterPro DOMAIN/s: Pentatricopeptide repeat (InterPro:IPR002885); BEST Arabidopsis thaliana protein match is: Pentatricopeptide repeat (PPR-like) superfamily protein (TAIR:AT1G09900.1); Has 31969 …	chr5:642557-648466		22.5203	3.37486	-2.73833	0.04165	down-regulated under darkness		250985_at	-0.767284	-0.0312811	-1.56722
AT4G24930		thylakoid lumenal 17.9 kDa protein, chloroplast; FUNCTIONS IN: molecular_function unknown; INVOLVED IN: biological_process unknown; LOCATED IN: thylakoid, thylakoid lumen, chloroplast thylakoid lumen, chloroplast; EXPRESSED IN: 22 plant structures; EXPRESSED DURING: 13 growth stages; Has 48 Blast hits to 48 proteins in 16 species: Archae - 0; Bacteria - 0; Metazoa - 0; Fungi - 0; Plants - 45; Vir…	chr4:12821222-12826200		81.1264	12.1598	-2.73805	0.00775	down-regulated under darkness		254137_at	-2.17045	-3.31274	-2.01944
AT5G28500		unknown protein; FUNCTIONS IN: molecular_function unknown; INVOLVED IN: biological_process unknown; LOCATED IN: chloroplast stroma, chloroplast; EXPRESSED IN: 23 plant structures; EXPRESSED DURING: 13 growth stages; BEST Arabidopsis thaliana protein match is: unknown protein (TAIR:AT3G04550.1); Has 109 Blast hits to 109 proteins in 49 species: Archae - 0; Bacteria - 67; Metazoa - 0; Fungi - 0; Pl…	chr5:10477770-10479384		144.581	21.746	-2.73305	0.0012	down-regulated under darkness		245952_at	-2.58424	-2.69362	-2.7994
AT1G65800	ARK2, RECEPTOR KINASE 2, RK2	encodes a putative receptor-like serine/threonine protein kinases that is similar to brassica self-incompatibility (S) locus. expressed in specifically in cotyledons, leaves, and sepals, in correlation with the maturation of these structures.	chr1:24473120-24476715		8.28824	1.24777	-2.73171	0.0001	down-regulated under darkness		262926_s_at	-1.36751	-0.852797	-0.485772
AT5G15960	KIN1	cold and ABA inducible protein kin1, possibly functions as an anti-freeze protein. Transcript level of this gene is induced by cold, ABA, dehydration and osmoticum (mannitol). However, protein activity of GUS fused to the promoter of this gene is inhibited by cold treatment, suggesting an inhibition of the protein by increased transcript level.	chr5:5209897-5210727		4.48641	0.676895	-2.72856	0.0183	down-regulated under darkness		246481_s_at	0.853813	-1.01753	-0.828273
AT1G32960	ATSBT3.3, SBT3.3	SBT3.3; FUNCTIONS IN: identical protein binding, serine-type endopeptidase activity; INVOLVED IN: proteolysis, negative regulation of catalytic activity; LOCATED IN: apoplast, plant-type cell wall; EXPRESSED IN: 7 plant structures; EXPRESSED DURING: 4 anthesis; CONTAINS InterPro DOMAIN/s: Protease-associated PA (InterPro:IPR003137), Proteinase inhibitor, propeptide (InterPro:IPR009020), Peptidase…	chr1:11945306-11948650		0.68984	0.104829	-2.71822	0.01425	down-regulated under darkness		261242_at	-1.97369	0.708294	-0.817347
AT3G61470	LHCA2, PHOTOSYSTEM I LIGHT HARVESTING COMPLEX GENE 2	Encodes a component of the light harvesting antenna complex of photosystem I.	chr3:22745652-22747282		3400.47	517.152	-2.71707	0.017	down-regulated under darkness		251325_s_at	-0.0717646	-1.24066	-0.27592
AT1G61190		Putative CC-NB-LRR resistance gene. It's ortholog in ecotype Wei-0 RPP39 (R_190-Wei-0, accession number JQ045573, PMID:22359513) has been shown experimentally to recognize the effector ATR39-1 produced by Hyaloperonospora arabidopsidis (Hpa).	chr1:22557601-22560687		19.5434	2.97225	-2.71706	0.0002	down-regulated under darkness		264885_s_at	-1.37651	-1.21469	-1.01323
AT3G18010	WOX1, WUSCHEL RELATED HOMEOBOX 1	Encodes a WUSCHEL-related homeobox gene family member with 65 amino acids in its homeodomain. Proteins in this family contain a sequence of eight residues (TLPLFPMH) downstream of the homeodomain called the WUS box. Its mRNA is expressed in the initiating vascular primordium of the cotyledons during heart and torpedo stages.	chr3:6161136-6163272		5.20108	0.791691	-2.7158	0.00215	down-regulated under darkness		No match
AT5G19240		Glycoprotein membrane precursor GPI-anchored; FUNCTIONS IN: molecular_function unknown; INVOLVED IN: biological_process unknown; LOCATED IN: endomembrane system; EXPRESSED IN: 24 plant structures; EXPRESSED DURING: 14 growth stages; BEST Arabidopsis thaliana protein match is: Glycoprotein membrane precursor GPI-anchored (TAIR:AT5G19230.1); Has 1807 Blast hits to 1807 proteins in 277 species: Arch…	chr5:6470128-6471062		135.735	20.6865	-2.71403	5e-05	down-regulated under darkness		249918_at	-2.42276	-1.98521	-3.6907
AT4G39210	APL3	Encodes the large subunit of ADP-Glucose Pyrophosphorylase which catalyzes the first, rate limiting step in starch biosynthesis. The large subunit plays a regulatory role whereas the small subunit (ApS) is the catalytic isoform. Four isoforms (ApL1-4) have been identified. ApL3 is the major large subunit isoform present in inflorescences, fruits and roots.	chr4:18259608-18263417		22.7118	3.46373	-2.71305	5e-05	down-regulated under darkness		252888_at	-0.994286	-0.977811	-3.85626
AT5G38510		Rhomboid-related intramembrane serine protease family protein; FUNCTIONS IN: serine-type endopeptidase activity; INVOLVED IN: biological_process unknown; LOCATED IN: integral to membrane; EXPRESSED IN: 22 plant structures; EXPRESSED DURING: 13 growth stages; CONTAINS InterPro DOMAIN/s: Peptidase S54, rhomboid (InterPro:IPR002610); BEST Arabidopsis thaliana protein match is: RHOMBOID-like protein …	chr5:15417732-15420606		22.0413	3.3638	-2.71204	5e-05	down-regulated under darkness		249510_at	-0.740566	-1.91639	-1.35602
AT1G34000	OHP2, ONE-HELIX PROTEIN 2	Encodes a novel member of the Lhc family from Arabidopsis with one predicted transmembrane alpha-helix closely related to helix I of Lhc protein from PSI (Lhca4). Gene expression is triggered by light stress and both transcript and protein accumulate in a light intensity-dependent manner. Ohp2 is associated with PSI under low- or high-light conditions.	chr1:12355567-12358966		374.668	57.1813	-2.712	0.01115	down-regulated under darkness		255982_at	-1.31146	-1.9719	-1.99221
AT4G28780		GDSL-like Lipase/Acylhydrolase superfamily protein; FUNCTIONS IN: hydrolase activity, acting on ester bonds, carboxylesterase activity; INVOLVED IN: lipid metabolic process; LOCATED IN: endomembrane system; EXPRESSED IN: 17 plant structures; EXPRESSED DURING: 13 growth stages; CONTAINS InterPro DOMAIN/s: Lipase, GDSL (InterPro:IPR001087); BEST Arabidopsis thaliana protein match is: Li-tolerant li…	chr4:14215544-14217579		28.5814	4.36344	-2.71154	5e-05	down-regulated under darkness		253736_at	-2.82358	-5.86024	-3.6881
AT2G47590	PHOTOLYASE/BLUE-LIGHT RECEPTOR 2, PHR2	photolyase/blue light photoreceptor PHR2 (PHR2) mRNA,	chr2:19521796-19524063		80.447	12.2927	-2.71024	5e-05	down-regulated under darkness		245150_at	-2.16046	-3.31215	-3.1205
AT1G45191	BETA GLUCOSIDASE 1, BGLU1	beta-glucosidase related protein, similar to beta-glucosidase GI:3820531 from (Pinus contorta); contains Pfam profile: PF00232 Glycosyl hydrolase family 1	chr1:17116043-17119174		5.58503	0.855355	-2.70697	5e-05	down-regulated under darkness		No match
AT4G37410	CYTOCHROME P450, FAMILY 81, SUBFAMILY F, POLYPEPTIDE 4, CYP81F4	member of CYP81F	chr4:17590768-17592920		75.3257	11.5382	-2.70672	0.0002	down-regulated under darkness		253073_at	0.112072	-2.67126	-2.89177
AT1G31800	CYTOCHROME P450, FAMILY 97, SUBFAMILY A, POLYPEPTIDE 3, CYP97A3, LUT5, LUTEIN DEFICIENT 5	Encodes a protein with &#946;-ring carotenoid hydroxylase activity.	chr1:11396401-11406259		31.9381	4.90172	-2.70392	0.0031	down-regulated under darkness		246268_at	-2.38838	-1.44729	-2.67054
AT5G20630	ARABIDOPSIS THALIANA GERMIN 3, ATGER3, GER3, GERMIN 3, GERMIN-LIKE PROTEIN 3, GLP3, GLP3A, GLP3B	Encodes a germin-like protein. Its transcripts are more abundant in RNA from leaves collected in the evening, suggesting some kind of circadian regulation.	chr5:6975103-6975993		424.842	65.3487	-2.70069	0.00615	down-regulated under darkness		246004_at	-0.637585	-5.70895	-5.74641
AT4G16860	RECOGNITION OF PERONOSPORA PARASITICA 4, RPP4	Confers resistance to Peronospora parasitica. RPP4 is coordinately regulated by transcriptional activation and RNA silencing.	chr4:9488465-9495816		6.03424	0.92857	-2.70009	0.00055	down-regulated under darkness		245448_at	-1.48483	-1.98564	-4.60403
AT5G64840	ABCF5, ATGCN5, ATP-BINDING CASSETTE F5, GCN5, GENERAL CONTROL NON-REPRESSIBLE 5	member of GCN subfamily	chr5:25916722-25919810		202.657	31.2072	-2.69909	0.01595	down-regulated under darkness		247222_at	-1.22665	-0.0287712	-1.45866
AT1G29430	SAUR62, SMALL AUXIN UPREGULATED RNA 62	SAUR-like auxin-responsive protein family ; CONTAINS InterPro DOMAIN/s: Auxin responsive SAUR protein (InterPro:IPR003676); BEST Arabidopsis thaliana protein match is: SAUR-like auxin-responsive protein family (TAIR:AT5G27780.1); Has 636 Blast hits to 622 proteins in 19 species: Archae - 0; Bacteria - 0; Metazoa - 0; Fungi - 0; Plants - 636; Viruses - 0; Other Eukaryotes - 0 (source: NCBI BLink).	chr1:10302649-10303335		26.3088	4.0551	-2.69774	0.00015	down-regulated under darkness		259790_s_at	-2.39857	-7.35723	-3.35469
AT5G24990		Protein of unknown function (DUF1336); CONTAINS InterPro DOMAIN/s: Protein of unknown function DUF1336 (InterPro:IPR009769); BEST Arabidopsis thaliana protein match is: Protein of unknown function (DUF1336) (TAIR:AT5G25010.1); Has 1807 Blast hits to 1807 proteins in 277 species: Archae - 0; Bacteria - 0; Metazoa - 736; Fungi - 347; Plants - 385; Viruses - 0; Other Eukaryotes - 339 (source: NCBI B…	chr5:8610536-8611694		5.96092	0.919551	-2.69653	0.003	down-regulated under darkness		246979_s_at	-0.2087	-0.981673	-1.05435
AT1G52000		Mannose-binding lectin superfamily protein; FUNCTIONS IN: molecular_function unknown; INVOLVED IN: response to salt stress; LOCATED IN: cellular_component unknown; EXPRESSED IN: 22 plant structures; EXPRESSED DURING: 14 growth stages; CONTAINS InterPro DOMAIN/s: Mannose-binding lectin (InterPro:IPR001229); BEST Arabidopsis thaliana protein match is: myrosinase-binding protein 1 (TAIR:AT1G52040.1)…	chr1:19333158-19336115		27.833	4.29772	-2.69515	0.01655	down-regulated under darkness		265053_at	0.402976	-2.52897	-1.98713
AT5G64040	PSAN	Encodes the only subunit of photosystem I located entirely in the thylakoid lumen. May be involved in the interaction between plastocyanin and the photosystem I complex. Phosphorylation of this protein is dependent on calcium.	chr5:25628587-25629615		3150.55	487.233	-2.69292	0.0099	down-regulated under darkness		247320_at	-0.597367	-1.85346	-1.59303
AT4G08570		Heavy metal transport/detoxification superfamily protein ; FUNCTIONS IN: metal ion binding; INVOLVED IN: metal ion transport; LOCATED IN: cellular_component unknown; CONTAINS InterPro DOMAIN/s: Heavy metal transport/detoxification protein (InterPro:IPR006121), Heavy-metal-associated, conserved site (InterPro:IPR017969); BEST Arabidopsis thaliana protein match is: Heavy metal transport/detoxificat…	chr4:5454579-5456070		2.85993	0.442847	-2.6911	0.00315	down-regulated under darkness		No match
AT5G17700		MATE efflux family protein; FUNCTIONS IN: antiporter activity, drug transmembrane transporter activity, transporter activity; INVOLVED IN: drug transmembrane transport, transmembrane transport; LOCATED IN: membrane; EXPRESSED IN: 22 plant structures; EXPRESSED DURING: 10 growth stages; CONTAINS InterPro DOMAIN/s: Multi antimicrobial extrusion protein MatE (InterPro:IPR002528); BEST Arabidopsis th…	chr5:5830580-5833901		4.29741	0.665523	-2.69091	0.00015	down-regulated under darkness		250045_at	-2.37755	-3.80533	-4.48968
AT2G44230		Plant protein of unknown function (DUF946); FUNCTIONS IN: molecular_function unknown; INVOLVED IN: N-terminal protein myristoylation; LOCATED IN: chloroplast; EXPRESSED IN: 21 plant structures; EXPRESSED DURING: 12 growth stages; CONTAINS InterPro DOMAIN/s: Protein of unknown function DUF946 (InterPro:IPR009291); BEST Arabidopsis thaliana protein match is: Plant protein of unknown function (DUF94…	chr2:18286524-18288400		24.4268	3.80062	-2.68416	5e-05	down-regulated under darkness		267344_at	-0.879295	-2.78242	-1.68837
AT5G11930		Thioredoxin superfamily protein; FUNCTIONS IN: electron carrier activity, protein disulfide oxidoreductase activity; INVOLVED IN: cell redox homeostasis; EXPRESSED IN: 11 plant structures; EXPRESSED DURING: 6 growth stages; CONTAINS InterPro DOMAIN/s: Glutaredoxin-like, plant II (InterPro:IPR011905), Thioredoxin fold (InterPro:IPR012335), Glutaredoxin (InterPro:IPR002109), Thioredoxin-like fold (…	chr5:3844939-3845645		14.6346	2.27706	-2.68415	0.00195	down-regulated under darkness		250344_at	-1.5439	-0.649465	0.0875371
AT1G19630	CYTOCHROME P450, FAMILY 722, SUBFAMILY A, POLYPEPTIDE 1, CYP722A1	member of CYP722A	chr1:6785426-6787967		1.19551	0.186287	-2.68203	0.0178	down-regulated under darkness		261134_at	0.21582	-0.759737	-1.33015
AT3G05730		Encodes a defensin-like (DEFL) family protein.	chr3:1695975-1696708		453.173	70.625	-2.68181	5e-05	down-regulated under darkness		258897_at	-1.86421	-4.60023	-6.4091
AT5G65890	ACR1, ACT DOMAIN REPEAT 1	Member of ACT domain containing protein family. ACT domains are amino acid binding domains. Shows strongest expression in flowers and siliques.	chr5:26354852-26357866		11.5118	1.7955	-2.68066	5e-05	down-regulated under darkness		247118_at	-1.0726	-0.805144	-0.563382
AT1G72970	EDA17, EMBRYO SAC DEVELOPMENT ARREST 17, HOTHEAD, HTH	Originally identified as a mutation that causes floral organs to fuse together. About 10-20% of mutants also have defects in ovules. Mutants have reduced fertility most likely as because of fusions that pistil emergence. The protein has similarity to the mandelonitrile lyase family of FAD containing oxidoreductases and is predicted to be secreted (SignalP).It is expressed in all tissue layers of …	chr1:27452765-27455964		59.2215	9.24641	-2.67916	5e-05	down-regulated under darkness		262376_at	-3.10199	-2.94739	-4.39154
AT1G51400		Photosystem II 5 kD protein; FUNCTIONS IN: molecular_function unknown; INVOLVED IN: response to UV-B, response to wounding, response to ozone; LOCATED IN: chloroplast thylakoid membrane, chloroplast thylakoid lumen, chloroplast photosystem II; EXPRESSED IN: 22 plant structures; EXPRESSED DURING: 13 growth stages; BEST Arabidopsis thaliana protein match is: photosystem II subunit T (TAIR:AT3G21055…	chr1:19050343-19053534		1191.08	186.137	-2.67783	0.00095	down-regulated under darkness		265149_at	-0.395196	-1.95158	-1.3349
AT5G62220	ATGT18, GLYCOSYLTRANSFERASE 18, GT18, XLT2, XYLOGLUCAN L-SIDE CHAIN GALACTOSYLTRANSFERASE POSITION 2	Encodes a Golgi apparatus-localized galactosyltransferase involved in galactosyl-substitution of xyloglucan at position 2.	chr5:24988455-24990009		38.9472	6.08853	-2.67736	0.0006	down-regulated under darkness		247470_at	-1.43497	-1.24382	-4.05936
AT5G16960		Zinc-binding dehydrogenase family protein; FUNCTIONS IN: oxidoreductase activity, binding, zinc ion binding, catalytic activity; INVOLVED IN: response to oxidative stress; EXPRESSED IN: leaf whorl, sepal, flower, stamen; EXPRESSED DURING: 4 anthesis, petal differentiation and expansion stage; CONTAINS InterPro DOMAIN/s: GroES-like (InterPro:IPR011032), NAD(P)-binding domain (InterPro:IPR016040), …	chr5:5574280-5575910		0.955129	0.14937	-2.6768	0.02715	down-regulated under darkness		246418_at	-0.980291	2.38483	0.598787
AT3G55130	ABCG19, ATP-BINDING CASSETTE G19, ATWBC19, WBC19, WHITE-BROWN COMPLEX HOMOLOG 19	Encodes a vacuole localized protein of the ABC transporter White-Brown Complex (WBC) family. When overexpressed in planta, confers resistance to kanamycin.	chr3:20433877-20436390		38.6526	6.04526	-2.67669	5e-05	down-regulated under darkness		251785_at	0.707863	-2.37376	-0.74361
AT2G37100		protamine P1 family protein; FUNCTIONS IN: DNA binding; INVOLVED IN: chromosome organization; LOCATED IN: chloroplast; BEST Arabidopsis thaliana protein match is: unknown protein (TAIR:AT5G03110.1); Has 306 Blast hits to 290 proteins in 70 species: Archae - 0; Bacteria - 11; Metazoa - 127; Fungi - 26; Plants - 97; Viruses - 12; Other Eukaryotes - 33 (source: NCBI BLink).	chr2:15591100-15592104		5.53827	0.867154	-2.67507	0.00375	down-regulated under darkness		No match
AT5G07020		proline-rich family protein; FUNCTIONS IN: molecular_function unknown; INVOLVED IN: biological_process unknown; LOCATED IN: thylakoid, chloroplast thylakoid membrane, chloroplast; EXPRESSED IN: 23 plant structures; EXPRESSED DURING: 13 growth stages; Has 30201 Blast hits to 17322 proteins in 780 species: Archae - 12; Bacteria - 1396; Metazoa - 17338; Fungi - 3422; Plants - 5037; Viruses - 0; Othe…	chr5:2180501-2182418		243.894	38.2174	-2.67395	5e-05	down-regulated under darkness		250668_at	-2.99972	-3.82509	-3.96615
AT1G33930		P-loop containing nucleoside triphosphate hydrolases superfamily protein; FUNCTIONS IN: GTP binding; INVOLVED IN: response to bacterium; EXPRESSED IN: leaf lamina base, pedicel, petiole, leaf; EXPRESSED DURING: LP.04 four leaves visible, 4 anthesis; CONTAINS InterPro DOMAIN/s: AIG1 (InterPro:IPR006703); BEST Arabidopsis thaliana protein match is: P-loop containing nucleoside triphosphate hydrolas…	chr1:12323887-12327084		1.16538	0.183354	-2.6681	0.0231	down-regulated under darkness		260119_at	-1.62803	-2.74859	-3.30319
AT5G65140	TPPJ, TREHALOSE-6-PHOSPHATE PHOSPHATASE J	Haloacid dehalogenase-like hydrolase (HAD) superfamily protein; FUNCTIONS IN: catalytic activity, trehalose-phosphatase activity; INVOLVED IN: response to cadmium ion, trehalose biosynthetic process; EXPRESSED IN: 21 plant structures; EXPRESSED DURING: 14 growth stages; CONTAINS InterPro DOMAIN/s: HAD-superfamily hydrolase, subfamily IIB (InterPro:IPR006379), Trehalose-phosphatase (InterPro:IPR00…	chr5:26019587-26022222		10.7468	1.69374	-2.66563	0.00035	down-regulated under darkness		247228_at	-0.655826	-1.92059	-2.59585
AT3G55690		unknown protein; BEST Arabidopsis thaliana protein match is: unknown protein (TAIR:AT2G39870.1); Has 76 Blast hits to 69 proteins in 15 species: Archae - 0; Bacteria - 0; Metazoa - 4; Fungi - 3; Plants - 69; Viruses - 0; Other Eukaryotes - 0 (source: NCBI BLink).	chr3:20666971-20668505		8.81104	1.39166	-2.6625	0.00165	down-regulated under darkness		251749_at	-0.271882	-0.49862	-0.949814
AT5G13250		RING finger protein; FUNCTIONS IN: molecular_function unknown; INVOLVED IN: biological_process unknown; LOCATED IN: endomembrane system; BEST Arabidopsis thaliana protein match is: RING finger protein (TAIR:AT1G28080.1); Has 1807 Blast hits to 1807 proteins in 277 species: Archae - 0; Bacteria - 0; Metazoa - 736; Fungi - 347; Plants - 385; Viruses - 0; Other Eukaryotes - 339 (source: NCBI BLink).	chr5:4234268-4241746		1.07486	0.170228	-2.65861	0.04125	down-regulated under darkness		No match
AT3G12345		unknown protein; LOCATED IN: chloroplast; Has 35333 Blast hits to 34131 proteins in 2444 species: Archae - 798; Bacteria - 22429; Metazoa - 974; Fungi - 991; Plants - 531; Viruses - 0; Other Eukaryotes - 9610 (source: NCBI BLink).	chr3:3930179-3930992		348.133	55.2245	-2.65626	5e-05	down-regulated under darkness		No match
AT5G44390		FAD-binding Berberine family protein; FUNCTIONS IN: electron carrier activity, oxidoreductase activity, FAD binding, catalytic activity; LOCATED IN: endomembrane system; EXPRESSED IN: cotyledon, embryo, hypocotyl, root, stamen; EXPRESSED DURING: 4 anthesis, C globular stage; CONTAINS InterPro DOMAIN/s: FAD-linked oxidase, FAD-binding, subdomain 2 (InterPro:IPR016168), FAD-binding, type 2 (InterPr…	chr5:17882195-17885004		5.58079	0.885943	-2.65518	0.0021	down-regulated under darkness		249051_at	-1.95548	-1.67243	-0.606704
AT3G61880	CYP78A9, CYTOCHROME P450 78A9	Encodes a cytochrome p450 monooxygenase. Overexpression of this gene allows fruit growth independently of fertilization. The gene is normally expressed only in floral organs(during the Arabidopsis stage 14 flower) and in the funiculus at anthesis.	chr3:22905867-22907958		4.70705	0.748686	-2.65239	0.0003	down-regulated under darkness		251301_at	1.3804	-1.11763	0.348373
AT1G60950	ATFD2, FD2, FED A, FERREDOXIN 2	encodes a major leaf ferredoxin	chr1:22444389-22445222		3214.67	511.56	-2.6517	0.0142	down-regulated under darkness		259727_at	-0.516905	-1.86723	-1.11228
AT3G50400		GDSL-like Lipase/Acylhydrolase superfamily protein; FUNCTIONS IN: hydrolase activity, acting on ester bonds, carboxylesterase activity; INVOLVED IN: lipid metabolic process; LOCATED IN: endomembrane system; EXPRESSED IN: hypocotyl, root; CONTAINS InterPro DOMAIN/s: Lipase, GDSL (InterPro:IPR001087); BEST Arabidopsis thaliana protein match is: GDSL-like Lipase/Acylhydrolase superfamily protein (TA…	chr3:18704764-18706570		1.51478	0.241615	-2.64832	0.04145	down-regulated under darkness		252209_at	3.26127	-2.54102	4.23108
AT2G03090	ATEXP15, ATEXPA15, ATHEXP ALPHA 1.3, EXP15, EXPA15, EXPANSIN 15, EXPANSIN A15	member of Alpha-Expansin Gene Family. Naming convention from the Expansin Working Group (Kende et al, 2004. Plant Mol Bio). Involved in the formation of nematode-induced syncytia in roots of Arabidopsis thaliana.	chr2:916853-918643		73.4208	11.7257	-2.64652	0.016	down-regulated under darkness		266770_at	-0.522011	-2.13695	-2.01722
AT1G51440	DAD1-LIKE LIPASE 2, DALL2	Encodes a lipase that hydrolyzes phosphatidylcholine, glycolipids as well as triacylglycerols.	chr1:19070912-19072694		5.48487	0.876036	-2.6464	5e-05	down-regulated under darkness		260491_at	-0.270176	-1.71894	-1.48187
AT4G34610	BEL1-LIKE HOMEODOMAIN 6, BLH6	BEL1-like homeodomain 6 (BLH6); FUNCTIONS IN: DNA binding, sequence-specific DNA binding transcription factor activity; INVOLVED IN: regulation of transcription, DNA-dependent, regulation of transcription; EXPRESSED IN: 21 plant structures; EXPRESSED DURING: 13 growth stages; CONTAINS InterPro DOMAIN/s: Homeobox (InterPro:IPR001356), Homeodomain-like (InterPro:IPR009057), POX (InterPro:IPR006563)…	chr4:16530345-16533034		15.8967	2.54186	-2.64477	5e-05	down-regulated under darkness		253247_at	-2.2428	-1.70971	-2.95471
AT2G01290	RIBOSE-5-PHOSPHATE ISOMERASE 2, RPI2	Cytosolic ribose-5-phosphate isomerase. Knockout mutation causes chloroplast dysfunction, late flowering and premature cell death.	chr2:145675-150382		69.5444	11.1618	-2.63937	0.0014	down-regulated under darkness		265742_at	-1.78365	-1.09973	-2.02891
AT1G45010		TRAM, LAG1 and CLN8 (TLC) lipid-sensing domain containing protein; FUNCTIONS IN: molecular_function unknown; INVOLVED IN: biological_process unknown; LOCATED IN: endomembrane system, integral to membrane; CONTAINS InterPro DOMAIN/s: TRAM/LAG1/CLN8 homology domain (InterPro:IPR006634); BEST Arabidopsis thaliana protein match is: TRAM, LAG1 and CLN8 (TLC) lipid-sensing domain containing protein (TA…	chr1:17013399-17015497		29.1205	4.68203	-2.63683	0.00015	down-regulated under darkness		No match
AT5G37690		SGNH hydrolase-type esterase superfamily protein; FUNCTIONS IN: lipase activity, hydrolase activity, acting on ester bonds; INVOLVED IN: lipid metabolic process; LOCATED IN: endomembrane system; EXPRESSED IN: shoot, hypocotyl, root; CONTAINS InterPro DOMAIN/s: Lipase, GDSL (InterPro:IPR001087), Esterase, SGNH hydrolase-type (InterPro:IPR013830); BEST Arabidopsis thaliana protein match is: GDSL-li…	chr5:14973352-14976169		4.16669	0.671672	-2.63307	0.02225	down-regulated under darkness		249576_at	0.310226	-3.06322	-0.596041
AT3G13130		unknown protein; FUNCTIONS IN: molecular_function unknown; INVOLVED IN: biological_process unknown; LOCATED IN: endomembrane system; EXPRESSED IN: male gametophyte; Has 140 Blast hits to 132 proteins in 41 species: Archae - 2; Bacteria - 4; Metazoa - 29; Fungi - 20; Plants - 51; Viruses - 0; Other Eukaryotes - 34 (source: NCBI BLink).	chr3:4222913-4223752		3.74136	0.603578	-2.63195	0.02005	down-regulated under darkness		257186_at	1	-3.52105	1.06301
AT3G45860	CRK4, CYSTEINE-RICH RLK (RECEPTOR-LIKE PROTEIN KINASE) 4	Encodes a cysteine-rich receptor-like protein kinase. Involved in programmed cell death and defense response to pathogen.	chr3:16863400-16866041		1.69792	0.274021	-2.63141	0.00345	down-regulated under darkness		252549_at	0.416238	-3.0016	-2.35924
AT1G76100	PETE1, PLASTOCYANIN 1	One of two Arabidopsis plastocyanin genes. Expressed at 1/10th level of PETE2. Does not respond to increased copper levels and is thought to be the isoform that participates in electron transport under copper-limiting conditions. Mutation of this gene does not have obvious effect on photosynthesis.	chr1:28553986-28554768		303.979	49.061	-2.63133	5e-05	down-regulated under darkness		261769_at	-1.72233	-3.24433	-3.02142
AT5G43290	ARABIDOPSIS THALIANA WRKY DNA-BINDING PROTEIN 49, ATWRKY49, WRKY DNA-BINDING PROTEIN 49, WRKY49	member of WRKY Transcription Factor; Group II-c	chr5:17371837-17373201		2.58688	0.419358	-2.62496	0.00585	down-regulated under darkness		No match
AT2G13570	NUCLEAR FACTOR Y, SUBUNIT B7, NF-YB7	nuclear factor Y, subunit B7 (NF-YB7); FUNCTIONS IN: sequence-specific DNA binding transcription factor activity; INVOLVED IN: regulation of transcription, DNA-dependent; LOCATED IN: nucleus, intracellular; EXPRESSED IN: 8 plant structures; EXPRESSED DURING: L mature pollen stage, M germinated pollen stage, 4 anthesis, petal differentiation and expansion stage; CONTAINS InterPro DOMAIN/s: Transcr…	chr2:5655841-5656489		1.33649	0.217276	-2.62085	0.0366	down-regulated under darkness		263718_at	2.81372	-0.251836	1.92297
AT5G17780		alpha/beta-Hydrolases superfamily protein; FUNCTIONS IN: hydrolase activity; LOCATED IN: endomembrane system; EXPRESSED IN: 13 plant structures; EXPRESSED DURING: 8 growth stages; CONTAINS InterPro DOMAIN/s: Alpha/beta hydrolase fold-1 (InterPro:IPR000073); BEST Arabidopsis thaliana protein match is: alpha/beta-Hydrolases superfamily protein (TAIR:AT5G17720.1); Has 30201 Blast hits to 17322 prote…	chr5:5867282-5869050		6.97212	1.13432	-2.61977	0.0003	down-regulated under darkness		250049_at	-1.00367	-0.53883	-0.467935
AT1G64900	CYTOCHROME P450, FAMILY 89, SUBFAMILY A, POLYPEPTIDE 2, CYP89, CYP89A2	Encodes cytochrome P450 (CYP89A2).	chr1:24113214-24114984		98.3964	16.0301	-2.61782	0.0005	down-regulated under darkness		262882_at	-0.437552	-0.768847	-0.0760197
AT5G43870		FUNCTIONS IN: phosphoinositide binding; INVOLVED IN: signal transduction; LOCATED IN: plasma membrane; EXPRESSED IN: 21 plant structures; EXPRESSED DURING: 13 growth stages; CONTAINS InterPro DOMAIN/s: Pleckstrin-like, plant (InterPro:IPR013666), Protein of unknown function DUF828 (InterPro:IPR008546); BEST Arabidopsis thaliana protein match is: Plant protein of unknown function (DUF828) with pla…	chr5:17632345-17635912		21.3228	3.47437	-2.61757	5e-05	down-regulated under darkness		249118_at	-2.04918	-1.24207	-3.74479
AT4G16370	ATOPT3, OLIGOPEPTIDE TRANSPORTER, OPT3	Encodes an oligopeptide transporter involved in metal homeostasis.	chr4:9247301-9250091		122.628	19.985	-2.6173	0.0107	down-regulated under darkness		245296_at	-1.23121	-2.13628	-1.98039
AT5G13510	EMB3136, EMBRYO DEFECTIVE 3136	Ribosomal protein L10 family protein; FUNCTIONS IN: structural constituent of ribosome; INVOLVED IN: translation, ribosome biogenesis; LOCATED IN: cytosolic ribosome, ribosome, chloroplast, chloroplast stroma; EXPRESSED IN: 23 plant structures; EXPRESSED DURING: 14 growth stages; CONTAINS InterPro DOMAIN/s: Ribosomal protein L10 (InterPro:IPR001790); BEST Arabidopsis thaliana protein match is: Ri…	chr5:4341261-4344671		441.302	72.0607	-2.61448	0.01425	down-regulated under darkness		245852_at	-1.73058	-2.89415	-2.74349
AT4G13770	CYTOCHROME P450, FAMILY 83, SUBFAMILY A, POLYPEPTIDE 1, CYP83A1, REDUCED EPIDERMAL FLUORESCENCE 2, REF2	Encodes a cytochrome p450 enzyme that catalyzes the initial conversion of aldoximes to thiohydroximates in the synthesis of glucosinolates not derived from tryptophan. Also has a role in auxin homeostasis.	chr4:7990484-7992311		286.714	46.8349	-2.61396	0.01515	down-regulated under darkness		254687_at	-3.07747	-5.25363	-7.00776
AT5G38000		Zinc-binding dehydrogenase family protein; FUNCTIONS IN: oxidoreductase activity, binding, zinc ion binding, catalytic activity; INVOLVED IN: response to oxidative stress; CONTAINS InterPro DOMAIN/s: GroES-like (InterPro:IPR011032), NAD(P)-binding domain (InterPro:IPR016040), Alcohol dehydrogenase, C-terminal (InterPro:IPR013149), Alcohol dehydrogenase superfamily, zinc-containing (InterPro:IPR00…	chr5:15141787-15143492		1.16671	0.191407	-2.60772	0.04625	down-regulated under darkness		No match
AT1G55370	NDF5, NDH-DEPENDENT CYCLIC ELECTRON FLOW 5	NDH-dependent cyclic electron flow 5 (NDF5); FUNCTIONS IN: carbohydrate binding, catalytic activity; INVOLVED IN: positive regulation of gene expression, photosynthetic electron transport in photosystem I; LOCATED IN: chloroplast, membrane; EXPRESSED IN: 21 plant structures; EXPRESSED DURING: 13 growth stages; CONTAINS InterPro DOMAIN/s: Glycoside hydrolase-type carbohydrate-binding (InterPro:IPR…	chr1:20674782-20676449		11.725	1.92619	-2.60576	0.0005	down-regulated under darkness		259658_at	-1.62246	-2.31949	-1.19855
AT5G14060	CARAB-AK-LYS	lysine-sensitive aspartate kinase	chr5:4535400-4539193		65.985	10.8475	-2.60478	5e-05	down-regulated under darkness		No match
AT1G44920		unknown protein; FUNCTIONS IN: molecular_function unknown; INVOLVED IN: biological_process unknown; LOCATED IN: chloroplast; EXPRESSED IN: 22 plant structures; EXPRESSED DURING: 13 growth stages; CONTAINS InterPro DOMAIN/s: Protein of unknown function DUF3054 (InterPro:IPR021414); Has 246 Blast hits to 246 proteins in 119 species: Archae - 14; Bacteria - 181; Metazoa - 0; Fungi - 0; Plants - 45; …	chr1:16975603-16984419		81.7573	13.4525	-2.60347	0.0026	down-regulated under darkness		261338_at	-1.94028	-2.51459	-2.43281
AT3G18490	ASPARTIC PROTEASE IN GUARD CELL 1, ASPG1	Encodes ASPG1 (ASPARTIC PROTEASE IN GUARD CELL 1). Functions in drought avoidance through abscisic acid (ABA) signalling in guard cells.	chr3:6348754-6350668		436.085	71.7712	-2.60313	0.0101	down-regulated under darkness		257722_at	0.113871	-1.85237	-1.29811
AT3G47960	ATNPF2.10, GLUCOSINOLATE TRANSPORTER-1, GTR1, NPF2.10, NRT1/ PTR FAMILY 2.10	Encodes a high-affinity, proton-dependent glucosinolate-specific transporter that is crucial for the transport of both methionine- and tryptophan-derived glucosinolates to seeds.	chr3:17692701-17700833		32.1611	5.29623	-2.60228	5e-05	down-regulated under darkness		252377_at	-1.80017	-1.19623	-3.67157
AT1G26790		Dof-type zinc finger DNA-binding family protein; FUNCTIONS IN: DNA binding, sequence-specific DNA binding transcription factor activity; INVOLVED IN: regulation of transcription; LOCATED IN: endomembrane system; EXPRESSED IN: stem; CONTAINS InterPro DOMAIN/s: Zinc finger, Dof-type (InterPro:IPR003851); BEST Arabidopsis thaliana protein match is: Dof-type zinc finger DNA-binding family protein (TA…	chr1:9273856-9275312		4.01935	0.663257	-2.59932	0.00405	down-regulated under darkness		261263_at	0.160602	-0.168426	0.393313
AT1G71890	ATSUC5, SUC5, SUCROSE-PROTON SYMPORTER 5	Encodes a sucrose transporter that is expressed in the endosperm. Mutants have delayed accumulation of fatty acids and embryo maturation.	chr1:27058438-27060785		1.07888	0.178111	-2.59869	0.00955	down-regulated under darkness		260170_at	-1.05303	-0.751916	-2.12455
AT2G46830	ATCCA1, CCA1, CIRCADIAN CLOCK ASSOCIATED 1	Encodes a transcriptional repressor that performs overlapping functions with LHY in a regulatory feedback loop that is closely associated with the circadian oscillator of Arabidopsis. Binds to the evening element in the promoter of TOC1 and represses TOC1 transcription. CCA1 and LHY colocalize in the nucleus and form heterodimers in vivo. CCA1 and LHY function synergistically in regulating circad…	chr2:19245671-19248914		124.285	20.5436	-2.59689	0.001	down-regulated under darkness		266719_at	-1.66405	0.714614	-2.06097
AT5G35170		adenylate kinase family protein; FUNCTIONS IN: nucleobase, nucleoside, nucleotide kinase activity, nucleotide kinase activity, phosphotransferase activity, phosphate group as acceptor, adenylate kinase activity, ATP binding; INVOLVED IN: nucleobase, nucleoside, nucleotide and nucleic acid metabolic process, anaerobic respiration, nucleotide metabolic process; LOCATED IN: chloroplast thylakoid mem…	chr5:13419165-13423746		43.4389	7.18598	-2.59573	5e-05	down-regulated under darkness		246651_at	-1.49261	-2.20443	-2.86997
AT5G24200		alpha/beta-Hydrolases superfamily protein; FUNCTIONS IN: triglyceride lipase activity; INVOLVED IN: lipid metabolic process; LOCATED IN: cellular_component unknown; CONTAINS InterPro DOMAIN/s: Lipase, class 3 (InterPro:IPR002921); BEST Arabidopsis thaliana protein match is: alpha/beta-Hydrolases superfamily protein (TAIR:AT5G24210.1); Has 219 Blast hits to 218 proteins in 17 species: Archae - 0; …	chr5:8203002-8205793		2.82714	0.467983	-2.59481	0.00615	down-regulated under darkness		No match
AT5G06790		unknown protein; FUNCTIONS IN: molecular_function unknown; INVOLVED IN: biological_process unknown; LOCATED IN: chloroplast; EXPRESSED IN: 9 plant structures; EXPRESSED DURING: LP.04 four leaves visible, LP.02 two leaves visible, petal differentiation and expansion stage, D bilateral stage; BEST Arabidopsis thaliana protein match is: unknown protein (TAIR:AT3G57950.1); Has 1807 Blast hits to 1807…	chr5:2097668-2098740		12.4843	2.06735	-2.59426	0.0007	down-regulated under darkness		250696_at	-0.527491	-3.00788	-2.80735
AT1G62560	FLAVIN-MONOOXYGENASE GLUCOSINOLATE S-OXYGENASE 3, FMO GS-OX3	belongs to the flavin-monooxygenase (FMO) family, encodes a glucosinolate S-oxygenase that catalyzes the conversion of methylthioalkyl glucosinolates to methylsulfinylalkyl glucosinolates	chr1:23159822-23162649		37.6563	6.2404	-2.59318	0.0002	down-regulated under darkness		265121_at	-4.68917	-3.57926	-2.60336
AT4G13930	SERINE HYDROXYMETHYLTRANSFERASE 4, SHM4	Encodes a serine hydroxymethyltransferase maximally expressed in root	chr4:8047691-8050106		288.872	47.8948	-2.59249	0.0205	down-regulated under darkness		254740_s_at	-2.94757	-1.87642	-3.81315
AT4G11900		S-locus lectin protein kinase family protein; FUNCTIONS IN: in 6 functions; INVOLVED IN: protein amino acid phosphorylation, recognition of pollen; LOCATED IN: endomembrane system; CONTAINS InterPro DOMAIN/s: Curculin-like (mannose-binding) lectin (InterPro:IPR001480), PAN-2 domain (InterPro:IPR013227), Apple-like (InterPro:IPR003609), Protein kinase, catalytic domain (InterPro:IPR000719), S-locu…	chr4:7150240-7153571		2.38376	0.39531	-2.59219	0.00245	down-regulated under darkness		No match
AT3G04210		Disease resistance protein (TIR-NBS class); FUNCTIONS IN: transmembrane receptor activity, ATP binding; INVOLVED IN: signal transduction, apoptosis, defense response, innate immune response; LOCATED IN: intrinsic to membrane, endomembrane system; EXPRESSED IN: 18 plant structures; EXPRESSED DURING: 11 growth stages; CONTAINS InterPro DOMAIN/s: NB-ARC (InterPro:IPR002182), Disease resistance prote…	chr3:1105962-1108069		12.1155	2.01072	-2.59107	5e-05	down-regulated under darkness		258537_at	-4.07418	-0.585382	-4.32755
AT2G29350	SAG13, SENESCENCE-ASSOCIATED GENE 13	senescence-associated gene SAG13 encoding a short-chain alcohol dehydrogenase	chr2:12600913-12602556		18.6771	3.10805	-2.58719	0.00015	down-regulated under darkness		266292_at	-0.270365	-0.011526	0.459005
AT5G16400	ATF2, THIOREDOXIN F2, TRXF2	Encodes an f-type thioredoxin (Trx-f2) localized in chloroplast stroma.	chr5:5363660-5365334		79.5372	13.2643	-2.58408	0.0001	down-regulated under darkness		250133_at	-1.70782	-3.3831	-3.2684
AT1G33110		MATE efflux family protein; FUNCTIONS IN: antiporter activity, drug transmembrane transporter activity, transporter activity; INVOLVED IN: drug transmembrane transport, transmembrane transport; LOCATED IN: membrane; EXPRESSED IN: 22 plant structures; EXPRESSED DURING: 13 growth stages; CONTAINS InterPro DOMAIN/s: Multi antimicrobial extrusion protein MatE (InterPro:IPR002528); BEST Arabidopsis th…	chr1:12004926-12008833		66.2975	11.0686	-2.58248	0.0001	down-regulated under darkness		261618_at	-3.2212	-0.0331577	-2.27502
AT1G71810		Protein kinase superfamily protein; FUNCTIONS IN: protein kinase activity, ATP binding; INVOLVED IN: protein amino acid phosphorylation; LOCATED IN: chloroplast, plastoglobule; EXPRESSED IN: 22 plant structures; EXPRESSED DURING: 14 growth stages; CONTAINS InterPro DOMAIN/s: ABC-1 (InterPro:IPR004147), Protein kinase, catalytic domain (InterPro:IPR000719), Protein kinase-like domain (InterPro:IPR…	chr1:27002413-27008176		10.9127	1.82387	-2.58093	5e-05	down-regulated under darkness		261519_at	-1.13272	-1.15269	-1.68381
AT2G29450	ARABIDOPSIS THALIANA GLUTATHIONE S-TRANSFERASE TAU 1, AT103-1A, ATGSTU1, ATGSTU5, GLUTATHIONE S-TRANSFERASE TAU 5, GSTU5	Encodes a member of the TAU glutathione S-transferase gene family. Gene expression is induced by exposure to auxin, pathogen and herbicides. Naming convention according to Wagner et al. (2002)	chr2:12624585-12625637		277.179	46.342	-2.58043	5e-05	down-regulated under darkness		266299_at	-1.00147	0.720847	-0.428074
AT1G02460		Pectin lyase-like superfamily protein; FUNCTIONS IN: polygalacturonase activity; INVOLVED IN: carbohydrate metabolic process; EXPRESSED IN: stem, root, stamen, seed; EXPRESSED DURING: 4 anthesis, E expanded cotyledon stage; CONTAINS InterPro DOMAIN/s: Pectin lyase fold/virulence factor (InterPro:IPR011050), Glycoside hydrolase, family 28 (InterPro:IPR000743), Pectin lyase fold (InterPro:IPR012334…	chr1:504672-507204		1.18874	0.19878	-2.58019	0.0069	down-regulated under darkness		260903_at	0.644384	-0.178218	1.128
AT5G19880		Peroxidase superfamily protein; FUNCTIONS IN: peroxidase activity, heme binding; INVOLVED IN: response to ethylene stimulus, oxidation reduction, response to oxidative stress, response to virus, N-terminal protein myristoylation; LOCATED IN: endomembrane system; EXPRESSED IN: 6 plant structures; EXPRESSED DURING: 4 anthesis, C globular stage; CONTAINS InterPro DOMAIN/s: Haem peroxidase (InterPro:…	chr5:6720383-6722475		0.90753	0.151848	-2.57932	0.0456	down-regulated under darkness		246145_at	0.542793	2.42999	-0.245332
AT3G02870	VTC4	Encodes a L-galactose-1-phosphate phosphatase, involved in ascorbate biosynthesis.	chr3:627511-629845		48.4564	8.12849	-2.57563	5e-05	down-regulated under darkness		258613_at	-3.66639	-2.80176	-3.89049
AT5G58390		Peroxidase superfamily protein; FUNCTIONS IN: peroxidase activity, heme binding; INVOLVED IN: response to oxidative stress, oxidation reduction; LOCATED IN: endomembrane system; EXPRESSED IN: 10 plant structures; EXPRESSED DURING: 6 growth stages; CONTAINS InterPro DOMAIN/s: Haem peroxidase (InterPro:IPR010255), Plant peroxidase (InterPro:IPR000823), Peroxidases heam-ligand binding site (InterPro…	chr5:23599566-23601325		66.4858	11.1591	-2.57483	0.00025	down-regulated under darkness		247812_at	-1.11711	-2.85077	-4.27889
AT1G04650		unknown protein; Has 30201 Blast hits to 17322 proteins in 780 species: Archae - 12; Bacteria - 1396; Metazoa - 17338; Fungi - 3422; Plants - 5037; Viruses - 0; Other Eukaryotes - 2996 (source: NCBI BLink).	chr1:1294892-1299002		0.83422	0.140231	-2.57262	0.00355	down-regulated under darkness		264604_at	-2.2437	0.0439433	0.542022
AT1G79510		Uncharacterized conserved protein (DUF2358); FUNCTIONS IN: molecular_function unknown; INVOLVED IN: biological_process unknown; LOCATED IN: chloroplast; EXPRESSED IN: 21 plant structures; EXPRESSED DURING: 13 growth stages; CONTAINS InterPro DOMAIN/s: Protein of unknown function DUF2358 (InterPro:IPR018790); BEST Arabidopsis thaliana protein match is: Uncharacterized conserved protein (DUF2358) (…	chr1:29903419-29909988		44.5372	7.49356	-2.57129	0.02515	down-regulated under darkness		262945_at	-1.52518	-1.20549	-1.60141
AT1G04350		encodes a protein whose sequence is similar to 2-oxoglutarate-dependent dioxygenase	chr1:1165164-1166768		52.2934	8.79872	-2.57126	5e-05	down-regulated under darkness		263668_at	-1.35929	-0.53534	-1.09912
AT1G77490	TAPX, THYLAKOIDAL ASCORBATE PEROXIDASE	Encodes a chloroplastic thylakoid ascorbate peroxidase tAPX. Ascorbate peroxidases are enzymes that scavenge hydrogen peroxide in plant cells. Eight types of APX have been described for Arabidopsis: three cytosolic (APX1, APX2, APX6), two chloroplastic types (stromal sAPX, thylakoid tAPX), and three microsomal (APX3, APX4, APX5) isoforms.	chr1:29117541-29120215		69.6868	11.7378	-2.56972	5e-05	down-regulated under darkness		259707_at	-2.31574	-3.40381	-3.80746
AT2G41090		Calcium-binding EF-hand family protein; FUNCTIONS IN: calcium ion binding; LOCATED IN: cellular_component unknown; EXPRESSED IN: 21 plant structures; EXPRESSED DURING: 14 growth stages; CONTAINS InterPro DOMAIN/s: EF-Hand 1, calcium-binding site (InterPro:IPR018247), EF-HAND 2 (InterPro:IPR018249), EF-hand-like domain (InterPro:IPR011992), Calcium-binding EF-hand (InterPro:IPR002048), EF-hand (In…	chr2:17135720-17136852		248.96	42.0356	-2.56623	0.0001	down-regulated under darkness		267076_at	-2.55318	-2.64015	-5.39425
AT1G52220	CURT1C, CURVATURE THYLAKOID 1C	FUNCTIONS IN: molecular_function unknown; INVOLVED IN: biological_process unknown; LOCATED IN: chloroplast thylakoid membrane, chloroplast; EXPRESSED IN: 23 plant structures; EXPRESSED DURING: 13 growth stages; BEST Arabidopsis thaliana protein match is: photosystem I P subunit (TAIR:AT2G46820.2); Has 291 Blast hits to 291 proteins in 50 species: Archae - 0; Bacteria - 90; Metazoa - 0; Fungi - 0;…	chr1:19453568-19454697		309.096	52.2323	-2.56504	5e-05	down-regulated under darkness		259838_at	-1.74147	-3.15474	-3.22216
AT2G21890	ATCAD3, CAD3, CINNAMYL ALCOHOL DEHYDROGENASE HOMOLOG 3	cinnamyl alcohol dehydrogenase homolog 3 (CAD3); FUNCTIONS IN: oxidoreductase activity, zinc ion binding; INVOLVED IN: oxidation reduction; CONTAINS InterPro DOMAIN/s: GroES-like (InterPro:IPR011032), Alcohol dehydrogenase GroES-like (InterPro:IPR013154), Alcohol dehydrogenase, zinc-containing, conserved site (InterPro:IPR002328), Alcohol dehydrogenase, C-terminal (InterPro:IPR013149), Alcohol de…	chr2:9331088-9332646		0.576066	0.0973745	-2.56462	0.0455	down-regulated under darkness		263927_s_at	0.571249	-0.379804	-1.11789
AT5G67280	RECEPTOR-LIKE KINASE, RLK	receptor-like kinase (RLK); FUNCTIONS IN: protein serine/threonine kinase activity, kinase activity, ATP binding; INVOLVED IN: transmembrane receptor protein tyrosine kinase signaling pathway, protein amino acid phosphorylation; LOCATED IN: endomembrane system; EXPRESSED IN: 22 plant structures; EXPRESSED DURING: 13 growth stages; CONTAINS InterPro DOMAIN/s: Protein kinase, catalytic domain (Inte…	chr5:26842269-26845190		29.1388	4.93499	-2.56182	0.002	down-regulated under darkness		246986_at	-1.13769	-2.6835	-2.70514
AT3G05345	DJC82, DNA J PROTEIN C82	Chaperone DnaJ-domain superfamily protein; FUNCTIONS IN: heat shock protein binding; INVOLVED IN: biological_process unknown; LOCATED IN: chloroplast; CONTAINS InterPro DOMAIN/s: Molecular chaperone, heat shock protein, Hsp40, DnaJ (InterPro:IPR015609), Heat shock protein DnaJ, N-terminal (InterPro:IPR001623); BEST Arabidopsis thaliana protein match is: DNAJ heat shock N-terminal domain-containin…	chr3:1522448-1526166		27.5203	4.67144	-2.55856	0.0054	down-regulated under darkness		No match
AT2G05310		unknown protein; FUNCTIONS IN: molecular_function unknown; INVOLVED IN: biological_process unknown; LOCATED IN: chloroplast; BEST Arabidopsis thaliana protein match is: unknown protein (TAIR:AT4G13500.1); Has 50 Blast hits to 50 proteins in 20 species: Archae - 0; Bacteria - 0; Metazoa - 0; Fungi - 0; Plants - 50; Viruses - 0; Other Eukaryotes - 0 (source: NCBI BLink).	chr2:1933271-1934212		322.111	54.6888	-2.55824	5e-05	down-regulated under darkness		No match
AT5G59720	HEAT SHOCK PROTEIN 18.2, HSP18.2	encodes a low molecular weight heat shock protein that contains the heat shock element in the promoter region. Expression is induced in response to heat shock.	chr5:24062576-24063277		3.83814	0.651986	-2.5575	0.02565	down-regulated under darkness		247691_at	-7.36661	-2.80509	-5.55699
AT2G41290	SSL2, STRICTOSIDINE SYNTHASE-LIKE 2	Although this enzyme is predicted to encode a strictosidine synthase (SS), it lacks a conserved catalytic glutamate residue found in active SS enzymes and it is not expected to have SS activity.	chr2:17210427-17212959		26.4742	4.50553	-2.55482	0.0025	down-regulated under darkness		266391_at	-1.28669	-2.35978	-2.41622
AT2G40435		BEST Arabidopsis thaliana protein match is: transcription regulators (TAIR:AT3G56220.1); Has 289 Blast hits to 289 proteins in 30 species: Archae - 0; Bacteria - 0; Metazoa - 0; Fungi - 0; Plants - 289; Viruses - 0; Other Eukaryotes - 0 (source: NCBI BLink).	chr2:16886823-16888638		4.88907	0.834661	-2.5503	0.0221	down-regulated under darkness		263829_at	0.0695903	-0.95703	0.922463
AT3G26310	CYTOCHROME P450, FAMILY 71, SUBFAMILY B, POLYPEPTIDE 35, CYP71B35	putative cytochrome P450	chr3:9641088-9642779		9.71595	1.66073	-2.54854	0.00015	down-regulated under darkness		256873_at	-0.366104	-1.91687	-0.978674
AT1G66840	PLASTID MOVEMENT IMPAIRED 2, PMI2, WEAK CHLOROPLAST MOVEMENT UNDER BLUE LIGHT 2, WEB2	Encodes a coiled-coil protein WEB2 (weak chloroplast movement under blue light 2, also named PMI2/plastid movement impaired 2). Involved in chloroplast avoidance movement under intermediate and high light intensities. WEB2, together with another coiled-coil protein WEB1 (AT2G26570), maintains the chloroplast photorelocation movement velocity.	chr1:24933855-24936322		16.8941	2.88807	-2.54834	0.0002	down-regulated under darkness		256379_at	-0.446746	-1.31135	0.18207
AT1G75100	J-DOMAIN PROTEIN REQUIRED FOR CHLOROPLAST ACCUMULATION RESPONSE 1, JAC1	Contains a J-domain at the C-terminus which is similar to the J-domain of auxilin, a clathrin-uncoating factor in cow, yeast and worm. Arabidopsis contains 6 other proteins similar to auxilin. Expressed in leaves and stems, but not in roots. Localized in the cytoplasm. Required for the chloroplast accumulation response, but not for the avoidance response. No molecular function known.	chr1:28190815-28193800		31.3924	5.3746	-2.54619	0.00015	down-regulated under darkness		259927_at	-1.73607	-1.79583	-2.96876
AT5G15450	ALBINO AND PALE GREEN 6, APG6, ATCLPB3, CASEIN LYTIC PROTEINASE B-P, CASEIN LYTIC PROTEINASE B3, CLPB-P, CLPB3	Encodes a chloroplast-targeted Hsp101 homologue. Functions as a molecular chaperone involved in plastid differentiation mediating internal thylakoid membrane formation and conferring thermotolerance to chloroplasts during heat stress. APG6 is constitutively expressed in the root tips, the organ boundary region, the reproductive tissues of mature plants where plastids exist as proplastids, and sli…	chr5:5012060-5018347		54.8404	9.39536	-2.54522	0.00815	down-regulated under darkness		246554_at	-2.47514	-0.291507	-2.13351
AT1G51680	4-COUMARATE:COA LIGASE 1, 4CL.1, 4CL1, ARABIDOPSIS THALIANA 4-COUMARATE:COA LIGASE 1, AT4CL1	encodes an isoform of 4-coumarate:CoA ligase (4CL), which is involved in the last step of the general phenylpropanoid pathway. In addition to 4-coumarate, it also converts ferulate. The catalytic efficiency was in the following (descending) order: p-coumaric acid, ferulic acid, caffeic acid and 5-OH-ferulic acid. At4CL1 was unable to use sinapic acid as substrate.	chr1:19158751-19161552		172.992	29.7351	-2.54046	0.0017	down-regulated under darkness		256186_at	-2.6387	-0.178519	-2.61538
AT3G45680		Major facilitator superfamily protein; FUNCTIONS IN: transporter activity; INVOLVED IN: oligopeptide transport, response to nematode; LOCATED IN: membrane; EXPRESSED IN: 12 plant structures; EXPRESSED DURING: 4 anthesis, C globular stage, petal differentiation and expansion stage; CONTAINS InterPro DOMAIN/s: PTR2 family proton/oligopeptide symporter, conserved site (InterPro:IPR018456), Oligopept…	chr3:16770932-16773030		3.23164	0.556027	-2.53904	0.00045	down-regulated under darkness		252594_at	0.0903131	-1.28161	-0.543251
AT2G37040	ATPAL1, PAL1, PHE AMMONIA LYASE 1	Encodes PAL1, a phenylalanine ammonia-lyase. Arabidopsis has four PALs: AT2G37040 (PAL1), AT3G53260 (PAL2), AT5G04230 (PAL3) and AT3G10340 (PAL4).	chr2:15557375-15560363		153.26	26.3915	-2.53783	0.0002	down-regulated under darkness		263845_at	-2.18049	0.383192	-2.18724
AT5G01260		Carbohydrate-binding-like fold; FUNCTIONS IN: carbohydrate binding, catalytic activity; INVOLVED IN: carbohydrate metabolic process; LOCATED IN: cellular_component unknown; EXPRESSED IN: 21 plant structures; EXPRESSED DURING: 13 growth stages; CONTAINS InterPro DOMAIN/s: Immunoglobulin-like fold (InterPro:IPR013783), Carbohydrate-binding-like fold (InterPro:IPR013784), Glycoside hydrolase, carboh…	chr5:105324-107405		21.9611	3.78195	-2.53775	5e-05	down-regulated under darkness		251110_at	-0.534383	-0.512921	-1.77713
AT5G24660	LSU2, RESPONSE TO LOW SULFUR 2	RESPONSE TO LOW SULFUR 2 (LSU2); BEST Arabidopsis thaliana protein match is: response to low sulfur 4 (TAIR:AT5G24655.1); Has 1807 Blast hits to 1807 proteins in 277 species: Archae - 0; Bacteria - 0; Metazoa - 736; Fungi - 347; Plants - 385; Viruses - 0; Other Eukaryotes - 339 (source: NCBI BLink).	chr5:8443278-8443834		126.51	21.7933	-2.53729	0.0004	down-regulated under darkness		249752_at	-5.35738	-0.682072	-7.05162
AT3G23810	ATSAHH2, S-ADENOSYL-L-HOMOCYSTEINE (SAH) HYDROLASE 2, SAHH2	S-adenosyl-l-homocysteine (SAH) hydrolase 2 (SAHH2); FUNCTIONS IN: adenosylhomocysteinase activity; INVOLVED IN: one-carbon metabolic process; LOCATED IN: plasma membrane, vacuole, membrane; EXPRESSED IN: 33 plant structures; EXPRESSED DURING: 15 growth stages; CONTAINS InterPro DOMAIN/s: S-adenosyl-L-homocysteine hydrolase (InterPro:IPR000043), S-adenosyl-L-homocysteine hydrolase, conserved site…	chr3:8587663-8589713		493.749	85.0614	-2.5372	0.00505	down-regulated under darkness		257173_at	-4.69712	-3.94304	-6.42855
AT3G01180	ATSS2, SS2, STARCH SYNTHASE 2	starch synthase 2 (SS2); FUNCTIONS IN: transferase activity, transferring glycosyl groups; INVOLVED IN: cellulose biosynthetic process, glucan biosynthetic process, biosynthetic process, glycogen biosynthetic process; LOCATED IN: chloroplast; EXPRESSED IN: 24 plant structures; EXPRESSED DURING: 13 growth stages; CONTAINS InterPro DOMAIN/s: Glycogen/starch synthases, ADP-glucose type (InterPro:IPR…	chr3:62244-65845		26.1485	4.51383	-2.5343	5e-05	down-regulated under darkness		259277_at	-2.15001	-1.9001	-1.59705
AT3G10570	CYTOCHROME P450, FAMILY 77, SUBFAMILY A, POLYPEPTIDE 6, CYP77A6	member of CYP77A	chr3:3302101-3303839		7.31481	1.2628	-2.53419	0.0005	down-regulated under darkness		258962_at	-1.32748	-2.85379	-3.63251
AT1G17220	FU-GAERI1, FUG1	Encodes a chloroplast localized protein with similarity to translation initiation factor 2. Can complement loss of INFB in E.coli suggesting FUG1 does function as a translation initiation factor in vivo. Identified as a suppressor of the leaf variegation mutant var2-6. Suppression is only seen in hypomorphs as complete loss of function alleles are embryo lethal.	chr1:5885082-5890470		88.2667	15.2433	-2.5337	0.0018	down-regulated under darkness		262483_at	-1.10735	-1.80589	-1.20503
AT5G06290	2-CYS PEROXIREDOXIN B, 2-CYS PRX B, 2-CYSTEINE PEROXIREDOXIN B, 2CPB	Encodes a 2-Cys peroxiredoxin (2-Cys PrxB) that contains two catalytic Cys residues.	chr5:1919212-1921425		137.927	23.8566	-2.53145	0.00025	down-regulated under darkness		250733_at	-1.97614	-2.77214	-2.75252
AT2G19650		Cysteine/Histidine-rich C1 domain family protein; INVOLVED IN: intracellular signaling pathway; EXPRESSED IN: 21 plant structures; EXPRESSED DURING: 13 growth stages; CONTAINS InterPro DOMAIN/s: Protein kinase C-like, phorbol ester/diacylglycerol binding (InterPro:IPR002219), DC1 (InterPro:IPR004146), C1-like (InterPro:IPR011424); BEST Arabidopsis thaliana protein match is: Cysteine/Histidine-ric…	chr2:8493474-8495823		9.81341	1.69906	-2.53002	5e-05	down-regulated under darkness		265939_at	-1.8632	-2.56042	-2.59613
AT1G49010		Duplicated homeodomain-like superfamily protein; CONTAINS InterPro DOMAIN/s: Molecular chaperone, heat shock protein, Hsp40, DnaJ (InterPro:IPR015609), SANT, eukarya (InterPro:IPR017884), Myb-like DNA-binding domain, SHAQKYF class (InterPro:IPR006447), SANT, DNA-binding (InterPro:IPR001005), Myb, DNA-binding (InterPro:IPR014778), Homeodomain-like (InterPro:IPR009057), HTH transcriptional regulato…	chr1:18132644-18133925		28.3036	4.90135	-2.52974	0.0001	down-regulated under darkness		260769_at	-0.597458	-0.780379	-1.5453
AT5G01820	ATCIPK14, ATSR1, CBL-INTERACTING PROTEIN KINASE 14, CIPK14, PKS24, SERINE/THREONINE PROTEIN KINASE 1, SNF1-RELATED PROTEIN KINASE 3.15, SNRK3.15, SOS2-LIKE PROTEIN KINASE 24, SR1	Encodes a CBL-interacting serine/threonine protein kinase.	chr5:313192-315000		107.125	18.5795	-2.52751	0.00045	down-regulated under darkness		251060_at	-2.4399	-0.87912	-1.61951
AT4G09900	ARABIDOPSIS THALIANA METHYL ESTERASE 12, ATMES12, MES12, METHYL ESTERASE 12	Encodes a protein predicted to act as a carboxylesterase. It has similarity to the SABP2 methyl salicylate esterase from tobacco. This protein does not act on methyl IAA, methyl JA, MeSA, MeGA4, or MEGA9 in vitro.	chr4:6221663-6224134		24.9559	4.33058	-2.52675	5e-05	down-regulated under darkness		255026_at	-1.01588	-1.46847	-2.20245
AT1G69720	HEME OXYGENASE 3, HO3	Encodes a member (HO3) of the heme oxygenase family.	chr1:26226865-26228580		2.1459	0.373275	-2.52327	0.00695	down-regulated under darkness		260396_at	0.0934866	-0.0994638	-0.672048
AT5G02940		Protein of unknown function (DUF1012); LOCATED IN: chloroplast, chloroplast envelope; EXPRESSED IN: 21 plant structures; EXPRESSED DURING: 13 growth stages; CONTAINS InterPro DOMAIN/s: Protein of unknown function DUF1012 (InterPro:IPR010420); BEST Arabidopsis thaliana protein match is: Protein of unknown function (DUF1012) (TAIR:AT5G43745.1); Has 374 Blast hits to 371 proteins in 64 species: Arch…	chr5:682576-689702		11.6075	2.02006	-2.52259	0.00015	down-regulated under darkness		250960_at	-0.409883	-2.30273	-1.63815
AT3G56080		S-adenosyl-L-methionine-dependent methyltransferases superfamily protein; INVOLVED IN: biological_process unknown; LOCATED IN: endomembrane system; EXPRESSED IN: 17 plant structures; EXPRESSED DURING: 9 growth stages; CONTAINS InterPro DOMAIN/s: Protein of unknown function DUF248, methyltransferase putative (InterPro:IPR004159); BEST Arabidopsis thaliana protein match is: S-adenosyl-L-methionine-…	chr3:20810308-20813036		10.4736	1.82711	-2.51912	0.0003	down-regulated under darkness		251713_at	-0.543981	-2.45503	-0.615857
AT2G16500	ADC1, ARGDC, ARGDC1, ARGININE DECARBOXYLASE 1, SPE1	encodes a arginine decarboxylase (ADC), a rate-limiting enzyme that catalyzes the first step of polyamine (PA) biosynthesis via ADC pathway in Arabidopsis thaliana. Arabidopsis genome has two ADC paralogs, ADC1 and ADC2. Double mutant analysis showed that ADC genes are essential for the production of PA, and are required for normal seed development. Promoter region of ADC1 contains 742-bp AT-rich…	chr2:7150621-7153339		176.258	30.7483	-2.51911	0.0128	down-regulated under darkness		263241_at	-0.725526	0.473858	-0.134607
AT5G52640	ATHS83, ATHSP90-1, ATHSP90.1, HEAT SHOCK PROTEIN 81-1, HEAT SHOCK PROTEIN 83, HEAT SHOCK PROTEIN 90-1, HEAT SHOCK PROTEIN 90.1, HSP81-1, HSP81.1, HSP83, HSP90.1	Encodes a cytosolic heat shock protein AtHSP90.1. AtHSP90.1 interacts with disease resistance signaling components SGT1b and RAR1 and is required for RPS2-mediated resistance.	chr5:21352398-21355361		47.3447	8.27385	-2.51657	0.00105	down-regulated under darkness		248332_at	-4.77008	4.02578	-2.96336
AT2G21860		violaxanthin de-epoxidase-related; BEST Arabidopsis thaliana protein match is: non-photochemical quenching 1 (TAIR:AT1G08550.2); Has 151 Blast hits to 151 proteins in 39 species: Archae - 0; Bacteria - 0; Metazoa - 0; Fungi - 0; Plants - 126; Viruses - 0; Other Eukaryotes - 25 (source: NCBI BLink).	chr2:9318257-9320002		36.8792	6.45178	-2.51504	5e-05	down-regulated under darkness		263873_at	-2.01264	-1.6448	-2.37777
AT5G03210	ATDIP2, DBP-INTERACTING PROTEIN 2, DIP2	Encodes a small polypeptide contributing to resistance to potyvirus.	chr5:762786-763321		42.5796	7.45953	-2.51301	0.00255	down-regulated under darkness		250956_at	0.496832	2.19023	1.25466
AT2G40020		Nucleolar histone methyltransferase-related protein; FUNCTIONS IN: molecular_function unknown; INVOLVED IN: biological_process unknown; LOCATED IN: cellular_component unknown; EXPRESSED IN: 22 plant structures; EXPRESSED DURING: 13 growth stages; CONTAINS InterPro DOMAIN/s: WIYLD domain (InterPro:IPR018848); BEST Arabidopsis thaliana protein match is: Nucleolar histone methyltransferase-related p…	chr2:16710978-16713070		20.0894	3.51958	-2.51296	0.00015	down-regulated under darkness		267359_at	-1.56887	-1.39247	-2.31608
AT5G42270	FTSH5, VAR1, VARIEGATED 1	VAR1 contains a conserved motif for ATPase and a metalloprotease characteristic to FtsH proteins, and is targeted into chloroplasts. A VAR1-fusion protein synthesized in vitro exhibited ATPase activity and partial metalloprotease activity. This protein is located to the thylakoid membrane and forms a complex with VAR2. FtsH1 (VAR1) and FtsH5 are interchangeable in thylakoid membranes. Phosphoryla…	chr5:16902485-16908007		268.032	46.9844	-2.51215	0.0012	down-regulated under darkness		249244_at	-1.03974	-0.881939	-0.970745
AT5G24380	ATYSL2, YELLOW STRIPE LIKE 2, YSL2	closest Arabidopsis homolog of Zea maize metal-phytosiderophore/metal-nicotianamine transporter ZmYS1	chr5:8323894-8329490		36.3088	6.3816	-2.50833	0.00025	down-regulated under darkness		249759_at	-0.238787	-0.545364	-1.25516
AT4G34240	ALDEHYDE DEHYDROGENASE 3, ALDEHYDE DEHYDROGENASE 3I1, ALDH3, ALDH3I1	Encodes an aldehyde dehydrogenase induced by ABA and dehydration that can oxidize saturated aliphatic aldehydes. It is also able to oxidize beta-unsaturated aldehydes, but not aromatic aldehydes. ALDH3I1 was able to use both NAD+ and NADP+ as cofactors.	chr4:16389619-16392824		40.4705	7.11927	-2.50707	5e-05	down-regulated under darkness		253237_at	-1.93446	-1.12932	-1.79266
AT1G33720	CYTOCHROME P450, FAMILY 76, SUBFAMILY C, POLYPEPTIDE 6, CYP76C6	member of CYP76C	chr1:12220896-12224000		1.15978	0.204025	-2.50704	0.0333	down-regulated under darkness		No match
AT2G04030	ATHSP90.5, ATHSP90C, CR88, EMB1956, EMBRYO DEFECTIVE 1956, HEAT SHOCK PROTEIN 88.1, HEAT SHOCK PROTEIN 90.5, HSP88.1, HSP90.5	Encodes a chloroplast-targeted 90-kDa heat shock protein located in the stroma involved in red-light mediated deetiolation response and crucial for protein import into the chloroplast stroma. Mutants are resistant to chlorate, have elongated hypocotyls in light, and affect the expression of NR2, CAB, and RBCS but NOT NR1 and NiR.	chr2:1281840-1286104		121.24	21.3435	-2.50599	0.00075	down-regulated under darkness		263483_at	-3.49433	0.0722528	-1.91518
AT2G43560		FKBP-like peptidyl-prolyl cis-trans isomerase family protein; FUNCTIONS IN: FK506 binding, peptidyl-prolyl cis-trans isomerase activity; INVOLVED IN: protein folding; LOCATED IN: thylakoid, thylakoid lumen, chloroplast thylakoid lumen, chloroplast; EXPRESSED IN: 22 plant structures; EXPRESSED DURING: 14 growth stages; CONTAINS InterPro DOMAIN/s: Peptidyl-prolyl cis-trans isomerase, FKBP-type (Int…	chr2:18073233-18075498		88.3751	15.5955	-2.50251	0.0011	down-regulated under darkness		260542_at	-2.51106	-2.50935	-3.05731
AT5G44110	ABCI21, ARABIDOPSIS THALIANA NON-INTRINSIC ABC PROTEIN, ATNAP2, ATP-BINDING CASSETTE A21, ATPOP1, POP1	Encodes a member of the NAP subfamily of ABC transporters.	chr5:17754063-17755742		24.5757	4.33996	-2.50148	5e-05	down-regulated under darkness		249063_at	-2.61038	-2.62951	-3.18895
AT3G01810		FUNCTIONS IN: molecular_function unknown; INVOLVED IN: biological_process unknown; LOCATED IN: plasma membrane; EXPRESSED IN: 21 plant structures; EXPRESSED DURING: 13 growth stages; BEST Arabidopsis thaliana protein match is: nucleolar protein gar2-related (TAIR:AT2G42320.2); Has 1327 Blast hits to 470 proteins in 132 species: Archae - 2; Bacteria - 131; Metazoa - 139; Fungi - 114; Plants - 114;…	chr3:288537-292755		10.0887	1.78312	-2.50027	5e-05	down-regulated under darkness		258997_at	-1.41805	-1.31821	-3.22611
AT5G55450		Bifunctional inhibitor/lipid-transfer protein/seed storage 2S albumin superfamily protein; FUNCTIONS IN: lipid binding; INVOLVED IN: response to other organism, lipid transport; LOCATED IN: endomembrane system; EXPRESSED IN: 15 plant structures; EXPRESSED DURING: 13 growth stages; CONTAINS InterPro DOMAIN/s: Bifunctional inhibitor/plant lipid transfer protein/seed storage (InterPro:IPR016140), Pl…	chr5:22467429-22468263		48.1899	8.52425	-2.49909	0.0021	down-regulated under darkness		248062_at	-5.35575	-2.73441	-3.60497
AT1G21250	ATWAK1, CELL WALL-ASSOCIATED KINASE 1, PRO25, WAK1	cell wall-associated kinase, may function as a signaling receptor of extracellular matrix component such as oligogalacturonides.	chr1:7439265-7442113		17.5861	3.11304	-2.49804	0.00175	down-regulated under darkness		259561_at	-1.80841	-1.23695	-4.62582
AT4G02530		chloroplast thylakoid lumen protein; FUNCTIONS IN: molecular_function unknown; INVOLVED IN: biological_process unknown; LOCATED IN: in 6 components; EXPRESSED IN: 22 plant structures; EXPRESSED DURING: 13 growth stages; Has 54 Blast hits to 54 proteins in 21 species: Archae - 0; Bacteria - 0; Metazoa - 0; Fungi - 0; Plants - 54; Viruses - 0; Other Eukaryotes - 0 (source: NCBI BLink).	chr4:1112140-1114029		166.051	29.4783	-2.4939	0.00025	down-regulated under darkness		255440_at	-1.55489	-2.78016	-2.73233
AT5G15950		Adenosylmethionine decarboxylase family protein; FUNCTIONS IN: adenosylmethionine decarboxylase activity; INVOLVED IN: spermidine biosynthetic process, spermine biosynthetic process, polyamine biosynthetic process; LOCATED IN: cellular_component unknown; EXPRESSED IN: male gametophyte, pollen tube; EXPRESSED DURING: L mature pollen stage, M germinated pollen stage; CONTAINS InterPro DOMAIN/s: S-a…	chr5:5205868-5208036		119.82	21.2745	-2.49367	0.00015	down-regulated under darkness		246490_at	-1.68118	-1.46033	-4.0106
AT2G05620	ATPGR5, PGR5, PROTON GRADIENT REGULATION 5	Involved in electron flow in Photosystem I. Essential for photoprotection.	chr2:2081008-2081858		421.959	74.9534	-2.49304	0.0001	down-regulated under darkness		265569_at	-0.394892	-1.01455	-1.88346
AT4G16140		proline-rich family protein; Has 22415 Blast hits to 11533 proteins in 665 species: Archae - 22; Bacteria - 2059; Metazoa - 8248; Fungi - 2655; Plants - 6106; Viruses - 637; Other Eukaryotes - 2688 (source: NCBI BLink).	chr4:9129015-9129841		69.5407	12.3883	-2.48888	0.0015	down-regulated under darkness		245479_at	-1.24886	-2.10732	-2.42797
AT4G15210	ARABIDOPSIS THALIANA BETA-AMYLASE, AT-BETA-AMY, ATBETA-AMY, BAM5, BETA-AMYLASE 5, BMY1, RAM1, REDUCED BETA AMYLASE 1	cytosolic beta-amylase expressed in rosette leaves and inducible by sugar. RAM1 mutants have reduced beta amylase in leaves and stems.	chr4:8666337-8669470		2.48221	0.442382	-2.48826	0.00475	down-regulated under darkness		245275_at	-0.459432	-2.60454	-1.4339
AT2G38995		O-acyltransferase (WSD1-like) family protein; CONTAINS InterPro DOMAIN/s: O-acyltransferase, WSD1, C-terminal (InterPro:IPR009721), O-acyltransferase, WSD1, N-terminal (InterPro:IPR004255); BEST Arabidopsis thaliana protein match is: O-acyltransferase (WSD1-like) family protein (TAIR:AT5G37300.1); Has 952 Blast hits to 940 proteins in 139 species: Archae - 2; Bacteria - 706; Metazoa - 10; Fungi -…	chr2:16282119-16284868		1.3417	0.239259	-2.48742	0.02035	down-regulated under darkness		No match
AT3G51895	AST12, SULFATE TRANSPORTER 3;1, SULTR3;1	Encodes a chloroplast-localized sulfate transporter.	chr3:19251286-19255760		32.7536	5.86138	-2.48234	5e-05	down-regulated under darkness		246310_at	-1.72121	-0.842134	-1.62698
AT1G26560	BETA GLUCOSIDASE 40, BGLU40	beta glucosidase 40 (BGLU40); FUNCTIONS IN: cation binding, hydrolase activity, hydrolyzing O-glycosyl compounds, catalytic activity; INVOLVED IN: carbohydrate metabolic process; LOCATED IN: apoplast, chloroplast; EXPRESSED IN: 23 plant structures; EXPRESSED DURING: 13 growth stages; CONTAINS InterPro DOMAIN/s: Glycoside hydrolase, family 1 (InterPro:IPR001360), Glycoside hydrolase, family 1, act…	chr1:9178377-9181835		20.3719	3.64636	-2.48205	5e-05	down-regulated under darkness		261016_at	-2.48482	-3.03397	-4.10384
AT2G37880		Protein of unknown function, DUF617; CONTAINS InterPro DOMAIN/s: Protein of unknown function DUF617, plant (InterPro:IPR006460); BEST Arabidopsis thaliana protein match is: Protein of unknown function, DUF617 (TAIR:AT1G21050.1); Has 257 Blast hits to 256 proteins in 14 species: Archae - 0; Bacteria - 0; Metazoa - 0; Fungi - 0; Plants - 257; Viruses - 0; Other Eukaryotes - 0 (source: NCBI BLink).	chr2:15860632-15861618		1.10597	0.198265	-2.47981	0.0275	down-regulated under darkness		266092_at	-0.858926	1.52893	0.209372
AT4G12980		Auxin-responsive family protein; CONTAINS InterPro DOMAIN/s: Uncharacterised conserved protein UCP037471 (InterPro:IPR017214), Cytochrome b561, eukaryote (InterPro:IPR004877), Protein of unknown function DUF568, DOMON-like (InterPro:IPR007613), DOMON related (InterPro:IPR005018), Cytochrome b561/ferric reductase transmembrane (InterPro:IPR006593); BEST Arabidopsis thaliana protein match is: Auxin…	chr4:7589394-7591102		49.6677	8.90867	-2.47903	0.00025	down-regulated under darkness		254746_at	-2.1998	-3.60973	-2.31158
AT1G01790	ATKEA1, K+ EFFLUX ANTIPORTER 1, KEA1	K efflux antiporter KEA1	chr1:284609-291094		30.8426	5.53322	-2.47873	0.0002	down-regulated under darkness		261536_at	-1.37826	-1.32857	-1.45928
AT5G01220	SQD2, SULFOQUINOVOSYLDIACYLGLYCEROL 2	involved in sulfolipid biosynthesis	chr5:86584-89986		121.705	21.8422	-2.4782	0.00055	down-regulated under darkness		251143_at	-1.51507	0.444955	-1.15815
AT3G50300		HXXXD-type acyl-transferase family protein; FUNCTIONS IN: transferase activity, transferring acyl groups other than amino-acyl groups, transferase activity; INVOLVED IN: biological_process unknown; LOCATED IN: cellular_component unknown; EXPRESSED IN: hypocotyl, root; CONTAINS InterPro DOMAIN/s: Transferase (InterPro:IPR003480); BEST Arabidopsis thaliana protein match is: HXXXD-type acyl-transfer…	chr3:18643954-18645406		3.46811	0.623561	-2.47555	0.00465	down-regulated under darkness		252202_at	2.64029	1.78189	2.51968
AT3G05180		GDSL-like Lipase/Acylhydrolase superfamily protein; FUNCTIONS IN: hydrolase activity, acting on ester bonds, carboxylesterase activity; INVOLVED IN: lipid metabolic process; LOCATED IN: apoplast; EXPRESSED IN: 19 plant structures; EXPRESSED DURING: 13 growth stages; CONTAINS InterPro DOMAIN/s: Lipase, GDSL (InterPro:IPR001087); BEST Arabidopsis thaliana protein match is: GDSL-like Lipase/Acylhydr…	chr3:1466572-1470551		34.9077	6.27785	-2.4752	0.00125	down-regulated under darkness		259308_at	-2.75495	-2.4738	-2.2392
AT1G12800		Nucleic acid-binding, OB-fold-like protein; FUNCTIONS IN: RNA binding; LOCATED IN: chloroplast; EXPRESSED IN: 22 plant structures; EXPRESSED DURING: 13 growth stages; CONTAINS InterPro DOMAIN/s: Nucleic acid-binding, OB-fold-like (InterPro:IPR016027), Nucleic acid-binding, OB-fold (InterPro:IPR012340), Ribosomal protein S1, RNA-binding domain (InterPro:IPR003029); BEST Arabidopsis thaliana protei…	chr1:4361550-4365331		45.1933	8.13417	-2.47404	0.00025	down-regulated under darkness		261206_at	-2.06146	-1.96639	-2.19765
AT1G56050		GTP-binding protein-related; FUNCTIONS IN: GTP binding; INVOLVED IN: biological_process unknown; LOCATED IN: chloroplast, chloroplast stroma; EXPRESSED IN: 21 plant structures; EXPRESSED DURING: 13 growth stages; CONTAINS InterPro DOMAIN/s: Protein of unknown function DUF933 (InterPro:IPR013029), TGS-like (InterPro:IPR012676), GTP1/OBG (InterPro:IPR006073), Conserved hypothetical protein CHP00092…	chr1:20963718-20966341		19.3162	3.47753	-2.47368	0.00035	down-regulated under darkness		262086_at	-2.89806	-2.29607	-1.66752
AT1G04770		Tetratricopeptide repeat (TPR)-like superfamily protein; FUNCTIONS IN: binding; INVOLVED IN: biological_process unknown; EXPRESSED IN: 23 plant structures; EXPRESSED DURING: 13 growth stages; CONTAINS InterPro DOMAIN/s: Tetratricopeptide TPR-1 (InterPro:IPR001440), Tetratricopeptide-like helical (InterPro:IPR011990), Tetratricopeptide repeat-containing (InterPro:IPR013026), Tetratricopeptide repe…	chr1:1336370-1337849		36.1114	6.52548	-2.4683	0.0028	down-regulated under darkness		261177_at	-4.63796	-0.986534	-4.52038
AT2G33855		unknown protein; Has 35333 Blast hits to 34131 proteins in 2444 species: Archae - 798; Bacteria - 22429; Metazoa - 974; Fungi - 991; Plants - 531; Viruses - 0; Other Eukaryotes - 9610 (source: NCBI BLink).	chr2:14324308-14325192		95.3405	17.2762	-2.4643	0.00015	down-regulated under darkness		No match
AT5G40380	CRK42, CYSTEINE-RICH RLK (RECEPTOR-LIKE PROTEIN KINASE) 42	Encodes a cysteine-rich receptor-like protein kinase.	chr5:16151771-16155683		10.6743	1.93458	-2.46404	5e-05	down-regulated under darkness		249410_at	-3.64033	-6.15854	-4.68915
AT1G14630		unknown protein; BEST Arabidopsis thaliana protein match is: unknown protein (TAIR:AT2G01990.1); Has 125 Blast hits to 123 proteins in 14 species: Archae - 0; Bacteria - 0; Metazoa - 0; Fungi - 0; Plants - 125; Viruses - 0; Other Eukaryotes - 0 (source: NCBI BLink).	chr1:5019954-5021537		7.60237	1.37923	-2.46258	0.00575	down-regulated under darkness		No match
AT2G41680	NADPH-DEPENDENT THIOREDOXIN REDUCTASE C, NTRC	Encodes a NADPH thioredoxin reductase involved in chloroplast protection against oxidative damage.	chr2:17374082-17379055		67.9503	12.3357	-2.46164	5e-05	down-regulated under darkness		245118_at	-1.53472	-1.49308	-1.59705
AT3G16000	MAR BINDING FILAMENT-LIKE PROTEIN 1, MFP1	encodes a DNA-binding protein that binds to plastid DNA non-specifically and is associated with nucleoids and thylakoid membranes. The expression of the gene is correlated with the development of thylakoid membranes.	chr3:5430888-5433817		26.86	4.87696	-2.46141	0.0004	down-regulated under darkness		258333_at	-1.70638	-2.37039	-2.32122
AT3G18485	IAA-LEUCINE RESISTANT 2, ILR2	Encodes a novel protein with no predicted membrane-spanning domains that is polymorphic among Arabidopsis accessions. The protein may modulate a metal transporter. Mutants are resistant to IAA-Leu, IAA-Phe, and the divalent metals cobalt and manganese but remain sensitive to free IAA; they are defective in lateral root formation and primary root elongation.	chr3:6341917-6343178		1.03537	0.188297	-2.45906	0.03185	down-regulated under darkness		No match
AT1G70610	ABCB26, ATP-BINDING CASSETTE B26, ATTAP1, TAP1, TRANSPORTER ASSOCIATED WITH ANTIGEN PROCESSING PROTEIN 1	member of TAP subfamily	chr1:26621960-26626503		20.7724	3.78329	-2.45695	0.00025	down-regulated under darkness		260308_at	-1.28493	-0.259706	-1.1296
AT2G28550	RAP2.7, RELATED TO AP2.7, TARGET OF EARLY ACTIVATION TAGGED (EAT) 1, TOE1	related to AP2.7 (RAP2.7); CONTAINS InterPro DOMAIN/s: DNA-binding, integrase-type (InterPro:IPR016177), Pathogenesis-related transcriptional factor/ERF, DNA-binding (InterPro:IPR001471); BEST Arabidopsis thaliana protein match is: target of early activation tagged (EAT) 2 (TAIR:AT5G60120.1).	chr2:12225841-12228543		95.5622	17.4185	-2.45582	0.00045	down-regulated under darkness		264057_at	-2.14603	-3.95559	-2.82565
AT1G73650		FUNCTIONS IN: oxidoreductase activity, acting on the CH-CH group of donors; INVOLVED IN: lipid metabolic process; LOCATED IN: plasma membrane, vacuole; EXPRESSED IN: 24 plant structures; EXPRESSED DURING: 13 growth stages; CONTAINS InterPro DOMAIN/s: 3-oxo-5-alpha-steroid 4-dehydrogenase, C-terminal (InterPro:IPR001104), Protein of unknown function DUF1295 (InterPro:IPR010721); BEST Arabidopsis t…	chr1:27686991-27690307		91.4638	16.7004	-2.45332	5e-05	down-regulated under darkness		260072_at	-2.10843	-1.5857	-2.38866
AT1G16410	BUS1, BUSHY 1, CYP79F1, CYTOCHROME P450 79F1, SPS1, SUPERSHOOT 1	member of CYP79F	chr1:5608806-5611426		105.671	19.2967	-2.45315	0.0056	down-regulated under darkness		262717_s_at	-2.76899	-4.96098	-3.33386
AT5G11790	N-MYC DOWNREGULATED-LIKE 2, NDL2	N-MYC downregulated-like 2 (NDL2); CONTAINS InterPro DOMAIN/s: Pollen specific protein SF21 (InterPro:IPR015511), Ndr (InterPro:IPR004142); BEST Arabidopsis thaliana protein match is: N-MYC downregulated-like 1 (TAIR:AT5G56750.1); Has 30201 Blast hits to 17322 proteins in 780 species: Archae - 12; Bacteria - 1396; Metazoa - 17338; Fungi - 3422; Plants - 5037; Viruses - 0; Other Eukaryotes - 2996 …	chr5:3799549-3802792		79.2627	14.4933	-2.45126	5e-05	down-regulated under darkness		250337_at	-3.21853	-2.99234	-4.98072
AT5G06510	NUCLEAR FACTOR Y, SUBUNIT A10, NF-YA10	nuclear factor Y, subunit A10 (NF-YA10); FUNCTIONS IN: sequence-specific DNA binding transcription factor activity; INVOLVED IN: regulation of transcription, DNA-dependent; LOCATED IN: CCAAT-binding factor complex, nucleus; EXPRESSED IN: stem, vascular tissue, embryo, leaf whorl, seed; EXPRESSED DURING: F mature embryo stage, E expanded cotyledon stage, D bilateral stage; CONTAINS InterPro DOMAIN…	chr5:1984990-1987044		10.8834	1.99011	-2.45121	0.00025	down-regulated under darkness		250688_at	-0.930291	-1.04201	0.580193
AT4G18440		L-Aspartase-like family protein; FUNCTIONS IN: N6-(1,2-dicarboxyethyl)AMP AMP-lyase (fumarate-forming) activity, catalytic activity; INVOLVED IN: purine ribonucleotide biosynthetic process, purine base biosynthetic process, IMP biosynthetic process; LOCATED IN: chloroplast, chloroplast stroma; CONTAINS InterPro DOMAIN/s: Adenylosuccinate lyase C-terminal/plant (InterPro:IPR013539), L-Aspartase-li…	chr4:10186130-10188909		16.09	2.94688	-2.4489	5e-05	down-regulated under darkness		No match
AT3G63410	ALBINO OR PALE GREEN MUTANT 1, APG1, E37, IEP37, INNER ENVELOPE PROTEIN 37, VITAMIN E DEFECTIVE 3, VTE3	Encodes a MPBQ/MSBQ methyltransferase located in the chloroplast inner envelope membrane. Mutant plants lack plastoquinone (PQ), suggesting that the APG1 protein is involved in the methylation step of PQ biosynthesis. The gene product is also involved in tocopherol (vitamin E) biosynthesis.	chr3:23412023-23417119		398.583	73.0742	-2.44744	0.02065	down-regulated under darkness		251118_at	-1.72669	-2.52646	-2.36411
AT3G26290	CYTOCHROME P450, FAMILY 71, SUBFAMILY B, POLYPEPTIDE 26, CYP71B26	putative cytochrome P450	chr3:9632681-9634470		39.1317	7.17812	-2.44666	5e-05	down-regulated under darkness		257628_at	-2.51237	-1.84444	-1.61928
AT2G21210	SAUR6, SMALL AUXIN UPREGULATED RNA 6	Putative auxin-regulated protein whose expression is downregulated in response to chitin oligomers.	chr2:9085209-9085909		78.6627	14.4348	-2.44613	0.00035	down-regulated under darkness		264014_at	-3.51662	-6.84713	-8.20445
AT3G58070	GIS, GLABROUS INFLORESCENCE STEMS	Putative transcription factor, contains C2H2 domain, regulates aspects of shoot maturation in Arabidopsis thaliana. GIS loss-of-function mutations affect the epidermal differentiation of inflorescence organs, causing a premature decrease in trichome production on successive leaves, stem internodes, and branches. Overexpression has the opposite effect on trichome initiation and causes other hetero…	chr3:21506612-21507654		3.83967	0.704894	-2.4455	0.0046	down-regulated under darkness		251586_at	-0.335867	-1.05807	-0.783228
AT2G24820	ATTIC55, TIC55, TIC55-II, TRANSLOCON AT THE INNER ENVELOPE MEMBRANE OF CHLOROPLASTS 55, TRANSLOCON AT THE INNER ENVELOPE MEMBRANE OF CHLOROPLASTS 55-II	translocon at the inner envelope membrane of chloroplasts 55-II (TIC55-II); FUNCTIONS IN: oxidoreductase activity, 2 iron, 2 sulfur cluster binding, chlorophyllide a oxygenase [overall] activity; INVOLVED IN: protein targeting to chloroplast; LOCATED IN: chloroplast, chloroplast envelope; EXPRESSED IN: 23 plant structures; EXPRESSED DURING: 13 growth stages; CONTAINS InterPro DOMAIN/s: Rieske [2F…	chr2:10574978-10579230		80.6981	14.8182	-2.44516	0.0005	down-regulated under darkness		263533_at	-1.47951	-0.997677	-1.98731
AT2G40150	TBL28, TRICHOME BIREFRINGENCE-LIKE 28	Encodes a member of the TBL (TRICHOME BIREFRINGENCE-LIKE) gene family containing a plant-specific DUF231 (domain of unknown function) domain. TBL gene family has 46 members, two of which (TBR/AT5G06700 and TBL3/AT5G01360) have been shown to be involved in the synthesis and deposition of secondary wall cellulose, presumably by influencing the esterification state of pectic polymers. A nomenclature…	chr2:16775441-16777243		7.40438	1.36527	-2.4392	0.0004	down-regulated under darkness		263386_at	-1.96013	-0.292571	-1.8683
AT1G07700		Thioredoxin superfamily protein; INVOLVED IN: cell redox homeostasis; LOCATED IN: chloroplast; EXPRESSED IN: 24 plant structures; EXPRESSED DURING: 15 growth stages; CONTAINS InterPro DOMAIN/s: Thioredoxin fold (InterPro:IPR012335), Thioredoxin, core (InterPro:IPR015467), Thioredoxin-like (InterPro:IPR017936), Thioredoxin domain (InterPro:IPR013766), Thioredoxin-like fold (InterPro:IPR012336); BE…	chr1:2379646-2381362		53.4072	9.85119	-2.43866	0.0001	down-regulated under darkness		261417_at	-1.70415	-1.48927	-2.44516
AT2G29500		HSP20-like chaperones superfamily protein; CONTAINS InterPro DOMAIN/s: Heat shock protein Hsp20 (InterPro:IPR002068), HSP20-like chaperone (InterPro:IPR008978); BEST Arabidopsis thaliana protein match is: HSP20-like chaperones superfamily protein (TAIR:AT1G07400.1); Has 6873 Blast hits to 6873 proteins in 1575 species: Archae - 184; Bacteria - 4083; Metazoa - 80; Fungi - 309; Plants - 1622; Virus…	chr2:12633090-12633805		17.9999	3.32463	-2.43672	0.00025	down-regulated under darkness		266294_at	-7.04399	3.01736	-5.58127
AT5G67370	CGLD27, CONSERVED IN THE GREEN LINEAGE AND DIATOMS 27	Protein of unknown function (DUF1230); CONTAINS InterPro DOMAIN/s: Protein of unknown function DUF1230 (InterPro:IPR009631); BEST Arabidopsis thaliana protein match is: Protein of unknown function (DUF1230) (TAIR:AT5G11840.1); Has 1807 Blast hits to 1807 proteins in 277 species: Archae - 0; Bacteria - 0; Metazoa - 736; Fungi - 347; Plants - 385; Viruses - 0; Other Eukaryotes - 339 (source: NCBI B…	chr5:26877552-26879542		161.911	29.9404	-2.43504	0.00025	down-regulated under darkness		246998_at	-2.12247	-1.03753	-3.12761
AT1G06690		NAD(P)-linked oxidoreductase superfamily protein; FUNCTIONS IN: oxidoreductase activity, aldo-keto reductase activity; INVOLVED IN: oxidation reduction; LOCATED IN: chloroplast thylakoid membrane, chloroplast, plastoglobule, chloroplast envelope; EXPRESSED IN: 22 plant structures; EXPRESSED DURING: 14 growth stages; CONTAINS InterPro DOMAIN/s: Aldo/keto reductase (InterPro:IPR001395), Aldo/keto r…	chr1:2049601-2052154		49.9804	9.26021	-2.43225	5e-05	down-regulated under darkness		262634_at	-0.780493	-1.46804	-0.571327
AT1G67900		Phototropic-responsive NPH3 family protein; FUNCTIONS IN: signal transducer activity; INVOLVED IN: response to light stimulus; LOCATED IN: cellular_component unknown; EXPRESSED IN: cultured cell; CONTAINS InterPro DOMAIN/s: NPH3 (InterPro:IPR004249), BTB/POZ fold (InterPro:IPR011333); BEST Arabidopsis thaliana protein match is: Phototropic-responsive NPH3 family protein (TAIR:AT3G26490.1); Has 88…	chr1:25464725-25470017		29.8061	5.52777	-2.43084	0.0001	down-regulated under darkness		No match
AT5G55740	CHLORORESPIRATORY REDUCTION 21, CRR21	Encodes a member of the E+ subgroup of the PPR protein family, containing the E and E+ motifs following a tandem array of PPR motifs. It also contains an unknown motif consisting of 15 aa, which is highly conserved in some PPR proteins, including CRR4. CRR21 is involved in RNA editing of the site 2 of ndhD (ndhD-2),which encodes a subunit of the NDH complex. The RNA editing changes aa 128 from Se…	chr5:22561940-22564433		8.07413	1.4982	-2.43008	0.0005	down-regulated under darkness		248075_at	-1.87813	-2.08847	-0.82201
AT1G29440	SAUR63, SMALL AUXIN UP RNA 63	SAUR-like auxin-responsive protein family ; CONTAINS InterPro DOMAIN/s: Auxin responsive SAUR protein (InterPro:IPR003676); BEST Arabidopsis thaliana protein match is: SAUR-like auxin-responsive protein family (TAIR:AT1G29430.1); Has 30201 Blast hits to 17322 proteins in 780 species: Archae - 12; Bacteria - 1396; Metazoa - 17338; Fungi - 3422; Plants - 5037; Viruses - 0; Other Eukaryotes - 2996 (…	chr1:10304506-10305108		31.6831	5.90319	-2.42415	0.0002	down-regulated under darkness		257506_at	-2.01746	-5.50108	-3.53847
AT3G19720	ACCUMULATION AND REPLICATION OF CHLOROPLAST 5, ARC5, DRP5B, DYNAMIN RELATED PROTEIN 5B	Encodes a novel chloroplast division protein. Mutants of exhibit defects in chloroplast constriction, have enlarged, dumbbell-shaped chloroplasts. The ARC5 gene product shares similarity with the dynamin family of GTPases, which mediate endocytosis, mitochondrial division, and other organellar fission and fusion events in eukaryotes. Phylogenetic analysis showed that ARC5 is related to a group of…	chr3:6850370-6855513		25.9234	4.83014	-2.42412	0.0003	down-regulated under darkness		257045_at	-0.687578	0.248419	-0.713825
AT1G78990		HXXXD-type acyl-transferase family protein; FUNCTIONS IN: transferase activity, transferring acyl groups other than amino-acyl groups, transferase activity; INVOLVED IN: biological_process unknown; LOCATED IN: cellular_component unknown; EXPRESSED IN: root; CONTAINS InterPro DOMAIN/s: Transferase (InterPro:IPR003480); BEST Arabidopsis thaliana protein match is: HXXXD-type acyl-transferase family …	chr1:29713530-29714969		2.94291	0.548401	-2.42394	0.0097	down-regulated under darkness		257428_at	-2.42923	0.862496	-2.39606
AT5G57170		Tautomerase/MIF superfamily protein; INVOLVED IN: inflammatory response, response to other organism; EXPRESSED IN: 22 plant structures; EXPRESSED DURING: 13 growth stages; CONTAINS InterPro DOMAIN/s: Tautomerase (InterPro:IPR014347), Macrophage migration inhibitory factor (InterPro:IPR001398); BEST Arabidopsis thaliana protein match is: Tautomerase/MIF superfamily protein (TAIR:AT5G01650.2).	chr5:23162070-23163280		32.4065	6.04309	-2.42292	0.0003	down-regulated under darkness		247943_at	-2.00145	-2.97596	-2.34795
AT5G53200	TRIPTYCHON, TRY	TRIPTYCHON (TRY); CONTAINS InterPro DOMAIN/s: SANT, DNA-binding (InterPro:IPR001005), Homeodomain-like (InterPro:IPR009057), Myb, DNA-binding (InterPro:IPR014778), Homeodomain-related (InterPro:IPR012287), MYB-like (InterPro:IPR017877), Myb transcription factor (InterPro:IPR015495); BEST Arabidopsis thaliana protein match is: Homeodomain-like superfamily protein (TAIR:AT2G30420.1); Has 2274 Blast…	chr5:21582773-21584145		6.12985	1.14424	-2.42146	0.04125	down-regulated under darkness		248246_at	-0.435921	-2.44902	-1.13341
AT5G66270		Zinc finger C-x8-C-x5-C-x3-H type family protein; FUNCTIONS IN: zinc ion binding, nucleic acid binding; INVOLVED IN: biological_process unknown; LOCATED IN: cellular_component unknown; EXPRESSED IN: leaf; CONTAINS InterPro DOMAIN/s: Zinc finger, CCCH-type (InterPro:IPR000571); BEST Arabidopsis thaliana protein match is: Zinc finger C-x8-C-x5-C-x3-H type family protein (TAIR:AT3G51180.1); Has 1807…	chr5:26473232-26475783		4.0503	0.756683	-2.42027	0.00065	down-regulated under darkness		No match
AT3G06510	ATSFR2, SENSITIVE TO FREEZING 2, SFR2	Encodes a protein with beta-glucosidase activity, mutants show increased sensitivity to freezing	chr3:2016329-2019778		68.5349	12.8124	-2.4193	5e-05	down-regulated under darkness		258512_at	-0.0549932	-0.630815	0.391831
AT1G80080	ATRLP17, RECEPTOR LIKE PROTEIN 17, TMM, TOO MANY MOUTHS	Encodes a transmembrane leucine-repeat containing receptor-like protein that is expressed in proliferative postprotodermal cells. Recessive mutation leads to disruption of asymmetric cell division during stomata development.	chr1:30128004-30129591		29.3593	5.49232	-2.41833	0.00215	down-regulated under darkness		262040_at	-0.524166	-2.67838	-1.30897
AT4G34060	DEMETER-LIKE PROTEIN 3, DML3	Encodes a protein with 5-meC and thymine-DNA glycosylase activity with a preference for CpG and CpHpG sequences. Involved in maintaining methylation marks.	chr4:16314002-16319426		0.674047	0.126178	-2.41739	0.01005	down-regulated under darkness		No match
AT2G40750	ATWRKY54, WRKY DNA-BINDING PROTEIN 54, WRKY54	member of WRKY Transcription Factor; Group III	chr2:17000453-17002468		1.96544	0.368006	-2.41705	0.0103	down-regulated under darkness		257382_at	0.280108	0.430475	1.27302
AT5G08760		unknown protein; FUNCTIONS IN: molecular_function unknown; INVOLVED IN: biological_process unknown; LOCATED IN: endomembrane system; Has 3 Blast hits to 3 proteins in 2 species: Archae - 0; Bacteria - 0; Metazoa - 0; Fungi - 0; Plants - 3; Viruses - 0; Other Eukaryotes - 0 (source: NCBI BLink).	chr5:2854939-2855617		93.3041	17.49	-2.41541	5e-05	down-regulated under darkness		No match
AT1G15290		Tetratricopeptide repeat (TPR)-like superfamily protein; FUNCTIONS IN: binding; INVOLVED IN: biological_process unknown; LOCATED IN: cellular_component unknown; EXPRESSED IN: 24 plant structures; EXPRESSED DURING: 13 growth stages; CONTAINS InterPro DOMAIN/s: Tetratricopeptide-like helical (InterPro:IPR011990), Tetratricopeptide repeat-containing (InterPro:IPR013026), Tetratricopeptide repeat (In…	chr1:5257045-5264942		41.1421	7.7145	-2.41497	0.0001	down-regulated under darkness		262577_at	-0.810772	-0.665611	-0.0762771
AT1G78230		Outer arm dynein light chain 1 protein; INVOLVED IN: biological_process unknown; LOCATED IN: vacuole; CONTAINS InterPro DOMAIN/s: Leucine-rich repeat, typical subtype (InterPro:IPR003591), Leucine-rich repeat (InterPro:IPR001611); BEST Arabidopsis thaliana protein match is: Outer arm dynein light chain 1 protein (TAIR:AT4G03260.2); Has 24271 Blast hits to 14439 proteins in 747 species: Archae - 6…	chr1:29430224-29432764		10.3334	1.93992	-2.41326	5e-05	down-regulated under darkness		No match
AT4G19985		Acyl-CoA N-acyltransferases (NAT) superfamily protein; FUNCTIONS IN: N-acetyltransferase activity; INVOLVED IN: N-terminal protein myristoylation, metabolic process; EXPRESSED IN: 23 plant structures; EXPRESSED DURING: 15 growth stages; CONTAINS InterPro DOMAIN/s: GCN5-related N-acetyltransferase, C-terminal (InterPro:IPR022610), GCN5-related N-acetyltransferase (InterPro:IPR000182), Acyl-CoA N-a…	chr4:10830236-10832094		16.22	3.04611	-2.41274	0.00055	down-regulated under darkness		254505_at	-2.2431	-3.58484	-2.58339
AT4G14560	AUXIN RESISTANT 5, AXR5, IAA1, INDOLE-3-ACETIC ACID INDUCIBLE 1	auxin (indole-3-acetic acid) induced gene (IAA1) encoding a short-lived nuclear-localized transcriptional regulator protein.	chr4:8361057-8361986		31.0036	5.83047	-2.41076	0.00065	down-regulated under darkness		245397_at	-0.933766	-2.58907	-3.54863
AT5G14740	BETA CA2, BETA CARBONIC ANHYDRASE 2, CA18, CA2, CARBONIC ANHYDRASE 18, CARBONIC ANHYDRASE 2	Encodes a beta carbonic anhydrase likely to be localized in the cytoplasm. Expression of its mRNA is seen in etiolated seedlings and points to a possible nonphotosynthetic role for this isoform.	chr5:4757971-4762615		850.058	160.109	-2.40851	0.02395	down-regulated under darkness		246596_at	-0.156326	-2.8687	-1.88642
AT3G06145		unknown protein; Has 15 Blast hits to 15 proteins in 7 species: Archae - 0; Bacteria - 0; Metazoa - 0; Fungi - 0; Plants - 15; Viruses - 0; Other Eukaryotes - 0 (source: NCBI BLink).	chr3:1859923-1860650		36.083	6.80985	-2.40562	0.00215	down-regulated under darkness		No match
AT2G04450	ARABIDOPSIS THALIANA NUCLEOSIDE DIPHOSPHATE LINKED TO SOME MOIETY X 6, ATNUDT6, ATNUDX6, NUCLEOSIDE DIPHOSPHATES LINKED TO SOME MOIETY X 6, NUDIX HYDROLASE HOMOLOG 6, NUDT6, NUDX6	Encodes a protein with NADH pyrophosphatase activity. Although this protein was also shown to have ADP-ribose diphosphatase activity in vitro, mutant analyses suggest that NUDX6 is involved in NADH metabolism in vivo.	chr2:1543319-1545462		2.42426	0.459094	-2.40068	0.01005	down-regulated under darkness		263852_at	-1.87994	-1.40004	0.132346
AT3G26960		Pollen Ole e 1 allergen and extensin family protein; FUNCTIONS IN: molecular_function unknown; INVOLVED IN: biological_process unknown; LOCATED IN: endomembrane system; EXPRESSED IN: 21 plant structures; EXPRESSED DURING: 13 growth stages; CONTAINS InterPro DOMAIN/s: Pollen Ole e 1 allergen/extensin (InterPro:IPR006041); BEST Arabidopsis thaliana protein match is: Pollen Ole e 1 allergen and exte…	chr3:9944667-9945579		15.6299	2.97105	-2.39527	0.00305	down-regulated under darkness		257793_at	-2.68245	-7.05956	-3.65583
AT5G08650		Small GTP-binding protein; FUNCTIONS IN: GTP binding, translation elongation factor activity, GTPase activity; LOCATED IN: chloroplast; EXPRESSED IN: 23 plant structures; EXPRESSED DURING: 13 growth stages; CONTAINS InterPro DOMAIN/s: Small GTP-binding protein (InterPro:IPR005225), Translation elongation factor EFTu/EF1A, domain 2 (InterPro:IPR004161), Translation elongation factor EFG/EF2, C-ter…	chr5:2806322-2813264		56.712	10.7842	-2.39473	0.0004	down-regulated under darkness		250531_at	-1.08613	-1.8109	-1.84766
AT5G45680	ATFKBP13, FK506 BINDING PROTEIN 13, FK506-BINDING PROTEIN 13, FKBP13	Peptidyl-Prolyl Isomerase located in chloroplast thylakoid lumen	chr5:18530879-18532337		105.204	20.0094	-2.39444	0.0001	down-regulated under darkness		248962_at	-1.72719	-3.6457	-2.82575
AT2G17695		FUNCTIONS IN: molecular_function unknown; INVOLVED IN: biological_process unknown; LOCATED IN: chloroplast; CONTAINS InterPro DOMAIN/s: Domain of unknown function DUF1990 (InterPro:IPR018960); Has 259 Blast hits to 259 proteins in 120 species: Archae - 0; Bacteria - 197; Metazoa - 0; Fungi - 0; Plants - 57; Viruses - 0; Other Eukaryotes - 5 (source: NCBI BLink).	chr2:7684111-7685187		39.9163	7.60149	-2.39263	0.0001	down-regulated under darkness		No match
AT4G24670	TAR2, TRYPTOPHAN AMINOTRANSFERASE RELATED 2	Encodes a protein with similarity to the TAA1 trytophan aminotransferase involved in IAA biosynthesis. Double mutant analyses suggest that this protein is involved in regulating many aspects of plant growth and development from embryogenesis to flower formation and plays a role in ethylene-mediated signaling.	chr4:12727833-12731274		8.50765	1.62102	-2.39186	0.0007	down-regulated under darkness		254125_at	-3.38477	-2.84761	-3.56854
AT2G18328	ATRL4, RAD-LIKE 4, RL4	RAD-like 4 (RL4); FUNCTIONS IN: DNA binding; EXPRESSED IN: rosette leaf; CONTAINS InterPro DOMAIN/s: SANT, DNA-binding (InterPro:IPR001005), Molecular chaperone, heat shock protein, Hsp40, DnaJ (InterPro:IPR015609), Homeodomain-like (InterPro:IPR009057), Myb, DNA-binding (InterPro:IPR014778), SANT, eukarya (InterPro:IPR017884); BEST Arabidopsis thaliana protein match is: RAD-like 1 (TAIR:AT4G3925…	chr2:7964392-7964909		106.755	20.3876	-2.38854	0.00045	down-regulated under darkness		No match
AT5G42720		Glycosyl hydrolase family 17 protein; FUNCTIONS IN: cation binding, hydrolase activity, hydrolyzing O-glycosyl compounds, catalytic activity; INVOLVED IN: carbohydrate metabolic process; LOCATED IN: anchored to membrane; EXPRESSED IN: 22 plant structures; EXPRESSED DURING: 13 growth stages; CONTAINS InterPro DOMAIN/s: Glycoside hydrolase, catalytic core (InterPro:IPR017853), Glycoside hydrolase, …	chr5:17130185-17132843		39.3177	7.51126	-2.38805	0.0012	down-regulated under darkness		249214_at	-1.92373	-3.93674	-3.49669
AT3G15030	MATERNAL EFFECT EMBRYO ARREST 35, MEE35, TCP FAMILY TRANSCRIPTION FACTOR 4, TCP4	Arabidopsis thaliana TCP family transcription factor. Regulated by miR319. Involved in heterchronic regulation of leaf differentiation.	chr3:5061680-5064115		36.5181	6.98199	-2.3869	0.00695	down-regulated under darkness		257267_at	-1.20806	-1.92208	0.381489
AT5G04950	ARABIDOPSIS THALIANA NICOTIANAMINE SYNTHASE 1, ATNAS1, NAS1, NICOTIANAMINE SYNTHASE 1	Encodes a nicotianamide synthase.	chr5:1457644-1458890		131.608	25.187	-2.3855	0.0012	down-regulated under darkness		250832_at	-1.82466	-3.97135	-2.20257
AT5G09870	CELLULOSE SYNTHASE 5, CESA5, MUCILAGE-MODIFIED 3, MUM3	Encodes a cellulose synthase CESA5 that produces seed mucilage cellulose.	chr5:3073355-3078262		51.4588	9.85268	-2.38483	0.00035	down-regulated under darkness		250505_at	-2.478	-2.06339	-2.75728
AT4G19460		UDP-Glycosyltransferase superfamily protein; FUNCTIONS IN: transferase activity, transferring glycosyl groups; INVOLVED IN: biosynthetic process; LOCATED IN: cellular_component unknown; EXPRESSED IN: 10 plant structures; EXPRESSED DURING: 4 anthesis, C globular stage, petal differentiation and expansion stage; CONTAINS InterPro DOMAIN/s: Glycosyl transferase, group 1 (InterPro:IPR001296); BEST Ar…	chr4:10610308-10612005		5.76089	1.10748	-2.37901	0.0003	down-regulated under darkness		254575_at	0.263511	3.27208	0.972547
AT2G28000	CH-CPN60A, CHAPERONIN-60ALPHA, CHAPERONIN-60ALPHA1, CHLOROPLAST CHAPERONIN 60ALPHA, CPN60A, CPN60ALPHA1, SCHLEPPERLESS, SLP	Encodes chaperonin-60 alpha, a molecular chaperone involved in Rubisco folding. Mutants display aberrant chloroplast and embryo development.	chr2:11926448-11929389		242.667	46.6566	-2.37883	0.0016	down-regulated under darkness		264069_at	-2.38646	-1.25234	-2.13649
AT3G44630		Disease resistance protein (TIR-NBS-LRR class) family; FUNCTIONS IN: transmembrane receptor activity, nucleoside-triphosphatase activity, nucleotide binding, ATP binding; INVOLVED IN: defense response; LOCATED IN: intrinsic to membrane; EXPRESSED IN: 22 plant structures; EXPRESSED DURING: 13 growth stages; CONTAINS InterPro DOMAIN/s: ATPase, AAA+ type, core (InterPro:IPR003593), NB-ARC (InterPro:…	chr3:16195954-16201225		15.2636	2.9393	-2.37655	0.0006	down-regulated under darkness		252648_at	-0.880713	0.0954794	-1.10669
AT1G60260	BETA GLUCOSIDASE 5, BGLU5	beta glucosidase 5 (BGLU5); FUNCTIONS IN: cation binding, hydrolase activity, hydrolyzing O-glycosyl compounds, catalytic activity; INVOLVED IN: carbohydrate metabolic process; LOCATED IN: endomembrane system; CONTAINS InterPro DOMAIN/s: Glycoside hydrolase, family 1 (InterPro:IPR001360), Glycoside hydrolase, family 1, active site (InterPro:IPR018120), Glycoside hydrolase, catalytic core (InterPr…	chr1:22218787-22221409		8.3631	1.61427	-2.37315	0.00085	down-regulated under darkness		No match
AT3G57260	BETA-1,3-GLUCANASE 2, ATBG2, ATPR2, BETA-1,3-GLUCANASE 2, BG2, BGL2, PATHOGENESIS-RELATED PROTEIN 2, PR-2, PR2	beta 1,3-glucanase	chr3:21188516-21189859		18.8099	3.63608	-2.37104	0.00025	down-regulated under darkness		251625_at	-1.23728	-2.63841	-2.47555
AT5G60900	RECEPTOR-LIKE PROTEIN KINASE 1, RLK1	Encodes a receptor-like protein kinase.	chr5:24498466-24501494		0.802366	0.155332	-2.36891	0.00985	down-regulated under darkness		247602_at	0.223163	-1.17518	0.513089
AT4G23770		unknown protein; BEST Arabidopsis thaliana protein match is: unknown protein (TAIR:AT4G23780.1); Has 17 Blast hits to 17 proteins in 6 species: Archae - 0; Bacteria - 2; Metazoa - 0; Fungi - 0; Plants - 13; Viruses - 0; Other Eukaryotes - 2 (source: NCBI BLink).	chr4:12383310-12384496		3.94475	0.765026	-2.36635	0.00875	down-regulated under darkness		No match
AT3G48730	GLUTAMATE-1-SEMIALDEHYDE 2,1-AMINOMUTASE 2, GSA2	glutamate-1-semialdehyde 2,1-aminomutase 2 (GSA2); FUNCTIONS IN: glutamate-1-semialdehyde 2,1-aminomutase activity, pyridoxal phosphate binding, transaminase activity, catalytic activity; INVOLVED IN: porphyrin biosynthetic process; LOCATED IN: chloroplast stroma, chloroplast, chloroplast envelope; EXPRESSED IN: 23 plant structures; EXPRESSED DURING: 15 growth stages; CONTAINS InterPro DOMAIN/s: …	chr3:18049613-18051702		56.403	10.9483	-2.36506	0.00045	down-regulated under darkness		252318_at	-2.58129	-4.28927	-3.71695
AT5G01590	TIC56, TRANSLOCON AT THE INNER ENVELOPE MEMBRANE OF CHLOROPLASTS 56	unknown protein; FUNCTIONS IN: molecular_function unknown; INVOLVED IN: biological_process unknown; LOCATED IN: chloroplast, chloroplast envelope; EXPRESSED IN: 22 plant structures; EXPRESSED DURING: 13 growth stages; Has 60 Blast hits to 59 proteins in 31 species: Archae - 0; Bacteria - 20; Metazoa - 1; Fungi - 2; Plants - 33; Viruses - 0; Other Eukaryotes - 4 (source: NCBI BLink).	chr5:224173-226926		35.8207	6.95659	-2.36434	0.00015	down-regulated under darkness		251083_at	-3.37634	-4.21639	-2.08834
AT1G60000		RNA-binding (RRM/RBD/RNP motifs) family protein; FUNCTIONS IN: RNA binding, nucleotide binding, nucleic acid binding; INVOLVED IN: biological_process unknown; LOCATED IN: chloroplast; EXPRESSED IN: 22 plant structures; EXPRESSED DURING: 13 growth stages; CONTAINS InterPro DOMAIN/s: RNA recognition motif, RNP-1 (InterPro:IPR000504), Nucleotide-binding, alpha-beta plait (InterPro:IPR012677); BEST A…	chr1:22093568-22094626		143.535	27.9137	-2.36236	5e-05	down-regulated under darkness		263736_at	-1.49353	-1.9057	-2.73795
AT2G21340		MATE efflux family protein; FUNCTIONS IN: antiporter activity, drug transmembrane transporter activity; INVOLVED IN: drug transmembrane transport, transmembrane transport; LOCATED IN: chloroplast; EXPRESSED IN: 22 plant structures; EXPRESSED DURING: 13 growth stages; CONTAINS InterPro DOMAIN/s: Multi antimicrobial extrusion protein MatE (InterPro:IPR002528); BEST Arabidopsis thaliana protein matc…	chr2:9132554-9137267		26.5503	5.16462	-2.36199	0.001	down-regulated under darkness		263755_at	-2.09496	-2.24355	-3.93358
AT4G38850	ARABIDOPSIS COLUMBIA SAUR GENE 1, ARABIDOPSIS THALIANA SMALL AUXIN UPREGULATED 15, ATSAUR15, SAUR-AC1, SAUR15, SAUR_AC1, SMALL AUXIN UP RNA 1 FROM ARABIDOPSIS THALIANA ECOTYPE COLUMBIA, SMALL AUXIN UPREGULATED 15	mRNA is rapidly induced by auxin and is very short-lived. Has been used as a reporter gene in studying auxin mutants.	chr4:18126170-18126680		13.8553	2.70654	-2.35592	0.00265	down-regulated under darkness		252970_at	-0.861787	-3.98655	-4.75154
AT1G11600	CYTOCHROME P450, FAMILY 77, SUBFAMILY B, POLYPEPTIDE 1, CYP77B1	member of CYP77B	chr1:3902011-3903782		25.4325	4.97186	-2.35481	0.00125	down-regulated under darkness		262819_at	0.209532	-1.69186	-0.551385
AT1G06240		Protein of unknown function DUF455; CONTAINS InterPro DOMAIN/s: Protein of unknown function DUF455 (InterPro:IPR007402); BEST Arabidopsis thaliana protein match is: Protein of unknown function DUF455 (TAIR:AT5G04520.1); Has 954 Blast hits to 954 proteins in 412 species: Archae - 0; Bacteria - 697; Metazoa - 13; Fungi - 46; Plants - 75; Viruses - 0; Other Eukaryotes - 123 (source: NCBI BLink).	chr1:1911121-1913205		14.3635	2.81381	-2.35181	5e-05	down-regulated under darkness		260790_at	-1.44163	-3.23613	-2.16561
AT1G66330		senescence-associated family protein; Has 54 Blast hits to 54 proteins in 21 species: Archae - 0; Bacteria - 13; Metazoa - 0; Fungi - 0; Plants - 41; Viruses - 0; Other Eukaryotes - 0 (source: NCBI BLink).	chr1:24729628-24732491		69.6652	13.7004	-2.34622	0.0004	down-regulated under darkness		260137_at	-2.03338	-0.202328	-2.23536
AT1G58280		Phosphoglycerate mutase family protein; LOCATED IN: chloroplast; CONTAINS InterPro DOMAIN/s: Histidine phosphatase superfamily, clade-1 (InterPro:IPR013078); BEST Arabidopsis thaliana protein match is: Phosphoglycerate mutase family protein (TAIR:AT5G64460.8); Has 412 Blast hits to 412 proteins in 84 species: Archae - 0; Bacteria - 6; Metazoa - 0; Fungi - 152; Plants - 162; Viruses - 0; Other Euk…	chr1:21620330-21622611		36.5777	7.20102	-2.34469	0.00025	down-regulated under darkness		No match
AT5G56030	ATHSP90.2, EARLY-RESPONSIVE TO DEHYDRATION 8, ERD8, HEAT SHOCK PROTEIN 90.2, HEAT SHOCK PROTEIN 81-2, HEAT SHOCK PROTEIN 81.2, HEAT SHOCK PROTEIN 90.2, HSP81-2, HSP81.2, HSP90.2	A member of heat shock protein 90 (HSP90) gene family. Expressed in all tissues and abundant in root apical meristem, pollen and tapetum. Expression is NOT heat-induced but induced by IAA and NaCl. Interacts with HsfA1d in the cytosol and the nucleus and negatively regulates HsfA1d. Did not bind to AtHsfA4c.	chr5:22686801-22689650		422.788	83.3905	-2.34198	0.01325	down-regulated under darkness		248045_at	-4.23935	2.65813	-3.16049
AT3G45140	ARABIODOPSIS THALIANA LIPOXYGENASE 2, ATLOX2, LIPOXYGENASE 2, LOX2	Chloroplast lipoxygenase required for wound-induced jasmonic acid accumulation in Arabidopsis.Mutants are resistant to Staphylococcus aureus and accumulate salicylic acid upon infection.	chr3:16525409-16529352		52.9523	10.4525	-2.34085	0.0004	down-regulated under darkness		252618_at	-0.0921963	-2.37782	-2.65195
AT5G05340	PEROXIDASE 52, PRX52	Peroxidase superfamily protein; FUNCTIONS IN: protein binding, peroxidase activity; INVOLVED IN: response to oxidative stress, oxidation reduction; LOCATED IN: apoplast, cell wall; EXPRESSED IN: 9 plant structures; EXPRESSED DURING: LP.04 four leaves visible, 4 anthesis, C globular stage, petal differentiation and expansion stage; CONTAINS InterPro DOMAIN/s: Haem peroxidase (InterPro:IPR010255), …	chr5:1578950-1580875		16.8871	3.33812	-2.33882	0.00465	down-regulated under darkness		250798_at	-0.0073048	1.36322	2.04942
AT2G36895		unknown protein; FUNCTIONS IN: molecular_function unknown; INVOLVED IN: biological_process unknown; LOCATED IN: chloroplast; Has 32 Blast hits to 32 proteins in 14 species: Archae - 0; Bacteria - 0; Metazoa - 0; Fungi - 0; Plants - 32; Viruses - 0; Other Eukaryotes - 0 (source: NCBI BLink).	chr2:15489027-15490347		86.2506	17.0578	-2.3381	0.0001	down-regulated under darkness		No match
AT1G34570		Essential protein Yae1, N-terminal; CONTAINS InterPro DOMAIN/s: Essential protein Yae1, N-terminal (InterPro:IPR019191); BEST Arabidopsis thaliana protein match is: Essential protein Yae1, N-terminal (TAIR:AT3G15750.1); Has 136 Blast hits to 136 proteins in 50 species: Archae - 0; Bacteria - 0; Metazoa - 55; Fungi - 17; Plants - 55; Viruses - 0; Other Eukaryotes - 9 (source: NCBI BLink).	chr1:12654939-12656486		15.2852	3.02443	-2.3374	0.00105	down-regulated under darkness		261166_s_at	-1.73812	-1.7041	-3.9803
AT3G28540		P-loop containing nucleoside triphosphate hydrolases superfamily protein; FUNCTIONS IN: nucleoside-triphosphatase activity, ATPase activity, nucleotide binding, ATP binding; EXPRESSED IN: 11 plant structures; EXPRESSED DURING: 9 growth stages; CONTAINS InterPro DOMAIN/s: ATPase, AAA-type, core (InterPro:IPR003959), ATPase, AAA+ type, core (InterPro:IPR003593); BEST Arabidopsis thaliana protein ma…	chr3:10694443-10696123		8.77446	1.73713	-2.33661	0.0003	down-regulated under darkness		256596_at	-0.712122	-1.09647	-3.1952
AT4G21930		Protein of unknown function, DUF584; CONTAINS InterPro DOMAIN/s: Protein of unknown function DUF584 (InterPro:IPR007608); BEST Arabidopsis thaliana protein match is: Protein of unknown function, DUF584 (TAIR:AT1G61930.1); Has 321 Blast hits to 321 proteins in 21 species: Archae - 0; Bacteria - 0; Metazoa - 0; Fungi - 0; Plants - 321; Viruses - 0; Other Eukaryotes - 0 (source: NCBI BLink).	chr4:11638700-11640583		10.6714	2.11402	-2.33569	0.01245	down-regulated under darkness		No match
AT5G18570	ATOBGC, ATOBGL, CHLOROPLASTIC SAR1, CPSAR1, EMB269, EMB3138, EMBRYO DEFECTIVE 269, EMBRYO DEFECTIVE 3138, OBG-LIKE PROTEIN	Encodes AtObgC, a plant ortholog of bacterial Obg. AtObgC is a chloroplast-targeting GTPase essential for early embryogenesis. Mutations in this locus result in embryo lethality. The protein is dually localized in the stroma and the inner envelope membrane and is involved in thylakoid membrane biogenesis and functions primarily in plastid ribosome biogenesis during chloroplast development.	chr5:6171660-6174833		20.1562	3.99935	-2.33339	5e-05	down-regulated under darkness		249993_at	-1.23589	-2.22898	-1.9093
AT5G57180	CHLOROPLAST IMPORT APPARATUS 2, CIA2	Transcription regulator responsible for specific upregulation of the translocon genes atToc33 and atToc75 in leaves. Involved in protein import into chloroplast.	chr5:23167841-23170999		30.1231	5.98581	-2.33125	5e-05	down-regulated under darkness		247946_at	-1.56757	-2.24986	-1.62038
AT4G10300		RmlC-like cupins superfamily protein; FUNCTIONS IN: molecular_function unknown; LOCATED IN: chloroplast; EXPRESSED IN: 22 plant structures; EXPRESSED DURING: 14 growth stages; CONTAINS InterPro DOMAIN/s: Cupin, RmlC-type (InterPro:IPR011051), Protein of unknown function DUF861, cupin-3 (InterPro:IPR008579), RmlC-like jelly roll fold (InterPro:IPR014710); BEST Arabidopsis thaliana protein match is…	chr4:6384461-6386189		130.545	25.9521	-2.33062	5e-05	down-regulated under darkness		255809_at	-2.68643	-2.61863	-3.41312
AT5G52780		Protein of unknown function (DUF3464); FUNCTIONS IN: molecular_function unknown; INVOLVED IN: biological_process unknown; LOCATED IN: chloroplast thylakoid membrane, chloroplast; EXPRESSED IN: 20 plant structures; EXPRESSED DURING: 13 growth stages; CONTAINS InterPro DOMAIN/s: Protein of unknown function DUF3464 (InterPro:IPR021855); BEST Arabidopsis thaliana protein match is: Protein of unknown …	chr5:21390872-21391474		90.991	18.1169	-2.32839	5e-05	down-regulated under darkness		248329_at	-1.88543	-2.07449	-2.86166
AT3G23510		Cyclopropane-fatty-acyl-phospholipid synthase; FUNCTIONS IN: cyclopropane-fatty-acyl-phospholipid synthase activity; INVOLVED IN: lipid biosynthetic process; LOCATED IN: endomembrane system; CONTAINS InterPro DOMAIN/s: Amine oxidase (InterPro:IPR002937), Cyclopropane-fatty-acyl-phospholipid/mycolic acid synthase (InterPro:IPR003333), Adrenodoxin reductase (InterPro:IPR000759); BEST Arabidopsis th…	chr3:8427659-8433314		2.23913	0.446026	-2.32774	0.0051	down-regulated under darkness		257176_s_at	-2.30666	-1.01809	-3.5083
AT2G33250		unknown protein; FUNCTIONS IN: molecular_function unknown; INVOLVED IN: biological_process unknown; LOCATED IN: chloroplast; EXPRESSED IN: 21 plant structures; EXPRESSED DURING: 13 growth stages; BEST Arabidopsis thaliana protein match is: unknown protein (TAIR:AT3G04310.1); Has 41 Blast hits to 41 proteins in 12 species: Archae - 0; Bacteria - 0; Metazoa - 0; Fungi - 0; Plants - 41; Viruses - 0;…	chr2:14097431-14098711		63.3732	12.6358	-2.32636	0.00025	down-regulated under darkness		255793_at	-2.64066	-2.29558	-4.33381
AT1G22750		unknown protein; CONTAINS InterPro DOMAIN/s: Protein of unknown function DUF1475 (InterPro:IPR009943); Has 186 Blast hits to 155 proteins in 21 species: Archae - 0; Bacteria - 8; Metazoa - 3; Fungi - 0; Plants - 65; Viruses - 0; Other Eukaryotes - 110 (source: NCBI BLink).	chr1:8050859-8052930		67.1729	13.394	-2.32629	0.00265	down-regulated under darkness		264207_at	-1.84672	-1.43781	-2.10838
AT1G06830		Glutaredoxin family protein; FUNCTIONS IN: electron carrier activity, protein disulfide oxidoreductase activity; INVOLVED IN: cell redox homeostasis; LOCATED IN: endomembrane system; EXPRESSED IN: 19 plant structures; EXPRESSED DURING: 9 growth stages; CONTAINS InterPro DOMAIN/s: Glutaredoxin-like, plant II (InterPro:IPR011905), Thioredoxin fold (InterPro:IPR012335), Glutaredoxin (InterPro:IPR002…	chr1:2097150-2097655		28.0385	5.60015	-2.32387	0.00405	down-regulated under darkness		260831_at	-3.73952	-3.62915	-4.83997
AT1G71500		Rieske (2Fe-2S) domain-containing protein; FUNCTIONS IN: oxidoreductase activity, 2 iron, 2 sulfur cluster binding; INVOLVED IN: oxidation reduction; LOCATED IN: chloroplast thylakoid membrane, chloroplast, chloroplast envelope; EXPRESSED IN: 23 plant structures; EXPRESSED DURING: 14 growth stages; CONTAINS InterPro DOMAIN/s: Rieske [2Fe-2S] iron-sulphur domain (InterPro:IPR017941); Has 295 Blast…	chr1:26935981-26937607		225.652	45.1049	-2.32274	0.00045	down-regulated under darkness		259896_at	-1.33346	-2.66744	-2.55555
AT2G45560	CYTOCHROME P450, FAMILY 76, SUBFAMILY C, POLYPEPTIDE 1, CYP76C1	cytochrome P450 monooxygenase	chr2:18776051-18778510		9.2426	1.85178	-2.31939	0.00175	down-regulated under darkness		267505_at	-0.636821	-2.43232	0.0147132
AT1G72140		Major facilitator superfamily protein; FUNCTIONS IN: transporter activity; INVOLVED IN: oligopeptide transport, response to nematode; LOCATED IN: plasma membrane, membrane; EXPRESSED IN: 18 plant structures; EXPRESSED DURING: 8 growth stages; CONTAINS InterPro DOMAIN/s: Oligopeptide transporter (InterPro:IPR000109), Major facilitator superfamily, general substrate transporter (InterPro:IPR016196)…	chr1:27141813-27144490		3.54585	0.711387	-2.31743	0.00085	down-regulated under darkness		259846_at	-0.186978	-0.629833	-2.10926
AT4G27820	BETA GLUCOSIDASE 9, BGLU9	beta glucosidase 9 (BGLU9); FUNCTIONS IN: cation binding, hydrolase activity, hydrolyzing O-glycosyl compounds, catalytic activity; INVOLVED IN: carbohydrate metabolic process; LOCATED IN: peroxisome; EXPRESSED IN: 20 plant structures; EXPRESSED DURING: 13 growth stages; CONTAINS InterPro DOMAIN/s: Glycoside hydrolase, family 1 (InterPro:IPR001360), Glycoside hydrolase, family 1, active site (Int…	chr4:13857748-13860571		14.3685	2.88416	-2.31669	5e-05	down-regulated under darkness		253835_at	-1.61105	-1.63183	-1.37364
AT5G13650	SUPPRESSOR OF VARIEGATION 3, SVR3	Encodes SVR3, a putative chloroplast TypA translation elongation GTPase. Loss of SVR3 suppresses variegation mediated by var2. SVR3 is essential for plants鈥?ability to develop functional chloroplasts under chilling stress (8C), but not at normal temperature (22C).	chr5:4397745-4402692		257.41	51.6941	-2.316	0.01645	down-regulated under darkness		250256_at	-0.697301	-0.150357	-0.161652
AT4G30250		P-loop containing nucleoside triphosphate hydrolases superfamily protein; FUNCTIONS IN: nucleoside-triphosphatase activity, ATPase activity, nucleotide binding, ATP binding; INVOLVED IN: biological_process unknown; LOCATED IN: endomembrane system; CONTAINS InterPro DOMAIN/s: ATPase, AAA+ type, core (InterPro:IPR003593), ATPase, AAA-type, core (InterPro:IPR003959); BEST Arabidopsis thaliana protei…	chr4:14811261-14812821		7.58919	1.5278	-2.31249	0.0003	down-regulated under darkness		No match
AT3G63530	BB, BB2, BIG BROTHER	Encodes a novel E3 ubiquitin ligase that acts as a central negative regulator of Arabidopsis floral organ size. Organ size is limited by restricting the period of proliferative growth, rather than the rate of growth and appears to act in a novel pathway, independent of ANT and JAG. Both mRNA and protein are expressed in all actively growing regions of the plant and the vasculature and the protein…	chr3:23456156-23458459		17.2462	3.47284	-2.31209	0.0004	down-regulated under darkness		No match
AT3G17330	ECT6, EVOLUTIONARILY CONSERVED C-TERMINAL REGION 6	evolutionarily conserved C-terminal region 6 (ECT6); CONTAINS InterPro DOMAIN/s: YTH domain (InterPro:IPR007275); BEST Arabidopsis thaliana protein match is: evolutionarily conserved C-terminal region 7 (TAIR:AT1G48110.2); Has 985 Blast hits to 959 proteins in 168 species: Archae - 0; Bacteria - 4; Metazoa - 419; Fungi - 125; Plants - 349; Viruses - 0; Other Eukaryotes - 88 (source: NCBI BLink).	chr3:5916939-5920188		11.2704	2.27699	-2.30734	0.00015	down-regulated under darkness		258460_at	-2.38889	-1.70584	-2.31489
AT1G51805		Leucine-rich repeat protein kinase family protein; FUNCTIONS IN: protein serine/threonine kinase activity, protein kinase activity, kinase activity, ATP binding; INVOLVED IN: protein amino acid phosphorylation; LOCATED IN: endomembrane system; EXPRESSED IN: 20 plant structures; EXPRESSED DURING: 13 growth stages; CONTAINS InterPro DOMAIN/s: Protein kinase, ATP binding site (InterPro:IPR017441), P…	chr1:19220976-19225690		26.899	5.43475	-2.30727	0.00025	down-regulated under darkness		256168_at	-3.4433	-2.42554	-4.2973
AT5G46580		pentatricopeptide (PPR) repeat-containing protein; INVOLVED IN: biological_process unknown; LOCATED IN: chloroplast; EXPRESSED IN: 23 plant structures; EXPRESSED DURING: 13 growth stages; CONTAINS InterPro DOMAIN/s: Pentatricopeptide repeat (InterPro:IPR002885), Smr protein/MutS2 C-terminal (InterPro:IPR002625); BEST Arabidopsis thaliana protein match is: pentatricopeptide (PPR) repeat-containing…	chr5:18897444-18899645		33.692	6.81434	-2.30576	5e-05	down-regulated under darkness		248854_at	-1.51941	-1.92245	-1.67088
AT4G00490	BAM2, BETA-AMYLASE 2, BETA-AMYLASE 9, BMY9	Encodes a chloroplast beta-amylase. The enzyme activity is very weak compared to BAM1 and BAM3. Mutant of BAM2 has no visible phenotype.	chr4:222319-227396		15.0127	3.04317	-2.30254	0.012	down-regulated under darkness		255676_at	-2.4255	-4.05006	-2.94765
AT2G41040		S-adenosyl-L-methionine-dependent methyltransferases superfamily protein; FUNCTIONS IN: methyltransferase activity; INVOLVED IN: response to karrikin; LOCATED IN: chloroplast, plastoglobule; EXPRESSED IN: 21 plant structures; EXPRESSED DURING: 12 growth stages; CONTAINS InterPro DOMAIN/s: Methyltransferase type 11 (InterPro:IPR013216); BEST Arabidopsis thaliana protein match is: S-adenosyl-L-meth…	chr2:17121375-17126349		34.4142	7.00419	-2.29671	0.00235	down-regulated under darkness		267066_at	-1.34464	-0.147289	-1.59998
AT5G23370		GRAM domain-containing protein / ABA-responsive protein-related; CONTAINS InterPro DOMAIN/s: GRAM (InterPro:IPR004182); BEST Arabidopsis thaliana protein match is: GRAM domain-containing protein / ABA-responsive protein-related (TAIR:AT5G23350.1); Has 1807 Blast hits to 1807 proteins in 277 species: Archae - 0; Bacteria - 0; Metazoa - 736; Fungi - 347; Plants - 385; Viruses - 0; Other Eukaryotes …	chr5:7863330-7864271		3.97944	0.81078	-2.29518	0.0124	down-regulated under darkness		No match
AT2G26870	NON-SPECIFIC PHOSPHOLIPASE C2, NPC2	non-specific phospholipase C2 (NPC2); FUNCTIONS IN: hydrolase activity, acting on ester bonds; INVOLVED IN: triglyceride biosynthetic process, phospholipid biosynthetic process; LOCATED IN: endomembrane system; EXPRESSED IN: 17 plant structures; EXPRESSED DURING: 12 growth stages; CONTAINS InterPro DOMAIN/s: Phosphoesterase (InterPro:IPR007312); BEST Arabidopsis thaliana protein match is: non-spe…	chr2:11457007-11459365		2.90092	0.591784	-2.29337	0.00095	down-regulated under darkness		266860_at	-0.479278	-1.22098	-0.379826
AT3G59140	ABCC10, ATMRP14, ATP-BINDING CASSETTE C10, MRP14, MULTIDRUG RESISTANCE-ASSOCIATED PROTEIN 14	member of MRP subfamily	chr3:21863419-21868701		8.48261	1.73434	-2.29012	0.00035	down-regulated under darkness		251503_at	-1.35241	-1.08755	-2.65173
AT1G53540		HSP20-like chaperones superfamily protein; CONTAINS InterPro DOMAIN/s: Heat shock protein Hsp20 (InterPro:IPR002068), HSP20-like chaperone (InterPro:IPR008978); BEST Arabidopsis thaliana protein match is: heat shock protein 17.4 (TAIR:AT3G46230.1); Has 7090 Blast hits to 7089 proteins in 1610 species: Archae - 175; Bacteria - 4287; Metazoa - 66; Fungi - 302; Plants - 1606; Viruses - 0; Other Euka…	chr1:19980461-19981109		2.61001	0.533872	-2.28949	0.01925	down-regulated under darkness		260978_at	-7.50515	4.18912	-5.83916
AT5G43150		unknown protein; FUNCTIONS IN: molecular_function unknown; INVOLVED IN: biological_process unknown; LOCATED IN: mitochondrion; EXPRESSED IN: 22 plant structures; EXPRESSED DURING: 13 growth stages; Has 1807 Blast hits to 1807 proteins in 277 species: Archae - 0; Bacteria - 0; Metazoa - 736; Fungi - 347; Plants - 385; Viruses - 0; Other Eukaryotes - 339 (source: NCBI BLink).	chr5:17325012-17325923		263.489	53.9127	-2.28905	0.00085	down-regulated under darkness		249134_at	-1.46229	-2.51694	-2.61243
AT2G28470	BETA-GALACTOSIDASE 8, BGAL8	putative beta-galactosidase (BGAL8 gene)	chr2:12166572-12173679		26.1701	5.35569	-2.28878	0.00125	down-regulated under darkness		264078_at	-1.85653	-3.55883	-3.78163
AT3G14760		unknown protein; FUNCTIONS IN: molecular_function unknown; INVOLVED IN: biological_process unknown; LOCATED IN: endomembrane system; EXPRESSED IN: 6 plant structures; EXPRESSED DURING: LP.04 four leaves visible, LP.02 two leaves visible; Has 63 Blast hits to 63 proteins in 13 species: Archae - 0; Bacteria - 0; Metazoa - 0; Fungi - 0; Plants - 63; Viruses - 0; Other Eukaryotes - 0 (source: NCBI BL…	chr3:4956348-4957255		5.27716	1.08046	-2.28812	0.00205	down-regulated under darkness		256599_at	-3.29884	-3.95533	-3.1062
AT3G17840	RECEPTOR-LIKE KINASE 902, RLK902	Encodes a receptor-like kinase found at the cell surface of various tissues. Its function remains unknown.	chr3:6106027-6108675		41.795	8.57	-2.28596	0.00125	down-regulated under darkness		258159_at	-2.12851	-3.09574	-4.69631
AT4G29590		S-adenosyl-L-methionine-dependent methyltransferases superfamily protein; FUNCTIONS IN: methyltransferase activity; INVOLVED IN: metabolic process; LOCATED IN: chloroplast; EXPRESSED IN: 23 plant structures; EXPRESSED DURING: 13 growth stages; CONTAINS InterPro DOMAIN/s: Methyltransferase type 11 (InterPro:IPR013216); BEST Arabidopsis thaliana protein match is: S-adenosyl-L-methionine-dependent m…	chr4:14512548-14514492		27.0068	5.53996	-2.28538	5e-05	down-regulated under darkness		253688_at	-1.72416	-2.0459	-1.45466
AT1G24020	MLP-LIKE PROTEIN 423, MLP423	MLP-like protein 423 (MLP423); INVOLVED IN: response to biotic stimulus, defense response; LOCATED IN: membrane; EXPRESSED IN: 23 plant structures; EXPRESSED DURING: 15 growth stages; CONTAINS InterPro DOMAIN/s: Bet v I allergen (InterPro:IPR000916); BEST Arabidopsis thaliana protein match is: MLP-like protein 28 (TAIR:AT1G70830.3); Has 1440 Blast hits to 1404 proteins in 125 species: Archae - 0;…	chr1:8500399-8502065		290.398	59.5709	-2.28535	0.00515	down-regulated under darkness		263034_at	-6.41475	-4.08964	-6.14367
AT2G44940		encodes a member of the DREB subfamily A-4 of ERF/AP2 transcription factor family. The protein contains one AP2 domain. There are 17 members in this subfamily including TINY.	chr2:18537256-18538418		35.9823	7.3847	-2.28468	0.0034	down-regulated under darkness		266820_at	-0.703067	-3.3651	-3.82425
AT2G46420		Plant protein 1589 of unknown function; CONTAINS InterPro DOMAIN/s: Conserved hypothetical protein CHP01589, plant (InterPro:IPR006476); BEST Arabidopsis thaliana protein match is: Plant protein 1589 of unknown function (TAIR:AT3G61700.1); Has 251 Blast hits to 249 proteins in 29 species: Archae - 0; Bacteria - 0; Metazoa - 6; Fungi - 0; Plants - 223; Viruses - 0; Other Eukaryotes - 22 (source: N…	chr2:19053685-19057096		26.2834	5.39871	-2.28346	5e-05	down-regulated under darkness		263787_at	-2.73124	-1.93839	-4.27858
AT1G24145		unknown protein; FUNCTIONS IN: molecular_function unknown; INVOLVED IN: biological_process unknown; LOCATED IN: endomembrane system; Has 3 Blast hits to 3 proteins in 1 species: Archae - 0; Bacteria - 0; Metazoa - 0; Fungi - 0; Plants - 3; Viruses - 0; Other Eukaryotes - 0 (source: NCBI BLink).	chr1:8541026-8541739		13.0779	2.68821	-2.28241	0.0012	down-regulated under darkness		No match
AT2G03310		unknown protein; Has 17 Blast hits to 17 proteins in 6 species: Archae - 0; Bacteria - 0; Metazoa - 0; Fungi - 0; Plants - 17; Viruses - 0; Other Eukaryotes - 0 (source: NCBI BLink).	chr2:1006255-1007183		15.3626	3.15799	-2.28235	0.00075	down-regulated under darkness		266707_at	-1.38981	-2.59873	-2.19548
AT5G40390	RAFFINOSE SYNTHASE 5, RS5, SEED IMBIBITION 1-LIKE, SIP1	Encodes a protein which might be involved in the formation of verbascose. A T-DNA insertion mutant was shown to have a decreased amount of verbascose (as well as mannitol) whereas the levels of raffinose and stachyose remained unchanged.	chr5:16161514-16165357		31.2517	6.42473	-2.28223	0.0003	down-regulated under darkness		249411_at	-0.355612	-3.7784	-1.47315
AT5G09820		Plastid-lipid associated protein PAP / fibrillin family protein; FUNCTIONS IN: structural molecule activity; INVOLVED IN: biological_process unknown; LOCATED IN: chloroplast; EXPRESSED IN: 23 plant structures; EXPRESSED DURING: 15 growth stages; CONTAINS InterPro DOMAIN/s: Plastid lipid-associated protein/fibrillin (InterPro:IPR006843); BEST Arabidopsis thaliana protein match is: Plastid-lipid as…	chr5:3055778-3057447		11.6323	2.39159	-2.28209	0.00075	down-regulated under darkness		250503_at	-2.74945	-3.71238	-3.83175
AT5G21222		protein kinase family protein; FUNCTIONS IN: protein serine/threonine kinase activity, protein kinase activity, ATP binding; INVOLVED IN: protein amino acid phosphorylation; LOCATED IN: cellular_component unknown; CONTAINS InterPro DOMAIN/s: Serine/threonine-protein kinase domain (InterPro:IPR002290), Serine/threonine-protein kinase-like domain (InterPro:IPR017442), Protein kinase-like domain (In…	chr5:7208642-7213894		13.9469	2.87299	-2.27932	0.00035	down-regulated under darkness		No match
AT5G02490	ATHSP70-2, HSP70-2	Heat shock protein 70 (Hsp 70) family protein; FUNCTIONS IN: protein binding; INVOLVED IN: protein folding, response to cadmium ion, response to heat, response to bacterium; LOCATED IN: cytosol, cell wall, plasma membrane; EXPRESSED IN: 19 plant structures; EXPRESSED DURING: 10 growth stages; CONTAINS InterPro DOMAIN/s: Heat shock protein 70, conserved site (InterPro:IPR018181), Heat shock protei…	chr5:550034-552647		47.9434	9.89022	-2.27726	0.0001	down-regulated under darkness		250994_at	-2.76572	2.25597	-0.171031
AT3G57130	BLADE ON PETIOLE 1, BOP1	Encodes BOP1. Contains Pfam domain, PF00023: Ankyrin repeat and Pfam domain, PF00651: BTB/POZ domain. Lines carrying recessive mutations exhibit a number of visible defects, most pronounced being ectopic outgrowths of in leaf petioles of rosette leaves. Along with BOP2, BOP1 is required for nectary development and formation of normal abscission zones.Forms homodimers and heterodimers with BOP2. N…	chr3:21147557-21150027		3.38148	0.698432	-2.27546	0.0097	down-regulated under darkness		251653_at	0.317365	-0.453192	0.716702
AT5G42310		Pentatricopeptide repeat (PPR-like) superfamily protein; LOCATED IN: chloroplast; EXPRESSED IN: 23 plant structures; EXPRESSED DURING: 13 growth stages; CONTAINS InterPro DOMAIN/s: Pentatricopeptide repeat (InterPro:IPR002885); BEST Arabidopsis thaliana protein match is: Pentatricopeptide repeat (PPR) superfamily protein (TAIR:AT3G22470.1); Has 1807 Blast hits to 1807 proteins in 277 species: Arc…	chr5:16915782-16921245		23.6521	4.89135	-2.27367	0.00895	down-regulated under darkness		249247_at	-0.899355	-1.52241	-0.626668
AT4G39980	3-DEOXY-D-ARABINO-HEPTULOSONATE 7-PHOSPHATE SYNTHASE 1, DHS1	Encodes a 2-deoxy-D-arabino-heptulosonate 7-phosphate (DAHP) synthase, which catalyzes the first committed step in aromatic amino acid biosynthesis. Gene expression is induced by wounding and pathogenic bacteria Pseudomonas syringae.	chr4:18539574-18542093		49.1983	10.1915	-2.27124	0.0005	down-regulated under darkness		252831_at	-1.21739	0.308291	-1.11168
AT2G36630		Sulfite exporter TauE/SafE family protein; INVOLVED IN: N-terminal protein myristoylation; LOCATED IN: endomembrane system, integral to membrane; EXPRESSED IN: 22 plant structures; EXPRESSED DURING: 15 growth stages; CONTAINS InterPro DOMAIN/s: Protein of unknown function DUF81 (InterPro:IPR002781); BEST Arabidopsis thaliana protein match is: Sulfite exporter TauE/SafE family protein (TAIR:AT2G25…	chr2:15352490-15355177		70.9027	14.6877	-2.27123	0.00075	down-regulated under darkness		265203_at	-0.480378	-0.269971	-0.145344
AT5G35777		copia-like retrotransposon family, has a 2.0e-67 P-value blast match to GB:CAA72989 open reading frame 1 (Ty1_Copia-element) (Brassica oleracea)	chr5:13949227-13953802		1.53849	0.319341	-2.26834	0.00215	down-regulated under darkness		No match
AT1G66970	GDPDL1, GLYCEROPHOSPHODIESTER PHOSPHODIESTERASE (GDPD) LIKE 1, SHV3-LIKE 2, SVL2	Encodes a member of the glycerophosphodiester phosphodiesterase like (GDPD-like) family.	chr1:24992552-24996117		45.923	9.54239	-2.26679	0.00015	down-regulated under darkness		255852_at	-0.92026	-1.14052	-1.35431
AT5G37360		unknown protein; FUNCTIONS IN: molecular_function unknown; INVOLVED IN: biological_process unknown; LOCATED IN: chloroplast thylakoid membrane, chloroplast; EXPRESSED IN: 23 plant structures; EXPRESSED DURING: 13 growth stages; Has 1807 Blast hits to 1807 proteins in 277 species: Archae - 0; Bacteria - 0; Metazoa - 736; Fungi - 347; Plants - 385; Viruses - 0; Other Eukaryotes - 339 (source: NCBI …	chr5:14805228-14808236		63.8558	13.2927	-2.26418	0.00015	down-regulated under darkness		249610_at	-1.89576	-1.81567	-2.35723
AT1G56170	NUCLEAR FACTOR Y, SUBUNIT C2, ATHAP5B, HAP5B, NF-YC2	Encodes a protein with similarity to a subunit of the CCAAT promoter motif binding complex of yeast.One of two members of this class (HAP5B) and expressed in vegetative and reproductive tissues	chr1:21024763-21025883		55.4827	11.5502	-2.26412	0.0006	down-regulated under darkness		262098_at	-0.817862	-0.362259	0.143152
AT2G46660	CYP78A6, CYTOCHROME P450, FAMILY 78, SUBFAMILY A, POLYPEPTIDE 6, ENHANCER OF DA1-1, EOD3	Encodes a member of CYP78A cytochrome P450 monooxygenase protein family that is required in the sporophytic tissue of the mother plant to promote seed growth.	chr2:19153327-19155489		7.66574	1.59607	-2.2639	0.00075	down-regulated under darkness		266321_at	0.428843	-2.30253	-1.6399
AT1G01420	UDP-GLUCOSYL TRANSFERASE 72B3, UGT72B3	UDP-glucosyl transferase 72B3 (UGT72B3); FUNCTIONS IN: quercetin 3-O-glucosyltransferase activity, UDP-glycosyltransferase activity, transferase activity, transferring glycosyl groups; INVOLVED IN: metabolic process; LOCATED IN: cellular_component unknown; EXPRESSED IN: 11 plant structures; EXPRESSED DURING: LP.04 four leaves visible, petal differentiation and expansion stage; CONTAINS InterPro D…	chr1:154491-156011		27.6092	5.75206	-2.263	0.00045	down-regulated under darkness		261048_at	0.281281	0.317117	-0.824913
AT5G66520		Tetratricopeptide repeat (TPR)-like superfamily protein; CONTAINS InterPro DOMAIN/s: Pentatricopeptide repeat (InterPro:IPR002885); BEST Arabidopsis thaliana protein match is: Pentatricopeptide repeat (PPR) superfamily protein (TAIR:AT5G06540.1); Has 1807 Blast hits to 1807 proteins in 277 species: Archae - 0; Bacteria - 0; Metazoa - 736; Fungi - 347; Plants - 385; Viruses - 0; Other Eukaryotes -…	chr5:26551878-26553741		2.76939	0.577346	-2.26206	0.03615	down-regulated under darkness		247100_at	-1.02498	-1.92674	-1.53686
AT5G01410	ARABIDOPSIS THALIANA PYRIDOXINE BIOSYNTHESIS 1.3, ATPDX1, ATPDX1.3, PDX1, PDX1.3, PYRIDOXINE BIOSYNTHESIS 1.3, REDUCED SUGAR RESPONSE 4, RSR4	Encodes a protein predicted to function in tandem with PDX2 to form glutamine amidotransferase complex with involved in vitamin B6 biosynthesis.	chr5:172317-173614		460.235	95.9689	-2.26173	0.00465	down-regulated under darkness		251091_at	-1.24626	-0.26939	-0.951571
AT4G04750		Major facilitator superfamily protein; FUNCTIONS IN: carbohydrate transmembrane transporter activity, sugar:hydrogen symporter activity; INVOLVED IN: transport, transmembrane transport; LOCATED IN: integral to membrane, membrane; EXPRESSED IN: 19 plant structures; EXPRESSED DURING: 13 growth stages; CONTAINS InterPro DOMAIN/s: Sugar transporter, conserved site (InterPro:IPR005829), Major facilita…	chr4:2417887-2422624		8.977	1.87319	-2.26073	0.00735	down-regulated under darkness		255294_at	-0.606143	-2.16578	-2.31172
AT3G27925	DEG1, DEGP PROTEASE 1, DEGP1, DEGRADATION OF PERIPLASMIC PROTEINS 1	Encodes a DegP protease; nuclear gene encoding chloroplast-targeted protease that can degrade two lumenal proteins, plastocyanin and OE33, suggesting a role as a general-purpose protease in the thylakoid lumen. Involved in the degradation of D1 protein of PS II, hence participating in the repair of PS II damages caused by photoinhibition.	chr3:10366370-10368905		74.3207	15.5121	-2.26037	0.0001	down-regulated under darkness		257222_at	-0.988669	-1.13184	-1.52561
AT5G45930	CHL I2, CHLI-2, CHLI2, MAGNESIUM CHELATASE I2	encodes a second Chl I gene (CHLI2), a subunit of magnesium chelatase which is required for chlorophyll biosynthesis. Has ATPase activity, regulated by TRX-f. Involved in the assembly of the Mg chelatase complex.	chr5:18628006-18630706		33.4014	6.97228	-2.26021	0.0013	down-regulated under darkness		248920_at	-3.4806	-3.97295	-4.68513
AT1G80640		Protein kinase superfamily protein; FUNCTIONS IN: kinase activity; INVOLVED IN: protein amino acid phosphorylation; LOCATED IN: endomembrane system; EXPRESSED IN: 21 plant structures; EXPRESSED DURING: 13 growth stages; CONTAINS InterPro DOMAIN/s: Protein kinase, catalytic domain (InterPro:IPR000719), Serine-threonine/tyrosine-protein kinase (InterPro:IPR001245), Protein kinase-like domain (Inter…	chr1:30311665-30314375		21.8462	4.56073	-2.26004	5e-05	down-regulated under darkness		259860_at	-1.48442	-2.232	-3.00025
AT3G50340		unknown protein; BEST Arabidopsis thaliana protein match is: unknown protein (TAIR:AT5G67020.1); Has 128 Blast hits to 128 proteins in 39 species: Archae - 0; Bacteria - 46; Metazoa - 0; Fungi - 3; Plants - 76; Viruses - 0; Other Eukaryotes - 3 (source: NCBI BLink).	chr3:18665093-18666672		19.3723	4.04723	-2.25899	0.00095	down-regulated under darkness		252204_at	-0.15546	-2.29482	-3.02237
AT5G48910	LOW PSII ACCUMULATION 66, LPA66	Encodes LPA66, a chloroplast protein of the pentatricopeptide repeat family. In lpa66 mutants, editing of psbF that converts serine to phenylalanine is specifically impaired. lpa66 mutants also display a high chlorophyll fluorescence phenotype.	chr5:19832871-19834934		8.50244	1.77848	-2.25723	0.0008	down-regulated under darkness		248640_at	-1.78411	-1.1553	-3.0029
AT5G50740		Heavy metal transport/detoxification superfamily protein ; FUNCTIONS IN: metal ion binding; INVOLVED IN: metal ion transport; LOCATED IN: cellular_component unknown; EXPRESSED IN: 20 plant structures; EXPRESSED DURING: 13 growth stages; CONTAINS InterPro DOMAIN/s: Heavy metal transport/detoxification protein (InterPro:IPR006121); BEST Arabidopsis thaliana protein match is: farnesylated protein 3 …	chr5:20635865-20637996		14.4392	3.02056	-2.25711	0.0009	down-regulated under darkness		248526_at	-4.90928	-5.29019	-1.95023
AT3G18500		DNAse I-like superfamily protein; FUNCTIONS IN: molecular_function unknown; INVOLVED IN: biological_process unknown; EXPRESSED IN: 24 plant structures; EXPRESSED DURING: 14 growth stages; CONTAINS InterPro DOMAIN/s: Endonuclease/exonuclease/phosphatase (InterPro:IPR005135); BEST Arabidopsis thaliana protein match is: DNAse I-like superfamily protein (TAIR:AT1G73875.1).	chr3:6352476-6355442		11.1934	2.34176	-2.25698	0.00165	down-regulated under darkness		257723_at	-1.04936	-1.13578	-0.791831
AT3G25410		Sodium Bile acid symporter family; FUNCTIONS IN: transporter activity, bile acid:sodium symporter activity; INVOLVED IN: sodium ion transport; LOCATED IN: chloroplast, membrane; EXPRESSED IN: 22 plant structures; EXPRESSED DURING: 13 growth stages; CONTAINS InterPro DOMAIN/s: Bile acid:sodium symporter (InterPro:IPR002657); BEST Arabidopsis thaliana protein match is: bile acid transporter 5 (TAIR…	chr3:9214338-9216490		35.8892	7.5158	-2.25555	0.00025	down-regulated under darkness		257908_at	-0.423746	-1.06551	-0.518259
AT2G29300		NAD(P)-binding Rossmann-fold superfamily protein; FUNCTIONS IN: oxidoreductase activity, binding, catalytic activity; INVOLVED IN: oxidation reduction, metabolic process; LOCATED IN: endomembrane system; EXPRESSED IN: 12 plant structures; EXPRESSED DURING: 8 growth stages; CONTAINS InterPro DOMAIN/s: NAD(P)-binding domain (InterPro:IPR016040), Glucose/ribitol dehydrogenase (InterPro:IPR002347), S…	chr2:12588190-12589759		7.81818	1.63793	-2.25496	0.0049	down-regulated under darkness		266278_at	-0.623354	-1.69781	-1.04593
AT2G14560	LATE UPREGULATED IN RESPONSE TO HYALOPERONOSPORA PARASITICA, LURP1	Encodes LURP1, a member of the LURP cluster (late upregulated in response to Hyaloperonospora parasitica) which exhibits a pronounced upregulation after recognition of the pathogenic oomycte H. parasitica. LURP1 is required for full basal defense to H. parasitica and resistance to this pathogen mediated by the R-proteins RPP4 and RPP5.	chr2:6213971-6215901		70.4686	14.771	-2.25421	0.00105	down-regulated under darkness		265837_at	-1.72635	-0.79318	-2.46467
AT1G04640	LIP2, LIPOYLTRANSFERASE 2	Lipoyltransferase, located in mitochondria but not found in chloroplasts	chr1:1292079-1293357		42.5828	8.93217	-2.25319	0.0001	down-regulated under darkness		264613_at	-2.49627	-2.3213	-4.68386
AT4G19430		unknown protein; FUNCTIONS IN: molecular_function unknown; INVOLVED IN: biological_process unknown; LOCATED IN: chloroplast; EXPRESSED IN: 17 plant structures; EXPRESSED DURING: 13 growth stages; Has 30201 Blast hits to 17322 proteins in 780 species: Archae - 12; Bacteria - 1396; Metazoa - 17338; Fungi - 3422; Plants - 5037; Viruses - 0; Other Eukaryotes - 2996 (source: NCBI BLink).	chr4:10598444-10599151		3.53538	0.741812	-2.25274	0.0143	down-regulated under darkness		254574_at	-2.36736	0.014341	-2.18662
AT3G56160		Sodium Bile acid symporter family; FUNCTIONS IN: bile acid:sodium symporter activity; INVOLVED IN: sodium ion transport; LOCATED IN: chloroplast, chloroplast envelope; EXPRESSED IN: 22 plant structures; EXPRESSED DURING: 13 growth stages; CONTAINS InterPro DOMAIN/s: Bile acid:sodium symporter (InterPro:IPR002657); Has 3096 Blast hits to 3087 proteins in 1049 species: Archae - 42; Bacteria - 2090;…	chr3:20837443-20841541		18.7445	3.93404	-2.25238	5e-05	down-regulated under darkness		251720_at	-0.501804	-2.48751	-1.06942
AT3G60750	TKL1, TRANSKETOLASE 1	Transketolase; FUNCTIONS IN: catalytic activity, transketolase activity; INVOLVED IN: response to cadmium ion, response to salt stress; LOCATED IN: chloroplast stroma, chloroplast, chloroplast envelope; EXPRESSED IN: 27 plant structures; EXPRESSED DURING: 17 growth stages; CONTAINS InterPro DOMAIN/s: Transketolase, bacterial-like (InterPro:IPR005478), Transketolase, N-terminal (InterPro:IPR005474…	chr3:22453695-22457152		512.358	107.635	-2.25101	0.0371	down-regulated under darkness		251396_at	-1.32569	-1.87724	-1.72173
AT3G53960		Major facilitator superfamily protein; FUNCTIONS IN: transporter activity; INVOLVED IN: oligopeptide transport; LOCATED IN: plasma membrane, membrane; EXPRESSED IN: 22 plant structures; EXPRESSED DURING: 13 growth stages; CONTAINS InterPro DOMAIN/s: PTR2 family proton/oligopeptide symporter, conserved site (InterPro:IPR018456), Oligopeptide transporter (InterPro:IPR000109), Major facilitator supe…	chr3:19978121-19980959		12.8773	2.70642	-2.25037	0.00015	down-regulated under darkness		251916_at	0.523519	-0.561119	0.0385033
AT3G21950		S-adenosyl-L-methionine-dependent methyltransferases superfamily protein; FUNCTIONS IN: methyltransferase activity; INVOLVED IN: response to cadmium ion; LOCATED IN: cellular_component unknown; EXPRESSED IN: 13 plant structures; EXPRESSED DURING: 11 growth stages; CONTAINS InterPro DOMAIN/s: SAM dependent carboxyl methyltransferase (InterPro:IPR005299); BEST Arabidopsis thaliana protein match is:…	chr3:7734395-7736394		3.56435	0.749156	-2.2503	0.0021	down-regulated under darkness		257254_at	-2.14425	-3.02569	-1.92346
AT1G38131		O-fucosyltransferase family protein; FUNCTIONS IN: molecular_function unknown; INVOLVED IN: biological_process unknown; LOCATED IN: chloroplast; CONTAINS InterPro DOMAIN/s: GDP-fucose protein O-fucosyltransferase (InterPro:IPR019378); BEST Arabidopsis thaliana protein match is: O-fucosyltransferase family protein (TAIR:AT1G38065.1); Has 834 Blast hits to 825 proteins in 29 species: Archae - 0; Ba…	chr1:14293063-14296191		1.86113	0.391989	-2.2473	0.0043	down-regulated under darkness		No match
AT3G47500	CDF3, CYCLING DOF FACTOR 3	Dof-type zinc finger domain-containing protein, identical to H-protein promoter binding factor-2a GI:3386546 from (Arabidopsis thaliana). Interacts with LKP2 and FKF1, but its overexpression does not change flowering time under short or long day conditions.	chr3:17503999-17506058		59.5203	12.5564	-2.24496	0.0001	down-regulated under darkness		252429_at	-1.01399	-2.11368	-1.34567
AT2G34850	MATERNAL EFFECT EMBRYO ARREST 25, MEE25	maternal effect embryo arrest 25 (MEE25); FUNCTIONS IN: coenzyme binding, UDP-glucose 4-epimerase activity, catalytic activity; INVOLVED IN: nucleotide-sugar metabolic process, pollen tube development, embryo development ending in seed dormancy; LOCATED IN: cellular_component unknown; EXPRESSED IN: embryo, leaf whorl, flower, seed; EXPRESSED DURING: F mature embryo stage, petal differentiation an…	chr2:14704631-14706191		0.624538	0.131969	-2.24259	0.02985	down-regulated under darkness		267429_at	2.1635	-2.67132	3.95699
AT2G12190		Cytochrome P450 superfamily protein; FUNCTIONS IN: electron carrier activity, monooxygenase activity, iron ion binding, oxygen binding, heme binding; INVOLVED IN: oxidation reduction; EXPRESSED IN: stem, leaf whorl, male gametophyte, flower, stamen; EXPRESSED DURING: 4 anthesis; CONTAINS InterPro DOMAIN/s: Cytochrome P450 (InterPro:IPR001128), Cytochrome P450, conserved site (InterPro:IPR017972),…	chr2:4891641-4893345		1.24328	0.262906	-2.24153	0.0075	down-regulated under darkness		266154_at	-0.456225	0.201155	-0.579104
AT5G02270	ABCI20, ARABIDOPSIS THALIANA NON-INTRINSIC ABC PROTEIN 9, ATNAP9, ATP-BINDING CASSETTE I20, NAP9, NON-INTRINSIC ABC PROTEIN 9	member of NAP subfamily	chr5:467107-469110		39.7732	8.41124	-2.24141	5e-05	down-regulated under darkness		251020_at	-3.10261	-0.258763	-3.38023
AT1G74880	NAD(P)H:PLASTOQUINONE DEHYDROGENASE COMPLEX SUBUNIT O, NADH DEHYDROGENASE-LIKE COMPLEX ), NDH-O, NDHO	Encodes subunit NDH-O of NAD(P)H:plastoquinone dehydrogenase complex (Ndh complex) present in the thylakoid membrane of chloroplasts. This subunit is thought to be required for Ndh complex assembly.	chr1:28129857-28131077		195.042	41.2555	-2.24113	5e-05	down-regulated under darkness		262175_at	-0.481344	-0.985287	-1.18935
AT4G30950	FAD6, FADC, FATTY ACID DESATURASE 6, FATTY ACID DESATURASE C, SFD4, STEAROYL DESATURASE DEFICIENCY 4	Chloroplastic enzyme responsible for the synthesis of 16:2 and 18:2 fatty acids from galactolipids, sulpholipids and phosphatidylglycerol. Uses ferredoxin as electron donor. Gene mutation resulted in reduced level of unsaturated fatty acids leading to susceptibility to photoinhibition.	chr4:15056974-15059794		242.01	51.2128	-2.24049	0.0056	down-regulated under darkness		253547_at	-2.33516	-1.89429	-1.97441
AT1G74810	BOR5, REQUIRES HIGH BORON 5	BOR5; FUNCTIONS IN: anion exchanger activity; INVOLVED IN: anion transport; LOCATED IN: integral to membrane, membrane; EXPRESSED IN: 17 plant structures; EXPRESSED DURING: 7 growth stages; CONTAINS InterPro DOMAIN/s: Bicarbonate transporter, eukaryotic (InterPro:IPR003020), Bicarbonate transporter, C-terminal (InterPro:IPR011531); BEST Arabidopsis thaliana protein match is: HCO3- transporter fam…	chr1:28108473-28111534		3.23249	0.684069	-2.24043	0.0073	down-regulated under darkness		259953_at	-0.431006	-1.62974	-1.28751
AT5G46800	A BOUT DE SOUFFLE, BOU	Seedling lethal mutation; Mitochondrial Carnitine Acyl Carrier-Like Protein	chr5:18988630-18990772		143.38	30.3448	-2.24032	0.0009	down-regulated under darkness		248838_at	-1.674	-1.97935	-2.31616
AT2G14660		unknown protein; CONTAINS InterPro DOMAIN/s: Uncharacterised protein family UPF0310 (InterPro:IPR002740); Has 2761 Blast hits to 2761 proteins in 686 species: Archae - 5; Bacteria - 1143; Metazoa - 73; Fungi - 78; Plants - 42; Viruses - 0; Other Eukaryotes - 1420 (source: NCBI BLink).	chr2:6272490-6273083		12.4695	2.64045	-2.23955	0.0012	down-regulated under darkness		266384_at	-1.29248	-1.66253	-1.0783
AT3G20200		Protein kinase protein with adenine nucleotide alpha hydrolases-like domain; FUNCTIONS IN: protein serine/threonine kinase activity, protein kinase activity, kinase activity, ATP binding; INVOLVED IN: protein amino acid phosphorylation, response to stress; LOCATED IN: cellular_component unknown; EXPRESSED IN: male gametophyte, flower, pollen tube; EXPRESSED DURING: L mature pollen stage, M germin…	chr3:7047580-7051342		0.977784	0.207071	-2.23939	0.011	down-regulated under darkness		257120_at	-0.0726453	-3.13979	1.60627
AT3G17930	DAC, DEFECTIVE ACCUMULATION OF CYTOCHROME B6/F COMPLEX	Encodes a thylakoid membrane protein involved in the accumulation of the cytochrome b6/f complex.	chr3:6142128-6143310		129.169	27.3785	-2.23814	0.00055	down-regulated under darkness		258161_at	-1.07155	-1.16934	-1.44392
AT3G01480	ARABIDOPSIS CYCLOPHILIN 38, ATCYP38, CYCLOPHILIN 38, CYP38	Encodes a chloroplast cyclophilin functioning in the assembly and maintenance of photosystem II (PSII) supercomplexes.	chr3:188383-190851		109.141	23.1611	-2.23642	0.00055	down-regulated under darkness		259193_at	-1.49241	-1.7603	-1.31717
AT5G63100		S-adenosyl-L-methionine-dependent methyltransferases superfamily protein; INVOLVED IN: biological_process unknown; LOCATED IN: chloroplast; EXPRESSED IN: 18 plant structures; EXPRESSED DURING: 12 growth stages; BEST Arabidopsis thaliana protein match is: S-adenosyl-L-methionine-dependent methyltransferases superfamily protein (TAIR:AT5G44600.1); Has 163 Blast hits to 163 proteins in 58 species: A…	chr5:25314136-25315428		7.39607	1.57384	-2.23247	0.00095	down-regulated under darkness		247420_at	-3.95443	-1.52387	-3.37191
AT4G12970	EPFL9, STOMAGEN	Encodes a cysteine-rich peptide, a secretory factor that is produced in the mesophyll cells and acts on the epidermis to increase stomatal formation. Its mature form is a 45-aa peptide with three intramolecular disulfide bonds. It is proposed that STOMAGEN increases stomatal number by competing with two negative regulators of stomatal density, EPF1 and EPF2, possibly through direct interaction wi…	chr4:7586142-7586849		76.24	16.2387	-2.23111	0.0017	down-regulated under darkness		254794_at	-1.67769	-4.17281	-3.42135
AT3G22060		contains Pfam profile: PF01657 Domain of unknown function that is usually associated with protein kinase domain Pfam:PF00069, however this protein does not have the protein kinase domain	chr3:7771015-7772340		55.0665	11.7302	-2.23094	0.0001	down-regulated under darkness		257264_at	-1.27457	0.944879	0.149735
AT1G56190		Phosphoglycerate kinase family protein; FUNCTIONS IN: phosphoglycerate kinase activity; INVOLVED IN: response to cadmium ion, glycolysis; LOCATED IN: thylakoid, mitochondrion, chloroplast stroma, chloroplast, membrane; EXPRESSED IN: 28 plant structures; EXPRESSED DURING: 15 growth stages; CONTAINS InterPro DOMAIN/s: Phosphoglycerate kinase, N-terminal (InterPro:IPR015824), Phosphoglycerate kinase…	chr1:21028215-21030649		100.659	21.4642	-2.22947	0.00235	down-regulated under darkness		256228_at	-2.0513	-2.94988	-3.36089
AT5G38990		Malectin/receptor-like protein kinase family protein; FUNCTIONS IN: kinase activity; INVOLVED IN: protein amino acid phosphorylation; LOCATED IN: endomembrane system; CONTAINS InterPro DOMAIN/s: Protein kinase, ATP binding site (InterPro:IPR017441), Malectin/receptor-like protein kinase (InterPro:IPR021720), Protein kinase, catalytic domain (InterPro:IPR000719), Serine-threonine/tyrosine-protein …	chr5:15608813-15611598		18.6854	3.99746	-2.22476	0.0001	down-regulated under darkness		249480_s_at	-1.13756	-0.915071	-1.29064
AT1G24070	ATCSLA10, CELLULOSE SYNTHASE LIKE A10, CELLULOSE SYNTHASE-LIKE A10, CSLA10	encodes a gene similar to cellulose synthase	chr1:8516237-8519734		2.07214	0.443308	-2.22474	0.01205	down-regulated under darkness		263031_at	-0.285387	-1.88228	-1.35144
AT1G66390	ATMYB90, MYB DOMAIN PROTEIN 90, MYB90, PAP2, PRODUCTION OF ANTHOCYANIN PIGMENT 2	production of anthocyanin pigment 2 protein (PAP2)	chr1:24763956-24765541		11.1832	2.39586	-2.22272	0.0054	down-regulated under darkness		260140_at	-0.36059	-0.184032	2.51388
AT2G46340	SPA1, SUPPRESSOR OF PHYA-105 1	Encodes a member of the SPA (suppressor of phyA-105) protein family (SPA1-SPA4). SPA proteins contain an N-terminal serine/threonine kinase-like motif followed by a coiled-coil structure and a C-terminal WD-repeat domain. SPA1 is a PHYA signaling intermediate, putative regulator of PHYA signaling pathway. Light responsive repressor of photomorphogenesis. Involved in regulating circadian rhythms a…	chr2:19022172-19027413		29.1174	6.23854	-2.2226	0.0005	down-regulated under darkness		263779_at	-1.6518	-0.440459	-1.91189
[truncated: 3,384 more rows]
