# Supplementary material for: Genome-wide mapping of DNase I hypersensitive sites reveals chromatin accessibility changes in Arabidopsis euchromatin and heterochromatin regions under extended darkness
Source: Sci Rep. 2017 Jun 22;7:4093. doi: 10.1038/s41598-017-04524-9 (PMC5481438; doi:10.1038/s41598-017-04524-9)
Supplement: Supplementary file 6 — Supplementary Data 5 [file 41598_2017_4524_MOESM6_ESM.xls]

## Sheet: Sheet1
Q-RT-PCR validation for the RNA-seq data
		RNA-seq						Q-RT-PCR
Locus ID	Gene name	Control-FPKM	dark-FPKM	log2(fold_change)	p_value	up-or-down		Ratio (Dark/Control)	p-value	Forward Primer	Reverse Primer
AT5G13630	GUN5	439.455	16.545	-4.73125	0.0002	down-regulated under darkness		0.006±0.0005	2.51451e-06	CTGTCCAACACTGTGGGATG	TGAAAGTTGAGTTGGCCTCC
AT1G44446	CH1	140.606	12.293	-3.51575	5e-05	down-regulated under darkness		0.011±0.0033	0.00731208	TCATGCCCCATTCACTCATA	CAGTATCCTTGGAGACCCGA
AT3G27690	LHCB2.4	1238.65	12.5801	-6.62148	5e-05	down-regulated under darkness		0.003±0.0000	2.207e-07	TACAGAATCGGAGGTGGTCC	TAAGTTCAACGGGTCGAAGG
AT5G54270	LHCB3	5724.28	80.3786	-6.15414	5e-05	down-regulated under darkness		0.004±0.0003	1.29884e-06	ATTTTAGCCGTCCTTGGCTT	CAACACCATCAAGACCGTTG
AT3G08940	LHCB4.2	2511.46	229.804	-3.45005	0.00025	down-regulated under darkness		0.016±0.0015	3.27909e-06	ACGAAACGCTGAACTGGACT	CAGACGCTAGTCCTAACGGG
AT3G59400	GUN4	720.429	12.5136	-5.84728	5e-05	down-regulated under darkness		0.003±0.0008	5.0338e-05	CGCCTTTAGGACACTTACCG	CAGGATGGCTTAAAACGCAT
AT1G08540	SIG2	36.779	11.262	-1.70742	0.00315	down-regulated under darkness		0.09±0.002	0.00022357	TCAAAACCTCAAACCTTCGG	CCAAGTCCTGCCTCATGAAT
AT2G36990	SIG6	37.7972	8.14269	-2.2147	0.00015	down-regulated under darkness		0.12±0.007	0.000628264	ACGTTGGGGTTTCAACAGAG	GATCAGACCAAATGGGCTGT
At4g26850	VTC2	1064.83	44.9162	-4.56724	5e-05	down-regulated under darkness		0.008±0.0007	2.21418e-06	GGTGCTTCAGAGGATAACGC	CAAAGGCGAGAGCAGTAACC
AT5G01820	CIPK14	107.125	18.5795	-2.52751	0.00045	down-regulated under darkness		0.07±0.002	1.41184e-06	GAAGAGACAAAGAGCCGCTG	GTCCGTTTGGTCTGATTCGT
AT1G01060	LHY1	163.103	23.905	-2.7704	0.00035	down-regulated under darkness		0.03±0.003	0.000337702	GATTGCCTCAAAGCTTTTCG	GAAATTAGGAGCCAATGGCA
At4g04610	APR	138.781	17.9278	-2.95254	5e-05	down-regulated under darkness		0.05±0.001	2.12782e-07	TGCCAAATTCAGAGCAGATG	GGTAGGGAAGCTACCGAGCT
At1g74090	SOT18	129.553	31.1029	-2.05842	0.0029	down-regulated under darkness		0.08±0.002	3.6385e-06	ATCTTTGCAGCTTCGAGACG	ATTCGCGTAAACACCAGGAC
AT2G27040	AGO4	15.7083	6.88662	-1.18966	0.04555	down-regulated under darkness		0.21±0.007	0.00159345	CACCAGTGCCATTTCTGTTG	ACTTCATGAACGTCCCAAGC
AT1G20440	COR47	113.237	530.633	2.22837	0.0024	up-regulated under darkness		2.03±0.013	0.000978972	ACACCACGACAAGACAGCAG	TCATGCTCCACCACACTCTC
At5g07010	ST2A	6.05119	266.811	5.46245	5e-05	up-regulated under darkness		7.05±0.274	0.000141364	CAAAGACGACATCGAGACCA	TCACAACTCCCTTTCGTTCC
AT4G35770	DIN1	117.304	1753.04	3.90153	0.0002	up-regulated under darkness		8.08±1.087	0.0354231	TCATCGGCTATTTCTCCACC	TTTCCTCCATCGGAAGTTTG
AT3G13450	DIN4	11.1421	108.942	3.28947	0.0001	up-regulated under darkness		5.47±0.057	9.17647e-06	GCAGAGGTTATGCGAGAAGG	CTGCGTCAAGACATGCTTGT
AT3G47340	DIN6	50.4156	685.917	3.76609	5e-05	up-regulated under darkness		4.03±0.122	0.000445205	GGGCATATCTTCCCTCACAA	CAGAGTTCTGCGGGAAGAAC
AT5G20250	DIN10	47.1604	463.848	3.298	0.0001	up-regulated under darkness		8.03±0.057	0.00124527	CTGATAGCCTCACTGGCTCC	GCACAGTCTCCATTCCAGGT
