# Supplementary material for: Genome-wide mapping of DNase I hypersensitive sites reveals chromatin accessibility changes in Arabidopsis euchromatin and heterochromatin regions under extended darkness
Source: Sci Rep. 2017 Jun 22;7:4093. doi: 10.1038/s41598-017-04524-9 (PMC5481438; doi:10.1038/s41598-017-04524-9)
Supplement: Supplementary file 7 — Supplementary Data 6 [file 41598_2017_4524_MOESM7_ESM.xls]

## Sheet: Sheet1
The closest peaks and expression level of 519 DHS-diminished and down-regulated genes under extended darkness.
Locus ID	Gene name	description	position	Control-FPKM	Dark-FPKM	log2(fold_change)	p_value	closest_peak_Dist	Peak_ID	Peak_chr	Peak_start	Peak_end	Peak_Fold_enrichment
AT4G34060	DEMETER-LIKE PROTEIN 3, DML3	Encodes a protein with 5-meC and thymine-DNA glycosylase activity with a preference for CpG and CpHpG sequences. Involved in maintaining methylation marks.	chr4:16314002-16319426	0.674047	0.126178	-2.41739	0.01005	258	MACS_peak_1635	chr4	16312986	16315536	1.89
AT5G60900	RECEPTOR-LIKE PROTEIN KINASE 1, RLK1	Encodes a receptor-like protein kinase.	chr5:24498466-24501494	0.802366	0.155332	-2.36891	0.00985	600	MACS_peak_2123	chr5	24499803	24501987	1.83
AT1G04570		Major facilitator superfamily protein; FUNCTIONS IN: transporter activity; INVOLVED IN: transport; LOCATED IN: chloroplast, membrane; CONTAINS InterPro DOMAIN/s: Biopterin transport-related protein BT1 (InterPro:IPR004324), Major facilitator superfamily, general substrate transporter (InterPro:IPR016196); BEST Arabidopsis thaliana protein match is: Major facilitator superfamily protein (TAIR:AT2G…	chr1:1246727-1248775	1.43304	0.184063	-2.96081	0.00225	254	MACS_peak_27	chr1	1248078	1249981	2.28
AT3G53680		Acyl-CoA N-acyltransferase with RING/FYVE/PHD-type zinc finger domain; FUNCTIONS IN: DNA binding, zinc ion binding; INVOLVED IN: regulation of transcription, DNA-dependent; LOCATED IN: nucleus; EXPRESSED IN: 15 plant structures; EXPRESSED DURING: 6 growth stages; CONTAINS InterPro DOMAIN/s: Zinc finger, PHD-type, conserved site (InterPro:IPR019786), Zinc finger, PHD-type (InterPro:IPR001965), Zin…	chr3:19892862-19897412	1.43869	0.358889	-2.00314	0.012	1691	MACS_peak_1277	chr3	19897232	19900976	2.3
AT3G47830		DNA glycosylase superfamily protein; FUNCTIONS IN: catalytic activity; INVOLVED IN: DNA repair, base-excision repair; CONTAINS InterPro DOMAIN/s: DNA glycosylase (InterPro:IPR011257), HhH-GPD domain (InterPro:IPR003265); BEST Arabidopsis thaliana protein match is: demeter-like 1 (TAIR:AT2G36490.1); Has 4804 Blast hits to 4804 proteins in 1691 species: Archae - 231; Bacteria - 3044; Metazoa - 109;…	chr3:17647068-17648346	1.72179	0.453105	-1.92599	0.02565	646	MACS_peak_1231	chr3	17645206	17647639	1.96
AT1G04540		Calcium-dependent lipid-binding (CaLB domain) family protein; INVOLVED IN: biological_process unknown; LOCATED IN: membrane; EXPRESSED IN: 10 plant structures; EXPRESSED DURING: L mature pollen stage, M germinated pollen stage, 4 anthesis, C globular stage, petal differentiation and expansion stage; CONTAINS InterPro DOMAIN/s: C2 calcium/lipid-binding domain, CaLB (InterPro:IPR008973), C2 calcium…	chr1:1237255-1239061	1.75986	0.484716	-1.86025	0.01935	973	MACS_peak_25	chr1	1235388	1237178	2.21
AT1G73700		MATE efflux family protein; FUNCTIONS IN: antiporter activity, drug transmembrane transporter activity, transporter activity; INVOLVED IN: drug transmembrane transport, transmembrane transport; LOCATED IN: membrane; EXPRESSED IN: 8 plant structures; EXPRESSED DURING: 4 anthesis, petal differentiation and expansion stage; CONTAINS InterPro DOMAIN/s: MATE family transporter related protein (InterPr…	chr1:27717379-27719648	1.77999	0.221269	-3.00799	0.0046	885	MACS_peak_510	chr1	27719294	27721773	2.54
AT3G23510		Cyclopropane-fatty-acyl-phospholipid synthase; FUNCTIONS IN: cyclopropane-fatty-acyl-phospholipid synthase activity; INVOLVED IN: lipid biosynthetic process; LOCATED IN: endomembrane system; CONTAINS InterPro DOMAIN/s: Amine oxidase (InterPro:IPR002937), Cyclopropane-fatty-acyl-phospholipid/mycolic acid synthase (InterPro:IPR003333), Adrenodoxin reductase (InterPro:IPR000759); BEST Arabidopsis th…	chr3:8427659-8433314	2.23913	0.446026	-2.32774	0.0051	239	MACS_peak_1132	chr3	8426764	8429033	2.11
AT4G23000		Calcineurin-like metallo-phosphoesterase superfamily protein; FUNCTIONS IN: hydrolase activity, protein serine/threonine phosphatase activity; INVOLVED IN: biological_process unknown; LOCATED IN: cellular_component unknown; EXPRESSED IN: 22 plant structures; EXPRESSED DURING: 13 growth stages; CONTAINS InterPro DOMAIN/s: Metallophosphoesterase (InterPro:IPR004843); BEST Arabidopsis thaliana prote…	chr4:12054454-12060028	2.32353	0.780572	-1.57372	0.0384	492	MACS_peak_1541	chr4	12052591	12055334	1.98
AT4G15210	ARABIDOPSIS THALIANA BETA-AMYLASE, AT-BETA-AMY, ATBETA-AMY, BAM5, BETA-AMYLASE 5, BMY1, RAM1, REDUCED BETA AMYLASE 1	cytosolic beta-amylase expressed in rosette leaves and inducible by sugar. RAM1 mutants have reduced beta amylase in leaves and stems.	chr4:8666337-8669470	2.48221	0.442382	-2.48826	0.00475	5	MACS_peak_1469	chr4	8668702	8670229	2.4
AT5G09930	ABCF2, ATP-BINDING CASSETTE F2	member of GCN subfamily	chr5:3097642-3100241	2.5308	0.119466	-4.40491	0.00755	538	MACS_peak_1757	chr5	3098329	3101079	2.23
AT3G54710	ARABIDOPSIS HOMOLOG OF YEAST CDT1, ARABIDOPSIS HOMOLOG OF YEAST CDT1 B, ATCDT1B, CDT1, CDT1B, HOMOLOG OF YEAST CDT1 B HOMOLOG OF YEAST CDT1 B	Encodes a cyclin-dependent protein kinase. Involved in nuclear DNA replication and plastid division.	chr3:20251840-20254199	2.53281	0.863533	-1.55242	0.0378	377	MACS_peak_1289	chr3	20250516	20252412	2.41
AT5G59340	WOX2, WUSCHEL RELATED HOMEOBOX 2	Encodes a WUSCHEL-related homeobox gene family member with 65 amino acids in its homeodomain. Proteins in this family contain a sequence of eight residues (TLPLFPMH) downstream of the homeodomain called the WUS box. WOX2 has a putative Zinc finger domain downstream of the homeodomain. Transcripts are expressed in the egg cell, the zygote and the apical cell lineage and are reduced in met3-1 early…	chr5:23933403-23934690	2.58249	0.608504	-2.08543	0.02335	26	MACS_peak_2114	chr5	23933600	23935833	2.17
AT3G44860	FAMT, FARNESOIC ACID CARBOXYL-O-METHYLTRANSFERASE	Encodes a farnesoic acid carboxyl-O-methyltransferase.	chr3:16379632-16381070	2.59144	0.231996	-3.48159	0.0031	190	MACS_peak_1205	chr3	16378812	16380073	2.53
AT1G04110	ATSDD1, SDD1, STOMATAL DENSITY AND DISTRIBUTION 1	Initially identified as a mutation affecting stomatal development and distribution. Encodes a protein similar to serine proteases.	chr1:1061456-1063784	2.68513	0.277655	-3.27363	0.00095	694	MACS_peak_22	chr1	1063841	1065117	2.75
AT4G21940	CALCIUM-DEPENDENT PROTEIN KINASE 15, CPK15	member of Calcium Dependent Protein Kinase	chr4:11640801-11643762	2.74041	0.673228	-2.02523	0.01385	1607	MACS_peak_1530	chr4	11637142	11641247	2.37
AT2G26870	NON-SPECIFIC PHOSPHOLIPASE C2, NPC2	non-specific phospholipase C2 (NPC2); FUNCTIONS IN: hydrolase activity, acting on ester bonds; INVOLVED IN: triglyceride biosynthetic process, phospholipid biosynthetic process; LOCATED IN: endomembrane system; EXPRESSED IN: 17 plant structures; EXPRESSED DURING: 12 growth stages; CONTAINS InterPro DOMAIN/s: Phosphoesterase (InterPro:IPR007312); BEST Arabidopsis thaliana protein match is: non-spe…	chr2:11457007-11459365	2.90092	0.591784	-2.29337	0.00095	258	MACS_peak_717	chr2	11458057	11460158	2.32
AT4G24790		AAA-type ATPase family protein; FUNCTIONS IN: DNA binding, DNA-directed DNA polymerase activity, ATP binding; INVOLVED IN: DNA replication; LOCATED IN: DNA polymerase III complex; EXPRESSED IN: 20 plant structures; EXPRESSED DURING: 9 growth stages; CONTAINS InterPro DOMAIN/s: ATPase, AAA-type, core (InterPro:IPR003959), DNA polymerase III, clamp loader complex, gamma/delta/delta subunit, C-termi…	chr4:12777557-12781688	2.90882	0.633668	-2.19864	0.0012	2277	MACS_peak_1558	chr4	12773808	12776753	2.16
AT1G76420	ANAC031, ARABIDOPSIS NAC DOMAIN CONTAINING PROTEIN 31, CUC3, CUP SHAPED COTYLEDON3, NAC368	Identified in an enhancer trap line; member of the NAC family of proteins. Expressed at the boundary between the shoot meristem and lateral organs and the polar nuclei in the embryo sac.	chr1:28672028-28673934	2.92481	0.42215	-2.79252	0.00395	2976	MACS_peak_541	chr1	28675890	28677931	1.8
AT1G78990		HXXXD-type acyl-transferase family protein; FUNCTIONS IN: transferase activity, transferring acyl groups other than amino-acyl groups, transferase activity; INVOLVED IN: biological_process unknown; LOCATED IN: cellular_component unknown; EXPRESSED IN: root; CONTAINS InterPro DOMAIN/s: Transferase (InterPro:IPR003480); BEST Arabidopsis thaliana protein match is: HXXXD-type acyl-transferase family …	chr1:29713530-29714969	2.94291	0.548401	-2.42394	0.0097	1074	MACS_peak_567	chr1	29713784	29718304	2.57
AT3G28420		Putative membrane lipoprotein; Has 11 Blast hits to 11 proteins in 7 species: Archae - 0; Bacteria - 2; Metazoa - 0; Fungi - 0; Plants - 9; Viruses - 0; Other Eukaryotes - 0 (source: NCBI BLink).	chr3:10654469-10655388	2.98221	0.792528	-1.91185	0.0258	1031	MACS_peak_1187	chr3	10655231	10657609	1.93
AT4G13800		Protein of unknown function (DUF803); INVOLVED IN: biological_process unknown; LOCATED IN: plasma membrane; EXPRESSED IN: 18 plant structures; EXPRESSED DURING: 12 growth stages; CONTAINS InterPro DOMAIN/s: Protein of unknown function DUF803 (InterPro:IPR008521); BEST Arabidopsis thaliana protein match is: Protein of unknown function (DUF803) (TAIR:AT3G23870.1); Has 30201 Blast hits to 17322 prot…	chr4:8001861-8004139	3.22991	0.277007	-3.5435	0.0009	300	MACS_peak_1457	chr4	8003349	8005530	2.25
AT5G49330	ARABIDOPSIS MYB DOMAIN PROTEIN 111, ATMYB111, MYB DOMAIN PROTEIN 111, MYB111, PFG3, PRODUCTION OF FLAVONOL GLYCOSIDES 3	Member of the R2R3 factor gene family.	chr5:19998951-20001378	3.28372	0.189132	-4.11786	0.0086	241	MACS_peak_2021	chr5	19999365	20002911	2.1
AT4G13710		Pectin lyase-like superfamily protein; FUNCTIONS IN: lyase activity, pectate lyase activity; INVOLVED IN: biological_process unknown; LOCATED IN: endomembrane system; EXPRESSED IN: 20 plant structures; EXPRESSED DURING: 6 growth stages; CONTAINS InterPro DOMAIN/s: Pectin lyase fold/virulence factor (InterPro:IPR011050), AmbAllergen (InterPro:IPR018082), Pectate lyase/Amb allergen (InterPro:IPR002…	chr4:7962429-7966518	3.46062	1.10465	-1.64744	0.01355	710	MACS_peak_1455	chr4	7960479	7962961	2.31
AT3G30460		RING/U-box superfamily protein; FUNCTIONS IN: zinc ion binding; EXPRESSED IN: 6 plant structures; EXPRESSED DURING: 4 anthesis, petal differentiation and expansion stage; CONTAINS InterPro DOMAIN/s: Zinc finger, RING-type (InterPro:IPR001841), Zinc finger, C3HC4 RING-type (InterPro:IPR018957); BEST Arabidopsis thaliana protein match is: RING/U-box superfamily protein (TAIR:AT3G02340.1); Has 10074…	chr3:12104372-12105039	3.50306	0	inf(-)	5e-05	488	MACS_peak_1196	chr3	12103926	12105796	2.25
AT2G36010	ATE2FA, E2F TRANSCRIPTION FACTOR 3, E2F3	Member of the E2F transcription factors, (cell cycle genes), key components of the cyclin D/retinoblastoma/E2F pathway.	chr2:15119541-15125588	3.53411	0.930226	-1.9257	0.01015	379	MACS_peak_806	chr2	15118196	15120129	2.01
AT4G19430		unknown protein; FUNCTIONS IN: molecular_function unknown; INVOLVED IN: biological_process unknown; LOCATED IN: chloroplast; EXPRESSED IN: 17 plant structures; EXPRESSED DURING: 13 growth stages; Has 30201 Blast hits to 17322 proteins in 780 species: Archae - 12; Bacteria - 1396; Metazoa - 17338; Fungi - 3422; Plants - 5037; Viruses - 0; Other Eukaryotes - 2996 (source: NCBI BLink).	chr4:10598444-10599151	3.53538	0.741812	-2.25274	0.0143	909	MACS_peak_1514	chr4	10599390	10600731	2.15
AT1G09350	ATGOLS3, GALACTINOL SYNTHASE 3, GOLS3	Predicted to encode a galactinol synthase	chr1:3019818-3021441	3.6364	0.346505	-3.39156	0.0011	776	MACS_peak_62	chr1	3017723	3020363	2.41
AT5G37550		unknown protein; BEST Arabidopsis thaliana protein match is: unknown protein (TAIR:AT1G66190.1); Has 1807 Blast hits to 1807 proteins in 277 species: Archae - 0; Bacteria - 0; Metazoa - 736; Fungi - 347; Plants - 385; Viruses - 0; Other Eukaryotes - 339 (source: NCBI BLink).	chr5:14918900-14919868	3.94256	0.347476	-3.50415	0.0154	707	MACS_peak_1912	chr5	14917755	14920569	1.79
AT5G61290		Flavin-binding monooxygenase family protein; FUNCTIONS IN: NADP or NADPH binding, monooxygenase activity, FAD binding, flavin-containing monooxygenase activity; INVOLVED IN: oxidation reduction; LOCATED IN: cellular_component unknown; EXPRESSED IN: 11 plant structures; EXPRESSED DURING: 4 anthesis, C globular stage; CONTAINS InterPro DOMAIN/s: Flavin-containing monooxygenase FMO (InterPro:IPR0009…	chr5:24648557-24652776	3.94586	0.451397	-3.12787	0.0483	639	MACS_peak_2129	chr5	24646889	24648948	2.22
AT5G57590	BIO1, BIOTIN AUXOTROPH 1	Encodes a bifunctional enzyme with both dethiobiotin synthetase and diaminopelargonic acid aminotransferase activities that is involved in biotin synthesis.	chr5:23318507-23322770	4.01776	1.62592	-1.30514	0.01875	866	MACS_peak_2100	chr5	23322111	23325163	2.6
AT1G26790		Dof-type zinc finger DNA-binding family protein; FUNCTIONS IN: DNA binding, sequence-specific DNA binding transcription factor activity; INVOLVED IN: regulation of transcription; LOCATED IN: endomembrane system; EXPRESSED IN: stem; CONTAINS InterPro DOMAIN/s: Zinc finger, Dof-type (InterPro:IPR003851); BEST Arabidopsis thaliana protein match is: Dof-type zinc finger DNA-binding family protein (TA…	chr1:9273856-9275312	4.01935	0.663257	-2.59932	0.00405	50	MACS_peak_202	chr1	9274781	9275945	2.59
AT1G12030		Protein of unknown function (DUF506) ; CONTAINS InterPro DOMAIN/s: Protein of unknown function DUF506, plant (InterPro:IPR006502); BEST Arabidopsis thaliana protein match is: Protein of unknown function (DUF506) (TAIR:AT1G62420.1); Has 393 Blast hits to 391 proteins in 26 species: Archae - 0; Bacteria - 4; Metazoa - 0; Fungi - 0; Plants - 387; Viruses - 0; Other Eukaryotes - 2 (source: NCBI BLink…	chr1:4064666-4066341	4.02103	1.22512	-1.71464	0.02535	556	MACS_peak_82	chr1	4066008	4067787	2.03
AT1G12380		unknown protein; BEST Arabidopsis thaliana protein match is: unknown protein (TAIR:AT1G62870.1); Has 173 Blast hits to 170 proteins in 34 species: Archae - 0; Bacteria - 4; Metazoa - 25; Fungi - 8; Plants - 123; Viruses - 7; Other Eukaryotes - 6 (source: NCBI BLink).	chr1:4214261-4217132	4.22372	1.19803	-1.81785	0.0043	318	MACS_peak_89	chr1	4216304	4218597	2.17
AT2G43500	NIN-LIKE PROTEIN 8, NLP8	Plant regulator RWP-RK family protein; CONTAINS InterPro DOMAIN/s: Octicosapeptide/Phox/Bem1p (InterPro:IPR000270), Plant regulator RWP-RK (InterPro:IPR003035); BEST Arabidopsis thaliana protein match is: Plant regulator RWP-RK family protein (TAIR:AT3G59580.2); Has 665 Blast hits to 521 proteins in 81 species: Archae - 0; Bacteria - 147; Metazoa - 3; Fungi - 2; Plants - 476; Viruses - 0; Other E…	chr2:18061924-18066639	4.26382	1.64585	-1.37331	0.0381	481	MACS_peak_885	chr2	18059954	18062934	2.34
AT1G30600		Subtilase family protein; FUNCTIONS IN: identical protein binding, serine-type endopeptidase activity; INVOLVED IN: proteolysis, negative regulation of catalytic activity; LOCATED IN: plant-type cell wall; EXPRESSED IN: 21 plant structures; EXPRESSED DURING: 13 growth stages; CONTAINS InterPro DOMAIN/s: Protease-associated PA (InterPro:IPR003137), Peptidase S8/S53, subtilisin/kexin/sedolisin (Int…	chr1:10841141-10845050	4.4448	1.82286	-1.28592	0.02575	1129	MACS_peak_227	chr1	10845171	10847188	2.32
AT1G17420	ARABIDOPSIS THALIANA LIPOXYGENASE 3, ATLOX3, LIPOXYGENASE 3, LOX3	LOX3 encode a Lipoxygenase. Lipoxygenases (LOXs) catalyze the oxygenation of fatty acids (FAs).	chr1:5977410-5981480	4.84029	1.10545	-2.13046	0.0009	89	MACS_peak_131	chr1	5976663	5977981	2.81
AT3G14330		Tetratricopeptide repeat (TPR)-like superfamily protein; CONTAINS InterPro DOMAIN/s: Pentatricopeptide repeat (InterPro:IPR002885); BEST Arabidopsis thaliana protein match is: Tetratricopeptide repeat (TPR)-like superfamily protein (TAIR:AT3G46790.1); Has 35559 Blast hits to 14091 proteins in 265 species: Archae - 0; Bacteria - 6; Metazoa - 58; Fungi - 108; Plants - 34937; Viruses - 0; Other Euka…	chr3:4779687-4782452	4.84281	1.67508	-1.53162	0.0161	526	MACS_peak_1033	chr3	4780612	4783242	2.16
AT5G39710	EMB2745, EMBRYO DEFECTIVE 2745	EMBRYO DEFECTIVE 2745 (EMB2745); CONTAINS InterPro DOMAIN/s: Pentatricopeptide repeat (InterPro:IPR002885); BEST Arabidopsis thaliana protein match is: Pentatricopeptide repeat (PPR) superfamily protein (TAIR:AT5G55840.1); Has 65335 Blast hits to 15466 proteins in 320 species: Archae - 6; Bacteria - 88; Metazoa - 1398; Fungi - 1479; Plants - 59659; Viruses - 0; Other Eukaryotes - 2705 (source: NC…	chr5:15895728-15897972	4.95232	1.86829	-1.40639	0.03245	71	MACS_peak_1930	chr5	15895008	15896307	2.34
AT5G44870	LAZ5, LAZARUS 5, TOLERANCE TO TOBACCO RINGSPOT VIRUS 1, TTR1	Encodes LAZ5, a TIR-class NB-LRR R protein of unknown pathogen specificity with sequence similarity to RPS4, an R protein conferring resistance to Pseudomonas syringae expressing the effector AvrRPS4. Overexpression of LAZ5 results in hypersensitive cell death (plants did not survive to set seeds).	chr5:18114665-18118608	5.01985	2.14136	-1.22912	0.0317	2988	MACS_peak_1985	chr5	18111088	18112267	1.92
AT4G14770	ATTCX2, TCX2, TESMIN/TSO1-LIKE CXC 2	TESMIN/TSO1-like CXC 2 (TCX2); FUNCTIONS IN: sequence-specific DNA binding transcription factor activity; INVOLVED IN: regulation of transcription; LOCATED IN: chloroplast; EXPRESSED IN: 16 plant structures; EXPRESSED DURING: 9 growth stages; CONTAINS InterPro DOMAIN/s: Tesmin/TSO1-like, CXC (InterPro:IPR005172); BEST Arabidopsis thaliana protein match is: Tesmin/TSO1-like CXC domain-containing p…	chr4:8481369-8484825	5.08142	1.29425	-1.97312	0.0018	1650	MACS_peak_1466	chr4	8485727	8487225	2.67
AT5G64780		Uncharacterised conserved protein UCP009193; CONTAINS InterPro DOMAIN/s: Uncharacterised conserved protein UCP009193 (InterPro:IPR016549); BEST Arabidopsis thaliana protein match is: Uncharacterised conserved protein UCP009193 (TAIR:AT4G09830.1); Has 1807 Blast hits to 1807 proteins in 277 species: Archae - 0; Bacteria - 0; Metazoa - 736; Fungi - 347; Plants - 385; Viruses - 0; Other Eukaryotes -…	chr5:25900558-25902127	5.1588	1.64265	-1.65101	0.01065	18	MACS_peak_2149	chr5	25901516	25902775	2.77
AT2G15820	ORGANELLE TRANSCRIPT PROCESSING 51, OTP51	Encodes a protein that promotes splicing of type II introns. otp51 mutants fail to splice intron 2 of plastid ycf3 transcripts, a factor required for the assembly of Photosystem I. Therefore, homozygous otp51 mutants have profound photosynthetic defects and can only survive in sucrose-supplemented in vitro cultures under low light conditions. OTP51 may also be involved in splicing several other t…	chr2:6888539-6891360	5.19157	2.49529	-1.05697	0.0482	258	MACS_peak_623	chr2	6890655	6892582	2.4
AT3G55580		Regulator of chromosome condensation (RCC1) family protein; CONTAINS InterPro DOMAIN/s: Regulator of chromosome condensation/beta-lactamase-inhibitor protein II (InterPro:IPR009091), Regulator of chromosome condensation, RCC1 (InterPro:IPR000408); BEST Arabidopsis thaliana protein match is: Regulator of chromosome condensation (RCC1) family protein (TAIR:AT3G53830.1); Has 20178 Blast hits to 6212…	chr3:20612699-20615920	5.20419	0.615134	-3.0807	5e-05	1122	MACS_peak_1305	chr3	20610907	20612248	2.54
AT2G40550	E2F TARGET GENE 1, ETG1	Encodes a nuclear localized target of E2Fa-DPa, transcription factors controlling cell cycle progression. Required for sister chromatid cohesion and DNA repair.	chr2:16934833-16938201	5.26457	1.86524	-1.49695	0.02295	176	MACS_peak_858	chr2	16934022	16935294	2.83
AT5G07180	ERECTA-LIKE 2, ERL2	Encodes a receptor-like kinase that, together with ER and ERL1 governs the initial decision of protodermal cells to either divide proliferatively to produce pavement cells or divide asymmetrically to generate stomatal complexes. It is also important for maintaining stomatal stem cell activity and preventing terminal differentiation of the meristemoid into the guard mother cell. When heterozygous …	chr5:2227570-2233417	5.28667	1.44021	-1.87608	0.00065	407	MACS_peak_1737	chr5	2232391	2235258	2.01
AT5G52860	ABCG8, ATP-BINDING CASSETTE G8	ABC-2 type transporter family protein; FUNCTIONS IN: ATPase activity, coupled to transmembrane movement of substances; LOCATED IN: membrane; EXPRESSED IN: 9 plant structures; EXPRESSED DURING: 6 growth stages; CONTAINS InterPro DOMAIN/s: ATPase, AAA+ type, core (InterPro:IPR003593), ABC transporter-like (InterPro:IPR003439), ABC-2 type transporter (InterPro:IPR013525), ABC transporter, conserved …	chr5:21419775-21421567	5.51578	2.0117	-1.45515	0.04225	836	MACS_peak_2044	chr5	21420950	21423857	2.89
AT2G44830		Protein kinase superfamily protein; FUNCTIONS IN: kinase activity; INVOLVED IN: protein amino acid phosphorylation; LOCATED IN: plasma membrane, nucleus; EXPRESSED IN: 19 plant structures; EXPRESSED DURING: 11 growth stages; CONTAINS InterPro DOMAIN/s: Protein kinase, catalytic domain (InterPro:IPR000719), Serine/threonine-protein kinase domain (InterPro:IPR002290), Tyrosine-protein kinase, catal…	chr2:18490128-18492816	5.53376	2.15382	-1.36136	0.01735	2096	MACS_peak_893	chr2	18485784	18490281	2.46
AT5G17165		unknown protein; FUNCTIONS IN: molecular_function unknown; INVOLVED IN: biological_process unknown; LOCATED IN: cellular_component unknown; BEST Arabidopsis thaliana protein match is: unknown protein (TAIR:AT3G03150.1); Has 39 Blast hits to 39 proteins in 11 species: Archae - 0; Bacteria - 0; Metazoa - 0; Fungi - 0; Plants - 39; Viruses - 0; Other Eukaryotes - 0 (source: NCBI BLink).	chr5:5643117-5647783	5.56878	0.481888	-3.53059	0.029	296	MACS_peak_1826	chr5	5646454	5649705	2.58
AT2G25530		AFG1-like ATPase family protein; FUNCTIONS IN: ATPase activity, ATP binding; INVOLVED IN: biological_process unknown; LOCATED IN: cellular_component unknown; EXPRESSED IN: 23 plant structures; EXPRESSED DURING: 14 growth stages; CONTAINS InterPro DOMAIN/s: ATPase, AFG1-like (InterPro:IPR005654); BEST Arabidopsis thaliana protein match is: AFG1-like ATPase family protein (TAIR:AT4G28070.2); Has 38…	chr2:10863058-10866757	5.80942	0.840715	-2.78871	0.00025	2530	MACS_peak_704	chr2	10859579	10861478	2.35
AT5G24990		Protein of unknown function (DUF1336); CONTAINS InterPro DOMAIN/s: Protein of unknown function DUF1336 (InterPro:IPR009769); BEST Arabidopsis thaliana protein match is: Protein of unknown function (DUF1336) (TAIR:AT5G25010.1); Has 1807 Blast hits to 1807 proteins in 277 species: Archae - 0; Bacteria - 0; Metazoa - 736; Fungi - 347; Plants - 385; Viruses - 0; Other Eukaryotes - 339 (source: NCBI B…	chr5:8610536-8611694	5.96092	0.919551	-2.69653	0.003	21	MACS_peak_1881	chr5	8609797	8611318	2.35
AT4G16860	RECOGNITION OF PERONOSPORA PARASITICA 4, RPP4	Confers resistance to Peronospora parasitica. RPP4 is coordinately regulated by transcriptional activation and RNA silencing.	chr4:9488465-9495816	6.03424	0.92857	-2.70009	0.00055	929	MACS_peak_1482	chr4	9495242	9498249	2.13
AT2G29120	ATGLR2.7, GLR2.7, GLUTAMATE RECEPTOR 2.7, GLUTAMATE RECEPTOR 2.7	member of Putative ligand-gated ion channel subunit family	chr2:12511291-12515895	6.09598	2.01914	-1.59412	0.0112	735	MACS_peak_743	chr2	12513839	12516482	2.05
AT4G33440		Pectin lyase-like superfamily protein; FUNCTIONS IN: polygalacturonase activity; INVOLVED IN: carbohydrate metabolic process; LOCATED IN: endomembrane system; EXPRESSED IN: 16 plant structures; EXPRESSED DURING: 9 growth stages; CONTAINS InterPro DOMAIN/s: Pectin lyase fold/virulence factor (InterPro:IPR011050), Glycoside hydrolase, family 28 (InterPro:IPR000743), Pectin lyase fold (InterPro:IPR0…	chr4:16091939-16094958	6.11316	2.75752	-1.14855	0.04805	262	MACS_peak_1632	chr4	16090135	16093221	2.2
AT1G47900		Plant protein of unknown function (DUF869); FUNCTIONS IN: molecular_function unknown; INVOLVED IN: biological_process unknown; LOCATED IN: plasma membrane; EXPRESSED IN: 21 plant structures; EXPRESSED DURING: 13 growth stages; CONTAINS InterPro DOMAIN/s: Protein of unknown function DUF869, plant (InterPro:IPR008587); BEST Arabidopsis thaliana protein match is: Plant protein of unknown function (D…	chr1:17647143-17651425	6.15617	2.28766	-1.42816	0.0163	732	MACS_peak_285	chr1	17651256	17653059	2.55
AT2G32010	CVL1, CVP2 LIKE 1	Encodes an inositol polyphosphate 5鈥?phosphatase (5PTase). Mediating phosphoinositide signaling. Involved in establishment of foliar vein patterns.	chr2:13624791-13629146	6.26484	1.92454	-1.70276	0.0124	1840	MACS_peak_770	chr2	13621013	13624891	2.29
AT3G55110	ABCG18, ATP-BINDING CASSETTE G18	ABC-2 type transporter family protein; FUNCTIONS IN: ATPase activity, coupled to transmembrane movement of substances; LOCATED IN: membrane; EXPRESSED IN: 21 plant structures; EXPRESSED DURING: 12 growth stages; CONTAINS InterPro DOMAIN/s: ATPase, AAA+ type, core (InterPro:IPR003593), ABC transporter-like (InterPro:IPR003439), ABC-2 type transporter (InterPro:IPR013525), ABC transporter, conserve…	chr3:20424549-20427377	6.29758	0.867675	-2.85957	5e-05	1758	MACS_peak_1297	chr3	20428046	20430225	1.96
AT4G23020	TON1 RECRUITING MOTIF 11, TRM11	unknown protein; FUNCTIONS IN: molecular_function unknown; INVOLVED IN: biological_process unknown; LOCATED IN: cellular_component unknown; BEST Arabidopsis thaliana protein match is: unknown protein (TAIR:AT4G11780.1).	chr4:12066172-12068538	6.52891	0.432329	-3.91664	0.00015	74	MACS_peak_1542	chr4	12066885	12070340	2.15
AT2G30320		Pseudouridine synthase family protein; FUNCTIONS IN: pseudouridine synthase activity; INVOLVED IN: pseudouridine synthesis, RNA modification; EXPRESSED IN: 24 plant structures; EXPRESSED DURING: 14 growth stages; CONTAINS InterPro DOMAIN/s: Pseudouridine synthase, catalytic domain (InterPro:IPR020103), Pseudouridine synthase I, TruA, N-terminal (InterPro:IPR020094), Pseudouridine synthase I, TruA…	chr2:12925727-12927896	6.75193	2.05004	-1.71965	0.0082	959	MACS_peak_754	chr2	12927535	12930177	1.94
AT3G54830		Transmembrane amino acid transporter family protein; CONTAINS InterPro DOMAIN/s: Amino acid transporter, transmembrane (InterPro:IPR013057); BEST Arabidopsis thaliana protein match is: Transmembrane amino acid transporter family protein (TAIR:AT2G39130.1); Has 4642 Blast hits to 4638 proteins in 371 species: Archae - 12; Bacteria - 272; Metazoa - 1629; Fungi - 958; Plants - 1130; Viruses - 3; Oth…	chr3:20311900-20315030	6.84003	2.38308	-1.52118	0.0214	1811	MACS_peak_1292	chr3	20316227	20317456	2.13
AT5G63700		zinc ion binding;DNA binding; FUNCTIONS IN: DNA binding, zinc ion binding; INVOLVED IN: histone modification, transcription initiation; LOCATED IN: nucleus; EXPRESSED IN: 18 plant structures; EXPRESSED DURING: 13 growth stages; CONTAINS InterPro DOMAIN/s: Zinc finger, RING-type, conserved site (InterPro:IPR017907), Plus-3 domain, subgroup (InterPro:IPR018144), SWIB/MDM2 domain (InterPro:IPR003121…	chr5:25493716-25497632	7.0991	2.33043	-1.60704	0.017	280	MACS_peak_2144	chr5	25497322	25498504	3.02
AT2G19670	ARABIDOPSIS THALIANA PROTEIN ARGININE METHYLTRANSFERASE 1A, ATPRMT1A, PRMT1A, PROTEIN ARGININE METHYLTRANSFERASE 1A	protein arginine methyltransferase 1A (PRMT1A); FUNCTIONS IN: protein-arginine N-methyltransferase activity, protein methyltransferase activity; INVOLVED IN: protein amino acid methylation; LOCATED IN: cytoplasm; EXPRESSED IN: 19 plant structures; EXPRESSED DURING: 12 growth stages; CONTAINS InterPro DOMAIN/s: Ribosomal L11 methyltransferase, PrmA (InterPro:IPR010456); BEST Arabidopsis thaliana p…	chr2:8499085-8501181	7.12935	2.95516	-1.27053	0.0449	49	MACS_peak_650	chr2	8500592	8501869	2.72
AT1G19950	HVA22-LIKE PROTEIN H (ATHVA22H), HVA22H	HVA22-like protein H (ATHVA22H) (HVA22H); CONTAINS InterPro DOMAIN/s: TB2/DP1/HVA22 related protein (InterPro:IPR004345); BEST Arabidopsis thaliana protein match is: Abscisic acid-responsive (TB2/DP1, HVA22) family protein (TAIR:AT5G42560.1); Has 10528 Blast hits to 8347 proteins in 778 species: Archae - 22; Bacteria - 1518; Metazoa - 4092; Fungi - 1457; Plants - 1639; Viruses - 302; Other Eukary…	chr1:6924183-6926724	7.19718	1.59535	-2.17356	0.0021	213	MACS_peak_154	chr1	6923314	6924628	2.3
AT4G32710	PERK14, PROLINE-RICH EXTENSIN-LIKE RECEPTOR KINASE 14	Encodes a member of the proline-rich extensin-like receptor kinase (PERK) family. This family consists of 15 predicted receptor kinases (PMID: 15653807).	chr4:15781044-15783461	7.23115	2.75388	-1.39276	0.0165	478	MACS_peak_1625	chr4	15779321	15781812	2.02
AT1G62710	BETA VACUOLAR PROCESSING ENZYME, BETA-VPE, BETAVPE	Encodes a vacuolar processing enzyme belonging to a novel group of cysteine proteases that is expressed specifically in seeds and is essential for the proper processing of storage proteins.	chr1:23223873-23226916	7.33909	1.92817	-1.92837	0.0021	281	MACS_peak_394	chr1	23225202	23228070	2.43
AT1G62520		unknown protein; BEST Arabidopsis thaliana protein match is: unknown protein (TAIR:AT4G12450.1); Has 388 Blast hits to 388 proteins in 26 species: Archae - 0; Bacteria - 1; Metazoa - 0; Fungi - 8; Plants - 376; Viruses - 0; Other Eukaryotes - 3 (source: NCBI BLink).	chr1:23144411-23145509	7.41916	2.5379	-1.54762	0.0171	563	MACS_peak_392	chr1	23143672	23146277	2.06
AT2G44460	BETA GLUCOSIDASE 28, BGLU28	beta glucosidase 28 (BGLU28); FUNCTIONS IN: cation binding, hydrolase activity, hydrolyzing O-glycosyl compounds, catalytic activity; INVOLVED IN: response to karrikin; LOCATED IN: membrane; EXPRESSED IN: 10 plant structures; EXPRESSED DURING: 7 growth stages; CONTAINS InterPro DOMAIN/s: Glycoside hydrolase, family 1 (InterPro:IPR001360), Glycoside hydrolase, family 1, active site (InterPro:IPR01…	chr2:18346438-18349966	7.46291	1.09321	-2.77117	0.0193	1828	MACS_peak_890	chr2	18343395	18345827	1.83
AT1G14630		unknown protein; BEST Arabidopsis thaliana protein match is: unknown protein (TAIR:AT2G01990.1); Has 125 Blast hits to 123 proteins in 14 species: Archae - 0; Bacteria - 0; Metazoa - 0; Fungi - 0; Plants - 125; Viruses - 0; Other Eukaryotes - 0 (source: NCBI BLink).	chr1:5019954-5021537	7.60237	1.37923	-2.46258	0.00575	2853	MACS_peak_106	chr1	5015406	5018797	2
AT4G15450		Senescence/dehydration-associated protein-related; CONTAINS InterPro DOMAIN/s: Senescence/spartin-associated (InterPro:IPR009686); BEST Arabidopsis thaliana protein match is: Senescence/dehydration-associated protein-related (TAIR:AT3G21600.1); Has 171 Blast hits to 171 proteins in 35 species: Archae - 0; Bacteria - 4; Metazoa - 29; Fungi - 0; Plants - 134; Viruses - 0; Other Eukaryotes - 4 (sour…	chr4:8839413-8841276	7.61002	2.48464	-1.61486	0.0118	1232	MACS_peak_1471	chr4	8836474	8839889	2.76
AT1G27120		Galactosyltransferase family protein; FUNCTIONS IN: transferase activity, transferring hexosyl groups, transferase activity, transferring glycosyl groups; INVOLVED IN: protein amino acid glycosylation; LOCATED IN: endomembrane system, membrane; EXPRESSED IN: 23 plant structures; EXPRESSED DURING: 13 growth stages; CONTAINS InterPro DOMAIN/s: Galectin, carbohydrate recognition domain (InterPro:IPR…	chr1:9421176-9424069	7.61896	1.78019	-2.09756	0.00205	747	MACS_peak_204	chr1	9419082	9421777	2.5
AT1G52290	ATPERK15, PERK15, PROLINE-RICH EXTENSIN-LIKE RECEPTOR KINASE 15	Encodes a member of the proline-rich extensin-like receptor kinase (PERK) family. This family consists of 15 predicted receptor kinases (PMID: 15653807).	chr1:19470032-19472449	7.6304	2.22556	-1.77759	0.0074	2454	MACS_peak_322	chr1	19469189	19470802	2.13
AT3G57180	BPG2, BRASSINAZOLE(BRZ) INSENSITIVE PALE GREEN 2	BRASSINAZOLE(BRZ) INSENSITIVE PALE GREEN 2 (BPG2); FUNCTIONS IN: GTP binding; INVOLVED IN: brassinosteroid mediated signaling pathway, developmental process; LOCATED IN: chloroplast; EXPRESSED IN: 17 plant structures; EXPRESSED DURING: 13 growth stages; CONTAINS InterPro DOMAIN/s: GTP-binding protein, HSR1-related (InterPro:IPR002917); BEST Arabidopsis thaliana protein match is: P-loop containing…	chr3:21163544-21166138	7.8418	2.25787	-1.79622	0.0073	133	MACS_peak_1335	chr3	21165328	21167216	2.54
AT1G16260		Wall-associated kinase family protein; FUNCTIONS IN: kinase activity; INVOLVED IN: protein amino acid phosphorylation; LOCATED IN: endomembrane system, integral to membrane; EXPRESSED IN: 19 plant structures; EXPRESSED DURING: 13 growth stages; CONTAINS InterPro DOMAIN/s: Wall-associated kinase (InterPro:IPR013695), EGF-like calcium-binding, conserved site (InterPro:IPR018097), Protein kinase, ca…	chr1:5559578-5562113	7.93144	2.90492	-1.44909	0.01075	206	MACS_peak_119	chr1	5560908	5563731	2.33
AT2G46810		basic helix-loop-helix (bHLH) DNA-binding superfamily protein; FUNCTIONS IN: DNA binding, sequence-specific DNA binding transcription factor activity; INVOLVED IN: regulation of transcription; LOCATED IN: nucleus; CONTAINS InterPro DOMAIN/s: Helix-loop-helix DNA-binding domain (InterPro:IPR001092), Helix-loop-helix DNA-binding (InterPro:IPR011598); BEST Arabidopsis thaliana protein match is: basi…	chr2:19239693-19242672	7.94529	3.19255	-1.31539	0.0296	492	MACS_peak_908	chr2	19236754	19241650	2.51
AT1G23330		alpha/beta-Hydrolases superfamily protein; FUNCTIONS IN: molecular_function unknown; INVOLVED IN: biological_process unknown; LOCATED IN: endomembrane system; EXPRESSED IN: 22 plant structures; EXPRESSED DURING: 13 growth stages; BEST Arabidopsis thaliana protein match is: alpha/beta-Hydrolases superfamily protein (TAIR:AT1G10740.4); Has 777 Blast hits to 777 proteins in 229 species: Archae - 0; …	chr1:8279587-8281891	7.95968	2.58886	-1.62039	0.004	505	MACS_peak_181	chr1	8281783	8283010	2.71
AT4G35270	NIN-LIKE PROTEIN 2, NLP2	Plant regulator RWP-RK family protein; CONTAINS InterPro DOMAIN/s: Octicosapeptide/Phox/Bem1p (InterPro:IPR000270), Plant regulator RWP-RK (InterPro:IPR003035); BEST Arabidopsis thaliana protein match is: Plant regulator RWP-RK family protein (TAIR:AT2G17150.1); Has 705 Blast hits to 622 proteins in 59 species: Archae - 0; Bacteria - 9; Metazoa - 13; Fungi - 14; Plants - 585; Viruses - 3; Other E…	chr4:16777337-16780824	7.97129	2.25804	-1.81974	0.0012	709	MACS_peak_1642	chr4	16780643	16782424	2.31
AT2G22190	TPPE, TREHALOSE-6-PHOSPHATE PHOSPHATASE E	Haloacid dehalogenase-like hydrolase (HAD) superfamily protein; FUNCTIONS IN: catalytic activity, trehalose-phosphatase activity; INVOLVED IN: trehalose biosynthetic process, metabolic process; LOCATED IN: cellular_component unknown; EXPRESSED IN: 23 plant structures; EXPRESSED DURING: 12 growth stages; CONTAINS InterPro DOMAIN/s: HAD-superfamily hydrolase, subfamily IIB (InterPro:IPR006379), Tre…	chr2:9433764-9436544	8.13556	0.948754	-3.10014	0.0006	584	MACS_peak_669	chr2	9436063	9438194	2.57
AT5G13170	ATSWEET15, SAG29, SENESCENCE-ASSOCIATED GENE 29, SWEET15	Encodes a member of the SWEET sucrose efflux transporter family proteins.	chr5:4181041-4183306	8.26561	0.909518	-3.18395	0.0002	1726	MACS_peak_1786	chr5	4183929	4186136	2
AT1G29170	ATSCAR3, SCAR3, WASP (WISKOTT-ALDRICH SYNDROME PROTEIN)-FAMILY VERPROLIN HOMOLOGOUS PROTEIN 2, WAVE2	Encodes a member of the SCAR family.These proteins are part of a complex (WAVE) complex.The SCAR subunit activates the ARP2/3 complex which in turn act as a nucleator for actin filaments.	chr1:10190213-10194900	8.31735	2.23371	-1.89669	0.00495	359	MACS_peak_212	chr1	10194440	10196080	2.58
AT1G72920		Toll-Interleukin-Resistance (TIR) domain family protein; FUNCTIONS IN: transmembrane receptor activity; INVOLVED IN: response to wounding, defense response; LOCATED IN: intrinsic to membrane; EXPRESSED IN: 19 plant structures; EXPRESSED DURING: 10 growth stages; CONTAINS InterPro DOMAIN/s: Toll-Interleukin receptor (InterPro:IPR000157); BEST Arabidopsis thaliana protein match is: Toll-Interleukin…	chr1:27437927-27439091	8.34418	0.80835	-3.36772	0.00025	2567	MACS_peak_499	chr1	27434577	27436144	2.59
AT5G41460		Protein of unknown function (DUF604); CONTAINS InterPro DOMAIN/s: Protein of unknown function DUF604 (InterPro:IPR006740); BEST Arabidopsis thaliana protein match is: Protein of unknown function (DUF604) (TAIR:AT4G23490.1); Has 1807 Blast hits to 1807 proteins in 277 species: Archae - 0; Bacteria - 0; Metazoa - 736; Fungi - 347; Plants - 385; Viruses - 0; Other Eukaryotes - 339 (source: NCBI BLin…	chr5:16589597-16592241	8.35658	1.01972	-3.03473	0.0001	277	MACS_peak_1948	chr5	16591738	16593300	2.23
AT1G56510	ACTIVATED DISEASE RESISTANCE 2, ADR2, WHITE RUST RESISTANCE 4, WRR4	TIR-NB-LRR protein that confers resistance to four races of Albugo candida.	chr1:21167588-21173632	8.36335	0.827042	-3.33805	0.0003	498	MACS_peak_361	chr1	21165983	21168199	3.08
AT1G72910		Toll-Interleukin-Resistance (TIR) domain-containing protein; FUNCTIONS IN: transmembrane receptor activity, ATP binding; INVOLVED IN: signal transduction, defense response, apoptosis, innate immune response; LOCATED IN: intrinsic to membrane; CONTAINS InterPro DOMAIN/s: NB-ARC (InterPro:IPR002182), Toll-Interleukin receptor (InterPro:IPR000157); BEST Arabidopsis thaliana protein match is: Toll-In…	chr1:27435613-27437144	8.41546	0.392383	-4.42271	5e-05	253	MACS_peak_499	chr1	27434577	27436144	2.59
AT3G46870		Pentatricopeptide repeat (PPR) superfamily protein; FUNCTIONS IN: zinc ion binding; INVOLVED IN: biological_process unknown; LOCATED IN: chloroplast; CONTAINS InterPro DOMAIN/s: Pentatricopeptide repeat (InterPro:IPR002885); BEST Arabidopsis thaliana protein match is: Pentatricopeptide repeat (PPR) superfamily protein (TAIR:AT1G62350.1); Has 7906 Blast hits to 3591 proteins in 152 species: Archae…	chr3:17262982-17264475	8.6052	2.34451	-1.87592	0.0047	60	MACS_peak_1221	chr3	17262300	17263546	2.68
AT3G19830	NTMC2T5.2, NTMC2TYPE5.2	NTMC2T5.2; FUNCTIONS IN: molecular_function unknown; INVOLVED IN: biological_process unknown; LOCATED IN: chloroplast; CONTAINS InterPro DOMAIN/s: Protein of unknown function DUF2404, transmembrane (InterPro:IPR019411), C2 membrane targeting protein (InterPro:IPR018029), C2 calcium/lipid-binding domain, CaLB (InterPro:IPR008973), C2 calcium-dependent membrane targeting (InterPro:IPR000008); BEST …	chr3:6885605-6890064	8.65609	3.65847	-1.24248	0.0252	627	MACS_peak_1097	chr3	6889649	6891734	2.37
AT5G44530		Subtilase family protein; FUNCTIONS IN: identical protein binding, serine-type endopeptidase activity; INVOLVED IN: proteolysis, negative regulation of catalytic activity; LOCATED IN: endomembrane system; EXPRESSED IN: 21 plant structures; EXPRESSED DURING: 13 growth stages; CONTAINS InterPro DOMAIN/s: Protease-associated PA (InterPro:IPR003137), Peptidase S8/S53, subtilisin/kexin/sedolisin (Inte…	chr5:17937688-17941646	8.71573	2.33166	-1.90226	0.00075	540	MACS_peak_1980	chr5	17935937	17938361	2.37
AT4G19380		Long-chain fatty alcohol dehydrogenase family protein; FUNCTIONS IN: electron carrier activity, oxidoreductase activity, acting on CH-OH group of donors, FAD binding; LOCATED IN: cellular_component unknown; EXPRESSED IN: 14 plant structures; EXPRESSED DURING: 6 growth stages; CONTAINS InterPro DOMAIN/s: Glucose-methanol-choline oxidoreductase, N-terminal (InterPro:IPR000172), Glucose-methanol-cho…	chr4:10568364-10572412	8.85217	4.17631	-1.0838	0.04565	73	MACS_peak_1511	chr4	10571747	10573224	2.08
AT5G46490		Disease resistance protein (TIR-NBS-LRR class) family; FUNCTIONS IN: transmembrane receptor activity, nucleoside-triphosphatase activity, nucleotide binding, ATP binding; INVOLVED IN: signal transduction, apoptosis, defense response, innate immune response; LOCATED IN: intrinsic to membrane; CONTAINS InterPro DOMAIN/s: ATPase, AAA+ type, core (InterPro:IPR003593), NB-ARC (InterPro:IPR002182), Tol…	chr5:18850775-18853843	8.8773	3.50041	-1.3426	0.0381	1149	MACS_peak_1998	chr5	18847913	18851341	2.03
AT4G04750		Major facilitator superfamily protein; FUNCTIONS IN: carbohydrate transmembrane transporter activity, sugar:hydrogen symporter activity; INVOLVED IN: transport, transmembrane transport; LOCATED IN: integral to membrane, membrane; EXPRESSED IN: 19 plant structures; EXPRESSED DURING: 13 growth stages; CONTAINS InterPro DOMAIN/s: Sugar transporter, conserved site (InterPro:IPR005829), Major facilita…	chr4:2417887-2422624	8.977	1.87319	-2.26073	0.00735	63	MACS_peak_1404	chr4	2416720	2419181	2.81
AT1G72940		Toll-Interleukin-Resistance (TIR) domain-containing protein; FUNCTIONS IN: transmembrane receptor activity, ATP binding; INVOLVED IN: signal transduction, defense response, apoptosis, innate immune response; LOCATED IN: intrinsic to membrane; EXPRESSED IN: 22 plant structures; EXPRESSED DURING: 13 growth stages; CONTAINS InterPro DOMAIN/s: NB-ARC (InterPro:IPR002182), Toll-Interleukin receptor (I…	chr1:27442237-27443856	9.09246	1.97542	-2.20251	0.00105	996	MACS_peak_500	chr1	27441326	27445142	2.26
AT5G11590	TINY2	encodes a member of the DREB subfamily A-4 of ERF/AP2 transcription factor family. The protein contains one AP2 domain. There are 17 members in this subfamily including TINY.	chr5:3727533-3728726	9.16671	0.917515	-3.3206	0.00825	722	MACS_peak_1773	chr5	3726523	3729487	2.34
AT2G45560	CYTOCHROME P450, FAMILY 76, SUBFAMILY C, POLYPEPTIDE 1, CYP76C1	cytochrome P450 monooxygenase	chr2:18776051-18778510	9.2426	1.85178	-2.31939	0.00175	402	MACS_peak_899	chr2	18777200	18780626	2.22
AT3G53700	MATERNAL EFFECT EMBRYO ARREST 40, MEE40	maternal effect embryo arrest 40 (MEE40); INVOLVED IN: embryo development ending in seed dormancy; LOCATED IN: chloroplast; EXPRESSED IN: 21 plant structures; EXPRESSED DURING: 13 growth stages; CONTAINS InterPro DOMAIN/s: Pentatricopeptide repeat (InterPro:IPR002885); BEST Arabidopsis thaliana protein match is: Pentatricopeptide repeat (PPR) superfamily protein (TAIR:AT5G64320.1); Has 58723 Blas…	chr3:19900279-19902884	9.29978	4.37745	-1.08711	0.0492	1176	MACS_peak_1277	chr3	19897232	19900976	2.3
AT5G10910		mraW methylase family protein; FUNCTIONS IN: methyltransferase activity; EXPRESSED IN: 22 plant structures; EXPRESSED DURING: 13 growth stages; CONTAINS InterPro DOMAIN/s: S-adenosyl-L-methionine-dependent methyltransferase, MraW (InterPro:IPR002903); Has 1807 Blast hits to 1807 proteins in 277 species: Archae - 0; Bacteria - 0; Metazoa - 736; Fungi - 347; Plants - 385; Viruses - 0; Other Eukaryo…	chr5:3439552-3441582	9.32601	3.80902	-1.29184	0.0416	322	MACS_peak_1767	chr5	3438395	3440067	2.68
AT5G04130	DNA GYRASE B2, GYRB2	DNA GYRASE B2 (GYRB2); FUNCTIONS IN: DNA topoisomerase activity, DNA topoisomerase (ATP-hydrolyzing) activity, DNA binding, ATP binding; INVOLVED IN: DNA topological change, DNA metabolic process; LOCATED IN: mitochondrion; CONTAINS InterPro DOMAIN/s: DNA topoisomerase, type IIA, conserved site (InterPro:IPR018522), DNA topoisomerase, type IIA, subunit B (InterPro:IPR000565), DNA topoisomerase, t…	chr5:1121827-1128091	9.38538	4.13823	-1.1814	0.0379	1167	MACS_peak_1716	chr5	1127444	1131073	2.78
AT3G25590		unknown protein; Has 149 Blast hits to 140 proteins in 44 species: Archae - 0; Bacteria - 6; Metazoa - 40; Fungi - 6; Plants - 39; Viruses - 0; Other Eukaryotes - 58 (source: NCBI BLink).	chr3:9302009-9303615	9.46416	4.44486	-1.09034	0.04475	575	MACS_peak_1156	chr3	9300446	9302423	2.25
AT5G16810		Protein kinase superfamily protein; FUNCTIONS IN: protein kinase activity, ATP binding; INVOLVED IN: protein amino acid phosphorylation; LOCATED IN: chloroplast; EXPRESSED IN: 21 plant structures; EXPRESSED DURING: 13 growth stages; CONTAINS InterPro DOMAIN/s: Protein kinase, catalytic domain (InterPro:IPR000719), Protein kinase-like domain (InterPro:IPR011009); Has 87 Blast hits to 87 proteins i…	chr5:5526741-5529930	9.78303	4.05327	-1.27119	0.01745	49	MACS_peak_1823	chr5	5529029	5530931	2.78
AT1G74710	ARABIDOPSIS ISOCHORISMATE SYNTHASE 1, ATICS1, EDS16, ENHANCED DISEASE SUSCEPTIBILITY TO ERYSIPHE ORONTII 16, ICS1, ISOCHORISMATE SYNTHASE 1, SALICYLIC ACID INDUCTION DEFICIENT 2, SID2	Encodes a protein with isochorismate synthase activity. Mutants fail to accumulate salicylic acid. Its function may be redundant with that of ICS2 (AT1G18870).	chr1:28070294-28074148	9.79099	3.42957	-1.51343	0.01555	483	MACS_peak_518	chr1	28069497	28072060	2.08
AT2G19650		Cysteine/Histidine-rich C1 domain family protein; INVOLVED IN: intracellular signaling pathway; EXPRESSED IN: 21 plant structures; EXPRESSED DURING: 13 growth stages; CONTAINS InterPro DOMAIN/s: Protein kinase C-like, phorbol ester/diacylglycerol binding (InterPro:IPR002219), DC1 (InterPro:IPR004146), C1-like (InterPro:IPR011424); BEST Arabidopsis thaliana protein match is: Cysteine/Histidine-ric…	chr2:8493474-8495823	9.81341	1.69906	-2.53002	5e-05	720	MACS_peak_649	chr2	8495308	8497780	2.4
AT5G12900		unknown protein; FUNCTIONS IN: molecular_function unknown; INVOLVED IN: biological_process unknown; LOCATED IN: chloroplast; EXPRESSED IN: 21 plant structures; EXPRESSED DURING: 13 growth stages; BEST Arabidopsis thaliana protein match is: unknown protein (TAIR:AT1G12330.1); Has 1807 Blast hits to 1807 proteins in 277 species: Archae - 0; Bacteria - 0; Metazoa - 736; Fungi - 347; Plants - 385; Vi…	chr5:4071918-4074619	9.81429	4.51864	-1.11899	0.03525	484	MACS_peak_1783	chr5	4074029	4076178	2.06
AT1G12370	PHOTOLYASE 1, PHR1, UV RESISTANCE 2, UVR2	encodes an amino acid sequence with significant homology to the recently characterized type II photolyases. The uvr2-1 mutant is unable to remove CPDs in vivo, and plant extracts lack detectable photolyase activity , is sensitive to UV-B and is an allele	chr1:4200875-4208951	9.85214	0.338604	-4.86276	0.00815	401	MACS_peak_88	chr1	4207486	4209616	2.72
AT4G38950		ATP binding microtubule motor family protein; FUNCTIONS IN: microtubule motor activity, ATP binding; INVOLVED IN: microtubule-based process, microtubule-based movement; EXPRESSED IN: 20 plant structures; EXPRESSED DURING: 11 growth stages; CONTAINS InterPro DOMAIN/s: Protein of unknown function DUF3490 (InterPro:IPR021881), Kinesin, motor region, conserved site (InterPro:IPR019821), Kinesin, moto…	chr4:18154394-18159936	9.93498	1.26318	-2.97545	0.0001	647	MACS_peak_1677	chr4	18159324	18161843	2.21
AT4G39770	TPPH, TREHALOSE-6-PHOSPHATE PHOSPHATASE H	Haloacid dehalogenase-like hydrolase (HAD) superfamily protein; FUNCTIONS IN: catalytic activity, trehalose-phosphatase activity; INVOLVED IN: trehalose biosynthetic process, metabolic process; LOCATED IN: cellular_component unknown; EXPRESSED IN: 10 plant structures; EXPRESSED DURING: 8 growth stages; CONTAINS InterPro DOMAIN/s: HAD-superfamily hydrolase, subfamily IIB (InterPro:IPR006379), Treh…	chr4:18448979-18451293	9.96799	3.13651	-1.66814	0.0097	194	MACS_peak_1683	chr4	18450810	18452166	3
AT5G25590		INVOLVED IN: N-terminal protein myristoylation; EXPRESSED IN: 20 plant structures; EXPRESSED DURING: 13 growth stages; CONTAINS InterPro DOMAIN/s: Protein of unknown function DUF630 (InterPro:IPR006868), Protein of unknown function DUF632 (InterPro:IPR006867), Actin-binding FH2 (InterPro:IPR015425); BEST Arabidopsis thaliana protein match is: unknown protein (TAIR:AT1G52320.2); Has 1807 Blast hit…	chr5:8906597-8909920	10.1048	4.44608	-1.18444	0.03115	121	MACS_peak_1885	chr5	8909432	8910651	2.53
AT3G44970		Cytochrome P450 superfamily protein; FUNCTIONS IN: electron carrier activity, monooxygenase activity, iron ion binding, oxygen binding, heme binding; LOCATED IN: endomembrane system; EXPRESSED IN: shoot apex, shoot, cotyledon, hypocotyl, leaf; CONTAINS InterPro DOMAIN/s: Cytochrome P450 (InterPro:IPR001128), Cytochrome P450, E-class, group IV (InterPro:IPR002403), Cytochrome P450, conserved site …	chr3:16432442-16434848	10.1113	0.122152	-6.37114	0.00885	1850	MACS_peak_1207	chr3	16429837	16431349	2.21
AT1G70260	UMAMIT36, USUALLY MULTIPLE ACIDS MOVE IN AND OUT TRANSPORTERS 36	nodulin MtN21-like transporter family protein	chr1:26456843-26459450	10.253	0.840599	-3.60848	0.00415	1761	MACS_peak_481	chr1	26460204	26462220	2.91
AT1G78230		Outer arm dynein light chain 1 protein; INVOLVED IN: biological_process unknown; LOCATED IN: vacuole; CONTAINS InterPro DOMAIN/s: Leucine-rich repeat, typical subtype (InterPro:IPR003591), Leucine-rich repeat (InterPro:IPR001611); BEST Arabidopsis thaliana protein match is: Outer arm dynein light chain 1 protein (TAIR:AT4G03260.2); Has 24271 Blast hits to 14439 proteins in 747 species: Archae - 6…	chr1:29430224-29432764	10.3334	1.93992	-2.41326	5e-05	540	MACS_peak_558	chr1	29428711	29430658	2.48
AT4G16950	RECOGNITION OF PERONOSPORA PARASITICA 5, RPP5	Contains a putative nucleotide binding site and leucine-rich repeats. Similar to the plant resistance genes N and L6, and to the toll and interleukin-1 receptors. Confers resistance to Peronospora parasitica.	chr4:9538797-9544467	10.6388	2.58274	-2.04236	0.00125	409	MACS_peak_1485	chr4	9543897	9545856	2.53
AT2G31170	CYSTEINYL T-RNA SYNTHETASE, FIONA, SYCO ARATH	Encodes the cysteinyl t-RNA synthetase SYCO ARATH (SYCO), which is expressed and required in the central cell but not in the antipodals. SYCO, localized to the mitochondria, is necessary for mitochondrial cristae integrity. Mutation of this gene affects the lifespan of adjacent accessory cells.	chr2:13282354-13285666	10.6514	3.49468	-1.60781	0.0043	329	MACS_peak_765	chr2	13284261	13286372	3.15
AT4G21930		Protein of unknown function, DUF584; CONTAINS InterPro DOMAIN/s: Protein of unknown function DUF584 (InterPro:IPR007608); BEST Arabidopsis thaliana protein match is: Protein of unknown function, DUF584 (TAIR:AT1G61930.1); Has 321 Blast hits to 321 proteins in 21 species: Archae - 0; Bacteria - 0; Metazoa - 0; Fungi - 0; Plants - 321; Viruses - 0; Other Eukaryotes - 0 (source: NCBI BLink).	chr4:11638700-11640583	10.6714	2.11402	-2.33569	0.01245	562	MACS_peak_1530	chr4	11637142	11641247	2.37
AT1G61210	DWA3, DWD HYPERSENSITIVE TO ABA 3	DWA3 encodes a DWD(DDB1 binding WD40) protein. Invitro analyses suggest its involvement in the negative regulation of ABA responses.	chr1:22564494-22571907	10.673	4.58634	-1.21855	0.03635	230	MACS_peak_384	chr1	22563483	22565046	2.4
AT5G40380	CRK42, CYSTEINE-RICH RLK (RECEPTOR-LIKE PROTEIN KINASE) 42	Encodes a cysteine-rich receptor-like protein kinase.	chr5:16151771-16155683	10.6743	1.93458	-2.46404	5e-05	465	MACS_peak_1935	chr5	16150730	16153744	2.06
AT5G65140	TPPJ, TREHALOSE-6-PHOSPHATE PHOSPHATASE J	Haloacid dehalogenase-like hydrolase (HAD) superfamily protein; FUNCTIONS IN: catalytic activity, trehalose-phosphatase activity; INVOLVED IN: response to cadmium ion, trehalose biosynthetic process; EXPRESSED IN: 21 plant structures; EXPRESSED DURING: 14 growth stages; CONTAINS InterPro DOMAIN/s: HAD-superfamily hydrolase, subfamily IIB (InterPro:IPR006379), Trehalose-phosphatase (InterPro:IPR00…	chr5:26019587-26022222	10.7468	1.69374	-2.66563	0.00035	159	MACS_peak_2153	chr5	26021629	26023135	2.73
AT2G12462		BEST Arabidopsis thaliana protein match is: Sterile alpha motif (SAM) domain-containing protein (TAIR:AT1G15760.1); Has 35333 Blast hits to 34131 proteins in 2444 species: Archae - 798; Bacteria - 22429; Metazoa - 974; Fungi - 991; Plants - 531; Viruses - 0; Other Eukaryotes - 9610 (source: NCBI BLink).	chr2:5050433-5051613	10.7599	2.72717	-1.98018	0.0027	818	MACS_peak_612	chr2	5049220	5052371	2.3
AT2G18560		UDP-Glycosyltransferase superfamily protein; FUNCTIONS IN: UDP-glycosyltransferase activity, transferase activity, transferring glycosyl groups; INVOLVED IN: metabolic process; LOCATED IN: cellular_component unknown; CONTAINS InterPro DOMAIN/s: UDP-glucuronosyl/UDP-glucosyltransferase (InterPro:IPR002213); BEST Arabidopsis thaliana protein match is: UDP-Glycosyltransferase superfamily protein (TA…	chr2:8059287-8061056	10.8264	3.48863	-1.63382	0.005	478	MACS_peak_638	chr2	8058127	8061405	2.54
AT3G52430	ARABIDOPSIS PHYTOALEXIN DEFICIENT 4, ATPAD4, PAD4, PHYTOALEXIN DEFICIENT 4	Encodes a lipase-like gene that is important for salicylic acid signaling and function in resistance (R) gene-mediated and basal plant disease resistance. PAD4 can interact directly with EDS1, another disease resistance signaling protein. Expressed at elevated level in response to green peach aphid (GPA) feeding, and modulates the GPA feeding-induced leaf senescence through a mechanism that doesn…	chr3:19431370-19434403	10.8984	3.43039	-1.66767	0.00255	478	MACS_peak_1265	chr3	19430555	19433143	2.59
AT4G23300	CRK22, CYSTEINE-RICH RLK (RECEPTOR-LIKE PROTEIN KINASE) 22	Encodes a cysteine-rich receptor-like protein kinase.	chr4:12181931-12184704	10.9843	4.8929	-1.16668	0.03505	600	MACS_peak_1545	chr4	12180195	12182468	1.83
AT2G41370	BLADE ON PETIOLE2, BOP2	Encodes BOP2, a cytoplasmic and nuclear-localized NPR1 like protein with BTB/POZ domain and ankyrin repeats. Interacts with BOP1 and appears to be genetically redundant with BOP1.bop1/bop2 double mutants have longer leaves, often with leaflets on the petiole, asymmetric flowers with extra organs and no nectaries. Also defective in floral organ abscission. BOP1/2 promotes floral meristem fate and …	chr2:17237744-17240440	11.0248	3.03452	-1.86122	0.00135	1254	MACS_peak_862	chr2	17240073	17243317	2.24
AT1G66250		O-Glycosyl hydrolases family 17 protein; FUNCTIONS IN: cation binding, hydrolase activity, hydrolyzing O-glycosyl compounds, catalytic activity; INVOLVED IN: carbohydrate metabolic process; LOCATED IN: anchored to plasma membrane, plasma membrane, anchored to membrane; EXPRESSED IN: 22 plant structures; EXPRESSED DURING: 13 growth stages; CONTAINS InterPro DOMAIN/s: X8 (InterPro:IPR012946), Glyco…	chr1:24692893-24695515	11.1908	3.60576	-1.63394	0.0048	16	MACS_peak_433	chr1	24692274	24693482	2.77
AT3G18500		DNAse I-like superfamily protein; FUNCTIONS IN: molecular_function unknown; INVOLVED IN: biological_process unknown; EXPRESSED IN: 24 plant structures; EXPRESSED DURING: 14 growth stages; CONTAINS InterPro DOMAIN/s: Endonuclease/exonuclease/phosphatase (InterPro:IPR005135); BEST Arabidopsis thaliana protein match is: DNAse I-like superfamily protein (TAIR:AT1G73875.1).	chr3:6352476-6355442	11.1934	2.34176	-2.25698	0.00165	946	MACS_peak_1079	chr3	6350004	6353057	2.48
AT3G52180	AT3G52180, ATPTPKIS1, ATSEX4, DSP4, DUAL-SPECIFICITY PROTEIN PHOSPHATASE 4, SEX4, STARCH-EXCESS 4	Encodes a plant-specific glucan phosphatase that contains a noncatalytic carbohydrate-binding module as well as a dual specificity protein phosphatase domain. SEX4 can dephosphorylate C6- and C3-glucosyl residues on native starch grains and related maltodextrin compounds in vitro. This protein interacts with the plant SnRK AKIN11, binds starch, and is localized in the chloroplast. sex4 mutants ha…	chr3:19349651-19353596	11.2639	4.47616	-1.33138	0.03205	58	MACS_peak_1262	chr3	19352735	19354575	2.21
AT3G17330	ECT6, EVOLUTIONARILY CONSERVED C-TERMINAL REGION 6	evolutionarily conserved C-terminal region 6 (ECT6); CONTAINS InterPro DOMAIN/s: YTH domain (InterPro:IPR007275); BEST Arabidopsis thaliana protein match is: evolutionarily conserved C-terminal region 7 (TAIR:AT1G48110.2); Has 985 Blast hits to 959 proteins in 168 species: Archae - 0; Bacteria - 4; Metazoa - 419; Fungi - 125; Plants - 349; Viruses - 0; Other Eukaryotes - 88 (source: NCBI BLink).	chr3:5916939-5920188	11.2704	2.27699	-2.30734	0.00015	306	MACS_peak_1067	chr3	5919548	5921441	2.5
AT1G17360		BEST Arabidopsis thaliana protein match is: COP1-interacting protein-related (TAIR:AT1G72410.1); Has 9949 Blast hits to 7480 proteins in 576 species: Archae - 12; Bacteria - 1007; Metazoa - 3636; Fungi - 982; Plants - 444; Viruses - 50; Other Eukaryotes - 3818 (source: NCBI BLink).	chr1:5946763-5951473	11.3262	3.72331	-1.60501	0.0124	1006	MACS_peak_130	chr1	5944231	5947285	2.27
AT4G23990	ARABIDOPSIS THALIANA CELLULOSE SYNTHASE-LIKE G3, ATCSLG3, CELLULOSE SYNTHASE LIKE G3, CSLG3	encodes a protein similar to cellulose synthase	chr4:12456488-12460753	11.335	0.752735	-3.91249	5e-05	168	MACS_peak_1550	chr4	12454597	12458717	2.09
AT5G57610		Protein kinase superfamily protein with octicosapeptide/Phox/Bem1p domain; FUNCTIONS IN: protein serine/threonine/tyrosine kinase activity, protein kinase activity; INVOLVED IN: protein amino acid phosphorylation; LOCATED IN: cellular_component unknown; EXPRESSED IN: 24 plant structures; EXPRESSED DURING: 15 growth stages; CONTAINS InterPro DOMAIN/s: Octicosapeptide/Phox/Bem1p (InterPro:IPR000270…	chr5:23324790-23329347	11.4809	4.1229	-1.4775	0.0077	1154	MACS_peak_2100	chr5	23322111	23325163	2.6
AT5G02940		Protein of unknown function (DUF1012); LOCATED IN: chloroplast, chloroplast envelope; EXPRESSED IN: 21 plant structures; EXPRESSED DURING: 13 growth stages; CONTAINS InterPro DOMAIN/s: Protein of unknown function DUF1012 (InterPro:IPR010420); BEST Arabidopsis thaliana protein match is: Protein of unknown function (DUF1012) (TAIR:AT5G43745.1); Has 374 Blast hits to 371 proteins in 64 species: Arch…	chr5:682576-689702	11.6075	2.02006	-2.52259	0.00015	292	MACS_peak_1702	chr5	688881	691109	1.96
AT3G46970	ALPHA-GLUCAN PHOSPHORYLASE 2, ARABIDOPSIS THALIANA ALPHA-GLUCAN PHOSPHORYLASE 2, ATPHS2, PHS2	Encodes a cytosolic alpha-glucan phosphorylase. In vitro, the enzyme has a preference for branched polysaccharides, such as glycogen.	chr3:17301393-17306446	11.6519	3.31895	-1.81177	0.01065	135	MACS_peak_1222	chr3	17305703	17307461	2.46
AT5G48830		unknown protein; FUNCTIONS IN: molecular_function unknown; INVOLVED IN: biological_process unknown; LOCATED IN: chloroplast; EXPRESSED IN: 22 plant structures; EXPRESSED DURING: 13 growth stages.	chr5:19800113-19803098	11.7263	3.66238	-1.6789	0.00485	2174	MACS_peak_2017	chr5	19804302	19806243	2.62
AT3G61320		Bestrophin-like protein; CONTAINS InterPro DOMAIN/s: Bestrophin-like (InterPro:IPR021134); BEST Arabidopsis thaliana protein match is: Bestrophin-like protein (TAIR:AT2G45870.1); Has 1448 Blast hits to 1447 proteins in 512 species: Archae - 0; Bacteria - 1140; Metazoa - 0; Fungi - 113; Plants - 120; Viruses - 0; Other Eukaryotes - 75 (source: NCBI BLink).	chr3:22693908-22695754	11.878	2.91371	-2.02736	0.0002	725	MACS_peak_1360	chr3	22691852	22694516	2.57
AT5G44410		FAD-binding Berberine family protein; FUNCTIONS IN: electron carrier activity, oxidoreductase activity, FAD binding, catalytic activity; INVOLVED IN: oxidation reduction; LOCATED IN: endomembrane system; EXPRESSED IN: 22 plant structures; EXPRESSED DURING: 13 growth stages; CONTAINS InterPro DOMAIN/s: FAD-binding, type 2 (InterPro:IPR016166), Oxygen oxidoreductase covalent FAD-binding site (Inter…	chr5:17891221-17892978	11.9424	3.24958	-1.87777	0.0017	107	MACS_peak_1978	chr5	17892117	17893626	2.1
AT1G15830		unknown protein; Has 165982 Blast hits to 57214 proteins in 2459 species: Archae - 263; Bacteria - 44622; Metazoa - 55751; Fungi - 10656; Plants - 17613; Viruses - 2527; Other Eukaryotes - 34550 (source: NCBI BLink).	chr1:5448725-5450177	11.973	3.43933	-1.79958	0.00665	774	MACS_peak_118	chr1	5447257	5448647	2.4
AT3G04210		Disease resistance protein (TIR-NBS class); FUNCTIONS IN: transmembrane receptor activity, ATP binding; INVOLVED IN: signal transduction, apoptosis, defense response, innate immune response; LOCATED IN: intrinsic to membrane, endomembrane system; EXPRESSED IN: 18 plant structures; EXPRESSED DURING: 11 growth stages; CONTAINS InterPro DOMAIN/s: NB-ARC (InterPro:IPR002182), Disease resistance prote…	chr3:1105962-1108069	12.1155	2.01072	-2.59107	5e-05	546	MACS_peak_939	chr3	1105591	1109457	2.26
AT1G53090	SPA1-RELATED 4, SPA4	Encodes a member of the SPA (suppressor of phyA-105) protein family (SPA1-SPA4). SPA proteins contain an N-terminal serine/threonine kinase-like motif followed by a coiled-coil structure and a C-terminal WD-repeat domain. SPA proteins function redundantly in suppressing photomorphogenesis in dark- and light-grown seedlings. SPA4 (and SPA3) predominantly regulates elongation growth in adult plants.	chr1:19783351-19789029	12.2168	3.86359	-1.66086	0.00825	340	MACS_peak_330	chr1	19781888	19784135	2.21
AT4G16880		Leucine-rich repeat (LRR) family protein; BEST Arabidopsis thaliana protein match is: Disease resistance protein (TIR-NBS-LRR class) family (TAIR:AT4G16940.1); Has 2574 Blast hits to 2178 proteins in 46 species: Archae - 0; Bacteria - 11; Metazoa - 1; Fungi - 0; Plants - 2558; Viruses - 0; Other Eukaryotes - 4 (source: NCBI BLink).	chr4:9496184-9497313	12.3083	0.147594	-6.38185	0.0252	568	MACS_peak_1482	chr4	9495242	9498249	2.13
AT3G05936		unknown protein; FUNCTIONS IN: molecular_function unknown; INVOLVED IN: biological_process unknown; LOCATED IN: cellular_component unknown; Has 30201 Blast hits to 17322 proteins in 780 species: Archae - 12; Bacteria - 1396; Metazoa - 17338; Fungi - 3422; Plants - 5037; Viruses - 0; Other Eukaryotes - 2996 (source: NCBI BLink).	chr3:1773831-1774589	12.3104	3.59528	-1.7757	0.0094	390	MACS_peak_964	chr3	1772070	1777890	2.48
AT5G48360		Actin-binding FH2 (formin homology 2) family protein; FUNCTIONS IN: actin binding; INVOLVED IN: cellular component organization, actin cytoskeleton organization; EXPRESSED IN: 18 plant structures; EXPRESSED DURING: 9 growth stages; CONTAINS InterPro DOMAIN/s: Actin-binding FH2/DRF autoregulatory (InterPro:IPR003104), Actin-binding FH2 (InterPro:IPR015425); BEST Arabidopsis thaliana protein match …	chr5:19595656-19598492	12.5121	4.28965	-1.54439	0.00435	441	MACS_peak_2012	chr5	19593796	19596636	1.84
AT1G14430		glyoxal oxidase-related protein; FUNCTIONS IN: molecular_function unknown; INVOLVED IN: biological_process unknown; LOCATED IN: endomembrane system; CONTAINS InterPro DOMAIN/s: Galactose oxidase/kelch, beta-propeller (InterPro:IPR011043), Galactose oxidase, beta-propeller (InterPro:IPR015916), Immunoglobulin E-set (InterPro:IPR014756), Glyoxal oxidase, N-terminal (InterPro:IPR009880), Domain of u…	chr1:4934119-4936100	12.5712	3.2332	-1.95909	0.0115	825	MACS_peak_104	chr1	4933289	4936601	2.73
AT5G55580		Encodes a mitochondrial transcription termination factor (mTERF) family protein. Mutants, named as twirt1 (twr-1), display altered root meristem function resulting in short roots. Mutation also affects shoot meristem function.	chr5:22514474-22517929	12.6094	4.60863	-1.4521	0.02145	23	MACS_peak_2078	chr5	22514733	22516101	2.64
AT1G74850	PDE343, PIGMENT DEFECTIVE 343, PLASTID TRANSCRIPTIONALLY ACTIVE 2, PTAC2	Present in transcriptionally active plastid chromosomes. Involved in plastid gene expression.	chr1:28118848-28122314	12.891	5.20382	-1.30872	0.0147	598	MACS_peak_520	chr1	28122000	28123825	2.15
AT1G54820		Protein kinase superfamily protein; FUNCTIONS IN: protein serine/threonine kinase activity, protein kinase activity, kinase activity, ATP binding; INVOLVED IN: protein amino acid phosphorylation; EXPRESSED IN: 18 plant structures; EXPRESSED DURING: 13 growth stages; CONTAINS InterPro DOMAIN/s: Protein kinase, catalytic domain (InterPro:IPR000719), Serine/threonine-protein kinase domain (InterPro:…	chr1:20447315-20450861	13.0367	1.31899	-3.30507	5e-05	1172	MACS_peak_343	chr1	20445182	20447106	1.89
AT5G09230	ATSRT2, SIRTUIN 2, SRT2	Encodes SRT2, a member of the SIR2 (sirtuin) family HDAC (histone deacetylase) (SRT1/AT5g55760, SRT2/AT5G09230).	chr5:2871376-2874849	13.0559	3.66484	-1.83288	0.02845	123	MACS_peak_1752	chr5	2870604	2871903	2.61
AT1G61300		LRR and NB-ARC domains-containing disease resistance protein; FUNCTIONS IN: ATP binding; INVOLVED IN: N-terminal protein myristoylation, apoptosis, defense response; LOCATED IN: endomembrane system; CONTAINS InterPro DOMAIN/s: NB-ARC (InterPro:IPR002182), Leucine-rich repeat (InterPro:IPR001611), Disease resistance protein (InterPro:IPR000767); BEST Arabidopsis thaliana protein match is: LRR and …	chr1:22607465-22610273	13.1292	0.71665	-4.19537	5e-05	1242	MACS_peak_386	chr1	22609824	22613208	1.86
AT3G19370		Plant protein of unknown function (DUF869); LOCATED IN: plasma membrane; EXPRESSED IN: 23 plant structures; EXPRESSED DURING: 13 growth stages; CONTAINS InterPro DOMAIN/s: Protein of unknown function DUF869, plant (InterPro:IPR008587); BEST Arabidopsis thaliana protein match is: Plant protein of unknown function (DUF869) (TAIR:AT2G23360.1); Has 44099 Blast hits to 25548 proteins in 1425 species: …	chr3:6710719-6713650	13.1322	5.14477	-1.35193	0.0252	1156	MACS_peak_1088	chr3	6708602	6710525	2.27
AT4G26950		Protein of unknown function, DUF584; CONTAINS InterPro DOMAIN/s: Protein of unknown function DUF584 (InterPro:IPR007608); BEST Arabidopsis thaliana protein match is: Protein of unknown function, DUF584 (TAIR:AT4G04630.1); Has 1807 Blast hits to 1807 proteins in 277 species: Archae - 0; Bacteria - 0; Metazoa - 736; Fungi - 347; Plants - 385; Viruses - 0; Other Eukaryotes - 339 (source: NCBI BLink).	chr4:13533476-13534359	13.3604	1.3189	-3.34056	0.00075	71	MACS_peak_1583	chr4	13532053	13536525	2.49
AT5G15600	SP1L4, SPIRAL1-LIKE4	SPIRAL1-LIKE4 belongs to a six-member gene family in Arabidopsis; all members share high sequence similarity in amino- and carboxy-terminal regions. Regulates cortical microtubule organization. Mutant plants exhibit altered patterns of root, leaf and petal growth as a result of defective anisotropic cell expansion.	chr5:5078199-5079091	13.4246	3.72158	-1.85089	0.01395	398	MACS_peak_1808	chr5	5076869	5078734	2.11
AT3G23840	CER26-LIKE	HXXXD-type acyl-transferase family protein; FUNCTIONS IN: transferase activity, transferring acyl groups other than amino-acyl groups, transferase activity; INVOLVED IN: biological_process unknown; LOCATED IN: chloroplast thylakoid membrane; EXPRESSED IN: 25 plant structures; EXPRESSED DURING: 15 growth stages; CONTAINS InterPro DOMAIN/s: Transferase (InterPro:IPR003480); BEST Arabidopsis thalian…	chr3:8611125-8612690	13.7688	2.97975	-2.20814	0.0005	2923	MACS_peak_1139	chr3	8607542	8608864	2.59
AT4G38850	ARABIDOPSIS COLUMBIA SAUR GENE 1, ARABIDOPSIS THALIANA SMALL AUXIN UPREGULATED 15, ATSAUR15, SAUR-AC1, SAUR15, SAUR_AC1, SMALL AUXIN UP RNA 1 FROM ARABIDOPSIS THALIANA ECOTYPE COLUMBIA, SMALL AUXIN UPREGULATED 15	mRNA is rapidly induced by auxin and is very short-lived. Has been used as a reporter gene in studying auxin mutants.	chr4:18126170-18126680	13.8553	2.70654	-2.35592	0.00265	998	MACS_peak_1675	chr4	18123934	18126411	2.88
AT2G23000	SCPL10, SERINE CARBOXYPEPTIDASE-LIKE 10	serine carboxypeptidase-like 10 (scpl10); FUNCTIONS IN: serine-type carboxypeptidase activity; INVOLVED IN: proteolysis; LOCATED IN: endomembrane system; CONTAINS InterPro DOMAIN/s: Peptidase S10, serine carboxypeptidase (InterPro:IPR001563); BEST Arabidopsis thaliana protein match is: serine carboxypeptidase-like 9 (TAIR:AT2G23010.1); Has 3984 Blast hits to 3884 proteins in 449 species: Archae -…	chr2:9792211-9795863	14.2028	0.191548	-6.21233	0.0048	2148	MACS_peak_679	chr2	9789001	9791127	2.22
AT5G43020		Leucine-rich repeat protein kinase family protein; FUNCTIONS IN: protein serine/threonine kinase activity, kinase activity, ATP binding; INVOLVED IN: transmembrane receptor protein tyrosine kinase signaling pathway, protein amino acid phosphorylation; LOCATED IN: endomembrane system; EXPRESSED IN: 21 plant structures; EXPRESSED DURING: 13 growth stages; CONTAINS InterPro DOMAIN/s: Protein kinase,…	chr5:17255290-17257742	14.2048	5.63102	-1.33491	0.0275	214	MACS_peak_1963	chr5	17255837	17259220	2.42
AT3G05030	ATNHX2, NHX2, SODIUM HYDROGEN EXCHANGER 2	Encodes a vacuolar K+/H+ exchanger essential for active K+ uptake at the tonoplast and involved in regulating stomatal closure.	chr3:1393295-1397358	14.2101	5.17259	-1.45795	0.01385	2828	MACS_peak_949	chr3	1399589	1400785	2.46
AT3G57190	PEPTIDE CHAIN RELEASE FACTOR 3, PRFB3	Encodes a chloroplast stroma-localized ribosomal peptide chain release factor that is involved in the light- and stress-dependent regulation of stability of 3' processed petB transcripts to adjust cytochrome b(6) levels. It appears to bind to the 3'-UTR of petB RNA, protecting it from 3'-5' exonucleolytic attack. At-prfB3 arose from a gene duplication of At-prfB1.	chr3:21166402-21168376	14.3662	3.83707	-1.9046	0.00155	131	MACS_peak_1335	chr3	21165328	21167216	2.54
AT5G50740		Heavy metal transport/detoxification superfamily protein ; FUNCTIONS IN: metal ion binding; INVOLVED IN: metal ion transport; LOCATED IN: cellular_component unknown; EXPRESSED IN: 20 plant structures; EXPRESSED DURING: 13 growth stages; CONTAINS InterPro DOMAIN/s: Heavy metal transport/detoxification protein (InterPro:IPR006121); BEST Arabidopsis thaliana protein match is: farnesylated protein 3 …	chr5:20635865-20637996	14.4392	3.02056	-2.25711	0.0009	463	MACS_peak_2029	chr5	20636623	20638302	2.01
AT2G26150	ATHSFA2, HEAT SHOCK TRANSCRIPTION FACTOR A2, HSFA2	member of Heat Stress Transcription Factor (Hsf) family. Involved in response to misfolded protein accumulation in the cytosol. Regulated by alternative splicing and non-sense-mediated decay.	chr2:11135681-11137396	14.9313	0.690731	-4.43407	5e-05	269	MACS_peak_708	chr2	11134633	11136193	2.63
AT5G24770	ATVSP2, VEGETATIVE STORAGE PROTEIN 2, VSP2	Has acid phosphatase activity dependent on the presence of divalent cations (Mg2+, Co2+, Zn2+, Mn2+) and anti-insect activity. Insects fed with the protein show a retarded development. Induced in response to abscisic acid, jasmonic acid, salt, water deficiency and wounding.	chr5:8500475-8502224	15.2181	0.999581	-3.92832	5e-05	32	MACS_peak_1879	chr5	8501324	8503062	1.91
AT1G34570		Essential protein Yae1, N-terminal; CONTAINS InterPro DOMAIN/s: Essential protein Yae1, N-terminal (InterPro:IPR019191); BEST Arabidopsis thaliana protein match is: Essential protein Yae1, N-terminal (TAIR:AT3G15750.1); Has 136 Blast hits to 136 proteins in 50 species: Archae - 0; Bacteria - 0; Metazoa - 55; Fungi - 17; Plants - 55; Viruses - 0; Other Eukaryotes - 9 (source: NCBI BLink).	chr1:12654939-12656486	15.2852	3.02443	-2.3374	0.00105	40	MACS_peak_258	chr1	12655900	12657154	2.38
AT3G22540		Protein of unknown function (DUF1677); CONTAINS InterPro DOMAIN/s: Protein of unknown function DUF1677, plant (InterPro:IPR012876); BEST Arabidopsis thaliana protein match is: Protein of unknown function (DUF1677) (TAIR:AT4G14819.1); Has 245 Blast hits to 245 proteins in 14 species: Archae - 0; Bacteria - 0; Metazoa - 0; Fungi - 0; Plants - 245; Viruses - 0; Other Eukaryotes - 0 (source: NCBI BLi…	chr3:7984075-7984627	15.3424	4.06526	-1.91611	0.0133	212	MACS_peak_1123	chr3	7981840	7986992	1.99
AT3G54990	SCHLAFMUTZE, SMZ	Encodes a AP2 domain transcription factor that can repress flowering. SMZ and its paralogous gene, SNARCHZAPFEN (SNZ), share a signature with partial complementarity to the miR172 microRNA, whose precursor is induced upon flowering.	chr3:20373717-20376522	15.432	4.07098	-1.92248	0.00425	2027	MACS_peak_1295	chr3	20377473	20379626	2.31
AT2G27360		GDSL-like Lipase/Acylhydrolase superfamily protein; FUNCTIONS IN: hydrolase activity, acting on ester bonds, carboxylesterase activity; INVOLVED IN: glycerol biosynthetic process, lipid metabolic process; LOCATED IN: endomembrane system; EXPRESSED IN: 20 plant structures; EXPRESSED DURING: 13 growth stages; CONTAINS InterPro DOMAIN/s: Lipase, GDSL (InterPro:IPR001087); BEST Arabidopsis thaliana p…	chr2:11706197-11708065	15.5378	4.69729	-1.72588	0.00235	987	MACS_peak_723	chr2	11703606	11706816	2.01
AT3G55630	ATDFD, DFD, DHFS-FPGS HOMOLOG D, FOLYLPOLYGLUTAMATE SYNTHETASE 3, FPGS3	Encodes one of the three folylpolyglutamate synthetase isoforms (FPGSs): FPGS1 (At5g05980, plastidic), FPGS2 (At3g10160, mitochondrial) and FPGS3 (At3g55630, cytosolic).	chr3:20636668-20639492	15.6652	1.11079	-3.81791	0.0001	234	MACS_peak_1308	chr3	20635704	20637166	2.22
AT2G27040	AGO4, ARGONAUTE 4, OCP11, OVEREXPRESSOR OF CATIONIC PEROXIDASE 11	AGO4 is a member of a class of PAZ/PIWI domain containing proteins involved in siRNA mediated gene silencing.Loss of function mutations have reduced site specific CpNpG and CpHpH methylation and increased susceptibility to bacterial pathogens.	chr2:11536533-11542357	15.7083	6.88662	-1.18966	0.04555	55	MACS_peak_721	chr2	11541552	11543054	2.68
AT3G25805		unknown protein; Has 98 Blast hits to 98 proteins in 45 species: Archae - 0; Bacteria - 51; Metazoa - 0; Fungi - 0; Plants - 43; Viruses - 0; Other Eukaryotes - 4 (source: NCBI BLink).	chr3:9426275-9428192	15.8295	5.15173	-1.61948	0.0028	116	MACS_peak_1163	chr3	9427651	9428967	2.61
AT1G10657		Plant protein 1589 of unknown function; FUNCTIONS IN: molecular_function unknown; INVOLVED IN: biological_process unknown; LOCATED IN: cellular_component unknown; CONTAINS InterPro DOMAIN/s: Conserved hypothetical protein CHP01589, plant (InterPro:IPR006476); BEST Arabidopsis thaliana protein match is: Plant protein 1589 of unknown function (TAIR:AT3G55240.1); Has 115 Blast hits to 115 proteins i…	chr1:3530466-3531842	15.8357	1.1113	-3.83286	0.0001	366	MACS_peak_70	chr1	3529176	3531026	1.92
AT1G68780		RNI-like superfamily protein; INVOLVED IN: signal transduction; LOCATED IN: endomembrane system; EXPRESSED IN: 18 plant structures; EXPRESSED DURING: 12 growth stages; CONTAINS InterPro DOMAIN/s: Leucine-rich repeat (InterPro:IPR001611); BEST Arabidopsis thaliana protein match is: Leucine-rich repeat (LRR) family protein (TAIR:AT3G25670.1); Has 76880 Blast hits to 27020 proteins in 1013 species: …	chr1:25831802-25833844	16.0129	1.60137	-3.32186	5e-05	451	MACS_peak_459	chr1	25833298	25835293	2.78
AT1G53300	TETRATRICOPEPTIDE-REPEAT THIOREDOXIN-LIKE 1, TTL1	Encodes one of the 36 carboxylate clamp (CC)-tetratricopeptide repeat (TPR) proteins (Prasad 2010, Pubmed ID: 20856808) with potential to interact with Hsp90/Hsp70 as co-chaperones. The TTL family is required for osmotic stress tolerance and male sporogenesis.	chr1:19879421-19882375	16.0834	6.34781	-1.34124	0.0154	282	MACS_peak_333	chr1	19878223	19880056	2.33
AT2G24050	EIFISO4G2, EUKARYOTIC TRANSLATION INITIATION FACTOR ISOFORM 4G2	Encodes a putative eukaryotic translation initiation factor.	chr2:10225224-10228638	16.1995	5.52978	-1.55065	0.00635	179	MACS_peak_687	chr2	10227541	10230094	2.19
AT2G16365		F-box family protein; CONTAINS InterPro DOMAIN/s: F-box domain, cyclin-like (InterPro:IPR001810); BEST Arabidopsis thaliana protein match is: F-box family protein (TAIR:AT2G16300.1); Has 35333 Blast hits to 34131 proteins in 2444 species: Archae - 798; Bacteria - 22429; Metazoa - 974; Fungi - 991; Plants - 531; Viruses - 0; Other Eukaryotes - 9610 (source: NCBI BLink).	chr2:7074361-7079519	16.2126	4.88536	-1.73058	0.0035	79	MACS_peak_625	chr2	7073419	7075147	2.11
AT4G19985		Acyl-CoA N-acyltransferases (NAT) superfamily protein; FUNCTIONS IN: N-acetyltransferase activity; INVOLVED IN: N-terminal protein myristoylation, metabolic process; EXPRESSED IN: 23 plant structures; EXPRESSED DURING: 15 growth stages; CONTAINS InterPro DOMAIN/s: GCN5-related N-acetyltransferase, C-terminal (InterPro:IPR022610), GCN5-related N-acetyltransferase (InterPro:IPR000182), Acyl-CoA N-a…	chr4:10830236-10832094	16.22	3.04611	-2.41274	0.00055	162	MACS_peak_1519	chr4	10831543	10832970	2.57
AT2G40840	DISPROPORTIONATING ENZYME 2, DPE2	Encodes a cytosolic protein with transglucosidase and amylomaltase activity. It is an essential component of the pathway from starch to sucrose and cellular metabolism in leaves at night. The protein binds to heteroglycans and utilizes glucose, mannose and xylose as acceptors. Fucose and galactose can also act as acceptors but less efficiently than the previous three. It was also was also recentl…	chr2:17044962-17050947	16.5692	6.0393	-1.45605	0.01885	368	MACS_peak_860	chr2	17043448	17045742	2.23
AT1G04520	PDLP2, PLASMODESMATA-LOCATED PROTEIN 2	Encodes a plasmodesmal protein that may be involved in the intercellular movement of molecules through the plasmodesmata.	chr1:1231577-1234032	16.6331	6.1856	-1.42707	0.01005	825	MACS_peak_24	chr1	1230401	1234404	2.62
AT1G78995		unknown protein; Has 30201 Blast hits to 17322 proteins in 780 species: Archae - 12; Bacteria - 1396; Metazoa - 17338; Fungi - 3422; Plants - 5037; Viruses - 0; Other Eukaryotes - 2996 (source: NCBI BLink).	chr1:29715078-29716111	16.7707	1.1433	-3.87468	0.00025	68	MACS_peak_567	chr1	29713784	29718304	2.57
AT3G08600		Protein of unknown function (DUF1191); FUNCTIONS IN: molecular_function unknown; INVOLVED IN: biological_process unknown; LOCATED IN: plasma membrane; EXPRESSED IN: 23 plant structures; EXPRESSED DURING: 13 growth stages; CONTAINS InterPro DOMAIN/s: Protein of unknown function DUF1191 (InterPro:IPR010605); BEST Arabidopsis thaliana protein match is: Protein of unknown function (DUF1191) (TAIR:AT4…	chr3:2612393-2613823	16.8613	7.67407	-1.13565	0.0311	470	MACS_peak_988	chr3	2610783	2613064	2.21
AT1G16500		unknown protein; BEST Arabidopsis thaliana protein match is: unknown protein (TAIR:AT1G79160.1); Has 136 Blast hits to 134 proteins in 17 species: Archae - 0; Bacteria - 0; Metazoa - 0; Fungi - 4; Plants - 131; Viruses - 1; Other Eukaryotes - 0 (source: NCBI BLink).	chr1:5639031-5640173	16.9854	6.29631	-1.43171	0.0281	306	MACS_peak_123	chr1	5637987	5639465	1.82
AT5G42250		Zinc-binding alcohol dehydrogenase family protein; FUNCTIONS IN: oxidoreductase activity, zinc ion binding; INVOLVED IN: oxidation reduction; EXPRESSED IN: 11 plant structures; EXPRESSED DURING: 6 growth stages; CONTAINS InterPro DOMAIN/s: GroES-like (InterPro:IPR011032), Alcohol dehydrogenase GroES-like (InterPro:IPR013154), Alcohol dehydrogenase, zinc-containing, conserved site (InterPro:IPR002…	chr5:16894008-16897620	17.0264	7.66678	-1.15108	0.0376	689	MACS_peak_1954	chr5	16893370	16896025	2.03
AT5G26220	ATGGCT2;1, GAMMA-GLUTAMYL CYCLOTRANSFERASE 2;1, GGCT2;1	ChaC-like family protein; CONTAINS InterPro DOMAIN/s: ChaC-like protein (InterPro:IPR006840); BEST Arabidopsis thaliana protein match is: ChaC-like family protein (TAIR:AT4G31290.1); Has 1807 Blast hits to 1807 proteins in 277 species: Archae - 0; Bacteria - 0; Metazoa - 736; Fungi - 347; Plants - 385; Viruses - 0; Other Eukaryotes - 339 (source: NCBI BLink).	chr5:9162968-9164685	17.2099	0.856568	-4.32852	0.0008	940	MACS_peak_1890	chr5	9164117	9167135	1.96
AT3G63530	BB, BB2, BIG BROTHER	Encodes a novel E3 ubiquitin ligase that acts as a central negative regulator of Arabidopsis floral organ size. Organ size is limited by restricting the period of proliferative growth, rather than the rate of growth and appears to act in a novel pathway, independent of ANT and JAG. Both mRNA and protein are expressed in all actively growing regions of the plant and the vasculature and the protein…	chr3:23456156-23458459	17.2462	3.47284	-2.31209	0.0004	358	MACS_peak_1372	chr3	23457762	23459873	2.21
AT1G51170	AGC2 KINASE 3, AGC2-3, UCN, UNICORN	Encodes an active AGC VIII protein kinase that interacts with the putative transcription factor ATS and regulates planar growth during integument development in the ovule. Mutants exhibit ectopic growth in filaments and petals, as well as aberrant embryogenesis.	chr1:18953457-18954892	17.3001	5.74798	-1.58965	0.01495	499	MACS_peak_314	chr1	18953018	18955769	1.99
AT3G44480	COG1, RECOGNITION OF PERONOSPORA PARASITICA 1, RPP1	Encodes a TIR-NB-LRR R-protein RPP1 that confers resistance to Peronospora parasitica (downy mildew).	chr3:16090563-16096359	17.3858	7.1762	-1.27662	0.01895	54	MACS_peak_1202	chr3	16095580	16097248	2.15
AT1G12860	ICE2, INDUCER OF CBF EXPRESSION 2, SCREAM 2, SCRM2	Encodes ICE2 (Inducer of CBF Expression 2), a transcription factor of the bHLH family that participates in the response to deep freezing through the cold acclimation-dependent pathway. Overexpression of ICE2 results in increased tolerance to deep freezing stress after cold acclimation.	chr1:4384352-4386610	17.4432	6.35558	-1.45657	0.00455	1261	MACS_peak_93	chr1	4381093	4385090	2.34
AT5G17220	ARABIDOPSIS THALIANA GLUTATHIONE S-TRANSFERASE PHI 12, ATGSTF12, GLUTATHIONE S-TRANSFERASE 26, GLUTATHIONE S-TRANSFERASE PHI 12, GST26, GSTF12, TRANSPARENT TESTA 19, TT19	Encodes glutathione transferase belonging to the phi class of GSTs. Naming convention according to Wagner et al. (2002). Mutants display no pigments on leaves and stems. Likely to function as a carrier to transport anthocyanin from the cytosol to tonoplasts.	chr5:5658459-5659386	17.4731	0.28086	-5.95914	0.00735	946	MACS_peak_1827	chr5	5658527	5660284	2.41
AT2G32530	ATCSLB03, ATCSLB3, CELLULOSE SYNTHASE-LIKE B3, CSLB03	encodes a gene similar to cellulose synthase	chr2:13809215-13813570	17.577	5.25969	-1.74063	0.0025	1358	MACS_peak_779	chr2	13806998	13808718	2.31
AT4G10060		Beta-glucosidase, GBA2 type family protein; FUNCTIONS IN: catalytic activity, glucosylceramidase activity; INVOLVED IN: glucosylceramide catabolic process, sphingolipid metabolic process; LOCATED IN: vacuole; EXPRESSED IN: 21 plant structures; EXPRESSED DURING: 13 growth stages; CONTAINS InterPro DOMAIN/s: Glucosylceramidase (InterPro:IPR006775), Six-hairpin glycosidase-like (InterPro:IPR008928),…	chr4:6288826-6295402	17.6949	6.52345	-1.43963	0.0378	404	MACS_peak_1423	chr4	6288400	6290062	1.89
AT2G19860	ARABIDOPSIS THALIANA HEXOKINASE 2, ATHXK2, HEXOKINASE 2, HXK2	Encodes a protein with hexokinase activity (AtHXK2) and acts as a sensor for plant sugar responses.	chr2:8570749-8574000	17.8576	7.44231	-1.26272	0.03415	215	MACS_peak_651	chr2	8569829	8571240	2.45
AT4G25290		DNA photolyases;DNA photolyases; FUNCTIONS IN: DNA photolyase activity; INVOLVED IN: DNA repair; CONTAINS InterPro DOMAIN/s: Rossmann-like alpha/beta/alpha sandwich fold (InterPro:IPR014729), DNA photolyase, N-terminal (InterPro:IPR006050), Alpha/beta hydrolase fold-1 (InterPro:IPR000073); BEST Arabidopsis thaliana protein match is: alpha/beta-Hydrolases superfamily protein (TAIR:AT4G36530.1); Ha…	chr4:12941241-12944994	17.9341	1.0177	-4.13933	5e-05	214	MACS_peak_1568	chr4	12944448	12945970	2.78
AT2G20560		DNAJ heat shock family protein; FUNCTIONS IN: unfolded protein binding, heat shock protein binding; INVOLVED IN: protein folding; LOCATED IN: cellular_component unknown; EXPRESSED IN: 10 plant structures; EXPRESSED DURING: M germinated pollen stage, 4 anthesis, C globular stage, petal differentiation and expansion stage; CONTAINS InterPro DOMAIN/s: Molecular chaperone, heat shock protein, Hsp40, …	chr2:8847444-8850010	17.9829	5.11064	-1.81505	0.00165	1943	MACS_peak_656	chr2	8849431	8854477	2.36
AT3G59670		unknown protein; BEST Arabidopsis thaliana protein match is: unknown protein (TAIR:AT4G37440.2); Has 77 Blast hits to 77 proteins in 14 species: Archae - 0; Bacteria - 0; Metazoa - 0; Fungi - 0; Plants - 73; Viruses - 0; Other Eukaryotes - 4 (source: NCBI BLink).	chr3:22039475-22042713	18.0327	6.52578	-1.46639	0.009	395	MACS_peak_1348	chr3	22038059	22040102	2.6
AT1G56430	ARABIDOPSIS THALIANA NICOTIANAMINE SYNTHASE 4, ATNAS4, NAS4, NICOTIANAMINE SYNTHASE 4	Encodes a protein with nicotianamine synthase activity.	chr1:21136943-21138087	18.637	2.3307	-2.99933	5e-05	2799	MACS_peak_359	chr1	21133073	21135217	2.54
AT5G37020	ARF8, ATARF8, AUXIN RESPONSE FACTOR 8	Encodes a member of the auxin response factor family. Mediates auxin response via expression of auxin regulated genes. Acts redundantly with ARF6 to control stamen elongation and flower maturation. Expression of ARF8 is controlled by miR167.	chr5:14630027-14634387	18.6587	8.90772	-1.06672	0.03085	573	MACS_peak_1909	chr5	14628708	14630201	2.55
AT2G29350	SAG13, SENESCENCE-ASSOCIATED GENE 13	senescence-associated gene SAG13 encoding a short-chain alcohol dehydrogenase	chr2:12600913-12602556	18.6771	3.10805	-2.58719	0.00015	2003	MACS_peak_744	chr2	12598046	12599776	1.84
AT5G38990		Malectin/receptor-like protein kinase family protein; FUNCTIONS IN: kinase activity; INVOLVED IN: protein amino acid phosphorylation; LOCATED IN: endomembrane system; CONTAINS InterPro DOMAIN/s: Protein kinase, ATP binding site (InterPro:IPR017441), Malectin/receptor-like protein kinase (InterPro:IPR021720), Protein kinase, catalytic domain (InterPro:IPR000719), Serine-threonine/tyrosine-protein …	chr5:15608813-15611598	18.6854	3.99746	-2.22476	0.0001	733	MACS_peak_1926	chr5	15606276	15609886	2.91
AT3G53830		Regulator of chromosome condensation (RCC1) family protein; CONTAINS InterPro DOMAIN/s: Regulator of chromosome condensation/beta-lactamase-inhibitor protein II (InterPro:IPR009091), Regulator of chromosome condensation, RCC1 (InterPro:IPR000408); BEST Arabidopsis thaliana protein match is: Regulator of chromosome condensation (RCC1) family protein (TAIR:AT3G55580.1); Has 18457 Blast hits to 6075…	chr3:19940813-19943799	18.6868	0.586947	-4.99265	5e-05	301	MACS_peak_1278	chr3	19939787	19942442	2.53
AT3G10160	A. THALIANA DHFS-FPGS HOMOLOG C, ATDFC, DFC, DHFS-FPGS HOMOLOG C, FOLYLPOLYGLUTAMATE SYNTHETASE 2, FPGS2	Encodes a protein with tetrahydrofolylpolyglutamate synthase activity that is located in the mitochondrial matrix. One of the three folylpolyglutamate synthetase isoforms (FPGSs): FPGS1 (At5g05980, plastidic), FPGS2 (At3g10160, mitochondrial) and FPGS3 (At3g55630, cytosolic).	chr3:3139382-3144523	18.816	8.52739	-1.14179	0.03145	723	MACS_peak_997	chr3	3143971	3146523	2.8
AT2G39250	SCHNARCHZAPFEN, SNZ	Encodes a AP2 domain transcription factor that can repress flowering. SNZ and its paralogous gene, SCHLAFMUTZE (SMZ), share a signature with partial complementarity to the miR172 microRNA, whose precursor is induced upon flowering.	chr2:16388885-16391073	18.8865	1.80917	-3.38396	5e-05	734	MACS_peak_842	chr2	16390623	16392992	2.39
AT3G50340		unknown protein; BEST Arabidopsis thaliana protein match is: unknown protein (TAIR:AT5G67020.1); Has 128 Blast hits to 128 proteins in 39 species: Archae - 0; Bacteria - 46; Metazoa - 0; Fungi - 3; Plants - 76; Viruses - 0; Other Eukaryotes - 3 (source: NCBI BLink).	chr3:18665093-18666672	19.3723	4.04723	-2.25899	0.00095	738	MACS_peak_1250	chr3	18664338	18667532	2.56
AT3G15520		Cyclophilin-like peptidyl-prolyl cis-trans isomerase family protein; FUNCTIONS IN: peptidyl-prolyl cis-trans isomerase activity; INVOLVED IN: protein folding; LOCATED IN: thylakoid, thylakoid lumen, chloroplast thylakoid membrane, chloroplast thylakoid lumen, chloroplast; EXPRESSED IN: 22 plant structures; EXPRESSED DURING: 14 growth stages; CONTAINS InterPro DOMAIN/s: Cyclophilin-like (InterPro:…	chr3:5249111-5252506	19.403	2.22962	-3.12141	0.0273	364	MACS_peak_1049	chr3	5251929	5253812	2.58
AT5G08740	NAD(P)H DEHYDROGENASE C1, NDC1	NAD(P)H dehydrogenase C1 (NDC1); FUNCTIONS IN: NADH dehydrogenase activity, oxidoreductase activity, FAD binding; INVOLVED IN: oxidation reduction; LOCATED IN: intrinsic to mitochondrial inner membrane, cell wall, chloroplast, plastoglobule; EXPRESSED IN: 24 plant structures; EXPRESSED DURING: 13 growth stages; CONTAINS InterPro DOMAIN/s: FAD-dependent pyridine nucleotide-disulphide oxidoreductas…	chr5:2848505-2851428	19.5722	8.73316	-1.16423	0.0202	159	MACS_peak_1750	chr5	2850827	2852349	2.07
AT2G46790	APRR9, ARABIDOPSIS PSEUDO-RESPONSE REGULATOR 9, PRR9, PSEUDO-RESPONSE REGULATOR 9, TL1, TOC1-LIKE PROTEIN 1	Pseudo-response regulator PRR9. Involved in clock function. PRR7 and PRR9 are partially redundant essential components of a temperature-sensitive circadian system. CCA1 and LHY had a positive effect on PRR9. Interact with TOC1 in a yeast two-hybrid assay. Acts as transcriptional repressor of CCA1 and LHY.	chr2:19232648-19235087	19.7019	1.46908	-3.74535	0.00045	411	MACS_peak_907	chr2	19231265	19233210	2.6
AT5G44000		Glutathione S-transferase family protein; FUNCTIONS IN: glutathione transferase activity; LOCATED IN: chloroplast; EXPRESSED IN: 22 plant structures; EXPRESSED DURING: 13 growth stages; CONTAINS InterPro DOMAIN/s: Glutathione S-transferase, C-terminal (InterPro:IPR004046), Glutathione S-transferase, C-terminal-like (InterPro:IPR010987), Glutathione S-transferase/chloride channel, C-terminal (Inte…	chr5:17702089-17703963	19.8688	8.21123	-1.27484	0.02	167	MACS_peak_1976	chr5	17703173	17704420	2.51
AT2G40460		Major facilitator superfamily protein; FUNCTIONS IN: transporter activity; INVOLVED IN: oligopeptide transport, response to nematode; LOCATED IN: membrane; EXPRESSED IN: 22 plant structures; EXPRESSED DURING: 13 growth stages; CONTAINS InterPro DOMAIN/s: Oligopeptide transporter (InterPro:IPR000109), Major facilitator superfamily, general substrate transporter (InterPro:IPR016196); BEST Arabidops…	chr2:16896906-16901280	19.9186	1.89077	-3.39707	5e-05	999	MACS_peak_855	chr2	16894996	16900816	2.98
AT4G23290	CRK21, CYSTEINE-RICH RLK (RECEPTOR-LIKE PROTEIN KINASE) 21	Encodes a cysteine-rich receptor-like protein kinase.	chr4:12177737-12180826	19.9371	2.46236	-3.01735	0.0001	505	MACS_peak_1545	chr4	12180195	12182468	1.83
AT4G38960	B-BOX DOMAIN PROTEIN 19, BBX19	B-box type zinc finger family protein; FUNCTIONS IN: sequence-specific DNA binding transcription factor activity, zinc ion binding; INVOLVED IN: regulation of transcription; LOCATED IN: endomembrane system, intracellular; EXPRESSED IN: 18 plant structures; EXPRESSED DURING: 8 growth stages; CONTAINS InterPro DOMAIN/s: Zinc finger, B-box (InterPro:IPR000315); BEST Arabidopsis thaliana protein matc…	chr4:18161087-18163321	20.0438	7.71881	-1.3767	0.01385	504	MACS_peak_1677	chr4	18159324	18161843	2.21
AT2G40020		Nucleolar histone methyltransferase-related protein; FUNCTIONS IN: molecular_function unknown; INVOLVED IN: biological_process unknown; LOCATED IN: cellular_component unknown; EXPRESSED IN: 22 plant structures; EXPRESSED DURING: 13 growth stages; CONTAINS InterPro DOMAIN/s: WIYLD domain (InterPro:IPR018848); BEST Arabidopsis thaliana protein match is: Nucleolar histone methyltransferase-related p…	chr2:16710978-16713070	20.0894	3.51958	-2.51296	0.00015	212	MACS_peak_850	chr2	16710111	16711423	2.72
AT1G60590		Pectin lyase-like superfamily protein; FUNCTIONS IN: polygalacturonase activity; INVOLVED IN: carbohydrate metabolic process; EXPRESSED IN: 20 plant structures; EXPRESSED DURING: 10 growth stages; CONTAINS InterPro DOMAIN/s: Pectin lyase fold/virulence factor (InterPro:IPR011050), Pectin lyase fold (InterPro:IPR012334), Glycoside hydrolase, family 28 (InterPro:IPR000743), Parallel beta-helix repe…	chr1:22314169-22316970	20.1761	0.509857	-5.30641	5e-05	1442	MACS_peak_379	chr1	22316391	22320435	2.53
AT5G52520	OVA6, OVULE ABORTION 6, PROLYL-TRNA SYNTHETASE 1, PRORS1	OVULE ABORTION 6 (OVA6); FUNCTIONS IN: proline-tRNA ligase activity, aminoacyl-tRNA ligase activity, nucleotide binding, ATP binding; INVOLVED IN: regulation of photosynthesis, embryo sac development, seed development, tRNA aminoacylation for protein translation, ovule development; LOCATED IN: mitochondrion, chloroplast, chloroplast stroma; EXPRESSED IN: 23 plant structures; EXPRESSED DURING: 14 …	chr5:21311062-21314180	20.2224	7.4198	-1.4465	0.0083	1115	MACS_peak_2041	chr5	21308258	21311638	1.89
AT3G22420	ARABIDOPSIS THALIANA WITH NO K 2, ATWNK2, WITH NO LYSINE (K) KINASE 2, WNK2, ZIK3	Encodes a member of the WNK family (9 members in all) of protein kinases, the structural design of which is clearly distinct from those of other known protein kinases, such as receptor-like kinases and mitogen-activated protein kinases. Its transcription is under the control of circadian rhythms.	chr3:7946525-7949096	20.3603	5.85591	-1.79779	0.0037	233	MACS_peak_1122	chr3	7945490	7947096	2.39
AT1G26560	BETA GLUCOSIDASE 40, BGLU40	beta glucosidase 40 (BGLU40); FUNCTIONS IN: cation binding, hydrolase activity, hydrolyzing O-glycosyl compounds, catalytic activity; INVOLVED IN: carbohydrate metabolic process; LOCATED IN: apoplast, chloroplast; EXPRESSED IN: 23 plant structures; EXPRESSED DURING: 13 growth stages; CONTAINS InterPro DOMAIN/s: Glycoside hydrolase, family 1 (InterPro:IPR001360), Glycoside hydrolase, family 1, act…	chr1:9178377-9181835	20.3719	3.64636	-2.48205	5e-05	450	MACS_peak_198	chr1	9177971	9179684	2.31
AT3G03770		Leucine-rich repeat protein kinase family protein; FUNCTIONS IN: protein serine/threonine kinase activity, protein kinase activity, ATP binding; INVOLVED IN: transmembrane receptor protein tyrosine kinase signaling pathway, protein amino acid phosphorylation; LOCATED IN: endomembrane system; EXPRESSED IN: 22 plant structures; EXPRESSED DURING: 13 growth stages; CONTAINS InterPro DOMAIN/s: Protein…	chr3:945134-949042	20.8762	1.36153	-3.93856	5e-05	442	MACS_peak_932	chr3	948417	950553	2.64
AT4G16890	BAL, BALL, SNC1, SUPPRESSOR OF NPR1-1, CONSTITUTIVE 1	Encodes a Toll Interleukin1 receptor-nucleotide binding-Leu- rich repeat-type resistance gene (TIR-NB-LRR-type) involved in the salicylic acid-dependent defense response pathway. Mutant plants constitutively express pathogenesis-related (PR) genes and are pathogen resistant. Resistance signaling in snc1 requires EDS1, MOS3 and PAD4.	chr4:9500505-9505455	20.9237	7.4495	-1.48992	0.0244	591	MACS_peak_1483	chr4	9505095	9506998	2.14
AT1G10640		Pectin lyase-like superfamily protein; FUNCTIONS IN: polygalacturonase activity; INVOLVED IN: carbohydrate metabolic process; LOCATED IN: cellular_component unknown; EXPRESSED IN: 18 plant structures; EXPRESSED DURING: 11 growth stages; CONTAINS InterPro DOMAIN/s: Pectin lyase fold/virulence factor (InterPro:IPR011050), Parallel beta-helix repeat (InterPro:IPR006626), Glycoside hydrolase, family …	chr1:3515364-3517888	20.9241	1.76492	-3.56749	5e-05	693	MACS_peak_69	chr1	3516615	3520548	2.48
AT3G23410	ARABIDOPSIS FATTY ALCOHOL OXIDASE 3, ATFAO3, FAO3, FATTY ALCOHOL OXIDASE 3	Encodes a fatty alcohol oxidase.	chr3:8382804-8386148	20.9376	4.5116	-2.21439	0.0001	829	MACS_peak_1131	chr3	8380601	8383351	2.4
AT5G14760	AO, FIN4, FLAGELLIN-INSENSITIVE 4, L-ASPARTATE OXIDASE	At5g14760 encodes for L-aspartate oxidase involved in the early steps of NAD biosynthesis. In contrary to the EC 1.4.3.16 (l-aspartate oxidase - deaminating) the enzyme catalyzes the reaction L-aspartate + O2 = iminoaspartate (alpha-iminosuccinate) + H2O2	chr5:4768467-4772153	20.9764	2.80827	-2.90101	5e-05	514	MACS_peak_1803	chr5	4766791	4769117	2.31
AT1G73990	SIGNAL PEPTIDE PEPTIDASE, SPPA, SPPA1	Encodes a putative protease SppA (SppA).	chr1:27824432-27828926	21.1329	8.51097	-1.31209	0.0214	195	MACS_peak_513	chr1	27823379	27825097	2.83
AT4G27710	CYTOCHROME P450, FAMILY 709, SUBFAMILY B, POLYPEPTIDE 3, CYP709B3	member of CYP709B	chr4:13828431-13830596	21.2109	8.73061	-1.28065	0.0168	333	MACS_peak_1587	chr4	13825409	13832121	3.2
AT3G25700		Eukaryotic aspartyl protease family protein; FUNCTIONS IN: aspartic-type endopeptidase activity; INVOLVED IN: proteolysis; CONTAINS InterPro DOMAIN/s: Peptidase aspartic (InterPro:IPR021109), Peptidase aspartic, catalytic (InterPro:IPR009007), Peptidase A1 (InterPro:IPR001461); BEST Arabidopsis thaliana protein match is: Eukaryotic aspartyl protease family protein (TAIR:AT2G42980.1); Has 2947 Bla…	chr3:9358718-9360463	21.3861	7.2517	-1.56028	0.02885	751	MACS_peak_1159	chr3	9357370	9361570	2.84
AT4G34830	MATURATION OF RBCL 1, MRL1, PDE346, PIGMENT DEFECTIVE 346	Encodes MRL1, a conserved pentatricopeptide repeat protein, required for stabilization of rbcL mRNA.	chr4:16599604-16606027	21.5958	5.22053	-2.04848	0.00155	157	MACS_peak_1639	chr4	16605273	16607097	2.85
AT1G72640		NAD(P)-binding Rossmann-fold superfamily protein; FUNCTIONS IN: binding, catalytic activity; INVOLVED IN: metabolic process; LOCATED IN: chloroplast thylakoid membrane, chloroplast; CONTAINS InterPro DOMAIN/s: NAD(P)-binding domain (InterPro:IPR016040); Has 524 Blast hits to 518 proteins in 133 species: Archae - 12; Bacteria - 289; Metazoa - 6; Fungi - 0; Plants - 184; Viruses - 0; Other Eukaryot…	chr1:27346260-27348256	21.737	8.39561	-1.37245	0.0288	641	MACS_peak_496	chr1	27347678	27350118	2.65
AT1G55140		Ribonuclease III family protein; FUNCTIONS IN: RNA binding, ribonuclease III activity; INVOLVED IN: RNA processing; LOCATED IN: chloroplast; CONTAINS InterPro DOMAIN/s: Ribonuclease III (InterPro:IPR000999); BEST Arabidopsis thaliana protein match is: Ribonuclease III family protein (TAIR:AT3G13740.1); Has 1541 Blast hits to 1540 proteins in 746 species: Archae - 0; Bacteria - 1385; Metazoa - 0; …	chr1:20572404-20574348	21.9185	10.0666	-1.12257	0.04455	127	MACS_peak_345	chr1	20573827	20575125	2.41
AT3G14720	ARABIDOPSIS THALIANA MAP KINASE 19, ATMPK19, MAP KINASE 19, MPK19	member of MAP Kinase	chr3:4945600-4949042	21.9862	8.81853	-1.31799	0.01895	1212	MACS_peak_1040	chr3	4942642	4946136	2.86
AT3G04140		Ankyrin repeat family protein; CONTAINS InterPro DOMAIN/s: Ankyrin repeat-containing domain (InterPro:IPR020683), Ankyrin repeat (InterPro:IPR002110); BEST Arabidopsis thaliana protein match is: Ankyrin repeat family protein (TAIR:AT3G01750.1); Has 23671 Blast hits to 13225 proteins in 615 species: Archae - 38; Bacteria - 1852; Metazoa - 11528; Fungi - 2058; Plants - 2257; Viruses - 72; Other Euk…	chr3:1086876-1089229	22.039	2.55003	-3.11147	5e-05	22	MACS_peak_938	chr3	1085500	1088297	1.86
AT5G38510		Rhomboid-related intramembrane serine protease family protein; FUNCTIONS IN: serine-type endopeptidase activity; INVOLVED IN: biological_process unknown; LOCATED IN: integral to membrane; EXPRESSED IN: 22 plant structures; EXPRESSED DURING: 13 growth stages; CONTAINS InterPro DOMAIN/s: Peptidase S54, rhomboid (InterPro:IPR002610); BEST Arabidopsis thaliana protein match is: RHOMBOID-like protein …	chr5:15417732-15420606	22.0413	3.3638	-2.71204	5e-05	2868	MACS_peak_1921	chr5	15422303	15424646	2
AT5G59770		Protein-tyrosine phosphatase-like, PTPLA; CONTAINS InterPro DOMAIN/s: Protein-tyrosine phosphatase-like, PTPLA (InterPro:IPR007482); BEST Arabidopsis thaliana protein match is: Protein-tyrosine phosphatase-like, PTPLA (TAIR:AT5G10480.2); Has 698 Blast hits to 698 proteins in 198 species: Archae - 0; Bacteria - 0; Metazoa - 336; Fungi - 172; Plants - 117; Viruses - 0; Other Eukaryotes - 73 (source…	chr5:24079391-24081216	22.1791	9.44021	-1.23231	0.0377	108	MACS_peak_2116	chr5	24079982	24082668	2.45
AT1G31230	AK-HSDH, AK-HSDH I, ASPARTATE KINASE-HOMOSERINE DEHYDROGENASE, ASPARTATE KINASE-HOMOSERINE DEHYDROGENASE I	Encodes a bifunctional aspartate kinase/homoserine dehydrogenase. These two activities catalyze the first and the third steps toward the synthesis of the essential amino acids threonine, isoleucine and methionine.	chr1:11156801-11163274	22.3253	7.16982	-1.63867	0.0145	603	MACS_peak_232	chr1	11162098	11165657	2.93
AT5G02830		Tetratricopeptide repeat (TPR)-like superfamily protein; INVOLVED IN: biological_process unknown; LOCATED IN: chloroplast; EXPRESSED IN: 22 plant structures; EXPRESSED DURING: 13 growth stages; CONTAINS InterPro DOMAIN/s: Pentatricopeptide repeat (InterPro:IPR002885); BEST Arabidopsis thaliana protein match is: Pentatricopeptide repeat (PPR-like) superfamily protein (TAIR:AT1G09900.1); Has 31969 …	chr5:642557-648466	22.5203	3.37486	-2.73833	0.04165	133	MACS_peak_1700	chr5	647828	649371	2.77
AT1G53230	TCP3, TEOSINTE BRANCHED 1, CYCLOIDEA AND PCF TRANSCRIPTION FACTOR 3	Encodes a member of a recently identified plant transcription factor family that includes Teosinte branched 1, Cycloidea 1, and proliferating cell nuclear antigen (PCNA) factors, PCF1 and 2. Regulated by miR319. Involved in heterochronic regulation of leaf differentiation.	chr1:19849787-19852127	22.7021	6.30759	-1.84767	0.0366	2786	MACS_peak_332	chr1	19852762	19856261	1.87
AT4G39210	APL3	Encodes the large subunit of ADP-Glucose Pyrophosphorylase which catalyzes the first, rate limiting step in starch biosynthesis. The large subunit plays a regulatory role whereas the small subunit (ApS) is the catalytic isoform. Four isoforms (ApL1-4) have been identified. ApL3 is the major large subunit isoform present in inflorescences, fruits and roots.	chr4:18259608-18263417	22.7118	3.46373	-2.71305	5e-05	1187	MACS_peak_1679	chr4	18256705	18260138	2.3
AT5G42240	SCPL42, SERINE CARBOXYPEPTIDASE-LIKE 42	serine carboxypeptidase-like 42 (scpl42); FUNCTIONS IN: serine-type carboxypeptidase activity; INVOLVED IN: proteolysis; LOCATED IN: cell wall; EXPRESSED IN: 23 plant structures; EXPRESSED DURING: 13 growth stages; CONTAINS InterPro DOMAIN/s: Peptidase S10, serine carboxypeptidase (InterPro:IPR001563), Peptidase S10, serine carboxypeptidase, active site (InterPro:IPR018202); BEST Arabidopsis thal…	chr5:16888225-16891909	22.7895	7.68409	-1.56842	0.0021	516	MACS_peak_1953	chr5	16886629	16888790	1.92
AT4G27560		UDP-Glycosyltransferase superfamily protein; FUNCTIONS IN: transferase activity, transferring glycosyl groups; INVOLVED IN: response to salt stress, N-terminal protein myristoylation; LOCATED IN: cellular_component unknown; EXPRESSED IN: guard cell; CONTAINS InterPro DOMAIN/s: UDP-glucuronosyl/UDP-glucosyltransferase (InterPro:IPR002213); BEST Arabidopsis thaliana protein match is: UDP-Glycosyltr…	chr4:13759840-13761559	22.8041	1.95616	-3.54319	5e-05	148	MACS_peak_1586	chr4	13760612	13762804	2.47
AT4G10770	ARABIDOPSIS THALIANA OLIGOPEPTIDE TRANSPORTER 7, ATOPT7, OLIGOPEPTIDE TRANSPORTER 7, OPT7	oligopeptide transporter	chr4:6628403-6632599	23.0106	5.81798	-1.98371	0.00095	989	MACS_peak_1431	chr4	6629970	6633251	2.05
AT3G53190		Pectin lyase-like superfamily protein; CONTAINS InterPro DOMAIN/s: Pectin lyase fold/virulence factor (InterPro:IPR011050), AmbAllergen (InterPro:IPR018082), Pectate lyase/Amb allergen (InterPro:IPR002022), Pectin lyase fold (InterPro:IPR012334); BEST Arabidopsis thaliana protein match is: Pectin lyase-like superfamily protein (TAIR:AT5G04310.1); Has 1735 Blast hits to 1728 proteins in 275 specie…	chr3:19713927-19717595	23.0874	8.64084	-1.41786	0.01215	1648	MACS_peak_1271	chr3	19711278	19713282	2.71
AT2G01755		unknown protein; FUNCTIONS IN: molecular_function unknown; INVOLVED IN: biological_process unknown; LOCATED IN: chloroplast; Has 120 Blast hits to 120 proteins in 52 species: Archae - 0; Bacteria - 80; Metazoa - 0; Fungi - 0; Plants - 24; Viruses - 0; Other Eukaryotes - 16 (source: NCBI BLink).	chr2:332193-332781	23.1212	9.18006	-1.33264	0.03225	17	MACS_peak_582	chr2	332000	333530	2.74
AT4G19710	AK-HSDH, AK-HSDH II, ASPARTATE KINASE-HOMOSERINE DEHYDROGENASE, ASPARTATE KINASE-HOMOSERINE DEHYDROGENASE II	Encodes a bifunctional aspartate kinase/homoserine dehydrogenase. These two activities catalyze the first and the third steps toward the synthesis of the essential amino acids threonine, isoleucine and methionine.	chr4:10724854-10729768	23.3324	6.6842	-1.80351	0.00255	2658	MACS_peak_1516	chr4	10721579	10722814	2.22
AT5G09760		Plant invertase/pectin methylesterase inhibitor superfamily; FUNCTIONS IN: enzyme inhibitor activity, pectinesterase activity; INVOLVED IN: cell wall modification; LOCATED IN: cell wall, chloroplast, plant-type cell wall; EXPRESSED IN: 23 plant structures; EXPRESSED DURING: 13 growth stages; CONTAINS InterPro DOMAIN/s: Pectin lyase fold/virulence factor (InterPro:IPR011050), Pectinesterase, catal…	chr5:3032374-3034543	23.405	5.04706	-2.2133	0.00055	361	MACS_peak_1755	chr5	3030246	3033782	2.36
AT4G21910		MATE efflux family protein; FUNCTIONS IN: antiporter activity, drug transmembrane transporter activity, transporter activity; INVOLVED IN: drug transmembrane transport, transmembrane transport; LOCATED IN: membrane; CONTAINS InterPro DOMAIN/s: Multi antimicrobial extrusion protein MatE (InterPro:IPR002528); BEST Arabidopsis thaliana protein match is: MATE efflux family protein (TAIR:AT4G21903.2).	chr4:11625361-11631078	23.594	8.74195	-1.43239	0.0329	106	MACS_peak_1529	chr4	11628107	11630357	1.96
AT3G17130		Plant invertase/pectin methylesterase inhibitor superfamily protein; FUNCTIONS IN: enzyme inhibitor activity, pectinesterase inhibitor activity, pectinesterase activity; LOCATED IN: endomembrane system; EXPRESSED IN: 21 plant structures; EXPRESSED DURING: 13 growth stages; CONTAINS InterPro DOMAIN/s: Pectinesterase inhibitor (InterPro:IPR006501); BEST Arabidopsis thaliana protein match is: cell w…	chr3:5844494-5845046	23.735	6.34349	-1.90367	0.00845	582	MACS_peak_1065	chr3	5844869	5846388	2.24
AT3G06410		Zinc finger C-x8-C-x5-C-x3-H type family protein; FUNCTIONS IN: zinc ion binding, nucleic acid binding; INVOLVED IN: biological_process unknown; EXPRESSED IN: 23 plant structures; EXPRESSED DURING: 13 growth stages; CONTAINS InterPro DOMAIN/s: Zinc finger, CCCH-type (InterPro:IPR000571); BEST Arabidopsis thaliana protein match is: Zinc finger C-x8-C-x5-C-x3-H type family protein (TAIR:AT5G18550.1…	chr3:1947239-1949789	23.7381	9.59244	-1.30723	0.029	425	MACS_peak_968	chr3	1948606	1951823	2.05
AT5G44520		NagB/RpiA/CoA transferase-like superfamily protein; FUNCTIONS IN: ribose-5-phosphate isomerase activity; INVOLVED IN: glucose catabolic process to lactate and acetate, 5-phosphoribose 1-diphosphate biosynthetic process, reductive pentose-phosphate cycle, D-ribose catabolic process, pentose-phosphate shunt, non-oxidative branch; LOCATED IN: chloroplast; EXPRESSED IN: 24 plant structures; EXPRESSED…	chr5:17934286-17936527	24.1652	6.91512	-1.8051	0.00205	621	MACS_peak_1980	chr5	17935937	17938361	2.37
AT3G28070	UMAMIT46, USUALLY MULTIPLE ACIDS MOVE IN AND OUT TRANSPORTERS 46	nodulin MtN21-like transporter family protein	chr3:10447921-10451034	24.2578	0.439206	-5.7874	5e-05	538	MACS_peak_1181	chr3	10446446	10448321	2.23
AT2G40540	ATKT2, ATKUP2, KT2, KUP2, POTASSIUM TRANSPORTER 2, SHY3, TRK2	putative potassium transporter AtKT2p (AtKT2) mRNA,	chr2:16930863-16934588	24.2825	9.48964	-1.35549	0.0135	14	MACS_peak_857	chr2	16930238	16931518	2.2
AT5G43630	TZP	Encodes a zinc knuckle protein that negatively regulates morning specific growth. The role of TZP in hypocotyl elongation was established through a QTL analysis of BayXSha RIL populations. The Bay-0 allele contains a deletion causing a frameshift mutation. TZP is under circadian control and acts to regulate morning-specific hypocotyl growth.	chr5:17526750-17530516	24.3946	2.0296	-3.58729	5e-05	1003	MACS_peak_1965	chr5	17524307	17527188	2.51
AT5G44110	ABCI21, ARABIDOPSIS THALIANA NON-INTRINSIC ABC PROTEIN, ATNAP2, ATP-BINDING CASSETTE A21, ATPOP1, POP1	Encodes a member of the NAP subfamily of ABC transporters.	chr5:17754063-17755742	24.5757	4.33996	-2.50148	5e-05	121	MACS_peak_1977	chr5	17755222	17756506	2.78
AT1G51140	ABA-RESPONSIVE KINASE SUBSTRATE 1, AKS1, FBH3, FLOWERING BHLH 3	Encodes a basic helix?loop?helix-type transcription factor involved in photoperiodism flowering.	chr1:18943456-18945753	24.8531	6.17734	-2.00837	0.0006	426	MACS_peak_313	chr1	18945158	18947202	2.64
AT5G42760		Leucine carboxyl methyltransferase; FUNCTIONS IN: methyltransferase activity; INVOLVED IN: biological_process unknown; LOCATED IN: cellular_component unknown; EXPRESSED IN: 21 plant structures; EXPRESSED DURING: 13 growth stages; CONTAINS InterPro DOMAIN/s: Conserved hypothetical protein CHP00027, methylltransferase (InterPro:IPR011610), Leucine carboxyl methyltransferase (InterPro:IPR007213).	chr5:17148807-17151681	24.8964	0.324143	-6.26316	0.0158	266	MACS_peak_1959	chr5	17147802	17149281	2.91
AT5G17000		Zinc-binding dehydrogenase family protein; FUNCTIONS IN: oxidoreductase activity, binding, catalytic activity, zinc ion binding; INVOLVED IN: response to oxidative stress; EXPRESSED IN: cultured cell, leaf; CONTAINS InterPro DOMAIN/s: GroES-like (InterPro:IPR011032), NAD(P)-binding domain (InterPro:IPR016040), Alcohol dehydrogenase, C-terminal (InterPro:IPR013149), Alcohol dehydrogenase superfami…	chr5:5584800-5587063	25.0653	8.55214	-1.55134	0.0043	197	MACS_peak_1824	chr5	5586567	5587954	2.89
AT4G36240	GATA TRANSCRIPTION FACTOR 7, GATA7	Encodes a member of the GATA factor family of zinc finger transcription factors.	chr4:17147195-17148221	25.7027	7.15953	-1.84398	0.0062	774	MACS_peak_1649	chr4	17147796	17150195	2.05
AT5G48030	GAMETOPHYTIC FACTOR 2, GFA2	encodes a mitochondrially targeted DNAJ protein involved in female gametophyte development.	chr5:19466010-19469902	25.8842	10.5981	-1.28827	0.0244	116	MACS_peak_2010	chr5	19469315	19470722	2.39
AT3G19720	ACCUMULATION AND REPLICATION OF CHLOROPLAST 5, ARC5, DRP5B, DYNAMIN RELATED PROTEIN 5B	Encodes a novel chloroplast division protein. Mutants of exhibit defects in chloroplast constriction, have enlarged, dumbbell-shaped chloroplasts. The ARC5 gene product shares similarity with the dynamin family of GTPases, which mediate endocytosis, mitochondrial division, and other organellar fission and fusion events in eukaryotes. Phylogenetic analysis showed that ARC5 is related to a group of…	chr3:6850370-6855513	25.9234	4.83014	-2.42412	0.0003	134	MACS_peak_1096	chr3	6854970	6856326	2.61
AT4G14740		FUNCTIONS IN: phosphoinositide binding; INVOLVED IN: signal transduction; EXPRESSED IN: cultured cell; CONTAINS InterPro DOMAIN/s: Pleckstrin-like, plant (InterPro:IPR013666), Protein of unknown function DUF828 (InterPro:IPR008546); BEST Arabidopsis thaliana protein match is: Plant protein of unknown function (DUF828) with plant pleckstrin homology-like region (TAIR:AT3G22810.1); Has 30201 Blast …	chr4:8450288-8454028	25.9904	7.8088	-1.73481	0.00675	124	MACS_peak_1465	chr4	8452492	8455318	2.01
AT1G76570	ATLHCB7, LHCB7, LIGHT-HARVESTING COMPLEX B7	Chlorophyll A-B binding family protein; FUNCTIONS IN: chlorophyll binding; INVOLVED IN: response to blue light, response to far red light, photosynthesis; LOCATED IN: light-harvesting complex, chloroplast, membrane; EXPRESSED IN: 28 plant structures; EXPRESSED DURING: 13 growth stages; CONTAINS InterPro DOMAIN/s: Chlorophyll A-B binding protein (InterPro:IPR001344); BEST Arabidopsis thaliana prot…	chr1:28729131-28730825	26.0977	3.4703	-2.91079	5e-05	1139	MACS_peak_544	chr1	28726382	28729603	1.99
AT4G12830		alpha/beta-Hydrolases superfamily protein; FUNCTIONS IN: hydrolase activity, catalytic activity; LOCATED IN: chloroplast; EXPRESSED IN: 15 plant structures; EXPRESSED DURING: 9 growth stages; CONTAINS InterPro DOMAIN/s: Epoxide hydrolase-like (InterPro:IPR000639), Alpha/beta hydrolase fold-1 (InterPro:IPR000073); BEST Arabidopsis thaliana protein match is: alpha/beta-Hydrolases superfamily protei…	chr4:7531140-7536263	26.2827	0.741365	-5.14778	0.0075	107	MACS_peak_1445	chr4	7530382	7531686	2.31
AT2G21340		MATE efflux family protein; FUNCTIONS IN: antiporter activity, drug transmembrane transporter activity; INVOLVED IN: drug transmembrane transport, transmembrane transport; LOCATED IN: chloroplast; EXPRESSED IN: 22 plant structures; EXPRESSED DURING: 13 growth stages; CONTAINS InterPro DOMAIN/s: Multi antimicrobial extrusion protein MatE (InterPro:IPR002528); BEST Arabidopsis thaliana protein matc…	chr2:9132554-9137267	26.5503	5.16462	-2.36199	0.001	1610	MACS_peak_664	chr2	9128783	9133107	2.1
AT1G19140		FUNCTIONS IN: molecular_function unknown; INVOLVED IN: ubiquinone biosynthetic process; LOCATED IN: mitochondrion; EXPRESSED IN: 24 plant structures; EXPRESSED DURING: 15 growth stages; CONTAINS InterPro DOMAIN/s: COQ9 (InterPro:IPR013718), Ubiquinone biosynthesis protein COQ9 (InterPro:IPR012762); Has 35333 Blast hits to 34131 proteins in 2444 species: Archae - 798; Bacteria - 22429; Metazoa - 9…	chr1:6610720-6612516	26.5631	5.71133	-2.21753	0.00025	564	MACS_peak_146	chr1	6611882	6614279	2.13
AT3G21390		Encodes a mitochondrial thiamin diphosphate carrier.	chr3:7531401-7534544	26.569	9.38642	-1.5011	0.0067	172	MACS_peak_1111	chr3	7530394	7532065	2
AT1G26761		Arabinanase/levansucrase/invertase; FUNCTIONS IN: molecular_function unknown; INVOLVED IN: biological_process unknown; LOCATED IN: chloroplast; Has 30201 Blast hits to 17322 proteins in 780 species: Archae - 12; Bacteria - 1396; Metazoa - 17338; Fungi - 3422; Plants - 5037; Viruses - 0; Other Eukaryotes - 2996 (source: NCBI BLink).	chr1:9250223-9251644	26.5785	0.402506	-6.0451	0.0005	30	MACS_peak_200	chr1	9250970	9252259	2.73
AT5G51820	ARABIDOPSIS THALIANA PHOSPHOGLUCOMUTASE, ATPGMP, PGM, PGM1, PHOSPHOGLUCOMUTASE, STARCH-FREE 1, STF1	Encodes a plastid isoform of the enzyme phosphoglucomutase involved in controlling photosynthetic carbon flow. Effective petiole movement against the direction of the gravity requires functional PGM activity that is required for full development of amyloplasts.	chr5:21063367-21068057	26.6639	8.1148	-1.71626	0.00245	720	MACS_peak_2036	chr5	21067459	21070096	1.93
AT1G51805		Leucine-rich repeat protein kinase family protein; FUNCTIONS IN: protein serine/threonine kinase activity, protein kinase activity, kinase activity, ATP binding; INVOLVED IN: protein amino acid phosphorylation; LOCATED IN: endomembrane system; EXPRESSED IN: 20 plant structures; EXPRESSED DURING: 13 growth stages; CONTAINS InterPro DOMAIN/s: Protein kinase, ATP binding site (InterPro:IPR017441), P…	chr1:19220976-19225690	26.899	5.43475	-2.30727	0.00025	318	MACS_peak_318	chr1	19225277	19226740	2.19
AT2G36885		unknown protein; FUNCTIONS IN: molecular_function unknown; LOCATED IN: chloroplast; EXPRESSED IN: 22 plant structures; EXPRESSED DURING: 13 growth stages; Has 172 Blast hits to 172 proteins in 58 species: Archae - 0; Bacteria - 116; Metazoa - 0; Fungi - 0; Plants - 32; Viruses - 0; Other Eukaryotes - 24 (source: NCBI BLink).	chr2:15482002-15483711	27.1321	3.77644	-2.8449	0.00125	82	MACS_peak_813	chr2	15483167	15484421	2.48
AT3G21150	ATBBX32, B-BOX DOMAIN PROTEIN 32, BBX32, EIP6, EMF1-INTERACTING PROTEIN 1	Encodes a protein with a B-box domain predicted to act as a transcription factor. Expression of the BBX32 gene is affected by monochromatic red light.	chr3:7412635-7413539	27.2307	0.732336	-5.21659	0.00135	584	MACS_peak_1105	chr3	7411477	7414435	2.15
AT1G22430		GroES-like zinc-binding dehydrogenase family protein; FUNCTIONS IN: oxidoreductase activity, zinc ion binding; INVOLVED IN: oxidation reduction; LOCATED IN: cellular_component unknown; EXPRESSED IN: 21 plant structures; EXPRESSED DURING: 13 growth stages; CONTAINS InterPro DOMAIN/s: GroES-like (InterPro:IPR011032), Alcohol dehydrogenase GroES-like (InterPro:IPR013154), Alcohol dehydrogenase, zinc…	chr1:7919143-7921832	27.2564	6.55976	-2.05488	0.001	869	MACS_peak_174	chr1	7918576	7921505	1.91
AT4G15248	B-BOX DOMAIN PROTEIN 30, BBX30	B-box type zinc finger family protein; FUNCTIONS IN: zinc ion binding; INVOLVED IN: biological_process unknown; LOCATED IN: intracellular; CONTAINS InterPro DOMAIN/s: Zinc finger, B-box (InterPro:IPR000315); BEST Arabidopsis thaliana protein match is: B-box type zinc finger family protein (TAIR:AT3G21890.1); Has 35333 Blast hits to 34131 proteins in 2444 species: Archae - 798; Bacteria - 22429; M…	chr4:8708847-8709373	27.444	0.629577	-5.44597	0.004	53	MACS_peak_1470	chr4	8707593	8709997	1.99
AT1G06550		ATP-dependent caseinolytic (Clp) protease/crotonase family protein; FUNCTIONS IN: 3-hydroxyisobutyryl-CoA hydrolase activity, catalytic activity; INVOLVED IN: response to karrikin, fatty acid beta-oxidation; LOCATED IN: cellular_component unknown; EXPRESSED IN: 23 plant structures; EXPRESSED DURING: 13 growth stages; CONTAINS InterPro DOMAIN/s: Crotonase, core (InterPro:IPR001753); BEST Arabidops…	chr1:2003626-2007190	27.6115	10.7	-1.36766	0.0189	401	MACS_peak_40	chr1	2006495	2008689	3.1
AT1G56500	SOQ1, SUPPRESSOR OF QUENCHING 1	Encodes a thylakoid membrane protein with thioredoxin-like and beta-propeller domains located in the lumen and a haloacid-dehalogenase domain exposed to the chloroplast stroma. The protein's role may be to prevent formation of a slowly reversible form of antenna quenching, thereby maintaining the efficiency of light harvesting.	chr1:21159743-21167321	27.6431	7.44217	-1.89312	0.0004	300	MACS_peak_360	chr1	21158588	21160299	2.2
AT1G52000		Mannose-binding lectin superfamily protein; FUNCTIONS IN: molecular_function unknown; INVOLVED IN: response to salt stress; LOCATED IN: cellular_component unknown; EXPRESSED IN: 22 plant structures; EXPRESSED DURING: 14 growth stages; CONTAINS InterPro DOMAIN/s: Mannose-binding lectin (InterPro:IPR001229); BEST Arabidopsis thaliana protein match is: myrosinase-binding protein 1 (TAIR:AT1G52040.1)…	chr1:19333158-19336115	27.833	4.29772	-2.69515	0.01655	340	MACS_peak_319	chr1	19334962	19336590	2.7
AT3G17070		Peroxidase family protein; FUNCTIONS IN: peroxidase activity, heme binding; INVOLVED IN: response to oxidative stress, oxidation reduction; LOCATED IN: endomembrane system; EXPRESSED IN: guard cell; CONTAINS InterPro DOMAIN/s: Haem peroxidase (InterPro:IPR010255), Plant peroxidase (InterPro:IPR000823), Haem peroxidase, plant/fungal/bacterial (InterPro:IPR002016); BEST Arabidopsis thaliana protein…	chr3:5820960-5823199	28.2269	12.0789	-1.22458	0.03875	616	MACS_peak_1062	chr3	5819634	5821056	1.96
AT5G50950	FUM2, FUMARASE 2	Encodes a fumarase enzyme initially shown to be in the mitochondria through proteomic studies but later shown to be present in the cytosol using an RFP fluorescent protein tag. It appears to be important for the accumulation of fumarate from malate in leaves in the light, and helps to promote nitrogen assimilation under high nitrogen conditions. It does not appear to be necessary for lipid metabo…	chr5:20729611-20733926	28.4237	9.26844	-1.6167	0.0344	1148	MACS_peak_2030	chr5	20726758	20730170	2.56
AT4G02790	EMB3129, EMBRYO DEFECTIVE 3129	GTP-binding family protein; FUNCTIONS IN: GTP binding; INVOLVED IN: biological_process unknown; LOCATED IN: intracellular, chloroplast; EXPRESSED IN: 22 plant structures; EXPRESSED DURING: 13 growth stages; CONTAINS InterPro DOMAIN/s: GTP1/OBG (InterPro:IPR006073), GTP-binding protein, HSR1-related (InterPro:IPR002917), GTP-binding protein, ribosome biogenesis, YlqF (InterPro:IPR019991); BEST Ara…	chr4:1247385-1249588	28.495	6.29659	-2.17807	0.00015	136	MACS_peak_1397	chr4	1246720	1247780	2.11
AT4G17880	MYC4	MYC4 is a JAZ-interacting transcription factor that act together with MYC2 and MYC3 to activate JA-responses.	chr4:9933365-9935586	28.5091	9.70323	-1.55489	0.00335	624	MACS_peak_1497	chr4	9934786	9937636	2.19
AT1G58520	RXW8	RXW8; FUNCTIONS IN: hydrolase activity, acting on ester bonds, lipase activity; INVOLVED IN: lipid metabolic process; LOCATED IN: endomembrane system, membrane; CONTAINS InterPro DOMAIN/s: Protein of unknown function DUF221 (InterPro:IPR003864), Lipase, GDSL, active site (InterPro:IPR008265), Lipase, GDSL (InterPro:IPR001087); BEST Arabidopsis thaliana protein match is: Early-responsive to dehydr…	chr1:21729912-21738652	28.5889	1.81781	-3.97519	5e-05	1175	MACS_peak_369	chr1	21731773	21732962	3.16
AT4G19100		putative protein	chr4:10452888-10454359	28.6265	10.6761	-1.42297	0.0281	783	MACS_peak_1509	chr4	10452707	10455689	2.11
AT1G69870	ATNPF2.13, NITRATE TRANSPORTER 1.7, NPF2.13, NRT1.7, NRT1/ PTR FAMILY 2.13	Encodes a low affinity nitrate transporter NRT1.7. Expressed in phloem. Responsible for source-to-sink remobilization of nitrate.	chr1:26316026-26320220	29.1593	12.8345	-1.18393	0.02215	39	MACS_peak_473	chr1	26312646	26319330	2.5
AT4G13575		unknown protein; FUNCTIONS IN: molecular_function unknown; INVOLVED IN: biological_process unknown; LOCATED IN: cellular_component unknown; Has 30201 Blast hits to 17322 proteins in 780 species: Archae - 12; Bacteria - 1396; Metazoa - 17338; Fungi - 3422; Plants - 5037; Viruses - 0; Other Eukaryotes - 2996 (source: NCBI BLink).	chr4:7892319-7893705	29.3811	2.77513	-3.40426	5e-05	302	MACS_peak_1453	chr4	7893226	7894789	2.39
AT3G07770	ATHSP90-6, ATHSP90.6, HEAT SHOCK PROTEIN 89.1, HEAT SHOCK PROTEIN 90-6, HEAT SHOCK PROTEIN 90.6, HSP89.1	HEAT SHOCK PROTEIN 89.1 (Hsp89.1); FUNCTIONS IN: ATP binding; INVOLVED IN: protein folding, response to stress; LOCATED IN: mitochondrion, cell wall; EXPRESSED IN: 24 plant structures; EXPRESSED DURING: 14 growth stages; CONTAINS InterPro DOMAIN/s: Chaperone protein htpG (InterPro:IPR001404), Heat shock protein Hsp90, C-terminal (InterPro:IPR020576), Heat shock protein Hsp90, conserved site (Inte…	chr3:2479547-2484194	29.5705	9.09932	-1.70033	0.0024	573	MACS_peak_981	chr3	2477845	2480104	2.22
AT3G21890	B-BOX DOMAIN PROTEIN 31, BBX31	B-box type zinc finger family protein; FUNCTIONS IN: sequence-specific DNA binding transcription factor activity, zinc ion binding; INVOLVED IN: response to UV-B, regulation of transcription; LOCATED IN: intracellular; EXPRESSED IN: 18 plant structures; EXPRESSED DURING: 7 growth stages; CONTAINS InterPro DOMAIN/s: Zinc finger, B-box (InterPro:IPR000315); BEST Arabidopsis thaliana protein match i…	chr3:7709112-7709733	29.8433	1.92947	-3.95113	0.00095	31	MACS_peak_1116	chr3	7708375	7711031	2.32
AT2G32540	ATCSLB04, ATCSLB4, CELLULOSE SYNTHASE LIKE B4, CELLULOSE SYNTHASE-LIKE B4, CSLB04	encodes a gene similar to cellulose synthase	chr2:13814685-13818289	30.5586	8.60808	-1.82782	0.00195	462	MACS_peak_780	chr2	13813326	13815122	1.89
AT5G42765		INVOLVED IN: biological_process unknown; LOCATED IN: thylakoid, chloroplast thylakoid membrane, chloroplast; EXPRESSED IN: 22 plant structures; EXPRESSED DURING: 13 growth stages; CONTAINS InterPro DOMAIN/s: Twin-arginine translocation pathway, signal sequence (InterPro:IPR006311); Has 30201 Blast hits to 17322 proteins in 780 species: Archae - 12; Bacteria - 1396; Metazoa - 17338; Fungi - 3422; …	chr5:17148807-17151681	30.6378	10.8516	-1.4974	0.03505	159	MACS_peak_1960	chr5	17151033	17152649	2.43
AT2G32100	ATOFP16, OFP16, OVATE FAMILY PROTEIN 16, RABIDOPSIS THALIANA OVATE FAMILY PROTEIN 16	ovate family protein 16 (OFP16); CONTAINS InterPro DOMAIN/s: Protein of unknown function DUF623 (InterPro:IPR006458); BEST Arabidopsis thaliana protein match is: ovate family protein 12 (TAIR:AT1G05420.1); Has 251 Blast hits to 251 proteins in 22 species: Archae - 0; Bacteria - 16; Metazoa - 0; Fungi - 0; Plants - 235; Viruses - 0; Other Eukaryotes - 0 (source: NCBI BLink).	chr2:13647851-13648785	30.7449	1.40359	-4.45315	5e-05	1074	MACS_peak_772	chr2	13643586	13649969	1.93
AT3G56370		Leucine-rich repeat protein kinase family protein; FUNCTIONS IN: protein serine/threonine kinase activity, kinase activity, ATP binding; INVOLVED IN: transmembrane receptor protein tyrosine kinase signaling pathway, protein amino acid phosphorylation; LOCATED IN: endomembrane system; EXPRESSED IN: 22 plant structures; EXPRESSED DURING: 13 growth stages; CONTAINS InterPro DOMAIN/s: Protein kinase,…	chr3:20899098-20902981	30.7914	9.81487	-1.64949	0.0087	745	MACS_peak_1319	chr3	20902204	20905250	2.47
AT5G40390	RAFFINOSE SYNTHASE 5, RS5, SEED IMBIBITION 1-LIKE, SIP1	Encodes a protein which might be involved in the formation of verbascose. A T-DNA insertion mutant was shown to have a decreased amount of verbascose (as well as mannitol) whereas the levels of raffinose and stachyose remained unchanged.	chr5:16161514-16165357	31.2517	6.42473	-2.28223	0.0003	854	MACS_peak_1936	chr5	16160678	16164059	2.04
AT1G75100	J-DOMAIN PROTEIN REQUIRED FOR CHLOROPLAST ACCUMULATION RESPONSE 1, JAC1	Contains a J-domain at the C-terminus which is similar to the J-domain of auxilin, a clathrin-uncoating factor in cow, yeast and worm. Arabidopsis contains 6 other proteins similar to auxilin. Expressed in leaves and stems, but not in roots. Localized in the cytoplasm. Required for the chloroplast accumulation response, but not for the avoidance response. No molecular function known.	chr1:28190815-28193800	31.3924	5.3746	-2.54619	0.00015	1123	MACS_peak_527	chr1	28193061	28196787	2.83
AT5G65700	BAM1, BARELY ANY MERISTEM 1	Encodes a CLAVATA1-related receptor kinase-like protein required for both shoot and flower meristem function. Very similar to BAM2,with more than 85% a.a. identity. It has a broad expression pattern and is involved in vascular strand development in the leaf, control of leaf shape, size and symmetry, male gametophyte development and ovule specification and function. Anthers of double mutants (bam1…	chr5:26281710-26285413	32.1596	13.3475	-1.26868	0.0262	743	MACS_peak_2161	chr5	26279538	26282398	2.45
AT1G32200	ACT1, ACYLTRANSFERASE 1, ATS1	Encodes a chloroplast glycerol-3-phosphate acyltransferase.Involved in the biosynthesis of chloroplast phosphatidylglycerol.	chr1:11601780-11605060	32.5629	7.63821	-2.09192	0.00025	461	MACS_peak_240	chr1	11604607	11606436	2.16
AT5G24160	SQE6, SQUALENE MONOXYGENASE 6	squalene monoxygenase 6 (SQE6); FUNCTIONS IN: squalene monooxygenase activity, oxidoreductase activity, FAD binding; INVOLVED IN: sterol biosynthetic process; LOCATED IN: endomembrane system, integral to membrane; EXPRESSED IN: 12 plant structures; EXPRESSED DURING: 9 growth stages; CONTAINS InterPro DOMAIN/s: Squalene epoxidase (InterPro:IPR013698), FAD dependent oxidoreductase (InterPro:IPR0060…	chr5:8183074-8186640	32.6005	9.9973	-1.70528	0.00245	1450	MACS_peak_1874	chr5	8186081	8190101	1.75
AT4G24700		unknown protein; Has 20 Blast hits to 20 proteins in 7 species: Archae - 0; Bacteria - 0; Metazoa - 0; Fungi - 0; Plants - 20; Viruses - 0; Other Eukaryotes - 0 (source: NCBI BLink).	chr4:12744621-12745313	32.6524	1.97998	-4.04363	5e-05	252	MACS_peak_1556	chr4	12744950	12746182	2.56
AT3G49260	IQ-DOMAIN 21, IQD21	IQ-domain 21 (iqd21); FUNCTIONS IN: calmodulin binding; INVOLVED IN: biological_process unknown; LOCATED IN: cellular_component unknown; EXPRESSED IN: 19 plant structures; EXPRESSED DURING: 13 growth stages; CONTAINS InterPro DOMAIN/s: IQ calmodulin-binding region (InterPro:IPR000048); BEST Arabidopsis thaliana protein match is: IQ-domain 2 (TAIR:AT5G03040.3).	chr3:18262398-18266021	33.2437	9.83521	-1.75705	0.0034	772	MACS_peak_1240	chr3	18260377	18266188	2.1
AT2G29670		Tetratricopeptide repeat (TPR)-like superfamily protein; FUNCTIONS IN: binding; LOCATED IN: chloroplast; EXPRESSED IN: 23 plant structures; EXPRESSED DURING: 15 growth stages; CONTAINS InterPro DOMAIN/s: Tetratricopeptide-like helical (InterPro:IPR011990), Tetratricopeptide repeat-containing (InterPro:IPR013026), Tetratricopeptide repeat (InterPro:IPR019734); BEST Arabidopsis thaliana protein mat…	chr2:12681957-12685087	33.3515	9.04921	-1.88189	0.00055	119	MACS_peak_746	chr2	12684422	12685992	2.42
AT5G49740	ATFRO7, FERRIC REDUCTION OXIDASE 7, FRO7	Encodes a chloroplast ferric chelate reductase. Shows differential splicing and has three different mRNA products. Expressed in the shoot, flower and cotyledon.	chr5:20205341-20208730	33.4962	2.19778	-3.92988	5e-05	662	MACS_peak_2024	chr5	20208127	20210659	2.34
AT5G17310	ATUGP2, UDP-GLUCOSE PYROPHOSPHORYLASE 2, UGP2	UDP-glucose pyrophosphorylase 2 (UGP2); FUNCTIONS IN: UTP:glucose-1-phosphate uridylyltransferase activity, nucleotidyltransferase activity; INVOLVED IN: response to cadmium ion, callose deposition in cell wall, response to salt stress, metabolic process, pollen development; LOCATED IN: plasma membrane; EXPRESSED IN: 27 plant structures; EXPRESSED DURING: 17 growth stages; CONTAINS InterPro DOMAI…	chr5:5696644-5700922	33.635	9.8159	-1.77677	0.0017	84	MACS_peak_1830	chr5	5700332	5701681	2.76
AT5G03650	SBE2.2, STARCH BRANCHING ENZYME 2.2	Encodes starch branching enzyme (E.C.2.4.1.18) similar to SBE2 from maize and rice. Expressed throughout the plant and highest in seedlings and cauline leaves.	chr5:931903-937641	33.9756	13.0965	-1.37531	0.0145	233	MACS_peak_1709	chr5	930979	932362	2.65
AT4G12320	CYTOCHROME P450, FAMILY 706, SUBFAMILY A, POLYPEPTIDE 6, CYP706A6	member of CYP706A	chr4:7314777-7316669	34.2417	0.137951	-7.95545	0.00145	375	MACS_peak_1440	chr4	7316043	7318046	2.34
AT1G76730	CLUSTERS OF ORTHOLOGOUS GROUP 212, COG0212	Encodes a paralog of ATP-dependent folate salvage enzyme 5-formyltetrahydrofolate cycloligase (5-FCL) that is targeted to chloroplasts and to be required for embryo viability and lacks 5-FCL activity.	chr1:28802924-28804784	34.763	9.40601	-1.8859	0.00025	113	MACS_peak_548	chr1	28804226	28805569	2.58
AT3G56400	ARABIDOPSIS THALIANA WRKY DNA-BINDING PROTEIN 70, ATWRKY70, WRKY DNA-BINDING PROTEIN 70, WRKY70	member of WRKY Transcription Factor; Group III. Function as activator of SA-dependent defense genes and a repressor of JA-regulated genes. WRKY70-controlled suppression of JA-signaling is partly executed by NPR1.	chr3:20908927-20910481	35.4878	10.5641	-1.74816	0.0025	846	MACS_peak_1320	chr3	20907512	20911760	2.16
AT5G47370	HAT2	homeobox-leucine zipper genes induced by auxin, but not by other phytohormones. Plays opposite roles in the shoot and root tissues in regulating auxin-mediated morphogenesis.	chr5:19216311-19217909	35.5285	15.4715	-1.19936	0.03025	196	MACS_peak_2008	chr5	19215323	19220105	2.36
AT5G52970		thylakoid lumen 15.0 kDa protein; FUNCTIONS IN: molecular_function unknown; INVOLVED IN: biological_process unknown; LOCATED IN: thylakoid, thylakoid lumen, chloroplast thylakoid lumen, chloroplast; EXPRESSED IN: 20 plant structures; EXPRESSED DURING: 13 growth stages; Has 30201 Blast hits to 17322 proteins in 780 species: Archae - 12; Bacteria - 1396; Metazoa - 17338; Fungi - 3422; Plants - 5037…	chr5:21479598-21481226	35.7425	9.19905	-1.95808	0.00075	379	MACS_peak_2046	chr5	21478198	21480241	2.47
AT5G13640	ARABIDOPSIS THALIANA PHOSPHOLIPID:DIACYLGLYCEROL ACYLTRANSFERASE, ATPDAT, PDAT, PDAT1, PHOSPHOLIPID:DIACYLGLYCEROL ACYLTRANSFERASE, PHOSPHOLIPID:DIACYLGLYCEROL ACYLTRANSFERASE 1	arabidopsis phospholipid:diacylglycerol acyltransferase (PDAT)	chr5:4393061-4397541	35.8123	13.2979	-1.42925	0.0129	255	MACS_peak_1790	chr5	4391474	4394140	2.54
AT2G44940		encodes a member of the DREB subfamily A-4 of ERF/AP2 transcription factor family. The protein contains one AP2 domain. There are 17 members in this subfamily including TINY.	chr2:18537256-18538418	35.9823	7.3847	-2.28468	0.0034	380	MACS_peak_894	chr2	18536486	18538788	2.2
AT1G04770		Tetratricopeptide repeat (TPR)-like superfamily protein; FUNCTIONS IN: binding; INVOLVED IN: biological_process unknown; EXPRESSED IN: 23 plant structures; EXPRESSED DURING: 13 growth stages; CONTAINS InterPro DOMAIN/s: Tetratricopeptide TPR-1 (InterPro:IPR001440), Tetratricopeptide-like helical (InterPro:IPR011990), Tetratricopeptide repeat-containing (InterPro:IPR013026), Tetratricopeptide repe…	chr1:1336370-1337849	36.1114	6.52548	-2.4683	0.0028	76	MACS_peak_30	chr1	1335315	1340232	2.51
AT1G13820		alpha/beta-Hydrolases superfamily protein; FUNCTIONS IN: hydrolase activity, catalytic activity; CONTAINS InterPro DOMAIN/s: Epoxide hydrolase-like (InterPro:IPR000639), Alpha/beta hydrolase fold-1 (InterPro:IPR000073); BEST Arabidopsis thaliana protein match is: alpha/beta-Hydrolases superfamily protein (TAIR:AT5G39220.1); Has 7432 Blast hits to 7419 proteins in 1219 species: Archae - 99; Bacter…	chr1:4735546-4737808	36.2427	8.9958	-2.01037	0.00065	1031	MACS_peak_100	chr1	4732902	4736129	2.62
AT5G24380	ATYSL2, YELLOW STRIPE LIKE 2, YSL2	closest Arabidopsis homolog of Zea maize metal-phytosiderophore/metal-nicotianamine transporter ZmYS1	chr5:8323894-8329490	36.3088	6.3816	-2.50833	0.00025	289	MACS_peak_1875	chr5	8322997	8324215	1.99
AT1G58280		Phosphoglycerate mutase family protein; LOCATED IN: chloroplast; CONTAINS InterPro DOMAIN/s: Histidine phosphatase superfamily, clade-1 (InterPro:IPR013078); BEST Arabidopsis thaliana protein match is: Phosphoglycerate mutase family protein (TAIR:AT5G64460.8); Has 412 Blast hits to 412 proteins in 84 species: Archae - 0; Bacteria - 6; Metazoa - 0; Fungi - 152; Plants - 162; Viruses - 0; Other Euk…	chr1:21620330-21622611	36.5777	7.20102	-2.34469	0.00025	494	MACS_peak_366	chr1	21621617	21624594	2.2
AT2G33850		unknown protein; FUNCTIONS IN: molecular_function unknown; INVOLVED IN: biological_process unknown; LOCATED IN: endomembrane system; EXPRESSED IN: 17 plant structures; EXPRESSED DURING: 9 growth stages; BEST Arabidopsis thaliana protein match is: unknown protein (TAIR:AT1G28400.1); Has 3053 Blast hits to 2119 proteins in 133 species: Archae - 6; Bacteria - 52; Metazoa - 135; Fungi - 96; Plants - …	chr2:14321061-14322049	36.8237	2.81547	-3.70919	5e-05	2794	MACS_peak_788	chr2	14323839	14325848	2.24
AT1G27480		alpha/beta-Hydrolases superfamily protein; FUNCTIONS IN: phosphatidylcholine-sterol O-acyltransferase activity; INVOLVED IN: lipid metabolic process; LOCATED IN: plasma membrane, vacuole; EXPRESSED IN: 21 plant structures; EXPRESSED DURING: 13 growth stages; CONTAINS InterPro DOMAIN/s: Lecithin:cholesterol acyltransferase (InterPro:IPR003386); Has 1076 Blast hits to 1070 proteins in 248 species: …	chr1:9544513-9546285	37.5364	1.83727	-4.35265	5e-05	110	MACS_peak_205	chr1	9543740	9545067	2.56
AT3G27170	ATCLC-B, CHLORIDE CHANNEL B, CLC-B	member of Anion channel protein family	chr3:10024016-10030069	38.0491	3.02006	-3.65521	5e-05	869	MACS_peak_1170	chr3	10021660	10024636	2.32
AT5G41050		Pollen Ole e 1 allergen and extensin family protein; FUNCTIONS IN: molecular_function unknown; INVOLVED IN: biological_process unknown; LOCATED IN: endomembrane system; EXPRESSED IN: 22 plant structures; EXPRESSED DURING: 13 growth stages; CONTAINS InterPro DOMAIN/s: Pollen Ole e 1 allergen/extensin (InterPro:IPR006041); BEST Arabidopsis thaliana protein match is: Pollen Ole e 1 allergen and exte…	chr5:16433316-16434318	38.0948	12.0631	-1.65899	0.00545	8	MACS_peak_1943	chr5	16432722	16435931	2.11
AT5G05200		Protein kinase superfamily protein; LOCATED IN: chloroplast, plastoglobule; EXPRESSED IN: 22 plant structures; EXPRESSED DURING: 13 growth stages; CONTAINS InterPro DOMAIN/s: ABC-1 (InterPro:IPR004147), Protein kinase-like domain (InterPro:IPR011009); BEST Arabidopsis thaliana protein match is: Protein kinase superfamily protein (TAIR:AT4G31390.1); Has 30201 Blast hits to 17322 proteins in 780 sp…	chr5:1541520-1547164	38.2607	13.2532	-1.52953	0.0199	130	MACS_peak_1727	chr5	1546532	1548057	2.55
AT1G24148		unknown protein; FUNCTIONS IN: molecular_function unknown; INVOLVED IN: biological_process unknown; LOCATED IN: cellular_component unknown; BEST Arabidopsis thaliana protein match is: unknown protein (TAIR:AT1G24147.1).	chr1:8544249-8545551	38.4	4.9352	-2.95993	0.00055	19	MACS_peak_189	chr1	8543656	8544881	3.14
AT2G33255		Haloacid dehalogenase-like hydrolase (HAD) superfamily protein; FUNCTIONS IN: hydrolase activity, catalytic activity, phosphoglycolate phosphatase activity; INVOLVED IN: metabolic process; LOCATED IN: chloroplast; EXPRESSED IN: 23 plant structures; EXPRESSED DURING: 15 growth stages; CONTAINS InterPro DOMAIN/s: Haloacid dehalogenase-like hydrolase (InterPro:IPR005834), HAD-superfamily hydrolase, …	chr2:14098777-14100593	38.5591	15.1075	-1.35181	0.0237	510	MACS_peak_781	chr2	14096687	14099848	2.62
AT3G25660		Amidase family protein; FUNCTIONS IN: glutaminyl-tRNA synthase (glutamine-hydrolyzing) activity, carbon-nitrogen ligase activity, with glutamine as amido-N-donor; INVOLVED IN: translation; LOCATED IN: chloroplast, chloroplast stroma; EXPRESSED IN: 23 plant structures; EXPRESSED DURING: 14 growth stages; CONTAINS InterPro DOMAIN/s: Amidase, conserved site (InterPro:IPR020556), Amidase (InterPro:IP…	chr3:9339422-9342204	38.6005	11.1378	-1.79316	0.0026	141	MACS_peak_1158	chr3	9341123	9343004	2.13
AT5G42720		Glycosyl hydrolase family 17 protein; FUNCTIONS IN: cation binding, hydrolase activity, hydrolyzing O-glycosyl compounds, catalytic activity; INVOLVED IN: carbohydrate metabolic process; LOCATED IN: anchored to membrane; EXPRESSED IN: 22 plant structures; EXPRESSED DURING: 13 growth stages; CONTAINS InterPro DOMAIN/s: Glycoside hydrolase, catalytic core (InterPro:IPR017853), Glycoside hydrolase, …	chr5:17130185-17132843	39.3177	7.51126	-2.38805	0.0012	322	MACS_peak_1958	chr5	17128725	17131002	2.06
AT3G56590		hydroxyproline-rich glycoprotein family protein; FUNCTIONS IN: molecular_function unknown; INVOLVED IN: biological_process unknown; LOCATED IN: cellular_component unknown; EXPRESSED IN: 22 plant structures; EXPRESSED DURING: 13 growth stages; BEST Arabidopsis thaliana protein match is: zinc finger (C3HC4-type RING finger) family protein (TAIR:AT3G10810.1); Has 30201 Blast hits to 17322 proteins i…	chr3:20964856-20968019	39.8164	11.8128	-1.75302	0.01265	298	MACS_peak_1322	chr3	20963679	20965439	1.93
AT1G72645		unknown protein; FUNCTIONS IN: molecular_function unknown; INVOLVED IN: biological_process unknown; LOCATED IN: endomembrane system; Has 35333 Blast hits to 34131 proteins in 2444 species: Archae - 798; Bacteria - 22429; Metazoa - 974; Fungi - 991; Plants - 531; Viruses - 0; Other Eukaryotes - 9610 (source: NCBI BLink).	chr1:27348380-27349219	39.8871	11.5855	-1.7836	0.00175	517	MACS_peak_496	chr1	27347678	27350118	2.65
AT2G35390		Phosphoribosyltransferase family protein; FUNCTIONS IN: magnesium ion binding, ribose phosphate diphosphokinase activity; INVOLVED IN: cellular biosynthetic process, nucleotide biosynthetic process, nucleoside metabolic process, ribonucleoside monophosphate biosynthetic process; LOCATED IN: chloroplast; EXPRESSED IN: 6 plant structures; EXPRESSED DURING: L mature pollen stage, M germinated pollen…	chr2:14895278-14897822	39.9289	10.8016	-1.88619	0.00135	276	MACS_peak_800	chr2	14897277	14898920	2.3
AT3G28220		TRAF-like family protein; FUNCTIONS IN: molecular_function unknown; INVOLVED IN: response to salt stress; LOCATED IN: vacuole, chloroplast envelope; EXPRESSED IN: 19 plant structures; EXPRESSED DURING: 13 growth stages; CONTAINS InterPro DOMAIN/s: TRAF-like (InterPro:IPR008974), MATH (InterPro:IPR002083); BEST Arabidopsis thaliana protein match is: TRAF-like family protein (TAIR:AT1G58270.1); Has…	chr3:10524403-10526728	39.994	0.29168	-7.09925	0.00025	284	MACS_peak_1186	chr3	10523358	10524881	2.3
AT2G24060		Translation initiation factor 3 protein; FUNCTIONS IN: translation initiation factor activity; INVOLVED IN: translational initiation; LOCATED IN: chloroplast; EXPRESSED IN: 22 plant structures; EXPRESSED DURING: 13 growth stages; CONTAINS InterPro DOMAIN/s: Translation initiation factor 3, N-terminal (InterPro:IPR019814), Translation initiation factor 3, conserved site (InterPro:IPR019813), Trans…	chr2:10229384-10231563	40.6105	16.4863	-1.30059	0.00995	567	MACS_peak_687	chr2	10227541	10230094	2.19
AT5G18660	PALE-GREEN AND CHLOROPHYLL B REDUCED 2, PCB2	Encodes a protein with 3,8-divinyl protochlorophyllide a 8-vinyl reductase activity. Mutants accumulate divinyl chlorophyll rather than monovinyl chlorophyll.	chr5:6220780-6222228	41.1115	2.79828	-3.87693	5e-05	1959	MACS_peak_1836	chr5	6221839	6226537	2.02
AT5G53580	ATPLR1, PLR1, PYRIDOXAL REDUCTASE 1	NAD(P)-linked oxidoreductase superfamily protein; FUNCTIONS IN: oxidoreductase activity, aldo-keto reductase activity; INVOLVED IN: oxidation reduction; LOCATED IN: chloroplast; EXPRESSED IN: 22 plant structures; EXPRESSED DURING: 13 growth stages; CONTAINS InterPro DOMAIN/s: Aldo/keto reductase (InterPro:IPR001395), Aldo/keto reductase subgroup (InterPro:IPR020471), Aldo/keto reductase, conserve…	chr5:21765053-21767000	41.1497	10.1081	-2.02537	0.00045	2768	MACS_peak_2056	chr5	21768549	21770989	2.36
AT5G53170	FTSH PROTEASE 11, FTSH11	encodes an FtsH protease that is localized to the chloroplast and the mitochondrion	chr5:21562746-21568012	41.1713	15.3228	-1.42596	0.01045	577	MACS_peak_2049	chr5	21567354	21569826	2.31
AT1G66725	MICRORNA163, MIR163	Encodes a microRNA that targets several SAMT family members. miR163, is highly expressed in A. thaliana diploids but down-regulated in A. thaliana autotetraploids and repressed in A. arenosa and A. suecica. MicroRNAs are regulatory RNAs with a mature length of ~21-nucleotides that are processed from hairpin precursors by Dicer-like enzymes. MicroRNAs can negatively regulate gene expression by att…	chr1:24883930-24884559	41.1977	9.3694	-2.13654	0.0026	73	MACS_peak_436	chr1	24882043	24885964	2.89
AT1G20823		RING/U-box superfamily protein; FUNCTIONS IN: zinc ion binding; INVOLVED IN: response to chitin; EXPRESSED IN: 22 plant structures; EXPRESSED DURING: 13 growth stages; CONTAINS InterPro DOMAIN/s: Zinc finger, RING-type (InterPro:IPR001841), Zinc finger, C3HC4 RING-type (InterPro:IPR018957); BEST Arabidopsis thaliana protein match is: RING/U-box superfamily protein (TAIR:AT1G76410.1); Has 9063 Bla…	chr1:7238799-7239669	42.0664	13.6612	-1.62258	0.0121	208	MACS_peak_163	chr1	7238024	7239992	2.13
AT1G64970	G-TMT, GAMMA-TOCOPHEROL METHYLTRANSFERASE, TMT1, VITAMIN E DEFICIENT 4, VTE4	gamma-tocopherol methyltransferase (g-TMT) mRNA, nuclear; mutant has Deficient in alpha and beta tocopherol; Accumulates gamma tocopherol in leaves	chr1:24129917-24136109	42.5243	6.03971	-2.81574	0.0017	199	MACS_peak_418	chr1	24134993	24136828	3.28
AT2G15320		Leucine-rich repeat (LRR) family protein; CONTAINS InterPro DOMAIN/s: Leucine-rich repeat (InterPro:IPR001611); BEST Arabidopsis thaliana protein match is: Leucine-rich repeat (LRR) family protein (TAIR:AT5G66330.1); Has 72264 Blast hits to 25708 proteins in 980 species: Archae - 21; Bacteria - 3279; Metazoa - 16942; Fungi - 630; Plants - 47007; Viruses - 0; Other Eukaryotes - 4385 (source: NCBI …	chr2:6666315-6667704	42.529	18.3272	-1.21446	0.04315	245	MACS_peak_618	chr2	6665875	6669045	1.8
AT4G10120	ATSPS4F	Encodes a protein with putative sucrose-phosphate synthase activity.	chr4:6314786-6319936	42.9966	10.2136	-2.07373	0.01655	880	MACS_peak_1424	chr4	6312806	6315007	2.18
AT1G32520		unknown protein; FUNCTIONS IN: molecular_function unknown; INVOLVED IN: biological_process unknown; LOCATED IN: chloroplast; EXPRESSED IN: 24 plant structures; EXPRESSED DURING: 15 growth stages; Has 143 Blast hits to 142 proteins in 34 species: Archae - 0; Bacteria - 0; Metazoa - 39; Fungi - 0; Plants - 56; Viruses - 0; Other Eukaryotes - 48 (source: NCBI BLink).	chr1:11758210-11759280	43.5233	5.47733	-2.99024	5e-05	712	MACS_peak_244	chr1	11757196	11759941	1.91
AT4G36530		alpha/beta-Hydrolases superfamily protein; FUNCTIONS IN: hydrolase activity, catalytic activity; LOCATED IN: chloroplast; EXPRESSED IN: 22 plant structures; EXPRESSED DURING: 13 growth stages; CONTAINS InterPro DOMAIN/s: Epoxide hydrolase-like (InterPro:IPR000639), Alpha/beta hydrolase fold-1 (InterPro:IPR000073); BEST Arabidopsis thaliana protein match is: alpha/beta-Hydrolases superfamily prote…	chr4:17239957-17241937	43.995	5.99038	-2.87662	5e-05	781	MACS_peak_1655	chr4	17241236	17244201	2.37
AT2G16430	ATPAP10, PAP10, PURPLE ACID PHOSPHATASE 10	purple acid phosphatase 10 (PAP10); FUNCTIONS IN: protein serine/threonine phosphatase activity, acid phosphatase activity; INVOLVED IN: biological_process unknown; LOCATED IN: cell wall, plant-type cell wall; EXPRESSED IN: 25 plant structures; EXPRESSED DURING: 15 growth stages; CONTAINS InterPro DOMAIN/s: Purple acid phosphatase, N-terminal (InterPro:IPR015914), Metallophosphoesterase (InterPro…	chr2:7120418-7122832	44.4629	12.8773	-1.78777	0.0014	2840	MACS_peak_626	chr2	7124788	7126557	2.01
AT1G29880		glycyl-tRNA synthetase / glycine--tRNA ligase; FUNCTIONS IN: glycine-tRNA ligase activity, nucleotide binding, aminoacyl-tRNA ligase activity, ATP binding; INVOLVED IN: response to cadmium ion, glycyl-tRNA aminoacylation; LOCATED IN: mitochondrion; EXPRESSED IN: 24 plant structures; EXPRESSED DURING: 14 growth stages; CONTAINS InterPro DOMAIN/s: Aminoacyl-tRNA synthetase, class II (G/ H/ P/ S), c…	chr1:10459477-10462801	45.2129	17.1009	-1.40266	0.01245	253	MACS_peak_217	chr1	10462206	10463904	2.2
AT1G52400	A. THALIANA BETA-GLUCOSIDASE 1, ATBG1, BETA GLUCOSIDASE 18, BETA-GLUCOSIDASE HOMOLOG 1, BGL1, BGLU18	encodes a member of glycosyl hydrolase family 1, located in inducible ER bodies which were formed after wounding, required in inducible ER body formation	chr1:19515142-19518411	45.6681	14.21	-1.68428	0.0094	511	MACS_peak_325	chr1	19514737	19516587	2.06
AT1G66970	GDPDL1, GLYCEROPHOSPHODIESTER PHOSPHODIESTERASE (GDPD) LIKE 1, SHV3-LIKE 2, SVL2	Encodes a member of the glycerophosphodiester phosphodiesterase like (GDPD-like) family.	chr1:24992552-24996117	45.923	9.54239	-2.26679	0.00015	575	MACS_peak_438	chr1	24995182	24998204	2.08
AT3G21200	GLUTR BINDING PROTEIN, GLUTRBP, PGR7, PROTON GRADIENT REGULATION 7	proton gradient regulation 7 (PGR7); Has 162 Blast hits to 162 proteins in 45 species: Archae - 0; Bacteria - 40; Metazoa - 0; Fungi - 0; Plants - 91; Viruses - 0; Other Eukaryotes - 31 (source: NCBI BLink).	chr3:7436025-7440826	46.1163	21.6678	-1.08972	0.031	706	MACS_peak_1106	chr3	7433913	7436727	2.34
AT1G28400		unknown protein; FUNCTIONS IN: molecular_function unknown; INVOLVED IN: biological_process unknown; LOCATED IN: endomembrane system; EXPRESSED IN: 22 plant structures; EXPRESSED DURING: 13 growth stages; BEST Arabidopsis thaliana protein match is: unknown protein (TAIR:AT2G33850.1); Has 45374 Blast hits to 18870 proteins in 668 species: Archae - 72; Bacteria - 1460; Metazoa - 1191; Fungi - 1038; …	chr1:9972383-9973793	47.7554	19.9498	-1.25929	0.02165	1816	MACS_peak_209	chr1	9974768	9976452	2
AT5G12150		Encodes a protein with similarity to REN1, a Rho GTPase activating protein.	chr5:3924125-3930305	47.8147	18.0337	-1.40676	0.0265	1415	MACS_peak_1779	chr5	3929632	3933810	2.65
AT5G02490	ATHSP70-2, HSP70-2	Heat shock protein 70 (Hsp 70) family protein; FUNCTIONS IN: protein binding; INVOLVED IN: protein folding, response to cadmium ion, response to heat, response to bacterium; LOCATED IN: cytosol, cell wall, plasma membrane; EXPRESSED IN: 19 plant structures; EXPRESSED DURING: 10 growth stages; CONTAINS InterPro DOMAIN/s: Heat shock protein 70, conserved site (InterPro:IPR018181), Heat shock protei…	chr5:550034-552647	47.9434	9.89022	-2.27726	0.0001	1840	MACS_peak_1699	chr5	551691	557284	2.4
AT4G22690	CYTOCHROME P450, FAMILY 706, SUBFAMILY A, POLYPEPTIDE 1, CYP706A1	member of CYP706A	chr4:11929358-11931693	48.6359	18.778	-1.37298	0.0167	585	MACS_peak_1537	chr4	11926971	11930577	2.24
AT3G52740		unknown protein; BEST Arabidopsis thaliana protein match is: unknown protein (TAIR:AT3G44450.1); Has 65 Blast hits to 65 proteins in 13 species: Archae - 0; Bacteria - 0; Metazoa - 0; Fungi - 0; Plants - 65; Viruses - 0; Other Eukaryotes - 0 (source: NCBI BLink).	chr3:19546373-19546964	48.9715	1.09577	-5.48192	0.00095	846	MACS_peak_1270	chr3	19546454	19549168	2.03
AT4G39980	3-DEOXY-D-ARABINO-HEPTULOSONATE 7-PHOSPHATE SYNTHASE 1, DHS1	Encodes a 2-deoxy-D-arabino-heptulosonate 7-phosphate (DAHP) synthase, which catalyzes the first committed step in aromatic amino acid biosynthesis. Gene expression is induced by wounding and pathogenic bacteria Pseudomonas syringae.	chr4:18539574-18542093	49.1983	10.1915	-2.27124	0.0005	343	MACS_peak_1684	chr4	18538031	18540432	2.18
AT1G65486		unknown protein; FUNCTIONS IN: molecular_function unknown; INVOLVED IN: biological_process unknown; LOCATED IN: endomembrane system; BEST Arabidopsis thaliana protein match is: unknown protein (TAIR:AT1G65490.1); Has 30201 Blast hits to 17322 proteins in 780 species: Archae - 12; Bacteria - 1396; Metazoa - 17338; Fungi - 3422; Plants - 5037; Viruses - 0; Other Eukaryotes - 2996 (source: NCBI BLin…	chr1:24349522-24350306	49.2968	6.34894	-2.95691	0.0038	41	MACS_peak_425	chr1	24348576	24350387	2.16
AT4G12980		Auxin-responsive family protein; CONTAINS InterPro DOMAIN/s: Uncharacterised conserved protein UCP037471 (InterPro:IPR017214), Cytochrome b561, eukaryote (InterPro:IPR004877), Protein of unknown function DUF568, DOMON-like (InterPro:IPR007613), DOMON related (InterPro:IPR005018), Cytochrome b561/ferric reductase transmembrane (InterPro:IPR006593); BEST Arabidopsis thaliana protein match is: Auxin…	chr4:7589394-7591102	49.6677	8.90867	-2.47903	0.00025	529	MACS_peak_1448	chr4	7589144	7592004	2.08
AT1G70000		myb-like transcription factor family protein; CONTAINS InterPro DOMAIN/s: SANT, DNA-binding (InterPro:IPR001005), Homeodomain-like (InterPro:IPR009057), Myb, DNA-binding (InterPro:IPR014778), Zinc finger, CCHC-type (InterPro:IPR001878), HTH transcriptional regulator, Myb-type, DNA-binding (InterPro:IPR017930), Myb-like DNA-binding domain, SHAQKYF class (InterPro:IPR006447); BEST Arabidopsis thali…	chr1:26363092-26364759	50.054	13.7557	-1.86346	0.0139	481	MACS_peak_474	chr1	26361615	26366823	2.23
AT3G21760	HYPOSTATIN RESISTANCE 1, HYR1	Encodes HYR1, a UDP glycosyltransferase (UGT). HYR1 glucosylates hypostatin, an inhibitor of cell expansion in vivo to form a bioactive glucoside.	chr3:7666807-7668724	50.9132	2.02225	-4.65401	5e-05	579	MACS_peak_1114	chr3	7665254	7667641	2.32
AT5G09870	CELLULOSE SYNTHASE 5, CESA5, MUCILAGE-MODIFIED 3, MUM3	Encodes a cellulose synthase CESA5 that produces seed mucilage cellulose.	chr5:3073355-3078262	51.4588	9.85268	-2.38483	0.00035	1023	MACS_peak_1756	chr5	3071032	3073633	2.49
AT2G18230	ATPPA2, PPA2, PYROPHOSPHORYLASE 2	Encodes a protein that might have inorganic pyrophosphatase activity.	chr2:7931922-7934329	51.5203	12.8544	-2.00288	0.00265	420	MACS_peak_636	chr2	7933750	7935749	2.68
AT1G13080	CYTOCHROME P450, FAMILY 71, SUBFAMILY B, POLYPEPTIDE 2, CYP71B2	cytochrome P450 monooxygenase	chr1:4459165-4460940	52.824	7.10469	-2.89435	5e-05	862	MACS_peak_96	chr1	4456902	4459705	2.64
AT3G45140	ARABIODOPSIS THALIANA LIPOXYGENASE 2, ATLOX2, LIPOXYGENASE 2, LOX2	Chloroplast lipoxygenase required for wound-induced jasmonic acid accumulation in Arabidopsis.Mutants are resistant to Staphylococcus aureus and accumulate salicylic acid upon infection.	chr3:16525409-16529352	52.9523	10.4525	-2.34085	0.0004	574	MACS_peak_1208	chr3	16523824	16525848	2.15
AT2G35840		Sucrose-6F-phosphate phosphohydrolase family protein; FUNCTIONS IN: phosphatase activity, magnesium ion binding, sucrose-phosphatase activity, catalytic activity; INVOLVED IN: response to cadmium ion, sucrose biosynthetic process; LOCATED IN: nucleus, cytoplasm; EXPRESSED IN: 25 plant structures; EXPRESSED DURING: 13 growth stages; CONTAINS InterPro DOMAIN/s: Sucrose-phosphate synthase (InterPro:…	chr2:15053622-15057426	53.0433	12.4218	-2.0943	0.00045	2499	MACS_peak_804	chr2	15048029	15054219	2.13
AT2G46100		Nuclear transport factor 2 (NTF2) family protein; FUNCTIONS IN: molecular_function unknown; INVOLVED IN: biological_process unknown; LOCATED IN: chloroplast; CONTAINS InterPro DOMAIN/s: Protein of unknown function DUF2358 (InterPro:IPR018790); BEST Arabidopsis thaliana protein match is: Uncharacterized conserved protein (DUF2358) (TAIR:AT3G04890.1); Has 162 Blast hits to 162 proteins in 55 specie…	chr2:18953279-18956530	53.9475	18.8191	-1.51936	0.01205	2824	MACS_peak_900	chr2	18949353	18951558	2.18
AT1G19450		Major facilitator superfamily protein; FUNCTIONS IN: carbohydrate transmembrane transporter activity, sugar:hydrogen symporter activity; INVOLVED IN: transport, transmembrane transport; LOCATED IN: plasma membrane, vacuole, membrane; EXPRESSED IN: 25 plant structures; EXPRESSED DURING: 15 growth stages; CONTAINS InterPro DOMAIN/s: Sugar transporter, conserved site (InterPro:IPR005829), Major faci…	chr1:6731433-6734882	54.3654	13.292	-2.03213	0.0003	378	MACS_peak_151	chr1	6734406	6736116	1.83
AT5G59250		Major facilitator superfamily protein; FUNCTIONS IN: carbohydrate transmembrane transporter activity, sugar:hydrogen symporter activity; INVOLVED IN: transport, transmembrane transport; LOCATED IN: chloroplast, membrane, chloroplast envelope; EXPRESSED IN: 21 plant structures; EXPRESSED DURING: 13 growth stages; CONTAINS InterPro DOMAIN/s: Sugar transporter, conserved site (InterPro:IPR005829), M…	chr5:23903891-23906977	54.9577	5.29119	-3.37666	5e-05	90	MACS_peak_2111	chr5	23903141	23904462	2.69
AT1G36370	SERINE HYDROXYMETHYLTRANSFERASE 7, SHM7	Encodes a putative serine hydroxymethyltransferase.	chr1:13696041-13698639	55.2838	14.3401	-1.9468	0.0084	161	MACS_peak_264	chr1	13698141	13699461	2.64
AT2G28605		Encodes a PsbP domain-OEC23 like protein localized in thylakoid (peripheral-lumenal side).	chr2:12254887-12255837	55.6769	8.05076	-2.78988	5e-05	540	MACS_peak_735	chr2	12254274	12256581	2.56
AT1G62960	ACC SYNTHASE 10, ACS10	Encodes an aminotransferase with broad specificity for aspartate and aromatic amino aids such as tyrosine and phenylalanine. It does not act on branched chain amino acids and does not have ACC synthase activity.	chr1:23315293-23320316	55.8516	23.017	-1.2789	0.0307	45	MACS_peak_397	chr1	23319401	23321323	2.77
AT5G23730	EARLY FLOWERING BY OVEREXPRESSION 2, EFO2, REPRESSOR OF UV-B PHOTOMORPHOGENESIS 2, RUP2	Encodes REPRESSOR OF UV-B PHOTOMORPHOGENESIS 2 (RUP2). Functions as a repressor of UV-B signaling.	chr5:8005233-8006630	56.1317	7.83288	-2.8412	0.0007	1934	MACS_peak_1864	chr5	8002112	8004487	2.79
AT1G78510	ATSPS1, SOLANESYL DIPHOSPHATE SYNTHASE 1, SPS1	Encodes one of the two paralogous solanesyl diphosphate synthases - SPS1 (At1g78510) and SPS2 (At1g17050) - that assemble the side-chain of plastoquinone-9 in plastids.	chr1:29535284-29537417	57.4968	8.12592	-2.82288	5e-05	479	MACS_peak_562	chr1	29536823	29538970	2.74
AT1G77090		Mog1/PsbP/DUF1795-like photosystem II reaction center PsbP family protein; FUNCTIONS IN: calcium ion binding; INVOLVED IN: photosynthesis; LOCATED IN: thylakoid, thylakoid lumen, chloroplast thylakoid lumen, chloroplast stroma, chloroplast; EXPRESSED IN: 21 plant structures; EXPRESSED DURING: 13 growth stages; CONTAINS InterPro DOMAIN/s: Photosystem II oxygen evolving complex protein PsbP (InterP…	chr1:28960386-28961922	58.965	7.62997	-2.95011	5e-05	982	MACS_peak_550	chr1	28961329	28964480	2.29
AT1G72970	EDA17, EMBRYO SAC DEVELOPMENT ARREST 17, HOTHEAD, HTH	Originally identified as a mutation that causes floral organs to fuse together. About 10-20% of mutants also have defects in ovules. Mutants have reduced fertility most likely as because of fusions that pistil emergence. The protein has similarity to the mandelonitrile lyase family of FAD containing oxidoreductases and is predicted to be secreted (SignalP).It is expressed in all tissue layers of …	chr1:27452765-27455964	59.2215	9.24641	-2.67916	5e-05	79	MACS_peak_501	chr1	27450379	27454995	1.96
AT3G59780		Rhodanese/Cell cycle control phosphatase superfamily protein; FUNCTIONS IN: molecular_function unknown; INVOLVED IN: biological_process unknown; LOCATED IN: nucleus, chloroplast; EXPRESSED IN: guard cell; CONTAINS InterPro DOMAIN/s: Rhodanese-like (InterPro:IPR001763); BEST Arabidopsis thaliana protein match is: calcium sensing receptor (TAIR:AT5G23060.1); Has 1153 Blast hits to 413 proteins in 1…	chr3:22086477-22090444	61.7751	6.776	-3.18852	5e-05	103	MACS_peak_1350	chr3	22085704	22087046	2.19
AT4G22570	ADENINE PHOSPHORIBOSYL TRANSFERASE 3, APT3	Encodes an adenine phosphoribosyltransferase (APT; EC 2.4.2.7), which is a constitutively expressed enzyme involved in the one-step salvage of adenine to AMP. APT3 has higher affinity for zeatin, isopentenyladenine and benzyladenine than APT1 but lower Vmax than APT1.	chr4:11882125-11885421	61.9537	27.8628	-1.15285	0.04615	1546	MACS_peak_1535	chr4	11884858	11889078	2.02
AT1G52510		alpha/beta-Hydrolases superfamily protein; FUNCTIONS IN: hydrolase activity, catalytic activity; LOCATED IN: chloroplast, chloroplast envelope; EXPRESSED IN: 21 plant structures; EXPRESSED DURING: 13 growth stages; CONTAINS InterPro DOMAIN/s: Epoxide hydrolase-like (InterPro:IPR000639), Alpha/beta hydrolase fold-1 (InterPro:IPR000073); BEST Arabidopsis thaliana protein match is: alpha/beta-Hydrol…	chr1:19559982-19565272	62.1588	4.19446	-3.8894	0.00025	12	MACS_peak_326	chr1	19564215	19566355	2.12
AT1G32070	ATNSI, NSI, NUCLEAR SHUTTLE INTERACTING	Encodes a nuclear acetyltransferase (NSI)that interacts with the geminivirus movement protein NSP. This interaction is required for viral infection and systemic spread. Acetylates the viral coat protein (CP) in vitro, but not NSP. NSP inhibits NSI activity in vitro. NSI is highly transcribed in phloem and in xylem parenchyma cells, and in the apical meristem and guard cells, within young tissues …	chr1:11534681-11536338	62.1589	25.659	-1.2765	0.02855	357	MACS_peak_238	chr1	11535554	11537838	2.6
AT3G49680	ATBCAT-3, BCAT3, BRANCHED-CHAIN AMINOTRANSFERASE 3	Encodes a chloroplast branched-chain amino acid aminotransferase. Complements the yeast leu/iso-leu/val auxotrophy mutant.	chr3:18422648-18425693	62.2182	22.0588	-1.49598	0.01055	565	MACS_peak_1245	chr3	18420260	18423908	2.2
AT5G50100		Putative thiol-disulphide oxidoreductase DCC; FUNCTIONS IN: molecular_function unknown; INVOLVED IN: biological_process unknown; LOCATED IN: mitochondrion; EXPRESSED IN: 22 plant structures; EXPRESSED DURING: 15 growth stages; CONTAINS InterPro DOMAIN/s: Thioredoxin-like fold (InterPro:IPR012336), Putative thiol-disulphide oxidoreductase DCC (InterPro:IPR007263); Has 30201 Blast hits to 17322 pro…	chr5:20371852-20373441	62.5051	4.80786	-3.70051	5e-05	1372	MACS_peak_2025	chr5	20368643	20372318	2.12
AT2G33250		unknown protein; FUNCTIONS IN: molecular_function unknown; INVOLVED IN: biological_process unknown; LOCATED IN: chloroplast; EXPRESSED IN: 21 plant structures; EXPRESSED DURING: 13 growth stages; BEST Arabidopsis thaliana protein match is: unknown protein (TAIR:AT3G04310.1); Has 41 Blast hits to 41 proteins in 12 species: Archae - 0; Bacteria - 0; Metazoa - 0; Fungi - 0; Plants - 41; Viruses - 0;…	chr2:14097431-14098711	63.3732	12.6358	-2.32636	0.00025	836	MACS_peak_781	chr2	14096687	14099848	2.62
AT1G32220		NAD(P)-binding Rossmann-fold superfamily protein; FUNCTIONS IN: coenzyme binding, binding, catalytic activity; INVOLVED IN: response to oxidative stress; LOCATED IN: thylakoid, chloroplast, plastoglobule; EXPRESSED IN: 24 plant structures; EXPRESSED DURING: 15 growth stages; CONTAINS InterPro DOMAIN/s: NAD-dependent epimerase/dehydratase (InterPro:IPR001509), NAD(P)-binding domain (InterPro:IPR01…	chr1:11607853-11609733	63.5529	7.62802	-3.05858	5e-05	2332	MACS_peak_240	chr1	11604607	11606436	2.16
AT1G55910	ZINC TRANSPORTER 11 PRECURSOR, ZIP11	member of Putative zinc transporter ZIP2 - like family	chr1:20906133-20907413	64.1487	5.02397	-3.67452	5e-05	182	MACS_peak_355	chr1	20905208	20906696	2.67
AT4G36360	BETA-GALACTOSIDASE 3, BGAL3	putative beta-galactosidase (BGAL3 gene)	chr4:17176341-17181261	64.2122	14.6294	-2.13397	0.0013	519	MACS_peak_1651	chr4	17180731	17182830	2.91
AT1G20220		Alba DNA/RNA-binding protein; FUNCTIONS IN: nucleic acid binding; INVOLVED IN: biological_process unknown; LOCATED IN: plant-type cell wall; EXPRESSED IN: 25 plant structures; EXPRESSED DURING: 15 growth stages; CONTAINS InterPro DOMAIN/s: Alba, DNA/RNA-binding protein (InterPro:IPR002775); BEST Arabidopsis thaliana protein match is: Alba DNA/RNA-binding protein (TAIR:AT1G76010.1); Has 46942 Blas…	chr1:7004878-7007651	65.4088	26.6364	-1.29609	0.0119	1815	MACS_peak_156	chr1	7008781	7010153	2.68
AT1G33110		MATE efflux family protein; FUNCTIONS IN: antiporter activity, drug transmembrane transporter activity, transporter activity; INVOLVED IN: drug transmembrane transport, transmembrane transport; LOCATED IN: membrane; EXPRESSED IN: 22 plant structures; EXPRESSED DURING: 13 growth stages; CONTAINS InterPro DOMAIN/s: Multi antimicrobial extrusion protein MatE (InterPro:IPR002528); BEST Arabidopsis th…	chr1:12004926-12008833	66.2975	11.0686	-2.58248	0.0001	2747	MACS_peak_249	chr1	12001388	12002971	2.2
AT2G41680	NADPH-DEPENDENT THIOREDOXIN REDUCTASE C, NTRC	Encodes a NADPH thioredoxin reductase involved in chloroplast protection against oxidative damage.	chr2:17374082-17379055	67.9503	12.3357	-2.46164	5e-05	168	MACS_peak_865	chr2	17378390	17380058	2.64
AT2G35410		RNA-binding (RRM/RBD/RNP motifs) family protein; FUNCTIONS IN: RNA binding, nucleotide binding, nucleic acid binding; LOCATED IN: thylakoid, chloroplast stroma, chloroplast; EXPRESSED IN: 23 plant structures; EXPRESSED DURING: 14 growth stages; CONTAINS InterPro DOMAIN/s: RNA recognition motif, RNP-1 (InterPro:IPR000504), Nucleotide-binding, alpha-beta plait (InterPro:IPR012677); BEST Arabidopsis…	chr2:14898323-14900692	68.2181	22.3065	-1.61269	0.00695	225	MACS_peak_800	chr2	14897277	14898920	2.3
AT1G73060	LOW PSII ACCUMULATION 3, LPA3	Low PSII Accumulation 3 (LPA3); FUNCTIONS IN: molecular_function unknown; INVOLVED IN: biological_process unknown; LOCATED IN: chloroplast stroma, chloroplast; EXPRESSED IN: 22 plant structures; EXPRESSED DURING: 13 growth stages; CONTAINS InterPro DOMAIN/s: Domain of unknown function DUF1995 (InterPro:IPR018962); BEST Arabidopsis thaliana protein match is: Domain of unknown function (DUF1995) (T…	chr1:27478969-27481448	68.5094	26.5987	-1.36495	0.01555	114	MACS_peak_503	chr1	27478149	27479563	3.01
AT1G17050	ATSPS2, SOLANESYL DIPHOSPHATE SYNTHASE 2, SPS2	Encodes one of the two paralogous solanesyl diphosphate synthases - SPS1 (At1g78510) and SPS2 (At1g17050) - that assemble the side-chain of plastoquinone-9 in plastids.	chr1:5829079-5831343	68.9768	3.26017	-4.40309	5e-05	274	MACS_peak_127	chr1	5827952	5829660	2.89
AT3G07090		PPPDE putative thiol peptidase family protein; CONTAINS InterPro DOMAIN/s: Protein of unknown function DUF862, eukaryotic (InterPro:IPR008580); BEST Arabidopsis thaliana protein match is: PPPDE putative thiol peptidase family protein (TAIR:AT5G25170.1); Has 872 Blast hits to 872 proteins in 189 species: Archae - 0; Bacteria - 0; Metazoa - 235; Fungi - 119; Plants - 332; Viruses - 0; Other Eukaryo…	chr3:2241035-2244820	69.0053	27.482	-1.32822	0.02265	94	MACS_peak_976	chr3	2244253	2245576	2.69
AT4G16140		proline-rich family protein; Has 22415 Blast hits to 11533 proteins in 665 species: Archae - 22; Bacteria - 2059; Metazoa - 8248; Fungi - 2655; Plants - 6106; Viruses - 637; Other Eukaryotes - 2688 (source: NCBI BLink).	chr4:9129015-9129841	69.5407	12.3883	-2.48888	0.0015	226	MACS_peak_1476	chr4	9126549	9131935	2.14
AT2G01290	RIBOSE-5-PHOSPHATE ISOMERASE 2, RPI2	Cytosolic ribose-5-phosphate isomerase. Knockout mutation causes chloroplast dysfunction, late flowering and premature cell death.	chr2:145675-150382	69.5444	11.1618	-2.63937	0.0014	995	MACS_peak_578	chr2	149712	153043	2.28
AT4G04840	ATMSRB6, METHIONINE SULFOXIDE REDUCTASE B6, MSRB6	methionine sulfoxide reductase B6 (MSRB6); FUNCTIONS IN: peptide-methionine-(S)-S-oxide reductase activity; INVOLVED IN: oxidation reduction; LOCATED IN: cytosol; EXPRESSED IN: 11 plant structures; EXPRESSED DURING: 7 growth stages; CONTAINS InterPro DOMAIN/s: Methionine sulphoxide reductase B (InterPro:IPR002579), Mss4-like (InterPro:IPR011057); BEST Arabidopsis thaliana protein match is: methio…	chr4:2449559-2451589	70.2632	0.705641	-6.63769	5e-05	2497	MACS_peak_1406	chr4	2445225	2448901	2.5
AT5G03760	ATCSLA09, ATCSLA9, CELLULOSE SYNTHASE LIKE A9, CSLA09, CSLA9, RAT4, RESISTANT TO AGROBACTERIUM TRANSFORMATION 4	encodes a beta-mannan synthase that is required for agrobacterium-mediated plant genetic transformation involves a complex interaction between the bacterium and the host plant. 3' UTR is involved in transcriptional regulation and the gene is expressed in the elongation zone of the root.	chr5:985674-990549	71.2255	29.5412	-1.26966	0.0476	516	MACS_peak_1712	chr5	990143	991988	2.03
AT5G58140	NON PHOTOTROPIC HYPOCOTYL 1-LIKE, NPL1, PHOT2, PHOTOTROPIN 2	Membrane-bound protein serine/threonine kinase that functions as blue light photoreceptor in redundancy with PHO1. Involved in stomatal opening, chloroplast movement and phototropism. Mediates blue light-induced growth enhancements. PHOT1 and PHOT2 mediate blue light-dependent activation of the plasma membrane H+-ATPase in guard cell protoplasts. PHOT2 possesses two LOV (LOV1 and LOV2, for light-…	chr5:23524426-23533111	71.4643	7.81449	-3.193	5e-05	382	MACS_peak_2102	chr5	23522800	23525290	2.3
AT1G04530	TETRATRICOPEPTIDE REPEAT 4, TPR4	Encodes one of the 36 carboxylate clamp (CC)-tetratricopeptide repeat (TPR) proteins (Prasad 2010, Pubmed ID: 20856808) with potential to interact with Hsp90/Hsp70 as co-chaperones.	chr1:1234175-1236034	72.1937	20.8141	-1.79431	0.0049	248	MACS_peak_25	chr1	1235388	1237178	2.21
AT1G10360	ATGSTU18, GLUTATHIONE S-TRANSFERASE 29, GLUTATHIONE S-TRANSFERASE TAU 18, GST29, GSTU18	Encodes glutathione transferase belonging to the tau class of GSTs. Naming convention according to Wagner et al. (2002).	chr1:3395557-3396849	72.3022	6.42869	-3.49144	5e-05	521	MACS_peak_64	chr1	3394460	3400281	2.33
AT1G28600		GDSL-like Lipase/Acylhydrolase superfamily protein; FUNCTIONS IN: hydrolase activity, acting on ester bonds, carboxylesterase activity; INVOLVED IN: lipid metabolic process; LOCATED IN: cell wall; EXPRESSED IN: 18 plant structures; EXPRESSED DURING: 9 growth stages; CONTAINS InterPro DOMAIN/s: Lipase, GDSL (InterPro:IPR001087); BEST Arabidopsis thaliana protein match is: GDSL-like Lipase/Acylhydr…	chr1:10051000-10053117	72.9085	22.7007	-1.68335	0.00315	2734	MACS_peak_211	chr1	10055223	10056481	2.31
AT5G17050	UDP-GLUCOSYL TRANSFERASE 78D2, UGT78D2	The At5g17050 encodes a anthocyanidin 3-O-glucosyltransferase which specifically glucosylates the 3-position of the flavonoid C-ring. Anthocyanidins such as cyanidin and pelargonidin as well as flavonols such as kaempferol and quercetin are accepted substrates.	chr5:5607787-5609492	73.9425	3.61005	-4.35631	5e-05	624	MACS_peak_1825	chr5	5608783	5611450	2.42
AT3G17609	HY5-HOMOLOG, HYH	Encodes a homolog of HY5 (HYH). Involved in phyB signaling pathway.	chr3:6023865-6024698	74.7627	3.86027	-4.27554	0.00105	503	MACS_peak_1069	chr3	6022795	6026077	3.23
AT3G23990	HEAT SHOCK PROTEIN 60, HEAT SHOCK PROTEIN 60-3B, HSP60, HSP60-3B	mitochondrial chaperonin HSP. assist in rapid assembly of the oligomeric protein structures in the mitochondria.	chr3:8668917-8672578	74.786	23.8814	-1.64688	0.0114	520	MACS_peak_1140	chr3	8667346	8669449	2.56
AT4G12970	EPFL9, STOMAGEN	Encodes a cysteine-rich peptide, a secretory factor that is produced in the mesophyll cells and acts on the epidermis to increase stomatal formation. Its mature form is a 45-aa peptide with three intramolecular disulfide bonds. It is proposed that STOMAGEN increases stomatal number by competing with two negative regulators of stomatal density, EPF1 and EPF2, possibly through direct interaction wi…	chr4:7586142-7586849	76.24	16.2387	-2.23111	0.0017	974	MACS_peak_1447	chr4	7585118	7586634	2.4
AT2G34620		Mitochondrial transcription termination factor family protein; CONTAINS InterPro DOMAIN/s: Mitochodrial transcription termination factor-related (InterPro:IPR003690); BEST Arabidopsis thaliana protein match is: Mitochondrial transcription termination factor family protein (TAIR:AT2G03050.1); Has 1033 Blast hits to 730 proteins in 67 species: Archae - 0; Bacteria - 0; Metazoa - 21; Fungi - 0; Plan…	chr2:14577173-14578288	76.2738	1.5365	-5.63347	5e-05	487	MACS_peak_795	chr2	14574206	14579168	2.73
AT2G21210	SAUR6, SMALL AUXIN UPREGULATED RNA 6	Putative auxin-regulated protein whose expression is downregulated in response to chitin oligomers.	chr2:9085209-9085909	78.6627	14.4348	-2.44613	0.00035	75	MACS_peak_662	chr2	9085292	9086677	2.91
AT5G58260	NADH DEHYDROGENASE-LIKE COMPLEX N, NDHN	Encodes subunit NDH-N of NAD(P)H:plastoquinone dehydrogenase complex (Ndh complex) present in the thylakoid membrane of chloroplasts. This subunit is thought to be required for Ndh complex assembly.	chr5:23560875-23561944	78.7703	2.25162	-5.12862	5e-05	326	MACS_peak_2103	chr5	23560093	23563144	2.55
AT5G11790	N-MYC DOWNREGULATED-LIKE 2, NDL2	N-MYC downregulated-like 2 (NDL2); CONTAINS InterPro DOMAIN/s: Pollen specific protein SF21 (InterPro:IPR015511), Ndr (InterPro:IPR004142); BEST Arabidopsis thaliana protein match is: N-MYC downregulated-like 1 (TAIR:AT5G56750.1); Has 30201 Blast hits to 17322 proteins in 780 species: Archae - 12; Bacteria - 1396; Metazoa - 17338; Fungi - 3422; Plants - 5037; Viruses - 0; Other Eukaryotes - 2996 …	chr5:3799549-3802792	79.2627	14.4933	-2.45126	5e-05	1060	MACS_peak_1775	chr5	3796879	3800100	2.25
AT3G57400		unknown protein; FUNCTIONS IN: molecular_function unknown; INVOLVED IN: N-terminal protein myristoylation; LOCATED IN: cellular_component unknown; BEST Arabidopsis thaliana protein match is: unknown protein (TAIR:AT5G52500.1); Has 38 Blast hits to 38 proteins in 7 species: Archae - 0; Bacteria - 0; Metazoa - 0; Fungi - 0; Plants - 38; Viruses - 0; Other Eukaryotes - 0 (source: NCBI BLink).	chr3:21238432-21240228	80.0837	27.0997	-1.56323	0.03265	1778	MACS_peak_1337	chr3	21235647	21237663	2.35
AT1G44920		unknown protein; FUNCTIONS IN: molecular_function unknown; INVOLVED IN: biological_process unknown; LOCATED IN: chloroplast; EXPRESSED IN: 22 plant structures; EXPRESSED DURING: 13 growth stages; CONTAINS InterPro DOMAIN/s: Protein of unknown function DUF3054 (InterPro:IPR021414); Has 246 Blast hits to 246 proteins in 119 species: Archae - 14; Bacteria - 181; Metazoa - 0; Fungi - 0; Plants - 45; …	chr1:16975603-16984419	81.7573	13.4525	-2.60347	0.0026	15	MACS_peak_279	chr1	16983837	16984973	2.26
AT4G28080		Tetratricopeptide repeat (TPR)-like superfamily protein; FUNCTIONS IN: binding; EXPRESSED IN: 22 plant structures; EXPRESSED DURING: 13 growth stages; CONTAINS InterPro DOMAIN/s: Tetratricopeptide-like helical (InterPro:IPR011990), Tetratricopeptide repeat-containing (InterPro:IPR013026), Tetratricopeptide repeat (InterPro:IPR019734); BEST Arabidopsis thaliana protein match is: Tetratricopeptide …	chr4:13945891-13957840	82.8098	9.95222	-3.05671	0.0002	169	MACS_peak_1590	chr4	13954495	13961524	2.58
AT3G26070		Plastid-lipid associated protein PAP / fibrillin family protein; FUNCTIONS IN: structural molecule activity; INVOLVED IN: biological_process unknown; LOCATED IN: chloroplast thylakoid membrane, chloroplast, plastoglobule; CONTAINS InterPro DOMAIN/s: Plastid lipid-associated protein/fibrillin (InterPro:IPR006843); BEST Arabidopsis thaliana protein match is: plastid-lipid associated protein PAP / f…	chr3:9526713-9528583	83.1758	27.0193	-1.62217	0.00135	2044	MACS_peak_1164	chr3	9524005	9525334	3
AT1G64860	RNA POLYMERASE SIGMA SUBUNIT 1, RNAPOLYMERASE SIGMA SUBUNIT 2, RPOD1, SIG1, SIG2, SIGA, SIGB, SIGMA FACTOR A	Subunit of chloroplast RNA polymerase, confers the ability to recognize promoter sequences on the core enzyme	chr1:24097912-24100952	83.5141	8.01644	-3.38099	0.0001	101	MACS_peak_415	chr1	24097073	24098550	2.51
AT3G26710	CCB1, COFACTOR ASSEMBLY OF COMPLEX C	cofactor assembly of complex C (CCB1); FUNCTIONS IN: molecular_function unknown; INVOLVED IN: cytochrome b6f complex assembly; LOCATED IN: chloroplast; EXPRESSED IN: 23 plant structures; EXPRESSED DURING: 13 growth stages; CONTAINS InterPro DOMAIN/s: Protein of unknown function DUF3529 (InterPro:IPR021919); Has 212 Blast hits to 212 proteins in 63 species: Archae - 0; Bacteria - 77; Metazoa - 0; …	chr3:9813370-9814750	87.3186	25.6493	-1.76737	0.00475	189	MACS_peak_1169	chr3	9812506	9813858	1.86
AT4G17560		Ribosomal protein L19 family protein; FUNCTIONS IN: structural constituent of ribosome; INVOLVED IN: translation, ribosome biogenesis; LOCATED IN: ribosome, chloroplast stroma, chloroplast, membrane, chloroplast envelope; EXPRESSED IN: 22 plant structures; EXPRESSED DURING: 13 growth stages; CONTAINS InterPro DOMAIN/s: Ribosomal protein L19 (InterPro:IPR001857); BEST Arabidopsis thaliana protein …	chr4:9780278-9782183	88.3002	34.065	-1.37413	0.02125	182	MACS_peak_1489	chr4	9779311	9780883	2.58
AT5G22060	ARABIDOPSIS THALIANA DNAJ HOMOLOGUE 2, ATJ2, DNAJ HOMOLOGUE 2, J2	Co-chaperonin similar to E. coli DnaJ	chr5:7303621-7305797	88.7117	37.7732	-1.23176	0.02465	2046	MACS_peak_1858	chr5	7306809	7308878	2.26
AT2G26900	BASS2, BILE ACID:SODIUM SYMPORTER FAMILY PROTEIN 2	Sodium Bile acid symporter family; FUNCTIONS IN: transporter activity, bile acid:sodium symporter activity; INVOLVED IN: sodium ion transport, organic anion transport; LOCATED IN: membrane, chloroplast envelope; EXPRESSED IN: 23 plant structures; EXPRESSED DURING: 13 growth stages; CONTAINS InterPro DOMAIN/s: Bile acid:sodium symporter (InterPro:IPR002657), Bile acid transporter (InterPro:IPR0047…	chr2:11474951-11477944	88.9927	29.0394	-1.61568	0.00995	348	MACS_peak_719	chr2	11477349	11479237	2.12
AT1G73870	B-BOX DOMAIN PROTEIN 16, BBX16, COL7, CONSTANS-LIKE 7	B-box type zinc finger protein with CCT domain; FUNCTIONS IN: sequence-specific DNA binding transcription factor activity, zinc ion binding; INVOLVED IN: regulation of transcription; LOCATED IN: intracellular; EXPRESSED IN: 14 plant structures; EXPRESSED DURING: 9 growth stages; CONTAINS InterPro DOMAIN/s: CCT domain (InterPro:IPR010402), Zinc finger, B-box (InterPro:IPR000315); BEST Arabidopsis …	chr1:27779165-27780676	89.1125	0.496234	-7.48846	5e-05	273	MACS_peak_512	chr1	27777189	27781689	1.98
AT1G26770	ARABIDOPSIS THALIANA EXPANSIN 10, ARABIDOPSIS THALIANA EXPANSIN ALPHA 1.1, AT-EXP10, ATEXP10, ATEXPA10, ATHEXP ALPHA 1.1, EXP10, EXPA10, EXPANSIN 10, EXPANSIN A10	Encodes an expansin. Naming convention from the Expansin Working Group (Kende et al, Plant Mol Bio). Involved in the formation of nematode-induced syncytia in roots of Arabidopsis thaliana.	chr1:9259604-9261313	90.7067	7.24679	-3.6458	5e-05	109	MACS_peak_201	chr1	9258888	9260103	2.14
AT5G52780		Protein of unknown function (DUF3464); FUNCTIONS IN: molecular_function unknown; INVOLVED IN: biological_process unknown; LOCATED IN: chloroplast thylakoid membrane, chloroplast; EXPRESSED IN: 20 plant structures; EXPRESSED DURING: 13 growth stages; CONTAINS InterPro DOMAIN/s: Protein of unknown function DUF3464 (InterPro:IPR021855); BEST Arabidopsis thaliana protein match is: Protein of unknown …	chr5:21390872-21391474	90.991	18.1169	-2.32839	5e-05	700	MACS_peak_2042	chr5	21389294	21392255	1.84
AT5G08760		unknown protein; FUNCTIONS IN: molecular_function unknown; INVOLVED IN: biological_process unknown; LOCATED IN: endomembrane system; Has 3 Blast hits to 3 proteins in 2 species: Archae - 0; Bacteria - 0; Metazoa - 0; Fungi - 0; Plants - 3; Viruses - 0; Other Eukaryotes - 0 (source: NCBI BLink).	chr5:2854939-2855617	93.3041	17.49	-2.41541	5e-05	680	MACS_peak_1751	chr5	2853965	2857274	2.21
AT2G33855		unknown protein; Has 35333 Blast hits to 34131 proteins in 2444 species: Archae - 798; Bacteria - 22429; Metazoa - 974; Fungi - 991; Plants - 531; Viruses - 0; Other Eukaryotes - 9610 (source: NCBI BLink).	chr2:14324308-14325192	95.3405	17.2762	-2.4643	0.00015	349	MACS_peak_788	chr2	14323839	14325848	2.24
AT5G18670	BAM9, BETA-AMYLASE 3, BETA-AMYLASE 9, BMY3	putative beta-amylase BMY3 (BMY3)	chr5:6225955-6228132	95.745	26.9454	-1.82916	0.00305	1768	MACS_peak_1836	chr5	6221839	6226537	2.02
AT3G55330	PPL1, PSBP-LIKE PROTEIN 1	PsbP-like protein 1 (PPL1); FUNCTIONS IN: calcium ion binding; INVOLVED IN: photosynthesis; LOCATED IN: in 6 components; EXPRESSED IN: 24 plant structures; EXPRESSED DURING: 14 growth stages; CONTAINS InterPro DOMAIN/s: Photosystem II oxygen evolving complex protein PsbP (InterPro:IPR002683), Mog1/PsbP/DUF1795, alpha/beta/alpha sandwich (InterPro:IPR016124), Mog1/PsbP, alpha/beta/alpha sandwich (…	chr3:20513824-20515351	96.8475	12.5824	-2.9443	5e-05	200	MACS_peak_1300	chr3	20514886	20516218	2.42
AT1G19150	LHCA2*1, LHCA6, PHOTOSYSTEM I LIGHT HARVESTING COMPLEX GENE 6	PSI type II chlorophyll a/b-binding protein (Lhca2*1) mRNA,	chr1:6612748-6613972	97.4385	1.31472	-6.21166	5e-05	332	MACS_peak_146	chr1	6611882	6614279	2.13
AT1G64900	CYTOCHROME P450, FAMILY 89, SUBFAMILY A, POLYPEPTIDE 2, CYP89, CYP89A2	Encodes cytochrome P450 (CYP89A2).	chr1:24113214-24114984	98.3964	16.0301	-2.61782	0.0005	281	MACS_peak_417	chr1	24112171	24113696	2.05
AT3G57020		Calcium-dependent phosphotriesterase superfamily protein; FUNCTIONS IN: strictosidine synthase activity; INVOLVED IN: alkaloid biosynthetic process, biosynthetic process; LOCATED IN: endoplasmic reticulum, vacuole; EXPRESSED IN: 20 plant structures; EXPRESSED DURING: 10 growth stages; CONTAINS InterPro DOMAIN/s: Strictosidine synthase, conserved region (InterPro:IPR018119), Strictosidine synthase…	chr3:21098314-21100360	98.4432	6.10417	-4.01142	5e-05	689	MACS_peak_1330	chr3	21099740	21102359	2.66
AT4G28030		Acyl-CoA N-acyltransferases (NAT) superfamily protein; FUNCTIONS IN: N-acetyltransferase activity; INVOLVED IN: metabolic process; LOCATED IN: chloroplast; EXPRESSED IN: 22 plant structures; EXPRESSED DURING: 13 growth stages; CONTAINS InterPro DOMAIN/s: GCN5-related N-acetyltransferase, C-terminal (InterPro:IPR022610), GCN5-related N-acetyltransferase (InterPro:IPR000182), Acyl-CoA N-acyltransfe…	chr4:13937675-13939144	99.0991	34.5855	-1.51871	0.0057	508	MACS_peak_1588	chr4	13936404	13940870	2.36
AT1G03630	POR C, PORC, PROTOCHLOROPHYLLIDE OXIDOREDUCTASE C	Encodes for a protein with protochlorophyllide oxidoreductase activity. The enzyme is NADPH- and light-dependent.	chr1:907641-909376	99.31	3.84696	-4.69015	5e-05	86	MACS_peak_16	chr1	906831	908280	3.03
AT3G49570	LSU3, RESPONSE TO LOW SULFUR 3	RESPONSE TO LOW SULFUR 3 (LSU3); BEST Arabidopsis thaliana protein match is: response to low sulfur 2 (TAIR:AT5G24660.1); Has 71 Blast hits to 71 proteins in 14 species: Archae - 0; Bacteria - 0; Metazoa - 1; Fungi - 0; Plants - 70; Viruses - 0; Other Eukaryotes - 0 (source: NCBI BLink).	chr3:18372532-18373024	99.8085	24.4054	-2.03196	0.00085	181	MACS_peak_1244	chr3	18371676	18374736	2.13
AT4G11570		Haloacid dehalogenase-like hydrolase (HAD) superfamily protein; FUNCTIONS IN: hydrolase activity, catalytic activity; INVOLVED IN: metabolic process; LOCATED IN: cellular_component unknown; EXPRESSED IN: 24 plant structures; EXPRESSED DURING: 15 growth stages; CONTAINS InterPro DOMAIN/s: Haloacid dehalogenase-like hydrolase (InterPro:IPR005834); BEST Arabidopsis thaliana protein match is: Haloaci…	chr4:7004332-7006081	100.686	28.0603	-1.84326	0.00715	407	MACS_peak_1437	chr4	7003072	7004780	2.35
AT5G05270	ATCHIL, CHALCONE ISOMERASE LIKE, CHIL	Chalcone-flavanone isomerase family protein; FUNCTIONS IN: intramolecular lyase activity, chalcone isomerase activity; INVOLVED IN: response to karrikin; LOCATED IN: cellular_component unknown; EXPRESSED IN: 20 plant structures; EXPRESSED DURING: 13 growth stages; CONTAINS InterPro DOMAIN/s: Chalcone isomerase, subgroup (InterPro:IPR003466), Chalcone isomerase, 3-layer sandwich (InterPro:IPR01608…	chr5:1563319-1565007	101.432	3.80081	-4.73806	5e-05	19	MACS_peak_1728	chr5	1562057	1564620	2.04
AT2G04700		ferredoxin thioredoxin reductase catalytic beta chain family protein; FUNCTIONS IN: ferredoxin:thioredoxin reductase activity, ferredoxin reductase activity; INVOLVED IN: oxidation reduction; LOCATED IN: chloroplast; EXPRESSED IN: 22 plant structures; EXPRESSED DURING: 13 growth stages; CONTAINS InterPro DOMAIN/s: Ferredoxin thioredoxin reductase, beta subunit (InterPro:IPR004209); Has 267 Blast …	chr2:1646806-1648560	102.281	45.7231	-1.16154	0.02985	239	MACS_peak_597	chr2	1645737	1647398	2.47
AT5G24120	ATSIG5, SIGMA FACTOR 5	Encodes a specialized sigma factor that functions in regulation of plastid genes and is responsible for the light-dependent transcription at the psbD LRP. Activation of SIG5 is dependent upon blue light and mediated by cryptochromes.	chr5:8157550-8160229	103.157	3.18846	-5.01584	5e-05	968	MACS_peak_1870	chr5	8159695	8162701	2.78
AT5G45680	ATFKBP13, FK506 BINDING PROTEIN 13, FK506-BINDING PROTEIN 13, FKBP13	Peptidyl-Prolyl Isomerase located in chloroplast thylakoid lumen	chr5:18530879-18532337	105.204	20.0094	-2.39444	0.0001	714	MACS_peak_1993	chr5	18530150	18533038	2.43
AT5G01820	ATCIPK14, ATSR1, CBL-INTERACTING PROTEIN KINASE 14, CIPK14, PKS24, SERINE/THREONINE PROTEIN KINASE 1, SNF1-RELATED PROTEIN KINASE 3.15, SNRK3.15, SOS2-LIKE PROTEIN KINASE 24, SR1	Encodes a CBL-interacting serine/threonine protein kinase.	chr5:313192-315000	107.125	18.5795	-2.52751	0.00045	106	MACS_peak_1691	chr5	314341	315872	2.76
AT2G05920		Subtilase family protein; FUNCTIONS IN: identical protein binding, serine-type endopeptidase activity; INVOLVED IN: proteolysis, negative regulation of catalytic activity; LOCATED IN: cell wall, plant-type cell wall; EXPRESSED IN: 22 plant structures; EXPRESSED DURING: 13 growth stages; CONTAINS InterPro DOMAIN/s: Protease-associated PA (InterPro:IPR003137), Proteinase inhibitor, propeptide (Inte…	chr2:2269514-2272229	107.973	33.6438	-1.68226	0.01485	109	MACS_peak_606	chr2	2271667	2273011	2.34
AT5G65010	ASN2, ASPARAGINE SYNTHETASE 2	Encodes asparagine synthetase (ASN2).	chr5:25969188-25972575	109.119	15.0674	-2.85641	0.00035	64	MACS_peak_2151	chr5	25968395	25970112	2.46
AT3G47430	PEROXIN 11B, PEX11B	member of the peroxin11 (PEX11) gene family, located on the peroxisome membrane, controls peroxisome proliferation.	chr3:17480602-17481792	109.268	14.0315	-2.96114	5e-05	459	MACS_peak_1225	chr3	17478055	17482233	2.05
AT4G27700		Rhodanese/Cell cycle control phosphatase superfamily protein; FUNCTIONS IN: molecular_function unknown; INVOLVED IN: aging; LOCATED IN: chloroplast thylakoid membrane, chloroplast; EXPRESSED IN: 21 plant structures; EXPRESSED DURING: 13 growth stages; CONTAINS InterPro DOMAIN/s: Rhodanese-like (InterPro:IPR001763); BEST Arabidopsis thaliana protein match is: Rhodanese/Cell cycle control phosphata…	chr4:13823587-13827823	110.228	7.961	-3.7914	0.00045	941	MACS_peak_1587	chr4	13825409	13832121	3.2
AT3G06680		Ribosomal L29e protein family; FUNCTIONS IN: structural constituent of ribosome; INVOLVED IN: translation, ribosome biogenesis; LOCATED IN: ribosome, cytosolic large ribosomal subunit; EXPRESSED IN: 22 plant structures; EXPRESSED DURING: 13 growth stages; CONTAINS InterPro DOMAIN/s: Ribosomal protein L29e (InterPro:IPR002673); BEST Arabidopsis thaliana protein match is: Ribosomal L29e protein fam…	chr3:2114150-2114948	110.673	49.202	-1.16951	0.032	568	MACS_peak_973	chr3	2112814	2115710	2.91
AT5G57040		Lactoylglutathione lyase / glyoxalase I family protein; FUNCTIONS IN: catalytic activity; INVOLVED IN: metabolic process; LOCATED IN: chloroplast; EXPRESSED IN: 23 plant structures; EXPRESSED DURING: 15 growth stages; CONTAINS InterPro DOMAIN/s: Glyoxalase/bleomycin resistance protein/dioxygenase (InterPro:IPR004360); BEST Arabidopsis thaliana protein match is: Lactoylglutathione lyase / glyoxala…	chr5:23080660-23085246	112.437	25.9222	-2.11686	0.0332	1249	MACS_peak_2091	chr5	23084530	23088462	2.17
AT1G43670	ARABIDOPSIS THALIANA CYTOSOLIC FRUCTOSE-1,6-BISPHOSPHATASE, ATCFBP, FBP, FINS1, FRUCTOSE INSENSITIVE 1, FRUCTOSE-1,6-BISPHOSPHATASE	Encodes a fructose-1,6-bisphosphatase. This enzyme, in addition to catalyzing the formation of fructose-6-phosphate for sucrose biosynthesis, appears to play a role in fructose-mediated signaling that is independent of its enzymatic activity. atcfbp-1/fins1 mutants have reduced photosynthetic rates, elevated levels of starch and reduced levels of sucrose during the day. Although the protein is ex…	chr1:16468043-16470500	117.832	48.974	-1.26664	0.02685	105	MACS_peak_269	chr1	16467194	16468684	2.6
AT4G38840	SAUR14, SMALL AUXIN UPREGULATED RNA 14	SAUR-like auxin-responsive protein family ; FUNCTIONS IN: molecular_function unknown; INVOLVED IN: response to auxin stimulus, response to cold; LOCATED IN: plasma membrane; EXPRESSED IN: 21 plant structures; EXPRESSED DURING: 13 growth stages; CONTAINS InterPro DOMAIN/s: Auxin responsive SAUR protein (InterPro:IPR003676); BEST Arabidopsis thaliana protein match is: SAUR-like auxin-responsive pro…	chr4:18124977-18125559	119.77	27.3815	-2.12899	0.0017	387	MACS_peak_1675	chr4	18123934	18126411	2.88
AT5G15950		Adenosylmethionine decarboxylase family protein; FUNCTIONS IN: adenosylmethionine decarboxylase activity; INVOLVED IN: spermidine biosynthetic process, spermine biosynthetic process, polyamine biosynthetic process; LOCATED IN: cellular_component unknown; EXPRESSED IN: male gametophyte, pollen tube; EXPRESSED DURING: L mature pollen stage, M germinated pollen stage; CONTAINS InterPro DOMAIN/s: S-a…	chr5:5205868-5208036	119.82	21.2745	-2.49367	0.00015	334	MACS_peak_1810	chr5	5204548	5206522	2.32
AT5G61130	ATPDCB1, PDCB1, PLASMODESMATA CALLOSE-BINDING PROTEIN 1	Encodes a plasmodesmatal localized protein with callose binding activity. The function of PDCB1 is unknown but overexpression leads to the hyperaccumulation of callose.	chr5:24587212-24589580	121.968	40.5429	-1.58898	0.0311	371	MACS_peak_2127	chr5	24589159	24590744	2.54
AT3G02380	ATCOL2, B-BOX DOMAIN PROTEIN 3, BBX3, COL2, CONSTANS-LIKE 2	homologous to the flowering-time gene CONSTANS (CO) encoding zinc-finger proteins	chr3:487235-488693	122.128	10.796	-3.49983	5e-05	241	MACS_peak_925	chr3	486393	490513	2.6
AT3G53260	ATPAL2, PAL2, PHENYLALANINE AMMONIA-LYASE 2	Encodes phenylalanine lyase. Arabidopsis has four PALs: AT2G37040 (PAL1), AT3G53260 (PAL2), AT5G04230 (PAL3) and AT3G10340 (PAL4).	chr3:19744050-19746780	123.254	18.4415	-2.7406	5e-05	548	MACS_peak_1273	chr3	19744492	19747974	1.94
AT2G37970	ATHBP2, HAEM-BINDING PROTEIN 2, HBP2, SOUL-1	SOUL-1; FUNCTIONS IN: binding; INVOLVED IN: N-terminal protein myristoylation, red or far-red light signaling pathway; LOCATED IN: plasma membrane, vacuole; EXPRESSED IN: 25 plant structures; EXPRESSED DURING: 15 growth stages; CONTAINS InterPro DOMAIN/s: SOUL haem-binding protein (InterPro:IPR006917); BEST Arabidopsis thaliana protein match is: SOUL heme-binding family protein (TAIR:AT3G10130.1)…	chr2:15890971-15893639	124.058	31.3913	-1.98258	0.00905	24	MACS_peak_824	chr2	15889078	15892817	2.74
AT4G37925	NADH DEHYDROGENASE-LIKE COMPLEX M, NDH-M, NDHM, SUBUNIT NDH-M OF NAD(P)H:PLASTOQUINONE DEHYDROGENASE COMPLEX	Encodes subunit NDH-M of NAD(P)H:plastoquinone dehydrogenase complex (Ndh complex) present in the thylakoid membrane of chloroplasts. This subunit is thought to be required for Ndh complex assembly.	chr4:17830561-17831554	124.152	0.798055	-7.2814	5e-05	458	MACS_peak_1669	chr4	17829689	17832505	2.87
AT5G16010		3-oxo-5-alpha-steroid 4-dehydrogenase family protein; FUNCTIONS IN: oxidoreductase activity, acting on the CH-CH group of donors, 3-oxo-5-alpha-steroid 4-dehydrogenase activity; INVOLVED IN: lipid metabolic process; LOCATED IN: chloroplast, chloroplast envelope; EXPRESSED IN: 23 plant structures; EXPRESSED DURING: 15 growth stages; CONTAINS InterPro DOMAIN/s: 3-oxo-5-alpha-steroid 4-dehydrogenase…	chr5:5227923-5229116	125.393	32.498	-1.94804	0.0005	525	MACS_peak_1812	chr5	5226181	5228617	2.15
AT1G06000		encodes a flavonol-7-O-rhamnosyltransferase involved in the formation of rhamnosylated flavonols	chr1:1820307-1821918	125.941	7.64117	-4.04282	0.0002	538	MACS_peak_38	chr1	1819497	1823216	2.41
AT5G24660	LSU2, RESPONSE TO LOW SULFUR 2	RESPONSE TO LOW SULFUR 2 (LSU2); BEST Arabidopsis thaliana protein match is: response to low sulfur 4 (TAIR:AT5G24655.1); Has 1807 Blast hits to 1807 proteins in 277 species: Archae - 0; Bacteria - 0; Metazoa - 736; Fungi - 347; Plants - 385; Viruses - 0; Other Eukaryotes - 339 (source: NCBI BLink).	chr5:8443278-8443834	126.51	21.7933	-2.53729	0.0004	260	MACS_peak_1877	chr5	8442628	8444521	2.51
AT2G04039		unknown protein; FUNCTIONS IN: molecular_function unknown; LOCATED IN: chloroplast; EXPRESSED IN: 21 plant structures; EXPRESSED DURING: 13 growth stages; CONTAINS InterPro DOMAIN/s: Protein of unknown function DUF2996 (InterPro:IPR021374); Has 38 Blast hits to 38 proteins in 13 species: Archae - 0; Bacteria - 0; Metazoa - 0; Fungi - 0; Plants - 38; Viruses - 0; Other Eukaryotes - 0 (source: NCBI…	chr2:1333261-1336489	129.452	5.15667	-4.64983	0.01935	667	MACS_peak_595	chr2	1331293	1333897	2.46
AT1G75280		isoflavone reductase, putative, identical to SP:P52577 Isoflavone reductase homolog P3 (EC 1.3.1.-) {Arabidopsis thaliana}; contains Pfam profile PF02716: isoflavone reductase. Involved in response to oxidative stress.	chr1:28251959-28253619	134.42	18.7972	-2.83816	0.00025	1040	MACS_peak_530	chr1	28249450	28252389	2.16
AT1G78570	ARABIDOPSIS THALIANA RHAMNOSE BIOSYNTHESIS 1, ATRHM1, REPRESSOR OF LRX1 1, RHAMNOSE BIOSYNTHESIS 1, RHM1, ROL1	Encodes a UDP-L-Rhamnose synthase involved in the biosynthesis of rhamnose, a major monosaccharide component of pectin. Catalyzes the conversion of UDP-D-Glc to UDP-L-Rha. The dehydrogenase domain of RHM1 was shown to catalyze the conversion of UDP-D-Glc to the reaction intermediate UDP-4-keto-6-deoxy-D-Glc using recombinant protein assay but the activity of the full-length protein was not determ…	chr1:29549648-29560912	136.356	30.8771	-2.14277	0.0061	394	MACS_peak_563	chr1	29548231	29550279	2.45
AT3G51240	F3'H, F3H, FLAVANONE 3-HYDROXYLASE, TRANSPARENT TESTA 6, TT6	Encodes flavanone 3-hydroxylase that is coordinately expressed with chalcone synthase and chalcone isomerases. Regulates flavonoid biosynthesis. Not responsive to auxin or ethylene stimulus (qRT-PCR).	chr3:19025109-19026872	137.412	1.15093	-6.89957	5e-05	420	MACS_peak_1259	chr3	19023776	19027447	2.43
AT4G28025		unknown protein; FUNCTIONS IN: molecular_function unknown; INVOLVED IN: biological_process unknown; LOCATED IN: chloroplast thylakoid membrane; EXPRESSED IN: 23 plant structures; EXPRESSED DURING: 13 growth stages; Has 30201 Blast hits to 17322 proteins in 780 species: Archae - 12; Bacteria - 1396; Metazoa - 17338; Fungi - 3422; Plants - 5037; Viruses - 0; Other Eukaryotes - 2996 (source: NCBI BL…	chr4:13935603-13937508	138.522	60.1662	-1.20308	0.0473	1128	MACS_peak_1588	chr4	13936404	13940870	2.36
AT3G21670	ATNPF6.4, NPF6.4, NRT1/ PTR FAMILY 6.4	Major facilitator superfamily protein; FUNCTIONS IN: transporter activity; INVOLVED IN: oligopeptide transport; LOCATED IN: membrane; EXPRESSED IN: 21 plant structures; EXPRESSED DURING: 13 growth stages; CONTAINS InterPro DOMAIN/s: Oligopeptide transporter (InterPro:IPR000109), Major facilitator superfamily, general substrate transporter (InterPro:IPR016196); BEST Arabidopsis thaliana protein ma…	chr3:7626756-7629151	139.446	4.49488	-4.95528	5e-05	89	MACS_peak_1113	chr3	7628433	7630048	2.25
AT1G44446	ARABIDOPSIS THALIANA CHLOROPHYLL A OXYGENASE, ATCAO, CAO, CH1, CHLORINA 1, CHLOROPHYLL A OXYGENASE	Encodes chlorophyllide	chr1:16848358-16851224	140.606	12.293	-3.51575	5e-05	148	MACS_peak_276	chr1	16850717	16852028	2.86
AT4G17090	ATBAM3, BAM3, BETA-AMYLASE 3, BETA-AMYLASE 8, BMY8, CHLOROPLAST BETA-AMYLASE, CT-BMY	Encodes a beta-amylase targeted to the chloroplast. Transgenic BMY8 RNAi lines fail to accumulate maltose during cold shock suggesting that maltose accumulation coincides with BMY8 expression. Apart from maltose, the sugar content of the RNAi lines were similar to wildtype (glucose and sucrose unaffected).	chr4:9604501-9607334	142.231	10.2558	-3.79373	0.0389	1254	MACS_peak_1487	chr4	9606730	9610448	1.91
AT3G51510		unknown protein; FUNCTIONS IN: molecular_function unknown; INVOLVED IN: biological_process unknown; LOCATED IN: chloroplast thylakoid membrane, chloroplast; EXPRESSED IN: 22 plant structures; EXPRESSED DURING: 13 growth stages; Has 42 Blast hits to 42 proteins in 19 species: Archae - 0; Bacteria - 0; Metazoa - 0; Fungi - 0; Plants - 40; Viruses - 0; Other Eukaryotes - 2 (source: NCBI BLink).	chr3:19109061-19110051	144.002	32.5475	-2.14547	0.0006	193	MACS_peak_1260	chr3	19107384	19111125	2.47
AT3G54600	DJ-1F, DJ1F	Class I glutamine amidotransferase-like superfamily protein; LOCATED IN: endomembrane system; CONTAINS InterPro DOMAIN/s: ThiJ/PfpI (InterPro:IPR002818); BEST Arabidopsis thaliana protein match is: Class I glutamine amidotransferase-like superfamily protein (TAIR:AT2G38860.2); Has 5251 Blast hits to 3173 proteins in 1205 species: Archae - 295; Bacteria - 4620; Metazoa - 9; Fungi - 11; Plants - 12…	chr3:20210858-20213080	144.584	42.7667	-1.75735	0.0153	217	MACS_peak_1288	chr3	20210347	20211804	1.73
AT1G64780	AMMONIUM TRANSPORTER 1;2, AMT1;2, ATAMT1;2	encodes an ammonium transporter protein believed to act as a high affinity transporter. It is expressed in the root, primarily in endodermal and cortical cells, and contributes to ammonium uptake in the root.	chr1:24060769-24062630	147.112	3.75831	-5.29069	0.00015	319	MACS_peak_414	chr1	24062052	24063847	2.56
AT5G47190		Ribosomal protein L19 family protein; FUNCTIONS IN: structural constituent of ribosome; INVOLVED IN: translation, ribosome biogenesis; LOCATED IN: ribosome, chloroplast stroma, chloroplast, membrane, chloroplast envelope; EXPRESSED IN: 23 plant structures; EXPRESSED DURING: 13 growth stages; CONTAINS InterPro DOMAIN/s: Ribosomal protein L19 (InterPro:IPR001857); BEST Arabidopsis thaliana protein …	chr5:19164245-19166107	147.774	59.0549	-1.32326	0.0302	440	MACS_peak_2005	chr5	19165689	19167407	2.26
AT2G22240	ATIPS2, ATMIPS2, INOSITOL 3-PHOSPHATE SYNTHASE 2, MIPS2, MYO-INOSITOL-1-PHOSPHATE SYNTHASE 2, MYO-INOSITOL-1-PHOSTPATE SYNTHASE 2	** Referred to as MIPS1 in Mitsuhashi et al 2008. Myo-inositol-1-phosphate synthase isoform 2. Expressed in leaf, root and silique. Immunolocalization experiments with an antibody recognizing MIPS1, MIPS2, and MIPS3 showed endosperm localization.	chr2:9449983-9454094	149.691	6.66757	-4.48869	5e-05	155	MACS_peak_670	chr2	9453440	9455059	2.89
AT5G35970		P-loop containing nucleoside triphosphate hydrolases superfamily protein; FUNCTIONS IN: hydrolase activity, DNA binding, ATP binding; INVOLVED IN: biological_process unknown; LOCATED IN: chloroplast, chloroplast envelope; EXPRESSED IN: 22 plant structures; EXPRESSED DURING: 13 growth stages; CONTAINS InterPro DOMAIN/s: Restriction endonuclease, type I, R subunit/Type III, Res subunit (InterPro:IP…	chr5:14118875-14123340	152.243	5.77536	-4.72033	5e-05	1821	MACS_peak_1907	chr5	14124145	14126179	2.78
AT4G24780		Pectin lyase-like superfamily protein; FUNCTIONS IN: lyase activity, pectate lyase activity; INVOLVED IN: biological_process unknown; LOCATED IN: membrane; EXPRESSED IN: 23 plant structures; EXPRESSED DURING: 13 growth stages; CONTAINS InterPro DOMAIN/s: Pectin lyase fold/virulence factor (InterPro:IPR011050), AmbAllergen (InterPro:IPR018082), Pectate lyase/Amb allergen (InterPro:IPR002022), Pect…	chr4:12770330-12772479	152.771	11.4121	-3.74273	0.0032	1273	MACS_peak_1557	chr4	12769036	12773086	2.42
AT4G17600	LIL3:1	Encodes Lil3:1 (light-harvesting-like) protein. Belongs to the Lhc super-gene family encodes the light-harvesting chlorophyll a/b-binding (LHC) proteins that constitute the antenna system of the photosynthetic apparatus. A generic LHC motif is present in Lil3:1.	chr4:9803704-9804872	152.927	15.5151	-3.3011	5e-05	819	MACS_peak_1490	chr4	9802997	9806050	2.49
AT5G17170	ENH1, ENHANCER OF SOS3-1	enhancer of sos3-1 (ENH1); FUNCTIONS IN: electron carrier activity, metal ion binding; LOCATED IN: chloroplast thylakoid membrane, chloroplast, chloroplast envelope; EXPRESSED IN: 22 plant structures; EXPRESSED DURING: 14 growth stages; CONTAINS InterPro DOMAIN/s: Rubredoxin-type Fe(Cys)4 protein (InterPro:IPR004039), PDZ/DHR/GLGF (InterPro:IPR001478); BEST Arabidopsis thaliana protein match is: …	chr5:5649192-5651158	153.27	10.3225	-3.89221	5e-05	1113	MACS_peak_1826	chr5	5646454	5649705	2.58
AT3G22840	EARLY LIGHT-INDUCABLE PROTEIN, ELIP, ELIP1	Encodes an early light-inducible protein.	chr3:8084446-8085560	153.838	4.27404	-5.16967	5e-05	1026	MACS_peak_1125	chr3	8085272	8087902	2.4
AT1G22410		Class-II DAHP synthetase family protein; FUNCTIONS IN: 3-deoxy-7-phosphoheptulonate synthase activity; INVOLVED IN: aromatic amino acid family biosynthetic process; LOCATED IN: membrane; EXPRESSED IN: 23 plant structures; EXPRESSED DURING: 15 growth stages; CONTAINS InterPro DOMAIN/s: DAHP synthetase, class II (InterPro:IPR002480); BEST Arabidopsis thaliana protein match is: 3-deoxy-D-arabino-hep…	chr1:7912045-7915003	155.615	41.4917	-1.90708	0.0082	171	MACS_peak_173	chr1	7911248	7913186	2.89
AT1G01060	LATE ELONGATED HYPOCOTYL, LATE ELONGATED HYPOCOTYL 1, LHY, LHY1	LHY encodes a myb-related putative transcription factor involved in circadian rhythm along with another myb transcription factor CCA1	chr1:33378-37871	163.103	23.905	-2.7704	0.00035	143	MACS_peak_1	chr1	37234	38795	2.9
AT4G02530		chloroplast thylakoid lumen protein; FUNCTIONS IN: molecular_function unknown; INVOLVED IN: biological_process unknown; LOCATED IN: in 6 components; EXPRESSED IN: 22 plant structures; EXPRESSED DURING: 13 growth stages; Has 54 Blast hits to 54 proteins in 21 species: Archae - 0; Bacteria - 0; Metazoa - 0; Fungi - 0; Plants - 54; Viruses - 0; Other Eukaryotes - 0 (source: NCBI BLink).	chr4:1112140-1114029	166.051	29.4783	-2.4939	0.00025	341	MACS_peak_1394	chr4	1113464	1115277	2.01
AT1G64770	NAD(P)H DEHYDROGENASE SUBUNIT 45, NDF2, NDH-DEPENDENT CYCLIC ELECTRON FLOW 1, NDH45, PHOTOSYNTHETIC NDH SUBCOMPLEX B 2, PNSB2	encodes a novel subunit of the chloroplast NAD(P)H dehydrogenase complex, involved in cyclic electron flow around photosystem I to produce ATP.	chr1:24057062-24059561	168.464	7.53014	-4.48362	5e-05	137	MACS_peak_412	chr1	24055781	24058071	2.24
AT4G19170	CAROTENOID CLEAVAGE DIOXYGENASE 4, CCD4, NCED4, NINE-CIS-EPOXYCAROTENOID DIOXYGENASE 4	chloroplast-targeted member of a family of enzymes similar to nine-cis-epoxycarotenoid dioxygenase	chr4:10481785-10483857	171.452	12.6687	-3.75846	5e-05	671	MACS_peak_1510	chr4	10479062	10485852	2.3
AT1G51680	4-COUMARATE:COA LIGASE 1, 4CL.1, 4CL1, ARABIDOPSIS THALIANA 4-COUMARATE:COA LIGASE 1, AT4CL1	encodes an isoform of 4-coumarate:CoA ligase (4CL), which is involved in the last step of the general phenylpropanoid pathway. In addition to 4-coumarate, it also converts ferulate. The catalytic efficiency was in the following (descending) order: p-coumaric acid, ferulic acid, caffeic acid and 5-OH-ferulic acid. At4CL1 was unable to use sinapic acid as substrate.	chr1:19158751-19161552	172.992	29.7351	-2.54046	0.0017	1114	MACS_peak_317	chr1	19160957	19164376	2.36
AT1G55480	PROTEIN CONTAINING PDZ DOMAIN, A K-BOX DOMAIN, AND A TPR REGION, ZKT	Encodes a member of a novel plant protein family containing a PDZ, a K-box, and a TPR motif. mRNA but not protein levels decrease after wounding. ZKT is phosphorylated at Thr and Ser residues after wounding.	chr1:20713683-20715547	174.136	9.99536	-4.12281	5e-05	822	MACS_peak_350	chr1	20712861	20716151	2.04
AT1G68660		Ribosomal protein L12/ ATP-dependent Clp protease adaptor protein ClpS family protein; FUNCTIONS IN: molecular_function unknown; INVOLVED IN: protein catabolic process; EXPRESSED IN: 23 plant structures; EXPRESSED DURING: 14 growth stages; CONTAINS InterPro DOMAIN/s: Adaptor protein ClpS, core (InterPro:IPR003769), Ribosomal protein L7/L12, C-terminal/adaptor protein ClpS-like (InterPro:IPR014719…	chr1:25775740-25779161	179.006	65.7717	-1.44447	0.02135	130	MACS_peak_455	chr1	25778665	25779919	2.41
AT5G04140	FD-GOGAT, FERREDOXIN-DEPENDENT GLUTAMATE SYNTHASE, FERREDOXIN-DEPENDENT GLUTAMATE SYNTHASE 1, GLS1, GLU1, GLUS, GLUTAMATE SYNTHASE 1	Encodes a gene whose sequence is similar to ferredoxin dependent glutamate synthase (Fd-GOGAT). Expression in leaves is induced by light and sucrose. Proposed to be involved in photorespiration and nitrogen assimilation.	chr5:1129851-1138442	182.574	10.4379	-4.12857	0.00135	593	MACS_peak_1716	chr5	1127444	1131073	2.78
AT1G10370	ATGSTU17, EARLY-RESPONSIVE TO DEHYDRATION 9, ERD9, GLUTATHIONE S-TRANSFERASE 30, GLUTATHIONE S-TRANSFERASE 30B, GLUTATHIONE S-TRANSFERASE TAU 17, GLUTATHIONE S-TRANSFERASE U17, GST30, GST30B, GSTU17	Encodes GSTU17 (Glutathione S-Transferase U17). Functions as a negative component of stress-mediated signal transduction pathways in drought and salt stress responses.	chr1:3397080-3398358	183.143	2.24593	-6.34951	5e-05	988	MACS_peak_64	chr1	3394460	3400281	2.33
AT1G74880	NAD(P)H:PLASTOQUINONE DEHYDROGENASE COMPLEX SUBUNIT O, NADH DEHYDROGENASE-LIKE COMPLEX ), NDH-O, NDHO	Encodes subunit NDH-O of NAD(P)H:plastoquinone dehydrogenase complex (Ndh complex) present in the thylakoid membrane of chloroplasts. This subunit is thought to be required for Ndh complex assembly.	chr1:28129857-28131077	195.042	41.2555	-2.24113	5e-05	2	MACS_peak_521	chr1	28130390	28131761	2.72
AT1G70760	CHLORORESPIRATORY REDUCTION 23, CRR23, NADH DEHYDROGENASE-LIKE COMPLEX L, NDHL	a subunit of the chloroplast NAD(P)H dehydrogenase complex, involved in PSI cyclic electron transport. Located on the thylakoid membrane. Mutant has impaired NAD(P)H dehydrogenase activity.	chr1:26687229-26691277	197.353	7.47111	-4.72331	0.0304	274	MACS_peak_486	chr1	26686084	26688924	2.04
AT4G39330	ATCAD9, CAD9, CINNAMYL ALCOHOL DEHYDROGENASE 9	cinnamyl alcohol dehydrogenase 9 (CAD9); FUNCTIONS IN: oxidoreductase activity, zinc ion binding; INVOLVED IN: oxidation reduction; LOCATED IN: apoplast; EXPRESSED IN: 25 plant structures; EXPRESSED DURING: 15 growth stages; CONTAINS InterPro DOMAIN/s: GroES-like (InterPro:IPR011032), Polyketide synthase, enoylreductase (InterPro:IPR020843), Alcohol dehydrogenase, zinc-containing, conserved site …	chr4:18291217-18293512	198.563	66.203	-1.58463	0.0267	665	MACS_peak_1680	chr4	18289472	18291633	2.45
AT1G65490		unknown protein; FUNCTIONS IN: molecular_function unknown; INVOLVED IN: biological_process unknown; LOCATED IN: endomembrane system; EXPRESSED IN: 22 plant structures; EXPRESSED DURING: 13 growth stages; BEST Arabidopsis thaliana protein match is: unknown protein (TAIR:AT1G65486.1); Has 23 Blast hits to 23 proteins in 2 species: Archae - 0; Bacteria - 0; Metazoa - 0; Fungi - 0; Plants - 23; Virus…	chr1:24354770-24355351	200.781	3.89707	-5.68708	5e-05	428	MACS_peak_426	chr1	24354096	24356301	1.94
AT1G55960		Polyketide cyclase/dehydrase and lipid transport superfamily protein; CONTAINS InterPro DOMAIN/s: Lipid-binding START (InterPro:IPR002913); BEST Arabidopsis thaliana protein match is: Polyketide cyclase/dehydrase and lipid transport superfamily protein (TAIR:AT3G13062.1); Has 265 Blast hits to 265 proteins in 57 species: Archae - 0; Bacteria - 0; Metazoa - 86; Fungi - 0; Plants - 153; Viruses - 0…	chr1:20927642-20930017	202.339	22.2144	-3.18721	0.00015	348	MACS_peak_356	chr1	20929435	20931296	2.6
AT4G01310		Ribosomal L5P family protein; FUNCTIONS IN: structural constituent of ribosome; INVOLVED IN: translation; LOCATED IN: in 6 components; EXPRESSED IN: 24 plant structures; EXPRESSED DURING: 13 growth stages; CONTAINS InterPro DOMAIN/s: Ribosomal protein L5 (InterPro:IPR002132), Ribosomal protein L5, conserved site (InterPro:IPR020929), Ribosomal protein L5, C-terminal (InterPro:IPR020928), Ribosoma…	chr4:543969-545547	231.389	60.3957	-1.9378	0.00135	82	MACS_peak_1381	chr4	544894	546366	2.31
AT3G22235		BEST Arabidopsis thaliana protein match is: pathogen and circadian controlled 1 (TAIR:AT3G22231.1); Has 122 Blast hits to 122 proteins in 11 species: Archae - 0; Bacteria - 0; Metazoa - 0; Fungi - 0; Plants - 122; Viruses - 0; Other Eukaryotes - 0 (source: NCBI BLink).	chr3:7854418-7855814	235.346	15.9978	-3.87884	5e-05	17	MACS_peak_1121	chr3	7855178	7856372	2.2
AT3G26060	ATPRX Q, PEROXIREDOXIN Q, PRXQ	encodes periredoxin Q which decomposes peroxides and plays a role in the protection of the photosynthetic apparatus	chr3:9524724-9526407	239.718	21.5241	-3.47731	5e-05	55	MACS_peak_1164	chr3	9524005	9525334	3
AT3G19450	ATCAD4, CAD, CAD-C, CAD4, CINNAMYL ALCOHOL DEHYDROGENASE 4	Encodes a catalytically active cinnamyl alcohol dehydrogenase which uses p-coumaryl aldehyde as a preferred substrate. It can also use caffeyl, coniferyl and d-hydroxyconiferyl aldehydes as substrates.	chr3:6744597-6747214	240.066	18.781	-3.67609	5e-05	667	MACS_peak_1091	chr3	6742527	6745335	2.4
AT2G36870	ATXTH32, XTH32, XYLOGLUCAN ENDOTRANSGLUCOSYLASE/HYDROLASE 32	Encodes a xyloglucan endotransglycosylase/hydrolase.	chr2:15472644-15474681	247.504	28.9576	-3.09544	0.00195	68	MACS_peak_811	chr2	15474012	15475487	1.98
AT1G64500		A member of a protein family found in plants and animals that contain conserved C-terminal glutaredoxin-like and putative zinc-binding cysteine-rich domains. It is involved in light stimulated actin bundling and chloroplast movement.	chr1:23953232-23954492	269.622	18.8899	-3.83526	5e-05	657	MACS_peak_410	chr1	23951538	23953613	2.25
AT5G54160	ATOMT1, CAFFEATE O-METHYLTRANSFERASE 1, COMT1, O-METHYLTRANSFERASE 1, OMT1	A caffeic acid/5-hydroxyferulic acid O-methyltransferase. Interacts with 14-4-3 proteins in yeast 2 hybrid assay. AtOMT1 (At5g54160) encodes a flavonol 3鈥?O-methyltransferase that is highly active towards quercetin and myricetin. The substrate specificity identifies the enzyme as flavonol 3鈥?methyltransferase which replaces the former annotation of the gene to encode a caffeic acid/5-hydroxyferul…	chr5:21981995-21984363	274.921	73.5978	-1.90128	0.00125	1490	MACS_peak_2060	chr5	21977889	21983122	2.32
AT2G29450	ARABIDOPSIS THALIANA GLUTATHIONE S-TRANSFERASE TAU 1, AT103-1A, ATGSTU1, ATGSTU5, GLUTATHIONE S-TRANSFERASE TAU 5, GSTU5	Encodes a member of the TAU glutathione S-transferase gene family. Gene expression is induced by exposure to auxin, pathogen and herbicides. Naming convention according to Wagner et al. (2002)	chr2:12624585-12625637	277.179	46.342	-2.58043	5e-05	623	MACS_peak_745	chr2	12623543	12626487	2.62
AT3G23820	GAE6, UDP-D-GLUCURONATE 4-EPIMERASE 6	UDP-D-glucuronate 4-epimerase	chr3:8603443-8605462	282.417	74.7706	-1.91728	0.03165	592	MACS_peak_1137	chr3	8601630	8604074	2.5
AT2G23670	HOMOLOG OF SYNECHOCYSTIS YCF37, YCF37	homolog of Synechocystis YCF37 (YCF37); FUNCTIONS IN: molecular_function unknown; INVOLVED IN: biological_process unknown; LOCATED IN: thylakoid, chloroplast thylakoid membrane, chloroplast thylakoid lumen, chloroplast; EXPRESSED IN: 20 plant structures; EXPRESSED DURING: 13 growth stages; Has 42 Blast hits to 42 proteins in 13 species: Archae - 0; Bacteria - 0; Metazoa - 0; Fungi - 0; Plants - 3…	chr2:10063154-10064004	307.591	33.2274	-3.21057	0.0001	458	MACS_peak_683	chr2	10062289	10064523	2.34
AT1G52220	CURT1C, CURVATURE THYLAKOID 1C	FUNCTIONS IN: molecular_function unknown; INVOLVED IN: biological_process unknown; LOCATED IN: chloroplast thylakoid membrane, chloroplast; EXPRESSED IN: 23 plant structures; EXPRESSED DURING: 13 growth stages; BEST Arabidopsis thaliana protein match is: photosystem I P subunit (TAIR:AT2G46820.2); Has 291 Blast hits to 291 proteins in 50 species: Archae - 0; Bacteria - 90; Metazoa - 0; Fungi - 0;…	chr1:19453568-19454697	309.096	52.2323	-2.56504	5e-05	118	MACS_peak_320	chr1	19454179	19455453	2.5
AT4G01050	THYLAKOID RHODANESE-LIKE, TROL	hydroxyproline-rich glycoprotein family protein, contains a rhodanese homology domain. Required for anchoring the FNR flavoenzyme to the thylakoid membranes and sustaining high efficiency photosynthetic linear electron flow.	chr4:455767-458510	322.356	36.9098	-3.12658	0.0002	43	MACS_peak_1378	chr4	454958	456491	2.72
AT4G22890	PGR5-LIKE A	Encodes PGRL1A, a transmembrane protein present in thylakoids. PGRL1A has a highly homologous isoform PGRL1B encoded by At4g11960. Plants lacking PGRL1 show perturbation of cyclic electron flow, similar to PGR5-deficient plants. PGRL1 and PGR5 interact physically and associate with PSI (photosystem I).	chr4:12006985-12009520	341.087	17.2735	-4.30351	5e-05	339	MACS_peak_1539	chr4	12005793	12007501	2.51
AT5G08050		FUNCTIONS IN: molecular_function unknown; INVOLVED IN: response to karrikin; LOCATED IN: thylakoid, chloroplast thylakoid membrane, chloroplast; EXPRESSED IN: 21 plant structures; EXPRESSED DURING: 13 growth stages; CONTAINS InterPro DOMAIN/s: Protein of unknown function DUF1118 (InterPro:IPR009500), Uncharacterised conserved protein UCP022207 (InterPro:IPR016801); Has 78 Blast hits to 78 protein…	chr5:2578344-2579163	344.97	43.4315	-2.98966	5e-05	827	MACS_peak_1745	chr5	2577039	2581304	2.54
AT3G62410	CP12, CP12 DOMAIN-CONTAINING PROTEIN 1, CP12 DOMAIN-CONTAINING PROTEIN 2, CP12-2	CP12-2 encodes a small peptide found in the chloroplast stroma. It belongs to the CP12 gene family thought to be involved in the formation of a supramolecular complex with glyceraldehyde-3-phosphate dehydrogenase (GAPDH) and phosphoribulokinase (PRK) embedded in the Calvin cycle. CP12-2 is coordinately regulated by light with the photosynthetic GAPDH and PRK. The annotation of this gene is based …	chr3:23090943-23091566	346.193	17.7103	-4.28891	5e-05	1593	MACS_peak_1370	chr3	23088610	23090091	2.76
AT5G51720	AT-NEET, NEET, NEET GROUP PROTEIN	Encodes a protein with biochemical, structural, and biophysical characteristics of a NEET protein. It plays a key role in plant development, senescence, reactive oxygen homeostasis, and Fe metabolism.	chr5:21009591-21010345	370.578	3.65665	-6.66311	5e-05	684	MACS_peak_2034	chr5	21008380	21012172	2.9
AT2G25080			chr2:10668048-10670019	403.092	131.51	-1.61594	0.02835	541	MACS_peak_700	chr2	10666336	10668680	2.07
AT3G03780	ATMS2, METHIONINE SYNTHASE 2, MS2	Encodes a cytosolic methionine synthase, involved in methionine regeneration via the activated methyl cycle (or SAM cycle)	chr3:957084-960980	411.289	19.929	-4.36722	5e-05	320	MACS_peak_933	chr3	955855	957674	2.4
AT1G32900	GBSS1, GRANULE BOUND STARCH SYNTHASE 1	UDP-Glycosyltransferase superfamily protein; FUNCTIONS IN: protein binding, transferase activity, transferring glycosyl groups; INVOLVED IN: biosynthetic process, glucan biosynthetic process; LOCATED IN: chloroplast; EXPRESSED IN: 21 plant structures; EXPRESSED DURING: 13 growth stages; CONTAINS InterPro DOMAIN/s: Glycogen/starch synthases, ADP-glucose type (InterPro:IPR011835), Starch synthase, …	chr1:11920389-11923766	413.811	5.10514	-6.34088	5e-05	358	MACS_peak_248	chr1	11923111	11925139	2.52
AT3G18490	ASPARTIC PROTEASE IN GUARD CELL 1, ASPG1	Encodes ASPG1 (ASPARTIC PROTEASE IN GUARD CELL 1). Functions in drought avoidance through abscisic acid (ABA) signalling in guard cells.	chr3:6348754-6350668	436.085	71.7712	-2.60313	0.0101	862	MACS_peak_1079	chr3	6350004	6353057	2.48
AT5G13630	ABA-BINDING PROTEIN, ABAR, CCH, CCH1, CHLH, CONDITIONAL CHLORINA, GENOMES UNCOUPLED 5, GUN5, H SUBUNIT OF MG-CHELATASE	Encodes magnesium chelatase involved in plastid-to-nucleus signal transduction.	chr5:4387333-4392227	439.455	16.545	-4.73125	0.0002	579	MACS_peak_1790	chr5	4391474	4394140	2.54
AT2G36880	MAT3, METHIONINE ADENOSYLTRANSFERASE 3	methionine adenosyltransferase 3 (MAT3); FUNCTIONS IN: copper ion binding, methionine adenosyltransferase activity; INVOLVED IN: one-carbon metabolic process, S-adenosylmethionine biosynthetic process; LOCATED IN: plasma membrane; EXPRESSED IN: 27 plant structures; EXPRESSED DURING: 17 growth stages; CONTAINS InterPro DOMAIN/s: S-adenosylmethionine synthetase (InterPro:IPR002133), S-adenosylmethi…	chr2:15479365-15481412	449.897	103.31	-2.12261	0.03915	163	MACS_peak_812	chr2	15480762	15482390	2.89
AT5G02120	OHP, ONE HELIX PROTEIN, PDE335, PIGMENT DEFECTIVE 335	Encodes a one helix protein homologous to cyanobacterial high-light inducible proteins. The protein is localized to the thylakoid membrane and its transcript is transiently induced by exposure to high light conditions.	chr5:419090-422032	457.795	32.4056	-3.82039	5e-05	653	MACS_peak_1694	chr5	418529	420959	2.11
AT1G21500		unknown protein; Has 29 Blast hits to 29 proteins in 12 species: Archae - 0; Bacteria - 0; Metazoa - 0; Fungi - 2; Plants - 27; Viruses - 0; Other Eukaryotes - 0 (source: NCBI BLink).	chr1:7529881-7531025	465.121	11.9538	-5.28206	5e-05	496	MACS_peak_165	chr1	7528994	7532065	2.14
AT3G55800	SBPASE, SEDOHEPTULOSE-BISPHOSPHATASE	Encodes the chloroplast enzyme sedoheptulose-1,7-bisphosphatase (SBPase), involved in the carbon reduction of the Calvin cycle. Increase in SBPase activity in transgenic lines accumulate up to 50% more sucrose and starch than wild-type.	chr3:20709385-20711640	516.171	15.7325	-5.03603	0.00025	48	MACS_peak_1312	chr3	20708595	20710081	2.44
AT5G15970	ATCOR6.6, COLD-RESPONSIVE 6.6, COR6.6, KIN2	Encodes a gene that can be induced by cold and abscisic acid and may be involved in cold acclimation and salt tolerance.	chr5:5211910-5212665	516.911	177.602	-1.54127	0.02635	136	MACS_peak_1811	chr5	5211089	5212460	2.3
AT4G37930	SERINE HYDROXYMETHYLTRANSFERASE 1, SERINE TRANSHYDROXYMETHYLTRANSFERASE, SERINE TRANSHYDROXYMETHYLTRANSFERASE 1, SHM1, SHMT1, STM	Encodes a protein with mitochondrial serine hydroxymethyltransferase activity, which functions in the photorespiratory pathway, catalyzes the conversion of serine and tetrahydrofolate to glycine and 5,10-methylene tetrahydrofolate. Involved in controlling cell damage caused by abiotic stress, such as high light and salt and the hypersensitive defense response of plants.	chr4:17831730-17834927	586.638	18.9152	-4.95485	0.0001	46	MACS_peak_1670	chr4	17834079	17835685	2.95
AT1G11860		Glycine cleavage T-protein family; FUNCTIONS IN: aminomethyltransferase activity; INVOLVED IN: response to cadmium ion; LOCATED IN: in 6 components; EXPRESSED IN: 26 plant structures; EXPRESSED DURING: 15 growth stages; CONTAINS InterPro DOMAIN/s: Glycine cleavage system T protein (InterPro:IPR006223), Glycine cleavage T-protein, N-terminal (InterPro:IPR006222), Glycine cleavage T-protein, C-term…	chr1:4001112-4003442	602.476	64.5876	-3.22157	0.00175	82	MACS_peak_79	chr1	4000044	4002017	2.82
AT3G56290		unknown protein; Has 39 Blast hits to 39 proteins in 15 species: Archae - 0; Bacteria - 0; Metazoa - 0; Fungi - 0; Plants - 39; Viruses - 0; Other Eukaryotes - 0 (source: NCBI BLink).	chr3:20878538-20879568	618.63	7.04595	-6.45614	5e-05	192	MACS_peak_1317	chr3	20879170	20880351	2.41
AT3G59400	GENOMES UNCOUPLED 4, GUN4	GUN, genomes uncoupled, is necessary for coupling the expression of some nuclear genes to the functional state of the chloroplast. Binds to the magnesium chelatase complex and promotes formation of the substrate,a tetrapyrrole signaling molecule. Porphyrin-binding protein that enhances the activity of Mg-chelatase. Although required for chlorophyll accumulation under normal growth conditions, GUN…	chr3:21948716-21949710	720.429	12.5136	-5.84728	5e-05	418	MACS_peak_1346	chr3	21947740	21950845	2.38
AT5G23060	CALCIUM SENSING RECEPTOR, CAS	Encodes a chloroplast-localized protein that modulates cytoplasmic Ca2+ concentration and is crucial for proper stomatal regulation in response to elevations of external Ca2+. Phosphorylation of this protein is dependent on calcium.	chr5:7736589-7738535	731.541	20.6063	-5.14978	0.00015	131	MACS_peak_1862	chr5	7737918	7739416	2.6
AT1G23310	ALANINE-2-OXOGLUTARATE AMINOTRANSFERASE 1, AOAT1, GGAT1, GGT1, GLUTAMATE:GLYOXYLATE AMINOTRANSFERASE, GLUTAMATE:GLYOXYLATE AMINOTRANSFERASE 1	Identified by cloning the gene that corresponded to a purified protein having glyoxylate aminotransferase activity. Localized to the peroxisome and thought to be involved in photorespiration/ metabolic salvage pathway.	chr1:8268403-8271933	829.982	104.03	-2.99608	0.00675	18	MACS_peak_180	chr1	8271160	8272671	2.21
AT5G14740	BETA CA2, BETA CARBONIC ANHYDRASE 2, CA18, CA2, CARBONIC ANHYDRASE 18, CARBONIC ANHYDRASE 2	Encodes a beta carbonic anhydrase likely to be localized in the cytoplasm. Expression of its mRNA is seen in etiolated seedlings and points to a possible nonphotosynthetic role for this isoform.	chr5:4757971-4762615	850.058	160.109	-2.40851	0.02395	209	MACS_peak_1801	chr5	4755132	4760393	2.71
AT1G03130	PHOTOSYSTEM I SUBUNIT D-2, PSAD-2	Encodes a protein predicted by sequence similarity with spinach PsaD to be photosystem I reaction center subunit II (PsaD2)	chr1:753306-754198	1013.16	52.2654	-4.27687	5e-05	533	MACS_peak_12	chr1	752301	757163	2.52
AT3G14420	GLYCOLATE OXIDASE 1, GOX1	Encodes a glycolate oxidase that modulates reactive oxygen species-mediated signal transduction during nonhost resistance.	chr3:4821522-4824178	1028.88	44.4936	-4.53133	0.00015	392	MACS_peak_1035	chr3	4820040	4822222	2.17
AT4G26850	VITAMIN C DEFECTIVE 2, VTC2	Encodes a novel protein involved in ascorbate biosynthesis, which was shown to catalyze the transfer of GMP from GDP-galactose to a variety of hexose-1-phosphate acceptors. Recessive mutation has a reduced amount of vitamin C, lower level of non-photochemical quenching, and reduced rate of conversion of violaxanthin to zeaxanthin in high light.	chr4:13499009-13501648	1064.83	44.9162	-4.56724	5e-05	642	MACS_peak_1582	chr4	13501042	13503540	2.47
AT1G72610	A. THALIANA GERMIN-LIKE PROTEIN 1, ATGER1, GER1, GERMIN-LIKE PROTEIN 1, GLP1	germin-like protein (GLP1)	chr1:27338124-27340328	1081.18	317.671	-1.767	0.0482	919	MACS_peak_495	chr1	27339514	27342414	2.11
AT3G27690	LHCB2, LHCB2.3, LHCB2.4, LIGHT-HARVESTING CHLOROPHYLL B-BINDING 2, PHOTOSYSTEM II LIGHT HARVESTING COMPLEX GENE 2.3	Encodes Lhcb2.4. Belongs to the Lhc super-gene family encodes the light-harvesting chlorophyll a/b-binding (LHC) proteins that constitute the antenna system of the photosynthetic apparatus.	chr3:10255946-10257011	1238.65	12.5801	-6.62148	5e-05	342	MACS_peak_1176	chr3	10252922	10258288	4.05
AT4G05180	PHOTOSYSTEM II SUBUNIT Q, PHOTOSYSTEM II SUBUNIT Q-2, PSBQ, PSBQ-2, PSII-Q	Encodes the PsbQ subunit of the oxygen evolving complex of photosystem II.	chr4:2671821-2673243	1249.13	169.111	-2.88488	0.0001	872	MACS_peak_1412	chr4	2670812	2673932	2.61
AT5G38430	RBCS1B, RUBISCO SMALL SUBUNIT 1B	Encodes a member of the Rubisco small subunit (RBCS) multigene family: RBCS1A (At1g67090), RBCS1B (At5g38430), RBCS2B (At5g38420), and RBCS3B (At5g38410).	chr5:15384116-15385247	1622.37	6.5903	-7.94354	5e-05	5	MACS_peak_1920	chr5	15384591	15385914	2.42
AT1G67740	PHOTOSYSTEM II BY, PSBY, YCF32	PsbY precursor (psbY) mRNA. This single nuclear gene is imported into the chloroplasts where it is processed into two integral membrane proteins with identical topology (PsbY-1 and PsbY-2). The protein appears to bind manganese but its role is not well understood.	chr1:25394067-25395154	1661.47	190.913	-3.12147	0.0008	853	MACS_peak_447	chr1	25392691	25395913	2.89
AT1G10960	ATFD1, FD1, FERREDOXIN 1	ferredoxin 1 (FD1); FUNCTIONS IN: electron carrier activity, iron-sulfur cluster binding, 2 iron, 2 sulfur cluster binding; INVOLVED IN: response to karrikin; LOCATED IN: chloroplast stroma, chloroplast; EXPRESSED IN: 22 plant structures; EXPRESSED DURING: 13 growth stages; CONTAINS InterPro DOMAIN/s: 2Fe-2S ferredoxin, iron-sulphur binding site (InterPro:IPR006058), Ferredoxin (InterPro:IPR00104…	chr1:3664385-3665039	1729.27	83.0824	-4.37948	0.0002	306	MACS_peak_75	chr1	3663092	3665068	2.74
AT1G52230	PHOTOSYSTEM I SUBUNIT H-2, PHOTOSYSTEM I SUBUNIT H2, PSAH-2, PSAH2, PSI-H	Phosphorylation of this protein is dependent on calcium.	chr1:19454835-19455668	1891.91	77.4597	-4.61025	5e-05	20	MACS_peak_320	chr1	19454179	19455453	2.5
AT1G30380	PHOTOSYSTEM I SUBUNIT K, PSAK	Encodes subunit K of photosystem I reaction center.	chr1:10722196-10723247	2072.39	72.6752	-4.83369	0.00015	208	MACS_peak_225	chr1	10720336	10724474	2.52
AT4G02770	PHOTOSYSTEM I SUBUNIT D-1, PSAD-1	Encodes a protein predicted by sequence similarity with spinach PsaD to be photosystem I reaction center subunit II (PsaD1)	chr4:1229110-1229945	2308.84	95.159	-4.60068	5e-05	756	MACS_peak_1396	chr4	1227518	1230861	2.5
AT3G08940	LHCB4.2, LIGHT HARVESTING COMPLEX PHOTOSYSTEM II	Lhcb4.2 protein (Lhcb4.2, protein involved in the light harvesting complex of photosystem II	chr3:2717674-2722624	2511.46	229.804	-3.45005	0.00025	842	MACS_peak_991	chr3	2716761	2720275	2.37
AT1G08380	PHOTOSYSTEM I SUBUNIT O, PSAO	Encodes subunit O of photosystem I.	chr1:2640812-2641828	2561.66	150.52	-4.08905	0.0016	73	MACS_peak_52	chr1	2639777	2643734	2.13
AT3G26650	GAPA, GAPA-1, GLYCERALDEHYDE 3-PHOSPHATE DEHYDROGENASE A SUBUNIT, GLYCERALDEHYDE 3-PHOSPHATE DEHYDROGENASE A SUBUNIT 1	Encodes one of the two subunits forming the photosynthetic glyceraldehyde-3-phosphate dehydrogenase (GAPDH) and as such a constituent of the supramolecular complex with phosphoribulokinase (PRK) thought to be linked by a small peptide encoded by CP12-2. GapA-1 is coordinately expressed by light with PRK and CP12-2. The enzyme activity, tested in leaf protein extracts dropped significantly after e…	chr3:9795070-9797045	2668.43	578.707	-2.20508	0.02015	2051	MACS_peak_1168	chr3	9792236	9793803	2.93
AT1G15820	CP24, LHCB6, LIGHT HARVESTING COMPLEX PHOTOSYSTEM II SUBUNIT 6	Lhcb6 protein (Lhcb6), light harvesting complex of photosystem II.	chr1:5444417-5447859	2810.58	121.742	-4.52897	5e-05	92	MACS_peak_118	chr1	5447257	5448647	2.4
AT5G64040	PSAN	Encodes the only subunit of photosystem I located entirely in the thylakoid lumen. May be involved in the interaction between plastocyanin and the photosystem I complex. Phosphorylation of this protein is dependent on calcium.	chr5:25628587-25629615	3150.55	487.233	-2.69292	0.0099	47	MACS_peak_2147	chr5	25627383	25631747	2.4
AT2G06520	PHOTOSYSTEM II SUBUNIT X, PSBX	Encodes a protein with sequence similarity to the spinach photosystem II subunit PsbX.	chr2:2587728-2588358	3322.3	275.745	-3.59078	0.0015	326	MACS_peak_609	chr2	2586653	2589412	2.73
AT4G28750	PSA E1 KNOCKOUT, PSAE-1	mutant has Decreased effective quantum yield of photosystem II; Pale green plants; Reduced growth rate; Subunit E of Photosystem I	chr4:14202757-14203961	3367.78	255.663	-3.71948	0.0023	728	MACS_peak_1596	chr4	14201870	14204598	2.57
AT3G54890	LHCA1, PHOTOSYSTEM I LIGHT HARVESTING COMPLEX GENE 1	Encodes a component of the light harvesting complex associated with photosystem I.	chr3:20339503-20341103	3593.81	181.012	-4.31136	0.0001	528	MACS_peak_1294	chr3	20337836	20343316	3.31
AT4G12800	PHOTOSYSTEM I SUBUNIT L, PSAL	Encodes subunit L of photosystem I reaction center.	chr4:7521321-7522670	3673.24	351.145	-3.38691	0.00025	646	MACS_peak_1444	chr4	7520412	7523523	2.74
AT4G10340	LHCB5, LIGHT HARVESTING COMPLEX OF PHOTOSYSTEM II 5	photosystem II encoding the light-harvesting chlorophyll a/b binding protein CP26 of the antenna system of the photosynthetic apparatus	chr4:6408015-6409677	3994.67	413.337	-3.27269	0.00395	334	MACS_peak_1426	chr4	6405835	6410865	3.4
AT5G54270	LHCB3, LHCB3*1, LIGHT-HARVESTING CHLOROPHYLL B-BINDING PROTEIN 3	Lhcb3 protein is a component of the main light harvesting chlorophyll a/b-protein complex of Photosystem II (LHC II).	chr5:22038272-22046298	5724.28	80.3786	-6.15414	5e-05	648	MACS_peak_2063	chr5	22036581	22041260	3.24
AT2G39730	RCA, RUBISCO ACTIVASE	Rubisco activase, a nuclear-encoded chloroplast protein that consists of two isoforms arising from alternative splicing in most plants. Required for the light activation of rubisco. Involved in jasmonate-induced leaf senescence.	chr2:16570745-16573548	5754.21	103.948	-5.79068	0.0035	65	MACS_peak_845	chr2	16572876	16574352	2.75
