# Supplementary material for: Genome-wide mapping of DNase I hypersensitive sites reveals chromatin accessibility changes in Arabidopsis euchromatin and heterochromatin regions under extended darkness
Source: Sci Rep. 2017 Jun 22;7:4093. doi: 10.1038/s41598-017-04524-9 (PMC5481438; doi:10.1038/s41598-017-04524-9)
Supplement: Supplementary file 8 — Supplementary Data 7 [file 41598_2017_4524_MOESM8_ESM.xls]

## Sheet: Sheet1
The closest peaks and expression level of 180 DHS-diminished and up-regulated genes under extended darkness.
Locus ID	Gene name	description	position	Control-FPKM	Dark-FPKM	log2(fold_change)	p_value	closest_peak_Dist	Peak_ID	Peak_chr	Peak_start	Peak_end	Peak_Fold_enrichment
AT3G11020	DEHYDRATION-RESPONSIVE ELEMENT BINDING PROTEIN 2, DRE/CRT-BINDING PROTEIN 2B, DREB2, DREB2B	encodes a member of the DREB subfamily A-2 of ERF/AP2 transcription factor family (DREB2B). The protein contains one AP2 domain. There are eight members in this subfamily including DREB2A.	chr3:3455354-3457214	0.146765	2.15836	3.87836	0.017	1316	MACS_peak_1005	chr3	3452161	3455916	2.43
AT1G54020		GDSL-like Lipase/Acylhydrolase superfamily protein; FUNCTIONS IN: hydrolase activity, acting on ester bonds, carboxylesterase activity; INVOLVED IN: lipid metabolic process; LOCATED IN: vacuole; EXPRESSED IN: 16 plant structures; EXPRESSED DURING: 10 growth stages; CONTAINS InterPro DOMAIN/s: Lipase, GDSL (InterPro:IPR001087); BEST Arabidopsis thaliana protein match is: GDSL-like Lipase/Acylhydro…	chr1:20161669-20163748	0.261715	1.06756	2.02825	0.01965	1439	MACS_peak_339	chr1	20164147	20166229	2.29
AT3G12820	ATMYB10, MYB DOMAIN PROTEIN 10, MYB10	Member of the R2R3 factor gene family.	chr3:4074157-4075614	0.273246	2.08915	2.93464	0.0311	461	MACS_peak_1015	chr3	4074861	4077290	1.86
AT2G19660		Cysteine/Histidine-rich C1 domain family protein; FUNCTIONS IN: molecular_function unknown; INVOLVED IN: intracellular signaling pathway; LOCATED IN: cellular_component unknown; EXPRESSED IN: root, carpel; EXPRESSED DURING: petal differentiation and expansion stage; CONTAINS InterPro DOMAIN/s: Protein kinase C-like, phorbol ester/diacylglycerol binding (InterPro:IPR002219), DC1 (InterPro:IPR00414…	chr2:8496719-8498708	0.311262	7.2655	4.54486	5e-05	2165	MACS_peak_649	chr2	8495308	8497780	2.4
AT3G49980		F-box and associated interaction domains-containing protein; CONTAINS InterPro DOMAIN/s: F-box domain, cyclin-like (InterPro:IPR001810), F-box domain, Skp2-like (InterPro:IPR022364), F-box associated domain, type 1 (InterPro:IPR006527), F-box associated interaction domain (InterPro:IPR017451); BEST Arabidopsis thaliana protein match is: F-box and associated interaction domains-containing protein …	chr3:18530328-18531477	0.326686	1.21258	1.8921	0.04465	2837	MACS_peak_1247	chr3	18533485	18535144	2.66
AT1G49900		C2H2 type zinc finger transcription factor family; FUNCTIONS IN: sequence-specific DNA binding transcription factor activity, zinc ion binding, nucleic acid binding; LOCATED IN: intracellular; CONTAINS InterPro DOMAIN/s: Zinc finger, C2H2-like (InterPro:IPR015880), Zinc finger, C2H2-type (InterPro:IPR007087); BEST Arabidopsis thaliana protein match is: zinc-finger protein 2 (TAIR:AT3G19580.2); Ha…	chr1:18473907-18477643	0.34838	1.61131	2.2095	0.01045	739	MACS_peak_305	chr1	18477222	18479543	2.07
AT5G02170		Transmembrane amino acid transporter family protein; CONTAINS InterPro DOMAIN/s: Amino acid transporter, transmembrane (InterPro:IPR013057); BEST Arabidopsis thaliana protein match is: Transmembrane amino acid transporter family protein (TAIR:AT5G02180.1); Has 30201 Blast hits to 17322 proteins in 780 species: Archae - 12; Bacteria - 1396; Metazoa - 17338; Fungi - 3422; Plants - 5037; Viruses - 0…	chr5:427832-430695	0.494976	1.57817	1.67283	0.0229	950	MACS_peak_1695	chr5	425373	428392	2.64
AT2G46970	PHYTOCHROME INTERACTING FACTOR 3-LIKE 1, PIL1	encodes a novel Myc-related bHLH transcription factor, which physically associated with APRR1/TOC1 and is a member of PIF3 transcription factor family.	chr2:19295489-19297826	0.872457	30.0519	5.10623	5e-05	510	MACS_peak_911	chr2	19296915	19299758	2.55
AT3G07650	B-BOX DOMAIN PROTEIN 7, BBX7, COL9, CONSTANS-LIKE 9	This gene belongs to the CO (CONSTANS) gene family. This gene family is divided in three subgroups: groups III, to which COL9 belongs, is characterised by one B-box (supposed to regulate protein-protein interactions) and a second diverged zinc finger. COL9 downregulates expression of CO (CONSTANS) as well as FT and SOC1 which are known regulatory targets of CO.	chr3:2441656-2444532	0.886733	19.3149	4.44507	5e-05	411	MACS_peak_979	chr3	2440285	2442206	2.33
AT4G25470	ATCBF2, C-REPEAT/DRE BINDING FACTOR 2, CBF2, DRE/CRT-BINDING PROTEIN 1C, DREB1C, FREEZING TOLERANCE QTL 4, FTQ4	Encodes a member of the DREB subfamily A-1 of ERF/AP2 transcription factor family (CBF2). The protein contains one AP2 domain. There are six members in this subfamily, including CBF1, CBF2, and CBF3. This gene is involved in response to low temperature, abscisic acid, and circadian rhythm. Overexpressing this gene leads to increased freeze tolerance and induces the expression level of 85 cold-ind…	chr4:13015276-13016220	0.978845	5.4804	2.48513	0.0072	982	MACS_peak_1571	chr4	13015730	13018676	3.22
AT3G49400		Transducin/WD40 repeat-like superfamily protein; FUNCTIONS IN: nucleotide binding; INVOLVED IN: biological_process unknown; LOCATED IN: cellular_component unknown; EXPRESSED IN: embryo, sperm cell, flower, cultured cell; EXPRESSED DURING: petal differentiation and expansion stage, D bilateral stage; CONTAINS InterPro DOMAIN/s: WD40 repeat-like-containing domain (InterPro:IPR011046), WD40 repeat 2…	chr3:18319212-18324624	1.01844	2.63188	1.36973	0.03395	21	MACS_peak_1243	chr3	18323987	18325304	2.77
AT4G22770	AHL2, AT-HOOK MOTIF NUCLEAR LOCALIZED PROTEIN 2	AT hook motif DNA-binding family protein; FUNCTIONS IN: DNA binding; EXPRESSED IN: 14 plant structures; EXPRESSED DURING: 4 anthesis, F mature embryo stage, petal differentiation and expansion stage, E expanded cotyledon stage, D bilateral stage; CONTAINS InterPro DOMAIN/s: Protein of unknown function DUF296 (InterPro:IPR005175), AT hook, DNA-binding motif (InterPro:IPR017956); BEST Arabidopsis t…	chr4:11963627-11965684	1.04044	6.32973	2.60495	0.00195	999	MACS_peak_1538	chr4	11964024	11969343	2.01
AT2G14210	AGAMOUS-LIKE 44, AGL44, ANR1, ARABIDOPSIS NITRATE REGULATED 1	MADS box gene, transcription factor	chr2:6018557-6023863	1.04729	5.39027	2.3637	0.0051	276	MACS_peak_614	chr2	6017518	6019045	2.96
AT1G11950		Transcription factor jumonji (jmjC) domain-containing protein; CONTAINS InterPro DOMAIN/s: Transcription factor jumonji/aspartyl beta-hydroxylase (InterPro:IPR003347), Transcription factor jumonji (InterPro:IPR013129); BEST Arabidopsis thaliana protein match is: transcription factor jumonji (jmjC) domain-containing protein (TAIR:AT1G62310.1); Has 30201 Blast hits to 17322 proteins in 780 species:…	chr1:4034586-4038758	1.15952	3.21498	1.47129	0.01895	309	MACS_peak_81	chr1	4037872	4040263	2.04
AT1G03620		ELMO/CED-12 family protein; FUNCTIONS IN: molecular_function unknown; INVOLVED IN: phagocytosis; LOCATED IN: cytoskeleton; EXPRESSED IN: 16 plant structures; EXPRESSED DURING: 6 growth stages; CONTAINS InterPro DOMAIN/s: Engulfment/cell motility, ELMO (InterPro:IPR006816); BEST Arabidopsis thaliana protein match is: ELMO/CED-12 family protein (TAIR:AT3G03610.1); Has 828 Blast hits to 828 proteins…	chr1:904318-906186	1.33454	4.07498	1.61045	0.0254	1369	MACS_peak_16	chr1	906831	908280	3.03
AT5G55170	ATSUMO3, SMALL UBIQUITIN-LIKE MODIFIER 3, SUM3, SUMO 3, SUMO3	Encodes a small ubiquitin-like modifier (SUMO) polypeptide that becomes covalently attached to various intracellular protein targets, much like ubiquitination, leading to post-translational modification of those targets.	chr5:22385306-22386114	1.4095	5.35029	1.92443	0.0329	680	MACS_peak_2075	chr5	22384259	22389331	2.23
AT5G03360		DC1 domain-containing protein; CONTAINS InterPro DOMAIN/s: DC1 (InterPro:IPR004146), C1-like (InterPro:IPR011424); BEST Arabidopsis thaliana protein match is: Cysteine/Histidine-rich C1 domain family protein (TAIR:AT4G26380.1); Has 3288 Blast hits to 689 proteins in 36 species: Archae - 2; Bacteria - 14; Metazoa - 5; Fungi - 0; Plants - 3251; Viruses - 4; Other Eukaryotes - 12 (source: NCBI BLink…	chr5:817863-825149	1.5207	5.51612	1.85892	0.00185	2366	MACS_peak_1706	chr5	812665	818330	2.14
AT5G61990		Pentatricopeptide repeat (PPR) superfamily protein; FUNCTIONS IN: molecular_function unknown; INVOLVED IN: biological_process unknown; LOCATED IN: mitochondrion; EXPRESSED IN: 12 plant structures; EXPRESSED DURING: 4 anthesis, F mature embryo stage, petal differentiation and expansion stage, E expanded cotyledon stage, D bilateral stage; CONTAINS InterPro DOMAIN/s: Pentatricopeptide repeat (Inter…	chr5:24894471-24903117	1.53218	5.14787	1.74839	0.016	1870	MACS_peak_2137	chr5	24902590	24907385	1.89
AT3G02990	ATHSFA1E, HEAT SHOCK TRANSCRIPTION FACTOR A1E, HSFA1E	member of Heat Stress Transcription Factor (Hsf) family	chr3:673471-676403	1.54171	3.65138	1.2439	0.0497	497	MACS_peak_927	chr3	671889	674060	2.64
AT3G22900	NRPD7	Non-catalytic subunit specific to DNA-directed RNA polymerase IV; homologous to budding yeast RPB7	chr3:8115176-8116253	1.57275	4.56916	1.53864	0.04285	389	MACS_peak_1127	chr3	8113810	8115766	2.46
AT2G34200		RING/FYVE/PHD zinc finger superfamily protein; FUNCTIONS IN: zinc ion binding; LOCATED IN: membrane; EXPRESSED IN: 22 plant structures; EXPRESSED DURING: 12 growth stages; CONTAINS InterPro DOMAIN/s: Zinc finger, C3HC4 RING-type (InterPro:IPR018957), Zinc finger, RING-CH-type (InterPro:IPR011016); BEST Arabidopsis thaliana protein match is: RING/FYVE/PHD zinc finger superfamily protein (TAIR:AT5G…	chr2:14440647-14442005	1.59068	4.73209	1.57283	0.0408	534	MACS_peak_791	chr2	14439196	14443167	2.01
AT1G03470	NET3A, NETWORKED 3A	Encodes a member of the NET superfamily of proteins that potentially couples different membranes to the actin cytoskeleton in plant cells. It colocalizes with filamentous actin and is localized to the nuclear membrane and the vacuolar membrane.	chr1:865914-867733	1.6105	12.814	2.99214	5e-05	454	MACS_peak_15	chr1	867230	869145	2.53
AT1G19370		unknown protein; LOCATED IN: endoplasmic reticulum; EXPRESSED IN: 22 plant structures; EXPRESSED DURING: 13 growth stages; BEST Arabidopsis thaliana protein match is: unknown protein (TAIR:AT1G75140.1); Has 45 Blast hits to 43 proteins in 15 species: Archae - 0; Bacteria - 0; Metazoa - 0; Fungi - 0; Plants - 44; Viruses - 0; Other Eukaryotes - 1 (source: NCBI BLink).	chr1:6692763-6694934	1.64318	7.04453	2.10001	0.00015	2743	MACS_peak_150	chr1	6696121	6699235	2.33
AT5G03495		RNA-binding (RRM/RBD/RNP motifs) family protein; FUNCTIONS IN: nucleotide binding; INVOLVED IN: biological_process unknown; LOCATED IN: cellular_component unknown; CONTAINS InterPro DOMAIN/s: Nucleotide-binding, alpha-beta plait (InterPro:IPR012677); BEST Arabidopsis thaliana protein match is: RNA-binding (RRM/RBD/RNP motifs) family protein (TAIR:AT5G03480.1); Has 197 Blast hits to 129 proteins i…	chr5:873330-875251	1.68009	4.46325	1.40955	0.0312	2990	MACS_peak_1707	chr5	877633	878851	2.25
AT1G64380		encodes a member of the DREB subfamily A-6 of ERF/AP2 transcription factor family. The protein contains one AP2 domain. There are 8 members in this subfamily including RAP2.4.	chr1:23890645-23892173	1.69371	10.1598	2.58462	0.0031	1793	MACS_peak_408	chr1	23893126	23894808	2.04
AT4G02005		Unknown gene	chr4:876907-879741	1.78758	6.78825	1.92504	0.0175	1293	MACS_peak_1386	chr4	880482	881588	2.56
AT4G18610	LIGHT SENSITIVE HYPOCOTYLS 9, LSH9	LIGHT SENSITIVE HYPOCOTYLS 9 (LSH9); FUNCTIONS IN: molecular_function unknown; INVOLVED IN: biological_process unknown; LOCATED IN: chloroplast; EXPRESSED IN: 6 plant structures; EXPRESSED DURING: petal differentiation and expansion stage; CONTAINS InterPro DOMAIN/s: Protein of unknown function DUF640 (InterPro:IPR006936); BEST Arabidopsis thaliana protein match is: Protein of unknown function (D…	chr4:10250697-10251542	1.90213	5.52142	1.53742	0.04175	1922	MACS_peak_1505	chr4	10246962	10250589	2.25
AT4G02760		RNI-like superfamily protein; FUNCTIONS IN: molecular_function unknown; INVOLVED IN: biological_process unknown; LOCATED IN: cellular_component unknown; BEST Arabidopsis thaliana protein match is: F-box/RNI-like superfamily protein (TAIR:AT4G02740.1).	chr4:1223958-1228941	1.95266	4.80923	1.30037	0.03075	248	MACS_peak_1396	chr4	1227518	1230861	2.5
AT1G09195		FUNCTIONS IN: molecular_function unknown; INVOLVED IN: biological_process unknown; CONTAINS InterPro DOMAIN/s: Metal-dependent phosphohydrolase, HD subdomain (InterPro:IPR006674), Ppx/GppA phosphatase (InterPro:IPR003695).	chr1:2967939-2971498	2.03141	5.87653	1.53249	0.02975	592	MACS_peak_59	chr1	2970976	2973206	2.25
AT3G54510		Early-responsive to dehydration stress protein (ERD4); LOCATED IN: membrane; EXPRESSED IN: 18 plant structures; EXPRESSED DURING: 8 growth stages; CONTAINS InterPro DOMAIN/s: Protein of unknown function DUF221 (InterPro:IPR003864); BEST Arabidopsis thaliana protein match is: hypothetical protein 1 (TAIR:AT3G01100.1); Has 30201 Blast hits to 17322 proteins in 780 species: Archae - 12; Bacteria - 1…	chr3:20180291-20183509	2.06467	4.56041	1.14325	0.04705	1126	MACS_peak_1287	chr3	20178465	20179867	2.55
AT2G32280	VASCULATURE COMPLEXITY AND CONNECTIVITY, VCC	Protein of unknown function (DUF1218); FUNCTIONS IN: molecular_function unknown; INVOLVED IN: biological_process unknown; LOCATED IN: endomembrane system; EXPRESSED IN: 18 plant structures; EXPRESSED DURING: 9 growth stages; CONTAINS InterPro DOMAIN/s: Protein of unknown function DUF1218 (InterPro:IPR009606); BEST Arabidopsis thaliana protein match is: Protein of unknown function (DUF1218) (TAIR:…	chr2:13713035-13714211	2.14601	7.55391	1.81557	0.03605	573	MACS_peak_776	chr2	13712574	13714644	2.23
AT5G04880		pseudogene of ABC transporter family protein	chr5:1420726-1422582	2.4514	8.06296	1.71771	0.008	72	MACS_peak_1724	chr5	1421804	1423506	2.7
AT1G44414		unknown protein; Has 29 Blast hits to 29 proteins in 12 species: Archae - 0; Bacteria - 4; Metazoa - 0; Fungi - 0; Plants - 25; Viruses - 0; Other Eukaryotes - 0 (source: NCBI BLink).	chr1:16847780-16848086	2.45337	8.92366	1.86287	0.04385	436	MACS_peak_275	chr1	16847600	16848833	2.14
AT3G50700	ATIDD2, IDD2, INDETERMINATE(ID)-DOMAIN 2	zinc finger protein, similar to maize Indeterminate1 (ID1)	chr3:18840410-18842950	2.48358	17.8695	2.847	5e-05	1249	MACS_peak_1254	chr3	18836839	18841485	2.16
AT2G36890	ATMYB38, BIT1, BLUE INSENSITIVE TRAIT 1, MYB DOMAIN PROTEIN 38, MYB38, RAX2, REGULATOR OF AXILLARY MERISTEMS 2	Putative homolog of the Blind gene in tomato. Together with RAX1 and RAX3 belong to the class R2R3 MYB genes; encoded by the Myb-like transcription factor MYB38, regulates axillary meristem formation.	chr2:15485778-15487277	2.51171	6.09173	1.27818	0.04725	1985	MACS_peak_813	chr2	15483167	15484421	2.48
AT2G01300		unknown protein; BEST Arabidopsis thaliana protein match is: unknown protein (TAIR:AT1G15010.1); Has 73 Blast hits to 73 proteins in 12 species: Archae - 0; Bacteria - 0; Metazoa - 0; Fungi - 0; Plants - 73; Viruses - 0; Other Eukaryotes - 0 (source: NCBI BLink).	chr2:151056-151729	2.53473	12.6156	2.3153	0.00845	352	MACS_peak_578	chr2	149712	153043	2.28
AT3G26500	PIRL2, PLANT INTRACELLULAR RAS GROUP-RELATED LRR 2	Encodes PIRL2, a member of the Plant Intracellular Ras-group-related LRRs (Leucine rich repeat proteins). PIRLs are a distinct, plant-specific class of intracellular LRRs that likely mediate protein interactions, possibly in the context of signal transduction.	chr3:9708108-9709964	2.57254	9.15827	1.83188	0.0053	1421	MACS_peak_1166	chr3	9709389	9713382	2.17
AT2G06002		other RNA	chr2:2330775-2331479	2.82004	10.2571	1.86284	0.01105	1022	MACS_peak_608	chr2	2329072	2330436	2.27
AT4G01200		Calcium-dependent lipid-binding (CaLB domain) family protein; CONTAINS InterPro DOMAIN/s: C2 membrane targeting protein (InterPro:IPR018029), C2 calcium/lipid-binding domain, CaLB (InterPro:IPR008973), C2 calcium-dependent membrane targeting (InterPro:IPR000008); BEST Arabidopsis thaliana protein match is: Calcium-dependent lipid-binding (CaLB domain) family protein (TAIR:AT2G33320.1); Has 277 Bl…	chr4:506510-507626	2.83346	15.1267	2.41646	0.00125	879	MACS_peak_1380	chr4	506090	507406	2.67
AT5G07820		Plant calmodulin-binding protein-related; CONTAINS InterPro DOMAIN/s: Calmodulin-binding protein, plant (InterPro:IPR012417); BEST Arabidopsis thaliana protein match is: Plant calmodulin-binding protein-related (TAIR:AT5G61260.1); Has 1807 Blast hits to 1807 proteins in 277 species: Archae - 0; Bacteria - 0; Metazoa - 736; Fungi - 347; Plants - 385; Viruses - 0; Other Eukaryotes - 339 (source: NC…	chr5:2498748-2501209	2.9452	6.96348	1.24144	0.0406	668	MACS_peak_1742	chr5	2499800	2503956	1.71
AT5G15150	ATHB-3, ATHB3, HAT7, HB-3, HOMEOBOX 3, HOMEOBOX FROM ARABIDOPSIS THALIANA 7	homeobox-containing gene with an unusual feature: a leucine zipper motif adjacent to the carboxyl-terminal of the homeodomain structure. This gene is expressed primarily in the cortex of the root and the stem.	chr5:4913698-4915892	2.96174	17.0698	2.52693	5e-05	2243	MACS_peak_1806	chr5	4916515	4919756	2.17
AT2G37150		RING/U-box superfamily protein; FUNCTIONS IN: zinc ion binding; LOCATED IN: endomembrane system; EXPRESSED IN: 18 plant structures; EXPRESSED DURING: 6 growth stages; CONTAINS InterPro DOMAIN/s: Zinc finger, RING-type (InterPro:IPR001841), Zinc finger, C3HC4 RING-type (InterPro:IPR018957); BEST Arabidopsis thaliana protein match is: RING/U-box superfamily protein (TAIR:AT4G34040.1).	chr2:15603580-15608454	2.99014	7.64292	1.35391	0.02575	42	MACS_peak_818	chr2	15607642	15609351	2.86
AT3G61160		Protein kinase superfamily protein; FUNCTIONS IN: protein serine/threonine kinase activity, protein kinase activity, ATP binding; INVOLVED IN: protein amino acid phosphorylation; LOCATED IN: cytosol; EXPRESSED IN: 25 plant structures; EXPRESSED DURING: 14 growth stages; CONTAINS InterPro DOMAIN/s: Protein kinase, ATP binding site (InterPro:IPR017441), Protein kinase, catalytic domain (InterPro:IP…	chr3:22635880-22641237	3.08044	40.8807	3.73021	5e-05	1242	MACS_peak_1358	chr3	22632912	22636365	2.24
AT3G46385		pseudogene of unknown protein	chr3:17065484-17066571	3.0864	8.43454	1.45039	0.0237	94	MACS_peak_1218	chr3	17066051	17067281	2.78
AT5G08150	SOB5, SUPPRESSOR OF PHYTOCHROME B 5	Encodes SOB5. Activation tagging lines accumulated higher level of cytokinin.	chr5:2622029-2622720	3.29847	14.2648	2.11259	0.00125	277	MACS_peak_1748	chr5	2622209	2623786	1.99
AT3G18170		Glycosyltransferase family 61 protein; FUNCTIONS IN: transferase activity, transferring glycosyl groups; INVOLVED IN: biological_process unknown; LOCATED IN: cellular_component unknown; EXPRESSED IN: 8 plant structures; EXPRESSED DURING: petal differentiation and expansion stage; CONTAINS InterPro DOMAIN/s: Glycosyltransferase AER61, uncharacterised (InterPro:IPR007657); BEST Arabidopsis thaliana…	chr3:6228341-6229662	3.36028	15.8189	2.23499	0.00395	663	MACS_peak_1075	chr3	6227874	6230135	1.96
AT1G72330	ALAAT2, ALANINE AMINOTRANSFERASE 2	Encodes for alanine aminotransferase ALAAT2.	chr1:27233474-27236789	3.49319	9.56404	1.45307	0.0133	408	MACS_peak_493	chr1	27232348	27233785	2.14
AT3G54363		This gene encodes a small protein and has either evidence of transcription or purifying selection.	chr3:20132238-20132535	3.59065	25.9776	2.85495	0.0087	318	MACS_peak_1284	chr3	20131261	20134447	2.34
AT2G24240		BTB/POZ domain with WD40/YVTN repeat-like protein; FUNCTIONS IN: voltage-gated potassium channel activity; INVOLVED IN: potassium ion transport; LOCATED IN: voltage-gated potassium channel complex, membrane; EXPRESSED IN: 17 plant structures; EXPRESSED DURING: 11 growth stages; CONTAINS InterPro DOMAIN/s: WD40 repeat-like-containing domain (InterPro:IPR011046), BTB/POZ fold (InterPro:IPR011333), …	chr2:10310647-10312328	3.6108	14.636	2.01913	0.0033	1311	MACS_peak_692	chr2	10307490	10311183	2.23
AT5G26980	ATSYP41, ATTLG2A, SYNTAXIN OF PLANTS 41, SYP41	member of SYP4 Gene Family	chr5:9488147-9490816	3.82528	12.6226	1.72238	0.0056	181	MACS_peak_1895	chr5	9489745	9491509	2.72
AT1G02300		Cysteine proteinases superfamily protein; FUNCTIONS IN: cysteine-type endopeptidase activity, cysteine-type peptidase activity; INVOLVED IN: proteolysis, regulation of catalytic activity; LOCATED IN: endomembrane system; EXPRESSED IN: 22 plant structures; EXPRESSED DURING: 13 growth stages; CONTAINS InterPro DOMAIN/s: Peptidase C1A, papain (InterPro:IPR013128), Peptidase C1A, cathepsin B (InterPr…	chr1:453287-455463	3.87531	10.8874	1.49027	0.0168	297	MACS_peak_8	chr1	452139	453842	2.82
AT5G06690	WCRKC THIOREDOXIN 1, WCRKC1	Encodes a thioredoxin (WCRKC1) localized in chloroplast stroma. Contains a WCRKC motif.	chr5:2060500-2061956	3.91245	66.9978	4.09797	5e-05	792	MACS_peak_1735	chr5	2061293	2064204	2.12
AT5G04220	ATSYTC, NTMC2T1.3, NTMC2TYPE1.3, SYNAPTOTAGMIN 3, SYT3, SYTC	SYTC; FUNCTIONS IN: molecular_function unknown; INVOLVED IN: biological_process unknown; LOCATED IN: endomembrane system; EXPRESSED IN: 19 plant structures; EXPRESSED DURING: 10 growth stages; CONTAINS InterPro DOMAIN/s: C2 membrane targeting protein (InterPro:IPR018029), C2 calcium/lipid-binding domain, CaLB (InterPro:IPR008973), C2 region (InterPro:IPR020477), C2 calcium-dependent membrane targ…	chr5:1155864-1158877	3.91804	10.7466	1.45568	0.0254	417	MACS_peak_1719	chr5	1158427	1160163	1.93
AT1G17500		ATPase E1-E2 type family protein / haloacid dehalogenase-like hydrolase family protein; FUNCTIONS IN: ATPase activity, coupled to transmembrane movement of ions, phosphorylative mechanism; INVOLVED IN: metabolic process, ATP biosynthetic process, phospholipid transport; LOCATED IN: integral to membrane, membrane; EXPRESSED IN: 23 plant structures; EXPRESSED DURING: 13 growth stages; CONTAINS Inte…	chr1:6018756-6023503	3.9874	10.4383	1.38836	0.0149	1501	MACS_peak_134	chr1	6016102	6018409	2.39
AT2G40095		Alpha/beta hydrolase related protein; CONTAINS InterPro DOMAIN/s: MENTAL domain (InterPro:IPR019498); BEST Arabidopsis thaliana protein match is: Alpha/beta hydrolase related protein (TAIR:AT3G55880.2); Has 87 Blast hits to 87 proteins in 13 species: Archae - 0; Bacteria - 0; Metazoa - 0; Fungi - 0; Plants - 87; Viruses - 0; Other Eukaryotes - 0 (source: NCBI BLink).	chr2:16743022-16745144	4.00252	13.8929	1.79537	0.00745	2183	MACS_peak_851	chr2	16739583	16742096	2.2
AT2G39725		LYR family of Fe/S cluster biogenesis protein; FUNCTIONS IN: catalytic activity; LOCATED IN: mitochondrion; EXPRESSED IN: 23 plant structures; EXPRESSED DURING: 15 growth stages; CONTAINS InterPro DOMAIN/s: Complex 1 LYR protein (InterPro:IPR008011); Has 162 Blast hits to 162 proteins in 89 species: Archae - 0; Bacteria - 0; Metazoa - 39; Fungi - 70; Plants - 45; Viruses - 0; Other Eukaryotes - 8…	chr2:16569429-16570549	4.059	20.2643	2.31974	0.00405	367	MACS_peak_844	chr2	16567984	16571688	2.57
AT3G14750		unknown protein; BEST Arabidopsis thaliana protein match is: unknown protein (TAIR:AT1G67170.1); Has 4036 Blast hits to 3091 proteins in 519 species: Archae - 61; Bacteria - 669; Metazoa - 1503; Fungi - 255; Plants - 421; Viruses - 4; Other Eukaryotes - 1123 (source: NCBI BLink).	chr3:4953575-4955656	4.16101	10.3047	1.30829	0.0193	1797	MACS_peak_1041	chr3	4956643	4958264	2.26
AT1G49130	B-BOX DOMAIN PROTEIN 17, BBX17	B-box type zinc finger protein with CCT domain; FUNCTIONS IN: sequence-specific DNA binding transcription factor activity, zinc ion binding; INVOLVED IN: regulation of transcription; LOCATED IN: intracellular; CONTAINS InterPro DOMAIN/s: CCT domain (InterPro:IPR010402), Zinc finger, B-box (InterPro:IPR000315); BEST Arabidopsis thaliana protein match is: B-box type zinc finger protein with CCT dom…	chr1:18174739-18176022	4.23243	14.0676	1.73282	0.00795	1198	MACS_peak_297	chr1	18175382	18179060	2.15
AT1G22403		other RNA	chr1:7908567-7909708	4.26922	14.7856	1.79214	0.0148	2508	MACS_peak_173	chr1	7911248	7913186	2.89
AT1G67365		Potential natural antisense gene, locus overlaps with AT1G67370	chr1:25238409-25243837	4.27047	30.4858	2.83567	0.0002	785	MACS_peak_443	chr1	25236402	25238848	2.7
AT5G15190		unknown protein; FUNCTIONS IN: molecular_function unknown; INVOLVED IN: biological_process unknown; LOCATED IN: chloroplast; EXPRESSED IN: 17 plant structures; EXPRESSED DURING: LP.04 four leaves visible, 4 anthesis, petal differentiation and expansion stage, E expanded cotyledon stage, D bilateral stage; Has 7 Blast hits to 7 proteins in 3 species: Archae - 0; Bacteria - 0; Metazoa - 0; Fungi - …	chr5:4932819-4933577	4.47312	16.3535	1.87025	0.01645	2910	MACS_peak_1807	chr5	4935783	4937193	2.47
AT3G18930		RING/U-box superfamily protein; FUNCTIONS IN: zinc ion binding; EXPRESSED IN: 23 plant structures; EXPRESSED DURING: 13 growth stages; CONTAINS InterPro DOMAIN/s: Zinc finger, RING-type (InterPro:IPR001841), Zinc finger, C3HC4 RING-type (InterPro:IPR018957); BEST Arabidopsis thaliana protein match is: RING/U-box superfamily protein (TAIR:AT3G03550.1); Has 8769 Blast hits to 8742 proteins in 286 s…	chr3:6523378-6525543	4.56918	10.8107	1.24246	0.0343	482	MACS_peak_1082	chr3	6524855	6527196	1.85
AT4G28703		RmlC-like cupins superfamily protein; CONTAINS InterPro DOMAIN/s: Cupin, RmlC-type (InterPro:IPR011051), Protein of unknown function DUF861, cupin-3 (InterPro:IPR008579), RmlC-like jelly roll fold (InterPro:IPR014710); BEST Arabidopsis thaliana protein match is: RmlC-like cupins superfamily protein (TAIR:AT3G04300.1); Has 30201 Blast hits to 17322 proteins in 780 species: Archae - 12; Bacteria - …	chr4:14166268-14166928	4.84319	31.0914	2.68248	0.01795	858	MACS_peak_1594	chr4	14164372	14166449	1.74
AT5G10140	AGAMOUS-LIKE 25, AGL25, FLC, FLF, FLOWERING LOCUS C, FLOWERING LOCUS F, REDUCED STEM BRANCHING 6, RSB6	MADS-box protein encoded by FLOWERING LOCUS C - transcription factor that functions as a repressor of floral transition and contributes to temperature compensation of the circadian clock. Expression is downregulated during cold treatment. Vernalization, FRI and the autonomous pathway all influence the state of FLC chromatin. Both maternal and paternal alleles are reset by vernalization, but their…	chr5:3173496-3179448	4.97154	11.6676	1.23074	0.03565	2275	MACS_peak_1764	chr5	3180690	3182757	2.07
AT3G19260	LAG1 HOMOLOG 2, LAG1 HOMOLOGUE 2, LOH2, LONGEVITY ASSURANCE GENE1 HOMOLOG 2	LAG1 homolog . Loss of function mutant is sensitive to AAL-toxin. LOH2 is presumed to function in sphingolipid metabolism. It encodes a ceramide synthase essential for production of LCFA-ceramides (mainly C26).	chr3:6669145-6671519	5.04924	15.1036	1.58075	0.0077	754	MACS_peak_1085	chr3	6670649	6673898	2.3
AT5G14730		unknown protein; CONTAINS InterPro DOMAIN/s: Protein of unknown function DUF1645 (InterPro:IPR012442); BEST Arabidopsis thaliana protein match is: unknown protein (TAIR:AT3G01513.1); Has 85 Blast hits to 83 proteins in 14 species: Archae - 0; Bacteria - 9; Metazoa - 0; Fungi - 0; Plants - 76; Viruses - 0; Other Eukaryotes - 0 (source: NCBI BLink).	chr5:4756217-4757657	5.17062	25.376	2.29506	0.0012	1545	MACS_peak_1801	chr5	4755132	4760393	2.71
AT1G05575		unknown protein; FUNCTIONS IN: molecular_function unknown; INVOLVED IN: anaerobic respiration; LOCATED IN: endomembrane system; EXPRESSED IN: 17 plant structures; EXPRESSED DURING: 9 growth stages; BEST Arabidopsis thaliana protein match is: unknown protein (TAIR:AT2G31945.1); Has 63 Blast hits to 63 proteins in 10 species: Archae - 0; Bacteria - 0; Metazoa - 0; Fungi - 0; Plants - 63; Viruses - …	chr1:1661690-1662187	5.19559	14.179	1.44839	0.04445	783	MACS_peak_35	chr1	1658740	1664070	2.57
AT3G05640		Protein phosphatase 2C family protein; FUNCTIONS IN: protein serine/threonine phosphatase activity, catalytic activity; INVOLVED IN: response to water deprivation; LOCATED IN: cellular_component unknown; EXPRESSED IN: 22 plant structures; EXPRESSED DURING: 13 growth stages; CONTAINS InterPro DOMAIN/s: Protein phosphatase 2C-related (InterPro:IPR001932), Protein phosphatase 2C (InterPro:IPR015655)…	chr3:1640392-1643253	5.33646	15.2989	1.51947	0.0358	1483	MACS_peak_958	chr3	1643313	1646160	2.3
AT5G65300		unknown protein; Has 30201 Blast hits to 17322 proteins in 780 species: Archae - 12; Bacteria - 1396; Metazoa - 17338; Fungi - 3422; Plants - 5037; Viruses - 0; Other Eukaryotes - 2996 (source: NCBI BLink).	chr5:26095146-26095771	5.34171	24.2469	2.18243	0.0115	1274	MACS_peak_2154	chr5	26095194	26098898	2.75
AT2G21500		RING/U-box superfamily protein; FUNCTIONS IN: zinc ion binding; LOCATED IN: plasma membrane; EXPRESSED IN: cultured cell; CONTAINS InterPro DOMAIN/s: Zinc finger, RING-type (InterPro:IPR001841); BEST Arabidopsis thaliana protein match is: RING/U-box superfamily protein (TAIR:AT4G39140.5); Has 279 Blast hits to 254 proteins in 46 species: Archae - 0; Bacteria - 2; Metazoa - 46; Fungi - 31; Plants …	chr2:9207548-9210231	5.47293	13.1649	1.26631	0.0231	96	MACS_peak_665	chr2	9209598	9211058	3.18
AT1G05790		lipase class 3 family protein; FUNCTIONS IN: triglyceride lipase activity; INVOLVED IN: lipid metabolic process; LOCATED IN: endomembrane system; EXPRESSED IN: 24 plant structures; EXPRESSED DURING: 15 growth stages; CONTAINS InterPro DOMAIN/s: Lipase, class 3 (InterPro:IPR002921); BEST Arabidopsis thaliana protein match is: alpha/beta-Hydrolases superfamily protein (TAIR:AT2G42450.1); Has 496 Bl…	chr1:1732870-1737489	5.5186	12.6358	1.19514	0.0391	2991	MACS_peak_36	chr1	1728861	1730898	2.21
AT4G28085		unknown protein; Has 30201 Blast hits to 17322 proteins in 780 species: Archae - 12; Bacteria - 1396; Metazoa - 17338; Fungi - 3422; Plants - 5037; Viruses - 0; Other Eukaryotes - 2996 (source: NCBI BLink).	chr4:13959969-13960574	5.54201	40.6263	2.87393	0.0008	1960	MACS_peak_1590	chr4	13954495	13961524	2.58
AT5G02150	FES1C	Encodes one of the Arabidopsis orthologs of the human Hsp70-binding protein 1 (HspBP-1) and yeast Fes1p: Fes1A (AT3G09350), Fes1B (AT3G53800), Fes1C (AT5G02150).	chr5:423383-426079	5.66372	21.3848	1.91676	0.00475	803	MACS_peak_1695	chr5	425373	428392	2.64
AT5G04200	ATMC9, ATMCP2F, MC9, MCP2F, METACASPASE 2F, METACASPASE 9	Encodes a putative metacaspase. Arabidopsis contains three type I MCP genes (MCP1a-c) and six type II MCP genes (MCP2a鈥揻): AtMCP1a/At5g64240, AtMCP1b/At1g02170, AtMCP1c/At4g25110, AtMCP2a/At1g79310, AtMCP2b/At1g79330, AtMCP2c/At1g79320, AtMCP2d/At1g79340, AtMCP2e/At1g16420, AtMCP2f/At5g04200.	chr5:1153789-1155040	5.86568	20.4143	1.79921	0.00605	1874	MACS_peak_1718	chr5	1150406	1153426	2.69
AT3G06500	A/N-INVC, ALKALINE/NEUTRAL INVERTASE C	Encodes an alkaline/neutral invertase which localizes in mitochondria. It may be modulating hormone balance in relation to the radicle emergence. Mutants display severely reduced shoot growth and reduced oxygen consumption. Mutant root development is not affected as reported for A/N-InvA mutant (inva) plants.	chr3:2012078-2015705	5.98365	19.6702	1.71692	0.00425	330	MACS_peak_970	chr3	2010821	2012676	2.56
AT1G09480		similar to Eucalyptus gunnii alcohol dehydrogenase of unknown physiological function (GI:1143445), Vigna unguiculata (gi:1854445), NOT a cinnamyl-alcohol dehydrogenase	chr1:3057974-3060661	6.00822	18.6471	1.63394	0.03915	61	MACS_peak_63	chr1	3056670	3059402	1.83
AT4G02540		Cysteine/Histidine-rich C1 domain family protein; FUNCTIONS IN: zinc ion binding; INVOLVED IN: biological_process unknown; LOCATED IN: cellular_component unknown; EXPRESSED IN: 22 plant structures; EXPRESSED DURING: 13 growth stages; CONTAINS InterPro DOMAIN/s: DC1 (InterPro:IPR004146), Zinc finger, PHD-type (InterPro:IPR001965), C1-like (InterPro:IPR011424), Zinc finger, PHD-finger (InterPro:IPR…	chr4:1117153-1119817	6.30155	13.7522	1.12589	0.0395	2783	MACS_peak_1394	chr4	1113464	1115277	2.01
AT1G69570		Dof-type zinc finger DNA-binding family protein; CONTAINS InterPro DOMAIN/s: Zinc finger, Dof-type (InterPro:IPR003851); BEST Arabidopsis thaliana protein match is: Dof-type zinc finger DNA-binding family protein (TAIR:AT1G26790.1); Has 1305 Blast hits to 1151 proteins in 75 species: Archae - 0; Bacteria - 6; Metazoa - 16; Fungi - 10; Plants - 1107; Viruses - 0; Other Eukaryotes - 166 (source: NC…	chr1:26161527-26163496	6.37591	18.4407	1.53219	0.01435	829	MACS_peak_467	chr1	26162582	26166070	2.34
AT3G19390		Granulin repeat cysteine protease family protein; FUNCTIONS IN: cysteine-type endopeptidase activity, cysteine-type peptidase activity; INVOLVED IN: proteolysis; LOCATED IN: endomembrane system; EXPRESSED IN: 9 plant structures; EXPRESSED DURING: 4 anthesis, petal differentiation and expansion stage; CONTAINS InterPro DOMAIN/s: Peptidase C1A, papain (InterPro:IPR013128), Proteinase inhibitor I29,…	chr3:6722988-6725027	6.49088	25.1597	1.95463	0.00035	2970	MACS_peak_1090	chr3	6718260	6721777	3.35
AT5G43930		Transducin family protein / WD-40 repeat family protein; FUNCTIONS IN: nucleotide binding; INVOLVED IN: biological_process unknown; LOCATED IN: chloroplast; EXPRESSED IN: 24 plant structures; EXPRESSED DURING: 15 growth stages; CONTAINS InterPro DOMAIN/s: WD40 repeat 2 (InterPro:IPR019782), WD40 repeat-like-containing domain (InterPro:IPR011046), WD40 repeat, conserved site (InterPro:IPR019775), …	chr5:17676815-17681100	6.57478	19.1692	1.54378	0.01905	466	MACS_peak_1974	chr5	17675281	17677419	1.96
AT1G76185		unknown protein; BEST Arabidopsis thaliana protein match is: unknown protein (TAIR:AT1G20460.1); Has 37 Blast hits to 37 proteins in 11 species: Archae - 0; Bacteria - 0; Metazoa - 0; Fungi - 0; Plants - 37; Viruses - 0; Other Eukaryotes - 0 (source: NCBI BLink).	chr1:28590324-28591518	6.57566	18.9162	1.52441	0.01545	2078	MACS_peak_538	chr1	28585764	28590730	2.23
AT2G22980	SCPL13, SERINE CARBOXYPEPTIDASE-LIKE 13	serine carboxypeptidase-like 13 (SCPL13); FUNCTIONS IN: serine-type carboxypeptidase activity; INVOLVED IN: proteolysis; LOCATED IN: endomembrane system; EXPRESSED IN: 23 plant structures; EXPRESSED DURING: 13 growth stages; CONTAINS InterPro DOMAIN/s: Peptidase S10, serine carboxypeptidase (InterPro:IPR001563); BEST Arabidopsis thaliana protein match is: serine carboxypeptidase-like 11 (TAIR:AT2…	chr2:9778876-9783251	6.84566	41.0853	2.58536	0.00055	172	MACS_peak_677	chr2	9777941	9779468	1.99
AT3G26170	CYTOCHROME P450, FAMILY 71, SUBFAMILY B, POLYPEPTIDE 19, CYP71B19	putative cytochrome P450	chr3:9573359-9575148	6.88025	21.6322	1.65264	0.00115	2505	MACS_peak_1165	chr3	9576541	9578766	2.25
AT5G37260	CIR1, CIRCADIAN 1, REVEILLE 2, RVE2	Encodes a MYB family transcription factor Circadian 1 (CIR1). Involved in circadian regulation in Arabidopsis.	chr5:14751343-14753088	6.91673	62.7373	3.18116	5e-05	2655	MACS_peak_1910	chr5	14755018	14756470	2.3
AT5G23870		Pectinacetylesterase family protein; FUNCTIONS IN: carboxylesterase activity; INVOLVED IN: biological_process unknown; LOCATED IN: plant-type cell wall; EXPRESSED IN: 22 plant structures; EXPRESSED DURING: 13 growth stages; CONTAINS InterPro DOMAIN/s: Pectinacetylesterase (InterPro:IPR004963); BEST Arabidopsis thaliana protein match is: Pectinacetylesterase family protein (TAIR:AT3G62060.1); Has …	chr5:8045843-8050175	6.93592	17.7737	1.35758	0.0178	217	MACS_peak_1865	chr5	8049168	8051618	1.76
AT5G59000		RING/FYVE/PHD zinc finger superfamily protein; FUNCTIONS IN: zinc ion binding; INVOLVED IN: biological_process unknown; LOCATED IN: cellular_component unknown; EXPRESSED IN: 21 plant structures; EXPRESSED DURING: 13 growth stages; CONTAINS InterPro DOMAIN/s: Zinc finger, C3HC4 RING-type (InterPro:IPR018957), Zinc finger, RING-CH-type (InterPro:IPR011016); BEST Arabidopsis thaliana protein match i…	chr5:23818183-23820237	7.09087	22.0649	1.63772	0.02855	706	MACS_peak_2109	chr5	23815655	23819300	2.4
AT4G36110	SAUR9, SMALL AUXIN UPREGULATED RNA 9	SAUR-like auxin-responsive protein family ; CONTAINS InterPro DOMAIN/s: Auxin responsive SAUR protein (InterPro:IPR003676); BEST Arabidopsis thaliana protein match is: SAUR-like auxin-responsive protein family (TAIR:AT2G18010.1); Has 1361 Blast hits to 1344 proteins in 26 species: Archae - 0; Bacteria - 0; Metazoa - 0; Fungi - 0; Plants - 1360; Viruses - 0; Other Eukaryotes - 1 (source: NCBI BLin…	chr4:17089948-17090825	7.26802	20.781	1.51563	0.0453	422	MACS_peak_1645	chr4	17088732	17090321	1.96
AT5G05140		Transcription elongation factor (TFIIS) family protein; FUNCTIONS IN: transcription regulator activity, DNA binding; INVOLVED IN: transcription; LOCATED IN: nucleus; EXPRESSED IN: 24 plant structures; EXPRESSED DURING: 15 growth stages; CONTAINS InterPro DOMAIN/s: Transcription factor IIS, N-terminal (InterPro:IPR017923), Transcription elongation factor, TFIIS/elongin A/CRSP70, N-terminal (InterP…	chr5:1519912-1522667	7.41553	22.4044	1.59516	0.00435	1724	MACS_peak_1725	chr5	1517518	1518859	2.92
AT5G08139		RING/U-box superfamily protein; FUNCTIONS IN: zinc ion binding; INVOLVED IN: biological_process unknown; LOCATED IN: cellular_component unknown; EXPRESSED IN: 23 plant structures; EXPRESSED DURING: 13 growth stages; CONTAINS InterPro DOMAIN/s: Zinc finger, RING-type (InterPro:IPR001841), Zinc finger, C3HC4 RING-type (InterPro:IPR018957); BEST Arabidopsis thaliana protein match is: RING/U-box supe…	chr5:2616344-2617881	7.52011	19.5179	1.37597	0.0212	735	MACS_peak_1747	chr5	2614147	2617072	2.49
AT4G31877	MICRORNA156C, MIR156C	Encodes a microRNA that targets several SPL family members, including SPL3,4, and 5. By regulating the expression of SPL3 (and probably also SPL4 and SPL5), this microRNA regulates vegetative phase change. MicroRNAs are regulatory RNAs with a mature length of ~21-nucleotides that are processed from hairpin precursors by Dicer-like enzymes. MicroRNAs can negatively regulate gene expression by atte…	chr4:15413318-15415873	7.69125	64.8928	3.07677	5e-05	2057	MACS_peak_1618	chr4	15415359	15420503	2.16
AT5G41260	BRASSINOSTEROID-SIGNALING KINASE 8, BSK8	Protein kinase protein with tetratricopeptide repeat domain; FUNCTIONS IN: binding, protein kinase activity, kinase activity, ATP binding; INVOLVED IN: protein amino acid phosphorylation, N-terminal protein myristoylation; LOCATED IN: plasma membrane; EXPRESSED IN: 22 plant structures; EXPRESSED DURING: 13 growth stages; CONTAINS InterPro DOMAIN/s: Tetratricopeptide-like helical (InterPro:IPR0119…	chr5:16503773-16507475	7.71478	45.7346	2.56759	5e-05	2829	MACS_peak_1945	chr5	16500291	16501599	2.47
AT5G03500		Mediator complex, subunit Med7; FUNCTIONS IN: RNA polymerase II transcription mediator activity; INVOLVED IN: regulation of transcription from RNA polymerase II promoter; LOCATED IN: mediator complex; CONTAINS InterPro DOMAIN/s: Mediator complex, subunit Med7 (InterPro:IPR009244); BEST Arabidopsis thaliana protein match is: Mediator complex, subunit Med7 (TAIR:AT5G03220.1); Has 402 Blast hits to …	chr5:876520-878364	7.96158	21.6718	1.44469	0.0157	95	MACS_peak_1707	chr5	877633	878851	2.25
AT1G48770		Protein of unknown function (DUF1639); CONTAINS InterPro DOMAIN/s: Protein of unknown function DUF1639 (InterPro:IPR012438); BEST Arabidopsis thaliana protein match is: Protein of unknown function (DUF1639) (TAIR:AT3G18295.1); Has 271 Blast hits to 266 proteins in 15 species: Archae - 0; Bacteria - 0; Metazoa - 0; Fungi - 0; Plants - 271; Viruses - 0; Other Eukaryotes - 0 (source: NCBI BLink).	chr1:18040284-18040916	8.40316	21.8065	1.37575	0.03335	772	MACS_peak_293	chr1	18038323	18040703	2.21
AT3G54380	ATSAC3C, SAC3C, YEAST SAC3 HOMOLOG C	SAC3/GANP/Nin1/mts3/eIF-3 p25 family; CONTAINS InterPro DOMAIN/s: SAC3/GANP/Nin1/mts3/eIF-3 p25 (InterPro:IPR005062); BEST Arabidopsis thaliana protein match is: SAC3/GANP/Nin1/mts3/eIF-3 p25 family (TAIR:AT3G06290.1); Has 539 Blast hits to 535 proteins in 177 species: Archae - 0; Bacteria - 0; Metazoa - 197; Fungi - 200; Plants - 96; Viruses - 0; Other Eukaryotes - 46 (source: NCBI BLink).	chr3:20133892-20137007	8.42784	22.3422	1.40653	0.0124	2528	MACS_peak_1285	chr3	20138417	20140654	1.88
AT2G23450		Protein kinase superfamily protein; FUNCTIONS IN: kinase activity; INVOLVED IN: protein amino acid phosphorylation; LOCATED IN: cellular_component unknown; EXPRESSED IN: 21 plant structures; EXPRESSED DURING: 11 growth stages; CONTAINS InterPro DOMAIN/s: Protein kinase, ATP binding site (InterPro:IPR017441), Protein kinase, catalytic domain (InterPro:IPR000719), EGF-like (InterPro:IPR006210), Ser…	chr2:9988753-9991695	8.98659	31.0171	1.78722	0.00445	696	MACS_peak_681	chr2	9991104	9993680	2.32
AT1G14687	ATHB32, HB32, HOMEOBOX PROTEIN 32, ZHD14, ZINC FINGER HOMEODOMAIN 14	homeobox protein 32 (HB32); FUNCTIONS IN: DNA binding, sequence-specific DNA binding transcription factor activity; INVOLVED IN: regulation of transcription; EXPRESSED IN: 8 plant structures; EXPRESSED DURING: F mature embryo stage, petal differentiation and expansion stage, E expanded cotyledon stage, D bilateral stage; CONTAINS InterPro DOMAIN/s: Homeobox domain, ZF-HD class (InterPro:IPR006455…	chr1:5047802-5048612	9.21071	26.402	1.51926	0.02915	784	MACS_peak_107	chr1	5046921	5050253	2.02
AT3G56480		myosin heavy chain-related; FUNCTIONS IN: molecular_function unknown; INVOLVED IN: biological_process unknown; LOCATED IN: plasma membrane; EXPRESSED IN: 22 plant structures; EXPRESSED DURING: 13 growth stages; BEST Arabidopsis thaliana protein match is: unknown protein (TAIR:AT2G40820.1); Has 486 Blast hits to 458 proteins in 133 species: Archae - 0; Bacteria - 70; Metazoa - 142; Fungi - 25; Pla…	chr3:20934814-20939631	9.4453	24.5739	1.37946	0.0181	837	MACS_peak_1321	chr3	20938919	20942019	2.58
AT1G20460		unknown protein; BEST Arabidopsis thaliana protein match is: unknown protein (TAIR:AT1G76185.1); Has 37 Blast hits to 37 proteins in 11 species: Archae - 0; Bacteria - 0; Metazoa - 0; Fungi - 0; Plants - 37; Viruses - 0; Other Eukaryotes - 0 (source: NCBI BLink).	chr1:7091360-7092993	9.52644	24.8236	1.3817	0.0345	1148	MACS_peak_158	chr1	7088614	7091812	2.49
AT5G04040	SDP1, SUGAR-DEPENDENT1	Encodes a triacylglycerol lipase that is involved in storage lipid breakdown during seed germination. The mutant plant exhibits a much slower rate of postgerminative growth than the wild type.	chr5:1089341-1093179	9.54059	25.7096	1.43016	0.0166	2134	MACS_peak_1714	chr5	1086232	1088184	2.15
AT4G11300		CONTAINS InterPro DOMAIN/s: Protein BYPASS related (InterPro:IPR008511); BEST Arabidopsis thaliana protein match is: Protein of unknown function (DUF793) (TAIR:AT4G23530.1); Has 1807 Blast hits to 1807 proteins in 277 species: Archae - 0; Bacteria - 0; Metazoa - 736; Fungi - 347; Plants - 385; Viruses - 0; Other Eukaryotes - 339 (source: NCBI BLink).	chr4:6872150-6873541	9.75988	27.8727	1.51392	0.01135	766	MACS_peak_1434	chr4	6873004	6875612	2.05
AT2G26070	ATRTE1, REVERSION-TO-ETHYLENE SENSITIVITY1, RTE1	Encodes a predicted membrane protein. Similar sequences are widely distributed and conserved in plants, animals and protists but absent in fungi and prokaryotes. The sequence has no known motifs and no biological function has been assigned in any species. In Arabidopsis, it appears to be involved in the negative regulation of the response to ethylene, is localized to the Golgi and is a positive r…	chr2:11105671-11107188	9.80641	27.6854	1.49733	0.017	2030	MACS_peak_707	chr2	11107818	11110620	2.5
AT1G11380		PLAC8 family protein; CONTAINS InterPro DOMAIN/s: Protein of unknown function Cys-rich (InterPro:IPR006461); BEST Arabidopsis thaliana protein match is: PLAC8 family protein (TAIR:AT5G05350.1); Has 314 Blast hits to 313 proteins in 28 species: Archae - 0; Bacteria - 0; Metazoa - 13; Fungi - 8; Plants - 293; Viruses - 0; Other Eukaryotes - 0 (source: NCBI BLink).	chr1:3832622-3834191	9.92053	31.1434	1.65044	0.0029	676	MACS_peak_77	chr1	3830710	3833183	2.23
AT2G27310		F-box family protein; BEST Arabidopsis thaliana protein match is: F-box family protein (TAIR:AT2G36090.1); Has 105 Blast hits to 105 proteins in 13 species: Archae - 0; Bacteria - 0; Metazoa - 0; Fungi - 0; Plants - 105; Viruses - 0; Other Eukaryotes - 0 (source: NCBI BLink).	chr2:11683861-11684967	9.97345	29.8364	1.58091	0.03295	283	MACS_peak_722	chr2	11682975	11686395	2.22
AT5G23050	AAE17, ACYL-ACTIVATING ENZYME 17	acyl-activating enzyme 17 (AAE17); FUNCTIONS IN: catalytic activity, ligase activity; INVOLVED IN: metabolic process; LOCATED IN: cellular_component unknown; EXPRESSED IN: 22 plant structures; EXPRESSED DURING: 15 growth stages; CONTAINS InterPro DOMAIN/s: AMP-binding, conserved site (InterPro:IPR020845), AMP-dependent synthetase/ligase (InterPro:IPR000873); BEST Arabidopsis thaliana protein matc…	chr5:7731268-7735439	10.3323	41.0226	1.98925	0.002	651	MACS_peak_1861	chr5	7735047	7737135	2.64
AT5G42420		Nucleotide-sugar transporter family protein; CONTAINS InterPro DOMAIN/s: Protein of unknown function DUF250 (InterPro:IPR004853); BEST Arabidopsis thaliana protein match is: Nucleotide-sugar transporter family protein (TAIR:AT1G21070.1); Has 1807 Blast hits to 1807 proteins in 277 species: Archae - 0; Bacteria - 0; Metazoa - 736; Fungi - 347; Plants - 385; Viruses - 0; Other Eukaryotes - 339 (sou…	chr5:16968657-16970432	10.3519	42.7469	2.04592	0.0011	542	MACS_peak_1955	chr5	16967157	16969074	1.67
AT2G46900		CONTAINS InterPro DOMAIN/s: Basic helix-loop-helix, Nulp1-type (InterPro:IPR006994); Has 2929 Blast hits to 2464 proteins in 333 species: Archae - 2; Bacteria - 151; Metazoa - 913; Fungi - 372; Plants - 141; Viruses - 47; Other Eukaryotes - 1303 (source: NCBI BLink).	chr2:19269557-19272195	11.0079	27.6091	1.3266	0.0249	44	MACS_peak_909	chr2	19268833	19270194	3.1
AT5G65040		Protein of unknown function (DUF581); CONTAINS InterPro DOMAIN/s: Protein of unknown function DUF581 (InterPro:IPR007650); BEST Arabidopsis thaliana protein match is: Protein of unknown function (DUF581) (TAIR:AT1G22160.1); Has 1807 Blast hits to 1807 proteins in 277 species: Archae - 0; Bacteria - 0; Metazoa - 736; Fungi - 347; Plants - 385; Viruses - 0; Other Eukaryotes - 339 (source: NCBI BLin…	chr5:25977620-25978417	11.0659	32.2579	1.54353	0.03985	1438	MACS_peak_2152	chr5	25978850	25980862	1.92
AT1G05805		basic helix-loop-helix (bHLH) DNA-binding superfamily protein; FUNCTIONS IN: DNA binding, sequence-specific DNA binding transcription factor activity; INVOLVED IN: regulation of transcription; LOCATED IN: cytosol; EXPRESSED IN: 24 plant structures; EXPRESSED DURING: 13 growth stages; CONTAINS InterPro DOMAIN/s: Helix-loop-helix DNA-binding domain (InterPro:IPR001092), Helix-loop-helix DNA-binding…	chr1:1744772-1747693	11.1996	29.1586	1.38048	0.0056	266	MACS_peak_37	chr1	1743337	1746740	2.1
AT3G59350		Protein kinase superfamily protein; FUNCTIONS IN: protein tyrosine kinase activity, protein kinase activity, kinase activity, ATP binding; INVOLVED IN: protein amino acid phosphorylation; LOCATED IN: plasma membrane; EXPRESSED IN: 24 plant structures; EXPRESSED DURING: 15 growth stages; CONTAINS InterPro DOMAIN/s: Protein kinase, ATP binding site (InterPro:IPR017441), Protein kinase, catalytic do…	chr3:21932524-21935192	11.3112	126.015	3.47776	5e-05	364	MACS_peak_1345	chr3	21930809	21933512	2.22
AT1G05785		Got1/Sft2-like vescicle transport protein family; FUNCTIONS IN: molecular_function unknown; INVOLVED IN: vesicle-mediated transport; LOCATED IN: cellular_component unknown; CONTAINS InterPro DOMAIN/s: Vesicle transport protein, Got1/SFT2-like (InterPro:IPR007305); BEST Arabidopsis thaliana protein match is: Got1/Sft2-like vescicle transport protein family (TAIR:AT5G01430.2); Has 450 Blast hits to…	chr1:1730248-1732626	11.3532	26.4535	1.22037	0.0428	369	MACS_peak_36	chr1	1728861	1730898	2.21
AT3G04670	ATWRKY39, WRKY DNA-BINDING PROTEIN 39, WRKY39	member of WRKY Transcription Factor; Group II-d	chr3:1266241-1268350	11.5718	26.0022	1.16803	0.0429	438	MACS_peak_947	chr3	1267804	1269773	2.61
AT5G61440	ACHT5, ATYPICAL CYS HIS RICH THIOREDOXIN 5	Encodes a member of the thioredoxin family protein. Located in the chloroplast.	chr5:24707499-24708893	11.8359	60.2196	2.34707	0.00505	586	MACS_peak_2131	chr5	24705587	24708241	2.02
AT5G61530		small G protein family protein / RhoGAP family protein; FUNCTIONS IN: Rho GTPase activator activity; INVOLVED IN: signal transduction; LOCATED IN: intracellular; EXPRESSED IN: 24 plant structures; EXPRESSED DURING: 15 growth stages; CONTAINS InterPro DOMAIN/s: Rho GTPase activation protein (InterPro:IPR008936), RhoGAP (InterPro:IPR000198); Has 30201 Blast hits to 17322 proteins in 780 species: Ar…	chr5:24742047-24744784	12.0307	39.9815	1.73261	0.00295	596	MACS_peak_2132	chr5	24740156	24742748	1.99
AT4G19390		Uncharacterised protein family (UPF0114); FUNCTIONS IN: molecular_function unknown; INVOLVED IN: biological_process unknown; LOCATED IN: chloroplast; EXPRESSED IN: 23 plant structures; EXPRESSED DURING: 13 growth stages; CONTAINS InterPro DOMAIN/s: Uncharacterised protein family UPF0114, plant (InterPro:IPR016804), Uncharacterised protein family UPF0114 (InterPro:IPR005134); BEST Arabidopsis thal…	chr4:10574767-10576428	12.7623	71.0423	2.47679	0.00045	2969	MACS_peak_1512	chr4	10577665	10581131	1.99
AT1G52710		Rubredoxin-like superfamily protein; FUNCTIONS IN: cytochrome-c oxidase activity; INVOLVED IN: biological_process unknown; LOCATED IN: mitochondrial envelope; CONTAINS InterPro DOMAIN/s: Cytochrome c oxidase, subunit Vb (InterPro:IPR002124); BEST Arabidopsis thaliana protein match is: Rubredoxin-like superfamily protein (TAIR:AT3G15640.1); Has 289 Blast hits to 289 proteins in 83 species: Archae …	chr1:19638284-19640239	12.8152	57.6478	2.16941	0.0015	962	MACS_peak_328	chr1	19639282	19643121	1.87
AT2G18700	ATTPS11, ATTPSB, TPS11, TREHALOSE PHOSPHATASE/SYNTHASE 11, TREHALOSE-6-PHOSPHATE SYNTHASE 11	Encodes an enzyme putatively involved in trehalose biosynthesis. The protein has a trehalose synthase (TPS)-like domain that may or may not be active as well as a trehalose phosphatase (TPP)-like domain.	chr2:8109042-8112010	13.0891	48.9658	1.90341	0.0156	727	MACS_peak_641	chr2	8107121	8109510	2.99
AT3G24730		mRNA splicing factor, thioredoxin-like U5 snRNP; FUNCTIONS IN: catalytic activity; INVOLVED IN: mitosis; LOCATED IN: spliceosomal complex; CONTAINS InterPro DOMAIN/s: Thioredoxin fold (InterPro:IPR012335), mRNA splicing factor, thioredoxin-like U5 snRNP (InterPro:IPR004123), Thioredoxin-like fold (InterPro:IPR012336); BEST Arabidopsis thaliana protein match is: mRNA splicing factor, thioredoxin-l…	chr3:9030005-9030894	13.1618	35.0275	1.41213	0.0286	126	MACS_peak_1150	chr3	9029784	9031754	3.54
AT5G61520		Major facilitator superfamily protein; FUNCTIONS IN: carbohydrate transmembrane transporter activity, sugar:hydrogen symporter activity; INVOLVED IN: transport, transmembrane transport; LOCATED IN: integral to membrane, membrane; EXPRESSED IN: 15 plant structures; EXPRESSED DURING: 8 growth stages; CONTAINS InterPro DOMAIN/s: Sugar transporter, conserved site (InterPro:IPR005829), Major facilitat…	chr5:24739025-24741273	13.8394	40.8243	1.56065	0.00555	178	MACS_peak_2132	chr5	24740156	24742748	1.99
AT5G55000	FIP2	FH protein interacting protein FIP2	chr5:22318309-22321750	13.9366	31.9903	1.19875	0.0464	2401	MACS_peak_2072	chr5	22314751	22317067	2.36
AT3G05800	AIF1, ATBS1(ACTIVATION-TAGGED BRI1 SUPPRESSOR 1)-INTERACTING FACTOR 1	AtBS1(activation-tagged BRI1 suppressor 1)-interacting factor 1 (AIF1); BEST Arabidopsis thaliana protein match is: basic helix-loop-helix (bHLH) DNA-binding superfamily protein (TAIR:AT1G09250.1); Has 150 Blast hits to 150 proteins in 12 species: Archae - 0; Bacteria - 0; Metazoa - 0; Fungi - 0; Plants - 150; Viruses - 0; Other Eukaryotes - 0 (source: NCBI BLink).	chr3:1727305-1728296	14.1632	43.4678	1.6178	0.0253	1194	MACS_peak_962	chr3	1724642	1727581	2.21
AT5G47180		Plant VAMP (vesicle-associated membrane protein) family protein; FUNCTIONS IN: structural molecule activity; LOCATED IN: plasma membrane; EXPRESSED IN: 24 plant structures; EXPRESSED DURING: 15 growth stages; CONTAINS InterPro DOMAIN/s: PapD-like (InterPro:IPR008962), Major sperm protein (InterPro:IPR000535), Vesicle-associated membrane protein (InterPro:IPR016763); BEST Arabidopsis thaliana prot…	chr5:19161141-19163797	14.6005	57.1773	1.96943	0.0009	58	MACS_peak_2004	chr5	19163208	19164503	2.74
AT4G35600	CAST AWAY, CONNEXIN 32, CST, CX32, KIN4, KINASE 4	Encodes a receptor-like cytoplasmic kinase that acts as a spatial inhibitor of cell separation. Analysis of the cDNA previously described in Meiners et al., 1991 revealed mistakes in the predicted open reading frame.	chr4:16896201-16898876	14.6865	41.387	1.49469	0.0115	371	MACS_peak_1643	chr4	16894735	16896927	2.09
AT2G30360	CBL-INTERACTING PROTEIN KINASE 11, CIPK11, PKS5, PROTEIN KINASE SOS2-LIKE 5, SIP4, SNF1-RELATED PROTEIN KINASE 3.22, SNRK3.22, SOS3-INTERACTING PROTEIN 4	Encodes a SOS2-like protein kinase that is a member of the CBL-interacting protein kinase family.Loss of function mutants show a decrease in sensitivity to high pH.Phosphorylates AHA2, a plasma membrane H+ ATPase.This phosphorylation appears to regulate the activity of the proton transporter.	chr2:12936978-12939638	14.8362	93.8081	2.6606	0.00475	1437	MACS_peak_755	chr2	12936799	12937997	2.79
AT1G23710		Protein of unknown function (DUF1645); CONTAINS InterPro DOMAIN/s: Protein of unknown function DUF1645 (InterPro:IPR012442); BEST Arabidopsis thaliana protein match is: Protein of unknown function (DUF1645) (TAIR:AT1G70420.1); Has 288 Blast hits to 282 proteins in 52 species: Archae - 0; Bacteria - 6; Metazoa - 16; Fungi - 11; Plants - 191; Viruses - 0; Other Eukaryotes - 64 (source: NCBI BLink).	chr1:8385250-8386426	15.1284	46.7322	1.62716	0.0257	126	MACS_peak_184	chr1	8384386	8385864	2.47
AT5G14390		alpha/beta-Hydrolases superfamily protein; FUNCTIONS IN: molecular_function unknown; INVOLVED IN: biological_process unknown; LOCATED IN: endomembrane system; EXPRESSED IN: 19 plant structures; EXPRESSED DURING: 11 growth stages; CONTAINS InterPro DOMAIN/s: Alpha/beta hydrolase fold-1 (InterPro:IPR000073); BEST Arabidopsis thaliana protein match is: alpha/beta-Hydrolases superfamily protein (TAIR…	chr5:4637311-4639756	15.6121	51.2668	1.71536	0.004	491	MACS_peak_1798	chr5	4639414	4641081	2.22
AT4G32340		Tetratricopeptide repeat (TPR)-like superfamily protein; BEST Arabidopsis thaliana protein match is: Tetratricopeptide repeat (TPR)-like superfamily protein (TAIR:AT1G80130.1); Has 1807 Blast hits to 1807 proteins in 277 species: Archae - 0; Bacteria - 0; Metazoa - 736; Fungi - 347; Plants - 385; Viruses - 0; Other Eukaryotes - 339 (source: NCBI BLink).	chr4:15612583-15614305	15.9801	117.562	2.87907	5e-05	2986	MACS_peak_1622	chr4	15616646	15617937	2.53
AT4G30690		Translation initiation factor 3 protein; FUNCTIONS IN: translation initiation factor activity; INVOLVED IN: translational initiation; LOCATED IN: cell wall, chloroplast; EXPRESSED IN: 23 plant structures; EXPRESSED DURING: 15 growth stages; CONTAINS InterPro DOMAIN/s: Translation initiation factor 3, N-terminal (InterPro:IPR019814), Translation initiation factor 3, conserved site (InterPro:IPR019…	chr4:14960645-14962466	16.1249	48.6127	1.59205	0.00475	139	MACS_peak_1613	chr4	14959643	14961370	2.27
AT4G26400		RING/U-box superfamily protein; FUNCTIONS IN: zinc ion binding; INVOLVED IN: response to chitin; LOCATED IN: endomembrane system; EXPRESSED IN: 24 plant structures; EXPRESSED DURING: 15 growth stages; CONTAINS InterPro DOMAIN/s: Zinc finger, RING-type (InterPro:IPR001841), Zinc finger, C3HC4 RING-type (InterPro:IPR018957); BEST Arabidopsis thaliana protein match is: RING/U-box superfamily protein…	chr4:13344807-13346597	16.8259	72.2586	2.10248	0.00035	54	MACS_peak_1579	chr4	13345985	13347318	2.76
AT3G14560		unknown protein; Has 6 Blast hits to 6 proteins in 3 species: Archae - 0; Bacteria - 0; Metazoa - 0; Fungi - 0; Plants - 6; Viruses - 0; Other Eukaryotes - 0 (source: NCBI BLink).	chr3:4889071-4890159	17.5131	49.329	1.494	0.0285	799	MACS_peak_1038	chr3	4886895	4889650	2.58
AT1G19380		Protein of unknown function (DUF1195); CONTAINS InterPro DOMAIN/s: Protein of unknown function DUF1195 (InterPro:IPR010608); BEST Arabidopsis thaliana protein match is: Protein of unknown function (DUF1195) (TAIR:AT4G36660.1); Has 67 Blast hits to 67 proteins in 15 species: Archae - 0; Bacteria - 0; Metazoa - 0; Fungi - 0; Plants - 67; Viruses - 0; Other Eukaryotes - 0 (source: NCBI BLink).	chr1:6698057-6698824	18.2537	72.4196	1.98819	0.00075	380	MACS_peak_150	chr1	6696121	6699235	2.33
AT3G10410	CARBOXYPEPTIDASE Y, CPY, SCPL49, SERINE CARBOXYPEPTIDASE-LIKE 49	SERINE CARBOXYPEPTIDASE-LIKE 49 (SCPL49); FUNCTIONS IN: serine-type carboxypeptidase activity; INVOLVED IN: proteolysis; LOCATED IN: vacuole; EXPRESSED IN: 25 plant structures; EXPRESSED DURING: 15 growth stages; CONTAINS InterPro DOMAIN/s: Peptidase S10, serine carboxypeptidase (InterPro:IPR001563), Peptidase S10, serine carboxypeptidase, active site (InterPro:IPR018202); BEST Arabidopsis thalia…	chr3:3235290-3238113	19.0267	39.5505	1.05567	0.0468	803	MACS_peak_998	chr3	3237434	3240400	2.4
AT1G35430		unknown protein; FUNCTIONS IN: molecular_function unknown; INVOLVED IN: biological_process unknown; LOCATED IN: mitochondrion; EXPRESSED IN: 22 plant structures; EXPRESSED DURING: 13 growth stages; BEST Arabidopsis thaliana protein match is: unknown protein (TAIR:AT4G09170.1); Has 23 Blast hits to 23 proteins in 5 species: Archae - 0; Bacteria - 0; Metazoa - 0; Fungi - 0; Plants - 23; Viruses - 0…	chr1:13030552-13031152	19.3741	54.2313	1.48499	0.0485	389	MACS_peak_260	chr1	13029149	13032378	1.65
AT2G15830		unknown protein; FUNCTIONS IN: molecular_function unknown; INVOLVED IN: biological_process unknown; LOCATED IN: endomembrane system; EXPRESSED IN: 16 plant structures; EXPRESSED DURING: 10 growth stages; BEST Arabidopsis thaliana protein match is: unknown protein (TAIR:AT4G33960.1); Has 18 Blast hits to 18 proteins in 4 species: Archae - 0; Bacteria - 0; Metazoa - 0; Fungi - 0; Plants - 18; Virus…	chr2:6894117-6894551	19.7012	248.599	3.65747	0.0037	2499	MACS_peak_623	chr2	6890655	6892582	2.4
AT1G76560	CP12 DOMAIN-CONTAINING PROTEIN 3, CP12-3	CP12 domain-containing protein 3 (CP12-3); FUNCTIONS IN: molecular_function unknown; INVOLVED IN: negative regulation of reductive pentose-phosphate cycle; LOCATED IN: chloroplast; EXPRESSED IN: 20 plant structures; EXPRESSED DURING: 13 growth stages; CONTAINS InterPro DOMAIN/s: Protein of unknown function CP12 (InterPro:IPR003823); BEST Arabidopsis thaliana protein match is: CP12 domain-containi…	chr1:28728252-28728853	20.5683	51.0493	1.31147	0.0231	260	MACS_peak_544	chr1	28726382	28729603	1.99
AT4G28040	UMAMIT33, USUALLY MULTIPLE ACIDS MOVE IN AND OUT TRANSPORTERS 33	nodulin MtN21-like transporter family protein	chr4:13940345-13943732	21.0948	120.597	2.51524	0.00265	1709	MACS_peak_1588	chr4	13936404	13940870	2.36
AT5G18680	ATTLP11, TLP11, TUBBY LIKE PROTEIN 11	Member of TLP family	chr5:6228164-6230537	21.2715	55.0963	1.37303	0.0485	2389	MACS_peak_1837	chr5	6230163	6235690	2.06
AT1G73120		unknown protein; FUNCTIONS IN: molecular_function unknown; INVOLVED IN: response to oxidative stress; EXPRESSED IN: root, cultured cell; Has 36 Blast hits to 36 proteins in 8 species: Archae - 0; Bacteria - 0; Metazoa - 0; Fungi - 0; Plants - 36; Viruses - 0; Other Eukaryotes - 0 (source: NCBI BLink).	chr1:27497185-27497950	21.336	158.092	2.8894	5e-05	120	MACS_peak_504	chr1	27496557	27499585	3.06
AT4G33625		FUNCTIONS IN: molecular_function unknown; INVOLVED IN: biological_process unknown; LOCATED IN: plasma membrane, vacuole; EXPRESSED IN: cultured cell; CONTAINS InterPro DOMAIN/s: Golgi apparatus membrane protein TVP15 (InterPro:IPR013714); Has 59 Blast hits to 59 proteins in 18 species: Archae - 0; Bacteria - 0; Metazoa - 0; Fungi - 0; Plants - 50; Viruses - 0; Other Eukaryotes - 9 (source: NCBI B…	chr4:16152925-16154722	21.3459	72.4541	1.76311	0.0013	411	MACS_peak_1633	chr4	16154163	16156105	2.12
AT1G49032		unknown protein; FUNCTIONS IN: molecular_function unknown; INVOLVED IN: biological_process unknown; LOCATED IN: endomembrane system; Has 30201 Blast hits to 17322 proteins in 780 species: Archae - 12; Bacteria - 1396; Metazoa - 17338; Fungi - 3422; Plants - 5037; Viruses - 0; Other Eukaryotes - 2996 (source: NCBI BLink).	chr1:18138267-18139005	21.6902	395.76	4.18951	0.00065	295	MACS_peak_296	chr1	18137496	18139629	2.36
AT3G29575	ABI FIVE BINDING PROTEIN 3, AFP3	ABI five binding protein 3 (AFP3); CONTAINS InterPro DOMAIN/s: Protein of unknown function DUF1675 (InterPro:IPR012463); BEST Arabidopsis thaliana protein match is: ABI five binding protein (TAIR:AT1G69260.1); Has 196 Blast hits to 190 proteins in 23 species: Archae - 0; Bacteria - 0; Metazoa - 2; Fungi - 4; Plants - 184; Viruses - 0; Other Eukaryotes - 6 (source: NCBI BLink).	chr3:11382213-11384004	22.5043	300.18	3.73756	0.0204	165	MACS_peak_1194	chr3	11383471	11384868	2.12
AT1G03850	ATGRXS13, GLUTAREDOXIN 13, GRXS13	Encodes glutaredoxin ATGRXS13, required to facilitate Botrytis cinerea infection of Arabidopsis thaliana plants. Sylvain La Camera et al (2011, PMID:21756272) reported a third splice variant in addition to the two annotated in TAIR10.	chr1:976096-977761	23.206	122.739	2.40302	0.0105	448	MACS_peak_19	chr1	974838	979789	2.18
AT3G19680		Protein of unknown function (DUF1005); LOCATED IN: plasma membrane; EXPRESSED IN: 22 plant structures; EXPRESSED DURING: 13 growth stages; CONTAINS InterPro DOMAIN/s: Protein of unknown function DUF1005 (InterPro:IPR010410); BEST Arabidopsis thaliana protein match is: Protein of unknown function (DUF1005) (TAIR:AT1G50040.1); Has 782 Blast hits to 189 proteins in 38 species: Archae - 0; Bacteria -…	chr3:6840280-6842856	23.2172	63.3865	1.44898	0.0492	563	MACS_peak_1094	chr3	6838484	6840952	2.38
AT3G10740	ALPHA-L-ARABINOFURANOSIDASE 1, ARABIDOPSIS THALIANA ALPHA-L-ARABINOFURANOSIDASE 1, ARAF, ARAF1, ASD1, ATASD1, ALPHA-L-ARABINOFURANOSIDASE	Encodes a bifunctional alpha-l-arabinofuranosidase/beta-d-xylosidase that belongs to family 51 of glycoside hydrolases. It may be involved in cell wall modification.	chr3:3360887-3365414	23.6245	52.8449	1.16148	0.0479	423	MACS_peak_1002	chr3	3364394	3367282	2.33
AT4G30670		Putative membrane lipoprotein; FUNCTIONS IN: molecular_function unknown; INVOLVED IN: biological_process unknown; LOCATED IN: endomembrane system; EXPRESSED IN: 11 plant structures; EXPRESSED DURING: 4 anthesis, petal differentiation and expansion stage; Has 30201 Blast hits to 17322 proteins in 780 species: Archae - 12; Bacteria - 1396; Metazoa - 17338; Fungi - 3422; Plants - 5037; Viruses - 0; …	chr4:14957357-14957962	26.1142	149.416	2.51643	0.0212	2544	MACS_peak_1613	chr4	14959643	14961370	2.27
AT1G69850	ABA-IMPORTING TRANSPORTER 1, AIT1, ATNPF4.6, ATNRT1:2, NITRATE TRANSPORTER 1:2, NPF4.6, NRT1.2, NRT1/ PTR FAMILY 4.6, NRT1:2, NTL1	Encodes an inducible component of low-affinity nitrate uptake. mRNA found primarily in root hairs and the epidermis of roots. It also acts as an ABA importer at the site of ABA biosynthesis and is important for the regulation of stomatal aperture in inflorescence stems.	chr1:26296675-26300472	26.1227	53.3041	1.02894	0.0434	680	MACS_peak_472	chr1	26298547	26301039	2.25
AT1G01180		S-adenosyl-L-methionine-dependent methyltransferases superfamily protein; FUNCTIONS IN: methyltransferase activity; INVOLVED IN: lipid biosynthetic process; EXPRESSED IN: sperm cell, hypocotyl; CONTAINS InterPro DOMAIN/s: Rhamnosyl O-methyltransferase/Cephalosporin hydroxylase (InterPro:IPR007072); Has 274 Blast hits to 274 proteins in 51 species: Archae - 0; Bacteria - 75; Metazoa - 2; Fungi - 0…	chr1:75582-76758	26.4269	129.793	2.29613	0.01675	1285	MACS_peak_2	chr1	71593	77002	2.29
AT5G45360		F-box family protein; CONTAINS InterPro DOMAIN/s: F-box domain, cyclin-like (InterPro:IPR001810), F-box domain, Skp2-like (InterPro:IPR022364), Herpesvirus UL92 (InterPro:IPR004289); Has 30201 Blast hits to 17322 proteins in 780 species: Archae - 12; Bacteria - 1396; Metazoa - 17338; Fungi - 3422; Plants - 5037; Viruses - 0; Other Eukaryotes - 2996 (source: NCBI BLink).	chr5:18384520-18386785	26.9226	89.3913	1.73131	0.0011	660	MACS_peak_1990	chr5	18385926	18388966	2.06
AT2G25070		Protein phosphatase 2C family protein; FUNCTIONS IN: protein serine/threonine phosphatase activity, catalytic activity; INVOLVED IN: protein amino acid dephosphorylation, N-terminal protein myristoylation; LOCATED IN: plasma membrane; EXPRESSED IN: 23 plant structures; EXPRESSED DURING: 13 growth stages; CONTAINS InterPro DOMAIN/s: Protein phosphatase 2C, manganese/magnesium aspartate binding sit…	chr2:10663239-10665964	27.7305	75.6363	1.44761	0.0207	1543	MACS_peak_700	chr2	10666336	10668680	2.07
AT5G01240	LAX1, LIKE AUXIN RESISTANT 1	Encodes LAX1 (LIKE AUXIN RESISTANT), a member of the AUX1 LAX family of auxin influx carriers. Required for the establishment of embryonic root cell organization.	chr5:97893-101835	27.8257	85.541	1.6202	0.03285	1299	MACS_peak_1689	chr5	94984	98205	1.94
AT1G09240	ARABIDOPSIS THALIANA NICOTIANAMINE SYNTHASE 3, ATNAS3, NAS3, NICOTIANAMINE SYNTHASE 3	Encodes a nicotianamine synthase.	chr1:2984880-2986130	27.9268	80.3211	1.52413	0.0171	1694	MACS_peak_61	chr1	2982066	2984308	2.26
AT5G40190		Identified in a screen for calmodulin-binding proteins obtained from an auxin treated cDNA library.	chr5:16069176-16069948	30.3591	112.666	1.89185	0.00465	159	MACS_peak_1934	chr5	16069316	16070900	2.32
AT1G52720		unknown protein; BEST Arabidopsis thaliana protein match is: unknown protein (TAIR:AT3G15630.1); Has 61 Blast hits to 61 proteins in 13 species: Archae - 0; Bacteria - 0; Metazoa - 0; Fungi - 0; Plants - 61; Viruses - 0; Other Eukaryotes - 0 (source: NCBI BLink).	chr1:19640898-19641665	30.8254	86.8853	1.49499	0.02725	303	MACS_peak_328	chr1	19639282	19643121	1.87
AT4G19700	ATILP, BOI, BOTRYTIS SUSCEPTIBLE1 INTERACTOR, IAP-LIKE PROTEIN, ILP, RING	Encodes BOI (Botrytis Susceptible 1 Interactor). Has E3 ubiquitin ligase activity. Interacts with and ubiquitinates BOS1 (Botrytis Susceptible 1). It prevents caspase activation and attenuates cell death.	chr4:10713560-10714707	30.8715	79.8106	1.3703	0.04115	1294	MACS_peak_1515	chr4	10715391	10716612	2.74
AT5G04470	SIAMESE, SIM	Encodes a novel nuclear 14-kD protein containing a cyclin binding motif and a motif found in ICK/KRP cell cycle inhibitor proteins. It is required for coordinating cell division and cell differentiation during the development of Arabidopsis trichomes, playing a key role in the mitosis-to-endoreduplication transition. It interacts with D-type cyclins in vivo.	chr5:1266624-1267416	31.15	90.7755	1.54307	0.04455	2633	MACS_peak_1720	chr5	1268471	1271628	2.34
AT4G27260	GH3.5, WES1	encodes an IAA-amido synthase that conjugates Asp and other amino acids to auxin in vitro. Lines carrying insertions in this gene are hypersensitive to auxin. It is involved in camalexin biosynthesis via conjugating indole-3-carboxylic acid (ICA) and cysteine (Cys).	chr4:13653608-13656204	31.1997	99.1336	1.66784	0.00455	583	MACS_peak_1584	chr4	13651869	13654183	2.26
AT3G14430		unknown protein; FUNCTIONS IN: molecular_function unknown; INVOLVED IN: response to oxidative stress; LOCATED IN: mitochondrion; EXPRESSED IN: 23 plant structures; EXPRESSED DURING: 13 growth stages; Has 16 Blast hits to 16 proteins in 7 species: Archae - 0; Bacteria - 0; Metazoa - 0; Fungi - 0; Plants - 16; Viruses - 0; Other Eukaryotes - 0 (source: NCBI BLink).	chr3:4824195-4824837	38.6871	192.929	2.31815	0.00125	54	MACS_peak_1036	chr3	4823409	4826375	2.18
AT3G13310	DJC66, DNA J PROTEIN C66	Chaperone DnaJ-domain superfamily protein; FUNCTIONS IN: unfolded protein binding, heat shock protein binding; INVOLVED IN: protein folding; EXPRESSED IN: 23 plant structures; EXPRESSED DURING: 13 growth stages; CONTAINS InterPro DOMAIN/s: Molecular chaperone, heat shock protein, Hsp40, DnaJ (InterPro:IPR015609), Heat shock protein DnaJ, N-terminal (InterPro:IPR001623), Heat shock protein DnaJ (I…	chr3:4310607-4311441	39.6141	107.887	1.44543	0.043	965	MACS_peak_1022	chr3	4309644	4315170	2.33
AT3G07760		Sterile alpha motif (SAM) domain-containing protein; CONTAINS InterPro DOMAIN/s: Sterile alpha motif (InterPro:IPR001660), Sterile alpha motif homology (InterPro:IPR010993), Sterile alpha motif, type 2 (InterPro:IPR011510); Has 60 Blast hits to 60 proteins in 24 species: Archae - 0; Bacteria - 0; Metazoa - 5; Fungi - 6; Plants - 44; Viruses - 0; Other Eukaryotes - 5 (source: NCBI BLink).	chr3:2476366-2478254	40.0621	102.596	1.35666	0.0273	478	MACS_peak_980	chr3	2474999	2476779	2.21
AT5G67380	ATCKA1, CASEIN KINASE ALPHA 1, CKA1	Casein kinase II (CK2) catalytic subunit (alpha 1). One known substrate of CK2 is Phytochrome Interacting Factor 1 (PIF1). CK2-mediated phosphorylation enhances the light-induced degradation of PIF1 to promote photomorphogenesis.	chr5:26880965-26883430	43.0711	171.727	1.99532	0.0039	494	MACS_peak_2164	chr5	26882743	26885106	2.27
AT3G54880		unknown protein; BEST Arabidopsis thaliana protein match is: unknown protein (TAIR:AT5G25360.2); Has 137 Blast hits to 137 proteins in 19 species: Archae - 0; Bacteria - 0; Metazoa - 0; Fungi - 0; Plants - 136; Viruses - 0; Other Eukaryotes - 1 (source: NCBI BLink).	chr3:20336855-20338522	43.8578	164.963	1.91123	0.0005	2053	MACS_peak_1294	chr3	20337836	20343316	3.31
AT1G20430		unknown protein; Has 29 Blast hits to 29 proteins in 10 species: Archae - 0; Bacteria - 0; Metazoa - 0; Fungi - 0; Plants - 29; Viruses - 0; Other Eukaryotes - 0 (source: NCBI BLink).	chr1:7083195-7083835	49.43	110.694	1.16312	0.03365	2451	MACS_peak_157	chr1	7085175	7087398	2.72
AT2G01450	ATMPK17, MAP KINASE 17, MPK17	member of MAP Kinase	chr2:199510-203126	50.0995	145.673	1.53987	0.00865	375	MACS_peak_579	chr2	201618	203885	2.91
AT2G34690	ACCELERATED CELL DEATH 11, ACD11	Gene product transports the glycolipid precursor sphingosine between membranes in vitro. Mutant constitutively expresses defense-related genes that accompany the hypersensitive response normally triggered by avirulent pathogens.	chr2:14630306-14632061	50.4511	131.529	1.38243	0.01025	744	MACS_peak_796	chr2	14628269	14630856	1.97
AT1G02305		Cysteine proteinases superfamily protein; FUNCTIONS IN: cysteine-type endopeptidase activity, cysteine-type peptidase activity; INVOLVED IN: proteolysis, regulation of catalytic activity; LOCATED IN: vacuole; EXPRESSED IN: 23 plant structures; EXPRESSED DURING: 15 growth stages; CONTAINS InterPro DOMAIN/s: Peptidase C1A, papain (InterPro:IPR013128), Peptidase C1A, cathepsin B (InterPro:IPR015643)…	chr1:455687-460696	50.6555	161.732	1.67481	0.0081	2697	MACS_peak_8	chr1	452139	453842	2.82
AT5G09225		unknown protein; FUNCTIONS IN: molecular_function unknown; INVOLVED IN: biological_process unknown; LOCATED IN: endomembrane system; Has 35333 Blast hits to 34131 proteins in 2444 species: Archae - 798; Bacteria - 22429; Metazoa - 974; Fungi - 991; Plants - 531; Viruses - 0; Other Eukaryotes - 9610 (source: NCBI BLink).	chr5:2869361-2871190	51.7514	163.357	1.65836	0.022	63	MACS_peak_1752	chr5	2870604	2871903	2.61
AT5G63500		Protein of unknown function (DUF 3339); CONTAINS InterPro DOMAIN/s: Protein of unknown function DUF3339 (InterPro:IPR021775); BEST Arabidopsis thaliana protein match is: Protein of unknown function (DUF 3339) (TAIR:AT3G48660.1); Has 274 Blast hits to 269 proteins in 15 species: Archae - 0; Bacteria - 0; Metazoa - 0; Fungi - 0; Plants - 274; Viruses - 0; Other Eukaryotes - 0 (source: NCBI BLink).	chr5:25423406-25423791	53.5637	139.002	1.37578	0.04665	55	MACS_peak_2143	chr5	25422140	25424563	3.01
AT2G44790	UCC2, UCLACYANIN 2	Encodes a uclacyanin, a protein precursor that is closely related to precursors of stellacyanins and a blue copper protein from pea pods.	chr2:18461905-18463309	53.6797	363.602	2.75991	0.0043	2234	MACS_peak_892	chr2	18464521	18466567	2.25
AT4G24990	ATGP4	geranylgeranylated protein ATGP4	chr4:12849708-12851633	55.2271	205.69	1.89703	0.00385	154	MACS_peak_1562	chr4	12851020	12852555	3.09
AT3G53990		Adenine nucleotide alpha hydrolases-like superfamily protein; FUNCTIONS IN: molecular_function unknown; INVOLVED IN: response to cold, response to stress; LOCATED IN: cellular_component unknown; EXPRESSED IN: 23 plant structures; EXPRESSED DURING: 14 growth stages; CONTAINS InterPro DOMAIN/s: UspA (InterPro:IPR006016), Rossmann-like alpha/beta/alpha sandwich fold (InterPro:IPR014729), Universal s…	chr3:19989336-19991134	56.1625	273.81	2.28549	0.00245	667	MACS_peak_1279	chr3	19987914	19992966	2.47
AT2G24040		Low temperature and salt responsive protein family; INVOLVED IN: response to cold, hyperosmotic salinity response; LOCATED IN: endomembrane system, integral to membrane; EXPRESSED IN: 22 plant structures; EXPRESSED DURING: 13 growth stages; CONTAINS InterPro DOMAIN/s: Uncharacterised protein family UPF0057 (InterPro:IPR000612); BEST Arabidopsis thaliana protein match is: Low temperature and salt …	chr2:10223944-10224630	58.8343	224.672	1.93309	0.0052	531	MACS_peak_686	chr2	10223171	10225781	1.91
AT4G14430	ARABIDOPSIS THALIANA DELTA(3), DELTA(2)-ENOYL COA ISOMERASE 2, ATECI2, DELTA(3), DELTA(2)-ENOYL COA ISOMERASE 2, ECHIB, ECI2, ENOYL-COA HYDRATASE/ISOMERASE B, IBR10, INDOLE-3-BUTYRIC ACID RESPONSE 10, PEC12	Encodes a peroxisomal delta3, delta2-enoyl CoA isomerase, involved in unsaturated fatty acid degradation. This enzyme might also be involved in the conversion of indole-3-butyric acid to indole-3-acetic acid via a beta-oxidation-like pathway.	chr4:8304599-8305705	60.0312	277.333	2.20784	0.01835	465	MACS_peak_1464	chr4	8303352	8307130	2.03
AT1G21000		PLATZ transcription factor family protein; CONTAINS InterPro DOMAIN/s: Protein of unknown function DUF597 (InterPro:IPR006734); BEST Arabidopsis thaliana protein match is: PLATZ transcription factor family protein (TAIR:AT1G76590.1); Has 403 Blast hits to 403 proteins in 26 species: Archae - 0; Bacteria - 0; Metazoa - 0; Fungi - 0; Plants - 403; Viruses - 0; Other Eukaryotes - 0 (source: NCBI BLi…	chr1:7337727-7339452	64.1234	199.515	1.63757	0.0362	571	MACS_peak_164	chr1	7335989	7338324	2.09
AT3G54366		Unknown gene	chr3:20132885-20133750	65.5703	422.66	2.68838	0.00255	32	MACS_peak_1284	chr3	20131261	20134447	2.34
AT3G26580		Tetratricopeptide repeat (TPR)-like superfamily protein; INVOLVED IN: biological_process unknown; LOCATED IN: chloroplast thylakoid membrane; EXPRESSED IN: 23 plant structures; EXPRESSED DURING: 13 growth stages; CONTAINS InterPro DOMAIN/s: Tetratricopeptide repeat-containing (InterPro:IPR013026), Tetratricopeptide repeat (InterPro:IPR019734); Has 1465 Blast hits to 1065 proteins in 209 species: …	chr3:9758886-9760544	71.5969	477.419	2.73729	0.0014	141	MACS_peak_1167	chr3	9758031	9759460	2.51
AT4G08950	EXO, EXORDIUM	EXORDIUM (EXO); FUNCTIONS IN: molecular_function unknown; INVOLVED IN: response to brassinosteroid stimulus; LOCATED IN: cell wall, plant-type cell wall; EXPRESSED IN: 21 plant structures; EXPRESSED DURING: 13 growth stages; CONTAINS InterPro DOMAIN/s: Phosphate-induced protein 1 (InterPro:IPR006766); BEST Arabidopsis thaliana protein match is: Phosphate-responsive 1 family protein (TAIR:AT1G3514…	chr4:5740296-5741524	71.9974	284.071	1.98024	0.03155	748	MACS_peak_1416	chr4	5738161	5740937	2.42
AT5G42825		unknown protein; Has 35333 Blast hits to 34131 proteins in 2444 species: Archae - 798; Bacteria - 22429; Metazoa - 974; Fungi - 991; Plants - 531; Viruses - 0; Other Eukaryotes - 9610 (source: NCBI BLink).	chr5:17171963-17172742	106.891	753.27	2.81703	0.0019	193	MACS_peak_1961	chr5	17171215	17173098	1.98
AT1G20440	ATCOR47, COLD-REGULATED 47, COR47, RD17	Belongs to the dehydrin protein family, which contains highly conserved stretches of 7-17 residues that are repetitively scattered in their sequences, the K-, S-, Y- and lysine rich segments. Cold regulated gene, amino acid sequence homology with Group II LEA (late embryogenesis abundant) proteins. Also responds to osmotic stress, ABA, dehydration and inhibits e.coli growth while overexpressed. C…	chr1:7084408-7085772	113.237	530.633	2.22837	0.0024	514	MACS_peak_157	chr1	7085175	7087398	2.72
AT1G10590		Nucleic acid-binding, OB-fold-like protein; INVOLVED IN: biological_process unknown; LOCATED IN: plasma membrane; EXPRESSED IN: 26 plant structures; EXPRESSED DURING: 15 growth stages; CONTAINS InterPro DOMAIN/s: Nucleic acid-binding, OB-fold-like (InterPro:IPR016027), Nucleic acid-binding, OB-fold (InterPro:IPR012340); BEST Arabidopsis thaliana protein match is: Nucleic acid-binding, OB-fold-lik…	chr1:3502003-3503457	119.116	285.809	1.26268	0.0473	2	MACS_peak_68	chr1	3502499	3504337	2.8
AT5G05690	CABBAGE 3, CBB3, CONSTITUTIVE PHOTOMORPHOGENIC DWARF, CPD, CYP90, CYP90A, CYP90A1, CYTOCHROME P450 90A1, DWARF 3, DWF3	Encodes a member of the CP90A family, a cytochrome P450 monooxygenase which converts 6-deoxocathasterone to 6-deoxoteasterone in the late C6 oxidation pathway and cathasterone to teasterone in the early C6 oxidation pathway of brassinolide biosynthesis. Expressed in cotyledons and leaves. Mutants display de-etiolation and derepression of light-induced genes in the dark, dwarfism, male sterility a…	chr5:1702687-1706787	172.228	626.78	1.86364	0.03535	163	MACS_peak_1730	chr5	1704289	1708946	1.84
AT1G55330	AGP21, ARABINOGALACTAN PROTEIN 21, ATAGP21	Encodes a putative arabinogalactan-protein (AGP21).	chr1:20648464-20648891	260.07	1538.66	2.56471	0.0052	758	MACS_peak_348	chr1	20647034	20652266	2.33
