# Supplementary material for: Genome-wide mapping of DNase I hypersensitive sites reveals chromatin accessibility changes in Arabidopsis euchromatin and heterochromatin regions under extended darkness
Source: Sci Rep. 2017 Jun 22;7:4093. doi: 10.1038/s41598-017-04524-9 (PMC5481438; doi:10.1038/s41598-017-04524-9)
Supplement: Supplementary file 9 — Supplementary Data 8 [file 41598_2017_4524_MOESM9_ESM.xls]

## Sheet: Sheet1
Comparison of selected enriched GO terms among DHS-diminished and up-regulated genes under extended darkness, all DHS-diminished genes, and all down-regulated genes.
GO Information		DHS-diminished and Down-regulated	DHS-diminished	Down-regulated	DHS-diminished and Down-regulated		DHS-diminished		Down-regulated
GO Term	Description				FDR	Num	FDR	Num	FDR	Num
Light
GO:0015979	photosynthesis				1.5e-26	25	2.9e-16	34	---	---
GO:0019684	photosynthesis, light reaction				0.00011	9	---	---	3.9e-20	43
GO:0009767	photosynthetic electron transport chain				3e-06	5	---	---	---	---
GO:0010205	photoinhibition				---	---	---	---	0.00099	6
GO:0010304	PSII associated light-harvesting complex II catabolic process				---	---	---	---	0.0042	5
GO:0009639	response to red or far red light				5.9e-07	12	1.8e-09	34	1.3e-08	27
GO:0009637	response to blue light				4e-06	9	0.0035	15	0.0013	13
GO:0009411	response to UV				0.03	5	---	---	1.7e-06	20
GO:0010224	response to UV-B				---	---	0.0018	7	---	---
GO:0009642	response to light intensity				0.049	5	---	---	4.8e-08	24
GO:0009658	chloroplast organization				---	---	0.014	6	---	---
Development
GO:0040007	growth				0.0024	6	1.5e-12	32	1.2e-05	17
GO:0009653	anatomical structure morphogenesis				4.8e-05	10	1.9e-20	54	1.6e-20	46
GO:0048437	floral organ development				0.00077	5	2.4e-07	17	3.6e-06	13
GO:0048229	gametophyte development				0.016	5	1.7e-10	29	0.0066	12
GO:0048589	developmental growth				---	---	6.9e-11	21	3.7e-05	11
GO:0010016	shoot morphogenesis				---	---	8.1e-07	17	1.7e-09	18
GO:0040034	regulation of development, heterochronic				---	---	0.014	6	0.0004	7
GO:0048580	regulation of post-embryonic development				---	---	1.9e-05	16	0.032	8
GO:0048438	floral whorl development				---	---	2.2e-05	14	9.5e-05	11
GO:0009793	embryonic development ending in seed dormancy				---	---	2.6e-14	40	2e-14	34
GO:0009886	post-embryonic morphogenesis				---	---	0.0016	12	0.0014	10
GO:0009913	epidermal cell differentiation				---	---	0.0033	10	0.00025	10
GO:0048507	meristem development				---	---	1.9e-08	18	2.9e-07	14
GO:0009965	leaf morphogenesis				---	---	0.025	7	7.3e-08	13
GO:0048581	negative regulation of post-embryonic development				---	---	0.0018	7	---	---
GO:0009555	pollen development				---	---	3.1e-06	18	---	---
GO:0048443	stamen development				---	---	0.012	5	---	---
GO:0010014	meristem initiation				---	---	0.043	5	---	---
GO:0010374	stomatal complex development				---	---	---	---	0.00059	6
GO:0010228	vegetative to reproductive phase transition of meristem				---	---	---	---	0.034	13
Stress and hormone
GO:0006952	defense response				3.4e-18	23	8.3e-42	81	2e-49	79
GO:0042742	defense response to bacterium				7.3e-07	8	1.2e-12	25	1.6e-10	19
GO:0009611	response to wounding				1.9e-05	7	1.3e-09	22	1.6e-15	26
GO:0006979	response to oxidative stress				6.7e-05	10	6.3e-07	31	2.2e-21	48
GO:0070887	cellular response to chemical stimulus				0.00015	8	6.1e-23	50	5.4e-07	21
GO:0009743	response to carbohydrate stimulus				0.00015	8	1e-09	30	3e-05	18
GO:0033554	cellular response to stress				0.0078	7	2.8e-11	39	1.8e-08	28
GO:0009408	response to heat				1.3e-06	7	2.4e-09	18	---	---
GO:0045087	innate immune response				0.00045	15	0.017	42	---	---
GO:0010200	response to chitin				0.016	5	1.5e-07	24	---	---
GO:0009620	response to fungus				0.00053	10	---	---	0.034	18
GO:0009814	defense response, incompatible interaction				0.0004	9	---	---	0.0011	19
GO:0009651	response to salt stress				---	---	3.4e-17	44	2.8e-09	26
GO:0009414	response to water deprivation				---	---	5.3e-12	26	1.8e-06	15
GO:0009723	response to ethylene stimulus				---	---	2.5e-10	23	2.4e-05	13
GO:0009850	auxin metabolic process				---	---	0.043	5	0.0016	6
GO:0060918	auxin transport				---	---	0.043	5	0.0096	5
GO:0009409	response to cold				8.7e-08	9	---	---	---	---
GO:0009733	response to auxin stimulus				1.1e-07	9	---	---	---	---
GO:0010038	response to metal ion				3.7e-11	11	---	---	---	---
GO:0050832	defense response to fungus				0.0058	7	---	---	---	---
GO:0009751	response to salicylic acid stimulus				9e-06	5	---	---	---	---
GO:0009755	hormone-mediated signaling pathway				---	---	1.7e-13	35	---	---
GO:0009629	response to gravity				---	---	0.019	5	---	---
GO:0009938	negative regulation of gibberellic acid mediated signaling pathway				---	---	0.043	5	---	---
GO:0009739	response to gibberellin stimulus				---	---	---	---	1.2e-08	15
GO:0042538	hyperosmotic salinity response				---	---	---	---	0.014	5
GO:0042542	response to hydrogen peroxide				---	---	---	---	0.00017	13
GO:0009695	jasmonic acid biosynthetic process				---	---	---	---	0.028	7
GO:0009753	response to jasmonic acid stimulus				---	---	---	---	0.00065	26
GO:0009624	response to nematode				---	---	---	---	1.7e-05	18
GO:0009862	systemic acquired resistance, salicylic acid mediated signaling pathway				---	---	---	---	0.034	5
Transport
GO:0055085	transmembrane transport				1.8e-05	8	3e-06	20	4.6e-09	21
GO:0006857	oligopeptide transport				0.039	5	---	---	0.0051	14
GO:0045036	protein targeting to chloroplast				---	---	---	---	0.0016	6
GO:0006820	anion transport				---	---	0.03	5	---	---
GO:0006855	multidrug transport				---	---	0.00032	8	---	---
GO:0034220	ion transmembrane transport				---	---	0.03	5	---	---
GO:0016192	vesicle-mediated transport				---	---	2.8e-05	23	---	---
GO:0006606	protein import into nucleus				---	---	0.03	5	---	---
GO:0015992	proton transport				---	---	0.03	5	---	---
GO:0030001	metal ion transport				---	---	0.0027	23	---	---
Biosynthetic and metabolic process
GO:0034637	cellular carbohydrate biosynthetic process				3.2e-12	13	1.1e-13	28	---	---
GO:0016070	RNA metabolic process				1.1e-10	24	2.6e-53	139	3e-30	86
GO:0044264	cellular polysaccharide metabolic process				3.6e-10	10	2.2e-08	17	3.9e-12	19
GO:0051188	cofactor biosynthetic process				1.3e-08	10	1.9e-09	22	---	---
GO:0006733	oxidoreduction coenzyme metabolic process				2.2e-07	6	---	---	---	---
GO:0006732	coenzyme metabolic process				5.9e-07	8	6e-10	21	2.1e-12	21
GO:0016138	glycoside biosynthetic process				6.4e-07	6	---	---	---	---
GO:0046483	heterocycle metabolic process				1.6e-06	12	2.9e-13	43	2.9e-33	63
GO:0005982	starch metabolic process				3e-06	8	---	---	2.5e-06	15
GO:0009699	phenylpropanoid biosynthetic process				3e-06	8	2.5e-05	16	2.6e-18	30
GO:0008652	cellular amino acid biosynthetic process				9e-06	7	4.8e-09	20	---	---
GO:0016052	carbohydrate catabolic process				0.0001	6	0.00073	12	4.9e-13	22
GO:0044265	cellular macromolecule catabolic process				0.00012	7	1.4e-15	34	1.7e-15	29
GO:0046148	pigment biosynthetic process				0.00016	9	---	---	5.1e-13	34
GO:0006259	DNA metabolic process				0.00032	9	4.2e-10	37	2.3e-11	33
GO:0055086	nucleobase, nucleoside and nucleotide metabolic process				0.0015	6	1.4e-06	21	1.1e-11	25
GO:0019318	hexose metabolic process				0.0031	5	0.0051	12	3.3e-06	15
GO:0048519	negative regulation of biological process				0.0052	7	3.8e-22	55	1.1e-09	29
GO:0032787	monocarboxylic acid metabolic process				0.0055	7	2.9e-09	34	7.1e-26	52
GO:0009813	flavonoid biosynthetic process				0.0056	6	---	---	8.5e-05	17
GO:0009108	coenzyme biosynthetic process				0.0098	6	---	---	0.0072	14
GO:0009250	glucan biosynthetic process				0.013	5	---	---	0.013	11
GO:0009110	vitamin biosynthetic process				0.024	5	---	---	1.4e-05	18
GO:0018130	heterocycle biosynthetic process				0.026	6	---	---	1.7e-09	29
GO:0009066	aspartate family amino acid metabolic process				0.031	5	---	---	0.0001	17
GO:0008610	lipid biosynthetic process				0.038	6	5.9e-11	39	7.9e-30	59
GO:0044275	cellular carbohydrate catabolic process				0.046	6	---	---	7.9e-05	22
GO:0009082	branched chain family amino acid biosynthetic process				---	---	---	---	0.0024	5
GO:0043603	cellular amide metabolic process				---	---	0.0011	7	0.00099	6
GO:0042401	cellular biogenic amine biosynthetic process				---	---	0.0059	6	---	---
GO:0032989	cellular component morphogenesis				---	---	5.7e-08	19	8.7e-08	16
GO:0006633	fatty acid biosynthetic process				---	---	4.7e-06	12	---	---
GO:0006631	fatty acid metabolic process				---	---	1.3e-05	18	5.6e-21	35
GO:0006007	glucose catabolic process				---	---	---	---	0.031	12
GO:0019761	glucosinolate biosynthetic process				---	---	---	---	0.0011	11
GO:0019288	isopentenyl diphosphate biosynthetic process, mevalonate-independent pathway				---	---	---	---	0.014	5
GO:0006720	isoprenoid metabolic process				---	---	0.022	11	4.8e-08	18
GO:0009809	lignin biosynthetic process				---	---	---	---	6e-05	8
GO:0009808	lignin metabolic process				---	---	0.014	6	6e-05	8
GO:0009165	nucleotide biosynthetic process				---	---	0.0016	11	1.8e-08	16
GO:0009117	nucleotide metabolic process				---	---	1e-05	16	3.6e-12	22
GO:0009225	nucleotide-sugar metabolic process				---	---	0.019	5	---	---
GO:0042371	vitamin K biosynthetic process				---	---	---	---	0.0066	5
GO:0016122	xanthophyll metabolic process				---	---	---	---	0.0071	6
GO:0006399	tRNA metabolic process				---	---	8.2e-07	13	---	---
GO:0046246	terpene biosynthetic process				---	---	0.043	5	---	---
GO:0019252	starch biosynthetic process				---	---	---	---	8e-06	9
GO:0005983	starch catabolic process				---	---	---	---	0.0096	6
GO:0042254	ribosome biogenesis				---	---	1.1e-10	22	5.1e-06	13
GO:0006790	sulfur metabolic process				---	---	0.00014	16	6.9e-24	38
GO:0034660	ncRNA metabolic process				---	---	2.9e-09	22	2.1e-09	19
GO:0019362	pyridine nucleotide metabolic process				---	---	0.0035	6	0.00059	6
GO:0006779	porphyrin biosynthetic process				---	---	---	---	1.5e-06	18
Regulation
GO:0043687	post-translational protein modification				1.6e-28	26	---	---	---	---
GO:0045449	regulation of transcription				3.2e-18	33	1.1e-104	209	1.5e-40	101
GO:0065009	regulation of molecular function				0.0024	5	6e-08	20	0.00018	12
GO:0045595	regulation of cell differentiation				---	---	---	---	0.0066	5
GO:0040029	regulation of gene expression, epigenetic				---	---	1.3e-06	20	0.037	9
GO:0032879	regulation of localization				---	---	0.043	5	---	---
GO:0043455	regulation of secondary metabolic process				---	---	---	---	0.00025	7
GO:0048522	positive regulation of cellular process				---	---	5.1e-06	16	0.00028	11
GO:0010608	posttranscriptional regulation of gene expression				---	---	1.5e-05	15	0.046	7
Others
GO:0016458	gene silencing				---	---	1.6e-09	21	---	---
GO:0034470	ncRNA processing				---	---	0.00019	13	0.011	8
GO:0007010	cytoskeleton organization				---	---	0.0013	13	---	---
GO:0022402	cell cycle process				---	---	4.5e-05	14	---	---
GO:0016570	histone modification				---	---	0.03	5	0.00099	6
GO:0006325	chromatin organization				---	---	3.1e-07	16	0.016	7
GO:0006091	generation of precursor metabolites and energy				4.7e-07	10	8.9e-07	22	---	---
GO:0012501	programmed cell death				2.3e-06	7	---	---	5.4e-11	18
GO:0043623	cellular protein complex assembly				3.8e-05	6	7.3e-06	14	2.9e-08	15
GO:0006412	translation				0.00035	11	2.5e-26	76	3.8e-13	44
GO:0030154	cell differentiation				0.0011	6	1.5e-17	37	6.2e-13	26
GO:0006457	protein folding				0.0039	5	3.1e-11	26	---	---
GO:0048468	cell development				---	---	1.2e-06	14	8.4e-06	11
GO:0045165	cell fate commitment				---	---	---	---	0.0024	5
GO:0016049	cell growth				---	---	1.2e-05	17	0.00035	12
GO:0045454	cell redox homeostasis				---	---	0.0059	6	---	---
GO:0042545	cell wall modification				---	---	4.5e-05	14	0.00073	10
GO:0016036	cellular response to phosphate starvation				---	---	---	---	0.00099	6
GO:0048878	chemical homeostasis				---	---	0.00021	10	5.6e-09	14
GO:0000278	mitotic cell cycle				---	---	0.012	5	---	---
GO:0006281	DNA repair				---	---	0.0035	17	0.02	12
GO:0006270	DNA replication initiation				---	---	---	---	0.034	5
GO:0006268	DNA unwinding during replication				---	---	---	---	0.019	5
GO:0010876	lipid localization				---	---	0.0039	9	0.0017	8
GO:0000278	mitotic cell cycle				---	---	0.012	5	---	---
GO:0048285	organelle fission				---	---	0.0095	6	3.4e-05	8
GO:0007389	pattern specification process				---	---	0.00032	10	1e-08	14
GO:0009657	plastid organization				---	---	---	---	1.8e-08	28
GO:0019253	reductive pentose-phosphate cycle				---	---	---	---	0.00059	6
GO:0048609	reproductive process in a multicellular organism				---	---	0.014	6	---	---
GO:0000154	rRNA modification				---	---	0.003	7	---	---
GO:0009606	tropism				---	---	0.03	5	0.0066	5
