# Supplementary material for: Genome-wide mapping of DNase I hypersensitive sites reveals chromatin accessibility changes in Arabidopsis euchromatin and heterochromatin regions under extended darkness
Source: Sci Rep. 2017 Jun 22;7:4093. doi: 10.1038/s41598-017-04524-9 (PMC5481438; doi:10.1038/s41598-017-04524-9)
Supplement: Supplementary file 10 — Supplementary Data 9 [file 41598_2017_4524_MOESM10_ESM.xls]

## Sheet: Sheet1
DHS-dminished and down-regulated genes involved in photosynthesis
Locus ID	Gene name	description	position	Control-FPKM	dark-FPKM	log2(fold_change)	p_value	closest_peak_Dist	Peak_ID	Peak_chr	Peak_start	Peak_end	Peak_Fold_enrichment
photosynthetic electron transport chain
AT3G57190	PEPTIDE CHAIN RELEASE FACTOR 3, PRFB3	Encodes a chloroplast stroma-localized ribosomal peptide chain release factor that is involved in the light- and stress-dependent regulation of stability of 3' processed petB transcripts to adjust cytochrome b(6) levels. It appears to bind to the 3'-UTR of petB RNA, protecting it from 3'-5' exonucleolytic attack. At-prfB3 arose from a gene duplication of At-prfB1.	chr3:21166402-21168376	14.3662	3.83707	-1.9046	0.00155	131	MACS_peak_1335	chr3	21165328	21167216	2.54
AT1G56500	SOQ1, SUPPRESSOR OF QUENCHING 1	Encodes a thylakoid membrane protein with thioredoxin-like and beta-propeller domains located in the lumen and a haloacid-dehalogenase domain exposed to the chloroplast stroma. The protein's role may be to prevent formation of a slowly reversible form of antenna quenching, thereby maintaining the efficiency of light harvesting.	chr1:21159743-21167321	27.6431	7.44217	-1.89312	0.0004	300	MACS_peak_360	chr1	21158588	21160299	2.2
AT5G49740	ATFRO7, FERRIC REDUCTION OXIDASE 7, FRO7	Encodes a chloroplast ferric chelate reductase. Shows differential splicing and has three different mRNA products. Expressed in the shoot, flower and cotyledon.	chr5:20205341-20208730	33.4962	2.19778	-3.92988	5e-05	662	MACS_peak_2024	chr5	20208127	20210659	2.34
AT3G21200	GLUTR BINDING PROTEIN, GLUTRBP, PGR7, PROTON GRADIENT REGULATION 7	proton gradient regulation 7 (PGR7); Has 162 Blast hits to 162 proteins in 45 species: Archae - 0; Bacteria - 40; Metazoa - 0; Fungi - 0; Plants - 91; Viruses - 0; Other Eukaryotes - 31 (source: NCBI BLink).	chr3:7436025-7440826	46.1163	21.6678	-1.08972	0.031	706	MACS_peak_1106	chr3	7433913	7436727	2.34
AT1G64770	NAD(P)H DEHYDROGENASE SUBUNIT 45, NDF2, NDH-DEPENDENT CYCLIC ELECTRON FLOW 1, NDH45, PHOTOSYNTHETIC NDH SUBCOMPLEX B 2, PNSB2	encodes a novel subunit of the chloroplast NAD(P)H dehydrogenase complex, involved in cyclic electron flow around photosystem I to produce ATP.	chr1:24057062-24059561	168.464	7.53014	-4.48362	5e-05	137	MACS_peak_412	chr1	24055781	24058071	2.24
AT1G70760	CHLORORESPIRATORY REDUCTION 23, CRR23, NADH DEHYDROGENASE-LIKE COMPLEX L, NDHL	a subunit of the chloroplast NAD(P)H dehydrogenase complex, involved in PSI cyclic electron transport. Located on the thylakoid membrane. Mutant has impaired NAD(P)H dehydrogenase activity.	chr1:26687229-26691277	197.353	7.47111	-4.72331	0.0304	274	MACS_peak_486	chr1	26686084	26688924	2.04
AT4G01050	THYLAKOID RHODANESE-LIKE, TROL	hydroxyproline-rich glycoprotein family protein, contains a rhodanese homology domain. Required for anchoring the FNR flavoenzyme to the thylakoid membranes and sustaining high efficiency photosynthetic linear electron flow.	chr4:455767-458510	322.356	36.9098	-3.12658	0.0002	43	MACS_peak_1378	chr4	454958	456491	2.72
AT4G22890	PGR5-LIKE A	Encodes PGRL1A, a transmembrane protein present in thylakoids. PGRL1A has a highly homologous isoform PGRL1B encoded by At4g11960. Plants lacking PGRL1 show perturbation of cyclic electron flow, similar to PGR5-deficient plants. PGRL1 and PGR5 interact physically and associate with PSI (photosystem I).	chr4:12006985-12009520	341.087	17.2735	-4.30351	5e-05	339	MACS_peak_1539	chr4	12005793	12007501	2.51
AT5G08050		FUNCTIONS IN: molecular_function unknown; INVOLVED IN: response to karrikin; LOCATED IN: thylakoid, chloroplast thylakoid membrane, chloroplast; EXPRESSED IN: 21 plant structures; EXPRESSED DURING: 13 growth stages; CONTAINS InterPro DOMAIN/s: Protein of unknown function DUF1118 (InterPro:IPR009500), Uncharacterised conserved protein UCP022207 (InterPro:IPR016801); Has 78 Blast hits to 78 protein…	chr5:2578344-2579163	344.97	43.4315	-2.98966	5e-05	827	MACS_peak_1745	chr5	2577039	2581304	2.54
AT3G55800	SBPASE, SEDOHEPTULOSE-BISPHOSPHATASE	Encodes the chloroplast enzyme sedoheptulose-1,7-bisphosphatase (SBPase), involved in the carbon reduction of the Calvin cycle. Increase in SBPase activity in transgenic lines accumulate up to 50% more sucrose and starch than wild-type.	chr3:20709385-20711640	516.171	15.7325	-5.03603	0.00025	48	MACS_peak_1312	chr3	20708595	20710081	2.44
AT5G23060	CALCIUM SENSING RECEPTOR, CAS	Encodes a chloroplast-localized protein that modulates cytoplasmic Ca2+ concentration and is crucial for proper stomatal regulation in response to elevations of external Ca2+. Phosphorylation of this protein is dependent on calcium.	chr5:7736589-7738535	731.541	20.6063	-5.14978	0.00015	131	MACS_peak_1862	chr5	7737918	7739416	2.6
AT1G52230	PHOTOSYSTEM I SUBUNIT H-2, PHOTOSYSTEM I SUBUNIT H2, PSAH-2, PSAH2, PSI-H	Phosphorylation of this protein is dependent on calcium.	chr1:19454835-19455668	1891.91	77.4597	-4.61025	5e-05	20	MACS_peak_320	chr1	19454179	19455453	2.5
AT5G64040	PSAN	Encodes the only subunit of photosystem I located entirely in the thylakoid lumen. May be involved in the interaction between plastocyanin and the photosystem I complex. Phosphorylation of this protein is dependent on calcium.	chr5:25628587-25629615	3150.55	487.233	-2.69292	0.0099	47	MACS_peak_2147	chr5	25627383	25631747	2.4
light harvesting
AT1G76570	ATLHCB7, LHCB7, LIGHT-HARVESTING COMPLEX B7	Chlorophyll A-B binding family protein; FUNCTIONS IN: chlorophyll binding; INVOLVED IN: response to blue light, response to far red light, photosynthesis; LOCATED IN: light-harvesting complex, chloroplast, membrane; EXPRESSED IN: 28 plant structures; EXPRESSED DURING: 13 growth stages; CONTAINS InterPro DOMAIN/s: Chlorophyll A-B binding protein (InterPro:IPR001344); BEST Arabidopsis thaliana prot…	chr1:28729131-28730825	26.0977	3.4703	-2.91079	5e-05	1139	MACS_peak_544	chr1	28726382	28729603	1.99
AT1G19150	LHCA2*1, LHCA6, PHOTOSYSTEM I LIGHT HARVESTING COMPLEX GENE 6	PSI type II chlorophyll a/b-binding protein (Lhca2*1) mRNA,	chr1:6612748-6613972	97.4385	1.31472	-6.21166	5e-05	332	MACS_peak_146	chr1	6611882	6614279	2.13
AT3G27690	LHCB2, LHCB2.3, LHCB2.4, LIGHT-HARVESTING CHLOROPHYLL B-BINDING 2, PHOTOSYSTEM II LIGHT HARVESTING COMPLEX GENE 2.3	Encodes Lhcb2.4. Belongs to the Lhc super-gene family encodes the light-harvesting chlorophyll a/b-binding (LHC) proteins that constitute the antenna system of the photosynthetic apparatus.	chr3:10255946-10257011	1238.65	12.5801	-6.62148	5e-05	342	MACS_peak_1176	chr3	10252922	10258288	4.05
AT3G08940	LHCB4.2, LIGHT HARVESTING COMPLEX PHOTOSYSTEM II	Lhcb4.2 protein (Lhcb4.2, protein involved in the light harvesting complex of photosystem II	chr3:2717674-2722624	2511.46	229.804	-3.45005	0.00025	842	MACS_peak_991	chr3	2716761	2720275	2.37
AT1G08380	PHOTOSYSTEM I SUBUNIT O, PSAO	Encodes subunit O of photosystem I.	chr1:2640812-2641828	2561.66	150.52	-4.08905	0.0016	73	MACS_peak_52	chr1	2639777	2643734	2.13
AT1G15820	CP24, LHCB6, LIGHT HARVESTING COMPLEX PHOTOSYSTEM II SUBUNIT 6	Lhcb6 protein (Lhcb6), light harvesting complex of photosystem II.	chr1:5444417-5447859	2810.58	121.742	-4.52897	5e-05	92	MACS_peak_118	chr1	5447257	5448647	2.4
AT3G54890	LHCA1, PHOTOSYSTEM I LIGHT HARVESTING COMPLEX GENE 1	Encodes a component of the light harvesting complex associated with photosystem I.	chr3:20339503-20341103	3593.81	181.012	-4.31136	0.0001	528	MACS_peak_1294	chr3	20337836	20343316	3.31
AT4G10340	LHCB5, LIGHT HARVESTING COMPLEX OF PHOTOSYSTEM II 5	photosystem II encoding the light-harvesting chlorophyll a/b binding protein CP26 of the antenna system of the photosynthetic apparatus	chr4:6408015-6409677	3994.67	413.337	-3.27269	0.00395	334	MACS_peak_1426	chr4	6405835	6410865	3.4
AT5G54270	LHCB3, LHCB3*1, LIGHT-HARVESTING CHLOROPHYLL B-BINDING PROTEIN 3	Lhcb3 protein is a component of the main light harvesting chlorophyll a/b-protein complex of Photosystem II (LHC II).	chr5:22038272-22046298	5724.28	80.3786	-6.15414	5e-05	648	MACS_peak_2063	chr5	22036581	22041260	3.24
light reaction
AT2G15820	ORGANELLE TRANSCRIPT PROCESSING 51, OTP51	Encodes a protein that promotes splicing of type II introns. otp51 mutants fail to splice intron 2 of plastid ycf3 transcripts, a factor required for the assembly of Photosystem I. Therefore, homozygous otp51 mutants have profound photosynthetic defects and can only survive in sucrose-supplemented in vitro cultures under low light conditions. OTP51 may also be involved in splicing several other t…	chr2:6888539-6891360	5.19157	2.49529	-1.05697	0.0482	258	MACS_peak_623	chr2	6890655	6892582	2.4
AT1G74710	ARABIDOPSIS ISOCHORISMATE SYNTHASE 1, ATICS1, EDS16, ENHANCED DISEASE SUSCEPTIBILITY TO ERYSIPHE ORONTII 16, ICS1, ISOCHORISMATE SYNTHASE 1, SALICYLIC ACID INDUCTION DEFICIENT 2, SID2	Encodes a protein with isochorismate synthase activity. Mutants fail to accumulate salicylic acid. Its function may be redundant with that of ICS2 (AT1G18870).	chr1:28070294-28074148	9.79099	3.42957	-1.51343	0.01555	483	MACS_peak_518	chr1	28069497	28072060	2.08
AT1G74850	PDE343, PIGMENT DEFECTIVE 343, PLASTID TRANSCRIPTIONALLY ACTIVE 2, PTAC2	Present in transcriptionally active plastid chromosomes. Involved in plastid gene expression.	chr1:28118848-28122314	12.891	5.20382	-1.30872	0.0147	598	MACS_peak_520	chr1	28122000	28123825	2.15
AT3G57190	PEPTIDE CHAIN RELEASE FACTOR 3, PRFB3	Encodes a chloroplast stroma-localized ribosomal peptide chain release factor that is involved in the light- and stress-dependent regulation of stability of 3' processed petB transcripts to adjust cytochrome b(6) levels. It appears to bind to the 3'-UTR of petB RNA, protecting it from 3'-5' exonucleolytic attack. At-prfB3 arose from a gene duplication of At-prfB1.	chr3:21166402-21168376	14.3662	3.83707	-1.9046	0.00155	131	MACS_peak_1335	chr3	21165328	21167216	2.54
AT1G76570	ATLHCB7, LHCB7, LIGHT-HARVESTING COMPLEX B7	Chlorophyll A-B binding family protein; FUNCTIONS IN: chlorophyll binding; INVOLVED IN: response to blue light, response to far red light, photosynthesis; LOCATED IN: light-harvesting complex, chloroplast, membrane; EXPRESSED IN: 28 plant structures; EXPRESSED DURING: 13 growth stages; CONTAINS InterPro DOMAIN/s: Chlorophyll A-B binding protein (InterPro:IPR001344); BEST Arabidopsis thaliana prot…	chr1:28729131-28730825	26.0977	3.4703	-2.91079	5e-05	1139	MACS_peak_544	chr1	28726382	28729603	1.99
AT1G56500	SOQ1, SUPPRESSOR OF QUENCHING 1	Encodes a thylakoid membrane protein with thioredoxin-like and beta-propeller domains located in the lumen and a haloacid-dehalogenase domain exposed to the chloroplast stroma. The protein's role may be to prevent formation of a slowly reversible form of antenna quenching, thereby maintaining the efficiency of light harvesting.	chr1:21159743-21167321	27.6431	7.44217	-1.89312	0.0004	300	MACS_peak_360	chr1	21158588	21160299	2.2
AT4G19100		putative protein	chr4:10452888-10454359	28.6265	10.6761	-1.42297	0.0281	783	MACS_peak_1509	chr4	10452707	10455689	2.11
AT5G49740	ATFRO7, FERRIC REDUCTION OXIDASE 7, FRO7	Encodes a chloroplast ferric chelate reductase. Shows differential splicing and has three different mRNA products. Expressed in the shoot, flower and cotyledon.	chr5:20205341-20208730	33.4962	2.19778	-3.92988	5e-05	662	MACS_peak_2024	chr5	20208127	20210659	2.34
AT3G56400	ARABIDOPSIS THALIANA WRKY DNA-BINDING PROTEIN 70, ATWRKY70, WRKY DNA-BINDING PROTEIN 70, WRKY70	member of WRKY Transcription Factor; Group III. Function as activator of SA-dependent defense genes and a repressor of JA-regulated genes. WRKY70-controlled suppression of JA-signaling is partly executed by NPR1.	chr3:20908927-20910481	35.4878	10.5641	-1.74816	0.0025	846	MACS_peak_1320	chr3	20907512	20911760	2.16
AT3G21200	GLUTR BINDING PROTEIN, GLUTRBP, PGR7, PROTON GRADIENT REGULATION 7	proton gradient regulation 7 (PGR7); Has 162 Blast hits to 162 proteins in 45 species: Archae - 0; Bacteria - 40; Metazoa - 0; Fungi - 0; Plants - 91; Viruses - 0; Other Eukaryotes - 31 (source: NCBI BLink).	chr3:7436025-7440826	46.1163	21.6678	-1.08972	0.031	706	MACS_peak_1106	chr3	7433913	7436727	2.34
AT5G59250		Major facilitator superfamily protein; FUNCTIONS IN: carbohydrate transmembrane transporter activity, sugar:hydrogen symporter activity; INVOLVED IN: transport, transmembrane transport; LOCATED IN: chloroplast, membrane, chloroplast envelope; EXPRESSED IN: 21 plant structures; EXPRESSED DURING: 13 growth stages; CONTAINS InterPro DOMAIN/s: Sugar transporter, conserved site (InterPro:IPR005829), M…	chr5:23903891-23906977	54.9577	5.29119	-3.37666	5e-05	90	MACS_peak_2111	chr5	23903141	23904462	2.69
AT1G73060	LOW PSII ACCUMULATION 3, LPA3	Low PSII Accumulation 3 (LPA3); FUNCTIONS IN: molecular_function unknown; INVOLVED IN: biological_process unknown; LOCATED IN: chloroplast stroma, chloroplast; EXPRESSED IN: 22 plant structures; EXPRESSED DURING: 13 growth stages; CONTAINS InterPro DOMAIN/s: Domain of unknown function DUF1995 (InterPro:IPR018962); BEST Arabidopsis thaliana protein match is: Domain of unknown function (DUF1995) (T…	chr1:27478969-27481448	68.5094	26.5987	-1.36495	0.01555	114	MACS_peak_503	chr1	27478149	27479563	3.01
AT5G58140	NON PHOTOTROPIC HYPOCOTYL 1-LIKE, NPL1, PHOT2, PHOTOTROPIN 2	Membrane-bound protein serine/threonine kinase that functions as blue light photoreceptor in redundancy with PHO1. Involved in stomatal opening, chloroplast movement and phototropism. Mediates blue light-induced growth enhancements. PHOT1 and PHOT2 mediate blue light-dependent activation of the plasma membrane H+-ATPase in guard cell protoplasts. PHOT2 possesses two LOV (LOV1 and LOV2, for light-…	chr5:23524426-23533111	71.4643	7.81449	-3.193	5e-05	382	MACS_peak_2102	chr5	23522800	23525290	2.3
AT5G58260	NADH DEHYDROGENASE-LIKE COMPLEX N, NDHN	Encodes subunit NDH-N of NAD(P)H:plastoquinone dehydrogenase complex (Ndh complex) present in the thylakoid membrane of chloroplasts. This subunit is thought to be required for Ndh complex assembly.	chr5:23560875-23561944	78.7703	2.25162	-5.12862	5e-05	326	MACS_peak_2103	chr5	23560093	23563144	2.55
AT3G26710	CCB1, COFACTOR ASSEMBLY OF COMPLEX C	cofactor assembly of complex C (CCB1); FUNCTIONS IN: molecular_function unknown; INVOLVED IN: cytochrome b6f complex assembly; LOCATED IN: chloroplast; EXPRESSED IN: 23 plant structures; EXPRESSED DURING: 13 growth stages; CONTAINS InterPro DOMAIN/s: Protein of unknown function DUF3529 (InterPro:IPR021919); Has 212 Blast hits to 212 proteins in 63 species: Archae - 0; Bacteria - 77; Metazoa - 0; …	chr3:9813370-9814750	87.3186	25.6493	-1.76737	0.00475	189	MACS_peak_1169	chr3	9812506	9813858	1.86
AT5G52780		Protein of unknown function (DUF3464); FUNCTIONS IN: molecular_function unknown; INVOLVED IN: biological_process unknown; LOCATED IN: chloroplast thylakoid membrane, chloroplast; EXPRESSED IN: 20 plant structures; EXPRESSED DURING: 13 growth stages; CONTAINS InterPro DOMAIN/s: Protein of unknown function DUF3464 (InterPro:IPR021855); BEST Arabidopsis thaliana protein match is: Protein of unknown …	chr5:21390872-21391474	90.991	18.1169	-2.32839	5e-05	700	MACS_peak_2042	chr5	21389294	21392255	1.84
AT3G55330	PPL1, PSBP-LIKE PROTEIN 1	PsbP-like protein 1 (PPL1); FUNCTIONS IN: calcium ion binding; INVOLVED IN: photosynthesis; LOCATED IN: in 6 components; EXPRESSED IN: 24 plant structures; EXPRESSED DURING: 14 growth stages; CONTAINS InterPro DOMAIN/s: Photosystem II oxygen evolving complex protein PsbP (InterPro:IPR002683), Mog1/PsbP/DUF1795, alpha/beta/alpha sandwich (InterPro:IPR016124), Mog1/PsbP, alpha/beta/alpha sandwich (…	chr3:20513824-20515351	96.8475	12.5824	-2.9443	5e-05	200	MACS_peak_1300	chr3	20514886	20516218	2.42
AT1G19150	LHCA2*1, LHCA6, PHOTOSYSTEM I LIGHT HARVESTING COMPLEX GENE 6	PSI type II chlorophyll a/b-binding protein (Lhca2*1) mRNA,	chr1:6612748-6613972	97.4385	1.31472	-6.21166	5e-05	332	MACS_peak_146	chr1	6611882	6614279	2.13
AT1G03630	POR C, PORC, PROTOCHLOROPHYLLIDE OXIDOREDUCTASE C	Encodes for a protein with protochlorophyllide oxidoreductase activity. The enzyme is NADPH- and light-dependent.	chr1:907641-909376	99.31	3.84696	-4.69015	5e-05	86	MACS_peak_16	chr1	906831	908280	3.03
AT5G24120	ATSIG5, SIGMA FACTOR 5	Encodes a specialized sigma factor that functions in regulation of plastid genes and is responsible for the light-dependent transcription at the psbD LRP. Activation of SIG5 is dependent upon blue light and mediated by cryptochromes.	chr5:8157550-8160229	103.157	3.18846	-5.01584	5e-05	968	MACS_peak_1870	chr5	8159695	8162701	2.78
AT4G17600	LIL3:1	Encodes Lil3:1 (light-harvesting-like) protein. Belongs to the Lhc super-gene family encodes the light-harvesting chlorophyll a/b-binding (LHC) proteins that constitute the antenna system of the photosynthetic apparatus. A generic LHC motif is present in Lil3:1.	chr4:9803704-9804872	152.927	15.5151	-3.3011	5e-05	819	MACS_peak_1490	chr4	9802997	9806050	2.49
AT5G17170	ENH1, ENHANCER OF SOS3-1	enhancer of sos3-1 (ENH1); FUNCTIONS IN: electron carrier activity, metal ion binding; LOCATED IN: chloroplast thylakoid membrane, chloroplast, chloroplast envelope; EXPRESSED IN: 22 plant structures; EXPRESSED DURING: 14 growth stages; CONTAINS InterPro DOMAIN/s: Rubredoxin-type Fe(Cys)4 protein (InterPro:IPR004039), PDZ/DHR/GLGF (InterPro:IPR001478); BEST Arabidopsis thaliana protein match is: …	chr5:5649192-5651158	153.27	10.3225	-3.89221	5e-05	1113	MACS_peak_1826	chr5	5646454	5649705	2.58
AT4G02530		chloroplast thylakoid lumen protein; FUNCTIONS IN: molecular_function unknown; INVOLVED IN: biological_process unknown; LOCATED IN: in 6 components; EXPRESSED IN: 22 plant structures; EXPRESSED DURING: 13 growth stages; Has 54 Blast hits to 54 proteins in 21 species: Archae - 0; Bacteria - 0; Metazoa - 0; Fungi - 0; Plants - 54; Viruses - 0; Other Eukaryotes - 0 (source: NCBI BLink).	chr4:1112140-1114029	166.051	29.4783	-2.4939	0.00025	341	MACS_peak_1394	chr4	1113464	1115277	2.01
AT1G64770	NAD(P)H DEHYDROGENASE SUBUNIT 45, NDF2, NDH-DEPENDENT CYCLIC ELECTRON FLOW 1, NDH45, PHOTOSYNTHETIC NDH SUBCOMPLEX B 2, PNSB2	encodes a novel subunit of the chloroplast NAD(P)H dehydrogenase complex, involved in cyclic electron flow around photosystem I to produce ATP.	chr1:24057062-24059561	168.464	7.53014	-4.48362	5e-05	137	MACS_peak_412	chr1	24055781	24058071	2.24
AT5G04140	FD-GOGAT, FERREDOXIN-DEPENDENT GLUTAMATE SYNTHASE, FERREDOXIN-DEPENDENT GLUTAMATE SYNTHASE 1, GLS1, GLU1, GLUS, GLUTAMATE SYNTHASE 1	Encodes a gene whose sequence is similar to ferredoxin dependent glutamate synthase (Fd-GOGAT). Expression in leaves is induced by light and sucrose. Proposed to be involved in photorespiration and nitrogen assimilation.	chr5:1129851-1138442	182.574	10.4379	-4.12857	0.00135	593	MACS_peak_1716	chr5	1127444	1131073	2.78
AT1G74880	NAD(P)H:PLASTOQUINONE DEHYDROGENASE COMPLEX SUBUNIT O, NADH DEHYDROGENASE-LIKE COMPLEX ), NDH-O, NDHO	Encodes subunit NDH-O of NAD(P)H:plastoquinone dehydrogenase complex (Ndh complex) present in the thylakoid membrane of chloroplasts. This subunit is thought to be required for Ndh complex assembly.	chr1:28129857-28131077	195.042	41.2555	-2.24113	5e-05	2	MACS_peak_521	chr1	28130390	28131761	2.72
AT1G70760	CHLORORESPIRATORY REDUCTION 23, CRR23, NADH DEHYDROGENASE-LIKE COMPLEX L, NDHL	a subunit of the chloroplast NAD(P)H dehydrogenase complex, involved in PSI cyclic electron transport. Located on the thylakoid membrane. Mutant has impaired NAD(P)H dehydrogenase activity.	chr1:26687229-26691277	197.353	7.47111	-4.72331	0.0304	274	MACS_peak_486	chr1	26686084	26688924	2.04
AT1G52220	CURT1C, CURVATURE THYLAKOID 1C	FUNCTIONS IN: molecular_function unknown; INVOLVED IN: biological_process unknown; LOCATED IN: chloroplast thylakoid membrane, chloroplast; EXPRESSED IN: 23 plant structures; EXPRESSED DURING: 13 growth stages; BEST Arabidopsis thaliana protein match is: photosystem I P subunit (TAIR:AT2G46820.2); Has 291 Blast hits to 291 proteins in 50 species: Archae - 0; Bacteria - 90; Metazoa - 0; Fungi - 0;…	chr1:19453568-19454697	309.096	52.2323	-2.56504	5e-05	118	MACS_peak_320	chr1	19454179	19455453	2.5
AT4G01050	THYLAKOID RHODANESE-LIKE, TROL	hydroxyproline-rich glycoprotein family protein, contains a rhodanese homology domain. Required for anchoring the FNR flavoenzyme to the thylakoid membranes and sustaining high efficiency photosynthetic linear electron flow.	chr4:455767-458510	322.356	36.9098	-3.12658	0.0002	43	MACS_peak_1378	chr4	454958	456491	2.72
AT4G22890	PGR5-LIKE A	Encodes PGRL1A, a transmembrane protein present in thylakoids. PGRL1A has a highly homologous isoform PGRL1B encoded by At4g11960. Plants lacking PGRL1 show perturbation of cyclic electron flow, similar to PGR5-deficient plants. PGRL1 and PGR5 interact physically and associate with PSI (photosystem I).	chr4:12006985-12009520	341.087	17.2735	-4.30351	5e-05	339	MACS_peak_1539	chr4	12005793	12007501	2.51
AT5G08050		FUNCTIONS IN: molecular_function unknown; INVOLVED IN: response to karrikin; LOCATED IN: thylakoid, chloroplast thylakoid membrane, chloroplast; EXPRESSED IN: 21 plant structures; EXPRESSED DURING: 13 growth stages; CONTAINS InterPro DOMAIN/s: Protein of unknown function DUF1118 (InterPro:IPR009500), Uncharacterised conserved protein UCP022207 (InterPro:IPR016801); Has 78 Blast hits to 78 protein…	chr5:2578344-2579163	344.97	43.4315	-2.98966	5e-05	827	MACS_peak_1745	chr5	2577039	2581304	2.54
AT5G13630	ABA-BINDING PROTEIN, ABAR, CCH, CCH1, CHLH, CONDITIONAL CHLORINA, GENOMES UNCOUPLED 5, GUN5, H SUBUNIT OF MG-CHELATASE	Encodes magnesium chelatase involved in plastid-to-nucleus signal transduction.	chr5:4387333-4392227	439.455	16.545	-4.73125	0.0002	579	MACS_peak_1790	chr5	4391474	4394140	2.54
AT5G02120	OHP, ONE HELIX PROTEIN, PDE335, PIGMENT DEFECTIVE 335	Encodes a one helix protein homologous to cyanobacterial high-light inducible proteins. The protein is localized to the thylakoid membrane and its transcript is transiently induced by exposure to high light conditions.	chr5:419090-422032	457.795	32.4056	-3.82039	5e-05	653	MACS_peak_1694	chr5	418529	420959	2.11
AT3G55800	SBPASE, SEDOHEPTULOSE-BISPHOSPHATASE	Encodes the chloroplast enzyme sedoheptulose-1,7-bisphosphatase (SBPase), involved in the carbon reduction of the Calvin cycle. Increase in SBPase activity in transgenic lines accumulate up to 50% more sucrose and starch than wild-type.	chr3:20709385-20711640	516.171	15.7325	-5.03603	0.00025	48	MACS_peak_1312	chr3	20708595	20710081	2.44
AT4G37930	SERINE HYDROXYMETHYLTRANSFERASE 1, SERINE TRANSHYDROXYMETHYLTRANSFERASE, SERINE TRANSHYDROXYMETHYLTRANSFERASE 1, SHM1, SHMT1, STM	Encodes a protein with mitochondrial serine hydroxymethyltransferase activity, which functions in the photorespiratory pathway, catalyzes the conversion of serine and tetrahydrofolate to glycine and 5,10-methylene tetrahydrofolate. Involved in controlling cell damage caused by abiotic stress, such as high light and salt and the hypersensitive defense response of plants.	chr4:17831730-17834927	586.638	18.9152	-4.95485	0.0001	46	MACS_peak_1670	chr4	17834079	17835685	2.95
AT3G59400	GENOMES UNCOUPLED 4, GUN4	GUN, genomes uncoupled, is necessary for coupling the expression of some nuclear genes to the functional state of the chloroplast. Binds to the magnesium chelatase complex and promotes formation of the substrate,a tetrapyrrole signaling molecule. Porphyrin-binding protein that enhances the activity of Mg-chelatase. Although required for chlorophyll accumulation under normal growth conditions, GUN…	chr3:21948716-21949710	720.429	12.5136	-5.84728	5e-05	418	MACS_peak_1346	chr3	21947740	21950845	2.38
AT5G23060	CALCIUM SENSING RECEPTOR, CAS	Encodes a chloroplast-localized protein that modulates cytoplasmic Ca2+ concentration and is crucial for proper stomatal regulation in response to elevations of external Ca2+. Phosphorylation of this protein is dependent on calcium.	chr5:7736589-7738535	731.541	20.6063	-5.14978	0.00015	131	MACS_peak_1862	chr5	7737918	7739416	2.6
AT5G14740	BETA CA2, BETA CARBONIC ANHYDRASE 2, CA18, CA2, CARBONIC ANHYDRASE 18, CARBONIC ANHYDRASE 2	Encodes a beta carbonic anhydrase likely to be localized in the cytoplasm. Expression of its mRNA is seen in etiolated seedlings and points to a possible nonphotosynthetic role for this isoform.	chr5:4757971-4762615	850.058	160.109	-2.40851	0.02395	209	MACS_peak_1801	chr5	4755132	4760393	2.71
AT1G03130	PHOTOSYSTEM I SUBUNIT D-2, PSAD-2	Encodes a protein predicted by sequence similarity with spinach PsaD to be photosystem I reaction center subunit II (PsaD2)	chr1:753306-754198	1013.16	52.2654	-4.27687	5e-05	533	MACS_peak_12	chr1	752301	757163	2.52
AT3G27690	LHCB2, LHCB2.3, LHCB2.4, LIGHT-HARVESTING CHLOROPHYLL B-BINDING 2, PHOTOSYSTEM II LIGHT HARVESTING COMPLEX GENE 2.3	Encodes Lhcb2.4. Belongs to the Lhc super-gene family encodes the light-harvesting chlorophyll a/b-binding (LHC) proteins that constitute the antenna system of the photosynthetic apparatus.	chr3:10255946-10257011	1238.65	12.5801	-6.62148	5e-05	342	MACS_peak_1176	chr3	10252922	10258288	4.05
AT1G67740	PHOTOSYSTEM II BY, PSBY, YCF32	PsbY precursor (psbY) mRNA. This single nuclear gene is imported into the chloroplasts where it is processed into two integral membrane proteins with identical topology (PsbY-1 and PsbY-2). The protein appears to bind manganese but its role is not well understood.	chr1:25394067-25395154	1661.47	190.913	-3.12147	0.0008	853	MACS_peak_447	chr1	25392691	25395913	2.89
AT1G52230	PHOTOSYSTEM I SUBUNIT H-2, PHOTOSYSTEM I SUBUNIT H2, PSAH-2, PSAH2, PSI-H	Phosphorylation of this protein is dependent on calcium.	chr1:19454835-19455668	1891.91	77.4597	-4.61025	5e-05	20	MACS_peak_320	chr1	19454179	19455453	2.5
AT4G02770	PHOTOSYSTEM I SUBUNIT D-1, PSAD-1	Encodes a protein predicted by sequence similarity with spinach PsaD to be photosystem I reaction center subunit II (PsaD1)	chr4:1229110-1229945	2308.84	95.159	-4.60068	5e-05	756	MACS_peak_1396	chr4	1227518	1230861	2.5
AT3G08940	LHCB4.2, LIGHT HARVESTING COMPLEX PHOTOSYSTEM II	Lhcb4.2 protein (Lhcb4.2, protein involved in the light harvesting complex of photosystem II	chr3:2717674-2722624	2511.46	229.804	-3.45005	0.00025	842	MACS_peak_991	chr3	2716761	2720275	2.37
AT1G08380	PHOTOSYSTEM I SUBUNIT O, PSAO	Encodes subunit O of photosystem I.	chr1:2640812-2641828	2561.66	150.52	-4.08905	0.0016	73	MACS_peak_52	chr1	2639777	2643734	2.13
AT3G26650	GAPA, GAPA-1, GLYCERALDEHYDE 3-PHOSPHATE DEHYDROGENASE A SUBUNIT, GLYCERALDEHYDE 3-PHOSPHATE DEHYDROGENASE A SUBUNIT 1	Encodes one of the two subunits forming the photosynthetic glyceraldehyde-3-phosphate dehydrogenase (GAPDH) and as such a constituent of the supramolecular complex with phosphoribulokinase (PRK) thought to be linked by a small peptide encoded by CP12-2. GapA-1 is coordinately expressed by light with PRK and CP12-2. The enzyme activity, tested in leaf protein extracts dropped significantly after e…	chr3:9795070-9797045	2668.43	578.707	-2.20508	0.02015	2051	MACS_peak_1168	chr3	9792236	9793803	2.93
AT1G15820	CP24, LHCB6, LIGHT HARVESTING COMPLEX PHOTOSYSTEM II SUBUNIT 6	Lhcb6 protein (Lhcb6), light harvesting complex of photosystem II.	chr1:5444417-5447859	2810.58	121.742	-4.52897	5e-05	92	MACS_peak_118	chr1	5447257	5448647	2.4
AT5G64040	PSAN	Encodes the only subunit of photosystem I located entirely in the thylakoid lumen. May be involved in the interaction between plastocyanin and the photosystem I complex. Phosphorylation of this protein is dependent on calcium.	chr5:25628587-25629615	3150.55	487.233	-2.69292	0.0099	47	MACS_peak_2147	chr5	25627383	25631747	2.4
AT4G28750	PSA E1 KNOCKOUT, PSAE-1	mutant has Decreased effective quantum yield of photosystem II; Pale green plants; Reduced growth rate; Subunit E of Photosystem I	chr4:14202757-14203961	3367.78	255.663	-3.71948	0.0023	728	MACS_peak_1596	chr4	14201870	14204598	2.57
AT3G54890	LHCA1, PHOTOSYSTEM I LIGHT HARVESTING COMPLEX GENE 1	Encodes a component of the light harvesting complex associated with photosystem I.	chr3:20339503-20341103	3593.81	181.012	-4.31136	0.0001	528	MACS_peak_1294	chr3	20337836	20343316	3.31
AT4G12800	PHOTOSYSTEM I SUBUNIT L, PSAL	Encodes subunit L of photosystem I reaction center.	chr4:7521321-7522670	3673.24	351.145	-3.38691	0.00025	646	MACS_peak_1444	chr4	7520412	7523523	2.74
AT4G10340	LHCB5, LIGHT HARVESTING COMPLEX OF PHOTOSYSTEM II 5	photosystem II encoding the light-harvesting chlorophyll a/b binding protein CP26 of the antenna system of the photosynthetic apparatus	chr4:6408015-6409677	3994.67	413.337	-3.27269	0.00395	334	MACS_peak_1426	chr4	6405835	6410865	3.4
AT5G54270	LHCB3, LHCB3*1, LIGHT-HARVESTING CHLOROPHYLL B-BINDING PROTEIN 3	Lhcb3 protein is a component of the main light harvesting chlorophyll a/b-protein complex of Photosystem II (LHC II).	chr5:22038272-22046298	5724.28	80.3786	-6.15414	5e-05	648	MACS_peak_2063	chr5	22036581	22041260	3.24
AT2G39730	RCA, RUBISCO ACTIVASE	Rubisco activase, a nuclear-encoded chloroplast protein that consists of two isoforms arising from alternative splicing in most plants. Required for the light activation of rubisco. Involved in jasmonate-induced leaf senescence.	chr2:16570745-16573548	5754.21	103.948	-5.79068	0.0035	65	MACS_peak_845	chr2	16572876	16574352	2.75
chloroplast organization
AT1G74850	PDE343, PIGMENT DEFECTIVE 343, PLASTID TRANSCRIPTIONALLY ACTIVE 2, PTAC2	Present in transcriptionally active plastid chromosomes. Involved in plastid gene expression.	chr1:28118848-28122314	12.891	5.20382	-1.30872	0.0147	598	MACS_peak_520	chr1	28122000	28123825	2.15
AT3G57190	PEPTIDE CHAIN RELEASE FACTOR 3, PRFB3	Encodes a chloroplast stroma-localized ribosomal peptide chain release factor that is involved in the light- and stress-dependent regulation of stability of 3' processed petB transcripts to adjust cytochrome b(6) levels. It appears to bind to the 3'-UTR of petB RNA, protecting it from 3'-5' exonucleolytic attack. At-prfB3 arose from a gene duplication of At-prfB1.	chr3:21166402-21168376	14.3662	3.83707	-1.9046	0.00155	131	MACS_peak_1335	chr3	21165328	21167216	2.54
AT5G52520	OVA6, OVULE ABORTION 6, PROLYL-TRNA SYNTHETASE 1, PRORS1	OVULE ABORTION 6 (OVA6); FUNCTIONS IN: proline-tRNA ligase activity, aminoacyl-tRNA ligase activity, nucleotide binding, ATP binding; INVOLVED IN: regulation of photosynthesis, embryo sac development, seed development, tRNA aminoacylation for protein translation, ovule development; LOCATED IN: mitochondrion, chloroplast, chloroplast stroma; EXPRESSED IN: 23 plant structures; EXPRESSED DURING: 14 …	chr5:21311062-21314180	20.2224	7.4198	-1.4465	0.0083	1115	MACS_peak_2041	chr5	21308258	21311638	1.89
AT1G56500	SOQ1, SUPPRESSOR OF QUENCHING 1	Encodes a thylakoid membrane protein with thioredoxin-like and beta-propeller domains located in the lumen and a haloacid-dehalogenase domain exposed to the chloroplast stroma. The protein's role may be to prevent formation of a slowly reversible form of antenna quenching, thereby maintaining the efficiency of light harvesting.	chr1:21159743-21167321	27.6431	7.44217	-1.89312	0.0004	300	MACS_peak_360	chr1	21158588	21160299	2.2
AT2G35410		RNA-binding (RRM/RBD/RNP motifs) family protein; FUNCTIONS IN: RNA binding, nucleotide binding, nucleic acid binding; LOCATED IN: thylakoid, chloroplast stroma, chloroplast; EXPRESSED IN: 23 plant structures; EXPRESSED DURING: 14 growth stages; CONTAINS InterPro DOMAIN/s: RNA recognition motif, RNP-1 (InterPro:IPR000504), Nucleotide-binding, alpha-beta plait (InterPro:IPR012677); BEST Arabidopsis…	chr2:14898323-14900692	68.2181	22.3065	-1.61269	0.00695	225	MACS_peak_800	chr2	14897277	14898920	2.3
AT5G58140	NON PHOTOTROPIC HYPOCOTYL 1-LIKE, NPL1, PHOT2, PHOTOTROPIN 2	Membrane-bound protein serine/threonine kinase that functions as blue light photoreceptor in redundancy with PHO1. Involved in stomatal opening, chloroplast movement and phototropism. Mediates blue light-induced growth enhancements. PHOT1 and PHOT2 mediate blue light-dependent activation of the plasma membrane H+-ATPase in guard cell protoplasts. PHOT2 possesses two LOV (LOV1 and LOV2, for light-…	chr5:23524426-23533111	71.4643	7.81449	-3.193	5e-05	382	MACS_peak_2102	chr5	23522800	23525290	2.3
AT1G03630	POR C, PORC, PROTOCHLOROPHYLLIDE OXIDOREDUCTASE C	Encodes for a protein with protochlorophyllide oxidoreductase activity. The enzyme is NADPH- and light-dependent.	chr1:907641-909376	99.31	3.84696	-4.69015	5e-05	86	MACS_peak_16	chr1	906831	908280	3.03
AT5G24120	ATSIG5, SIGMA FACTOR 5	Encodes a specialized sigma factor that functions in regulation of plastid genes and is responsible for the light-dependent transcription at the psbD LRP. Activation of SIG5 is dependent upon blue light and mediated by cryptochromes.	chr5:8157550-8160229	103.157	3.18846	-5.01584	5e-05	968	MACS_peak_1870	chr5	8159695	8162701	2.78
AT4G17600	LIL3:1	Encodes Lil3:1 (light-harvesting-like) protein. Belongs to the Lhc super-gene family encodes the light-harvesting chlorophyll a/b-binding (LHC) proteins that constitute the antenna system of the photosynthetic apparatus. A generic LHC motif is present in Lil3:1.	chr4:9803704-9804872	152.927	15.5151	-3.3011	5e-05	819	MACS_peak_1490	chr4	9802997	9806050	2.49
AT5G04140	FD-GOGAT, FERREDOXIN-DEPENDENT GLUTAMATE SYNTHASE, FERREDOXIN-DEPENDENT GLUTAMATE SYNTHASE 1, GLS1, GLU1, GLUS, GLUTAMATE SYNTHASE 1	Encodes a gene whose sequence is similar to ferredoxin dependent glutamate synthase (Fd-GOGAT). Expression in leaves is induced by light and sucrose. Proposed to be involved in photorespiration and nitrogen assimilation.	chr5:1129851-1138442	182.574	10.4379	-4.12857	0.00135	593	MACS_peak_1716	chr5	1127444	1131073	2.78
AT4G01050	THYLAKOID RHODANESE-LIKE, TROL	hydroxyproline-rich glycoprotein family protein, contains a rhodanese homology domain. Required for anchoring the FNR flavoenzyme to the thylakoid membranes and sustaining high efficiency photosynthetic linear electron flow.	chr4:455767-458510	322.356	36.9098	-3.12658	0.0002	43	MACS_peak_1378	chr4	454958	456491	2.72
AT4G22890	PGR5-LIKE A	Encodes PGRL1A, a transmembrane protein present in thylakoids. PGRL1A has a highly homologous isoform PGRL1B encoded by At4g11960. Plants lacking PGRL1 show perturbation of cyclic electron flow, similar to PGR5-deficient plants. PGRL1 and PGR5 interact physically and associate with PSI (photosystem I).	chr4:12006985-12009520	341.087	17.2735	-4.30351	5e-05	339	MACS_peak_1539	chr4	12005793	12007501	2.51
AT5G08050		FUNCTIONS IN: molecular_function unknown; INVOLVED IN: response to karrikin; LOCATED IN: thylakoid, chloroplast thylakoid membrane, chloroplast; EXPRESSED IN: 21 plant structures; EXPRESSED DURING: 13 growth stages; CONTAINS InterPro DOMAIN/s: Protein of unknown function DUF1118 (InterPro:IPR009500), Uncharacterised conserved protein UCP022207 (InterPro:IPR016801); Has 78 Blast hits to 78 protein…	chr5:2578344-2579163	344.97	43.4315	-2.98966	5e-05	827	MACS_peak_1745	chr5	2577039	2581304	2.54
AT1G11860		Glycine cleavage T-protein family; FUNCTIONS IN: aminomethyltransferase activity; INVOLVED IN: response to cadmium ion; LOCATED IN: in 6 components; EXPRESSED IN: 26 plant structures; EXPRESSED DURING: 15 growth stages; CONTAINS InterPro DOMAIN/s: Glycine cleavage system T protein (InterPro:IPR006223), Glycine cleavage T-protein, N-terminal (InterPro:IPR006222), Glycine cleavage T-protein, C-term…	chr1:4001112-4003442	602.476	64.5876	-3.22157	0.00175	82	MACS_peak_79	chr1	4000044	4002017	2.82
chlorophyll metabolic process
AT1G76570	ATLHCB7, LHCB7, LIGHT-HARVESTING COMPLEX B7	Chlorophyll A-B binding family protein; FUNCTIONS IN: chlorophyll binding; INVOLVED IN: response to blue light, response to far red light, photosynthesis; LOCATED IN: light-harvesting complex, chloroplast, membrane; EXPRESSED IN: 28 plant structures; EXPRESSED DURING: 13 growth stages; CONTAINS InterPro DOMAIN/s: Chlorophyll A-B binding protein (InterPro:IPR001344); BEST Arabidopsis thaliana prot…	chr1:28729131-28730825	26.0977	3.4703	-2.91079	5e-05	1139	MACS_peak_544	chr1	28726382	28729603	1.99
AT2G35410		RNA-binding (RRM/RBD/RNP motifs) family protein; FUNCTIONS IN: RNA binding, nucleotide binding, nucleic acid binding; LOCATED IN: thylakoid, chloroplast stroma, chloroplast; EXPRESSED IN: 23 plant structures; EXPRESSED DURING: 14 growth stages; CONTAINS InterPro DOMAIN/s: RNA recognition motif, RNP-1 (InterPro:IPR000504), Nucleotide-binding, alpha-beta plait (InterPro:IPR012677); BEST Arabidopsis…	chr2:14898323-14900692	68.2181	22.3065	-1.61269	0.00695	225	MACS_peak_800	chr2	14897277	14898920	2.3
AT1G03630	POR C, PORC, PROTOCHLOROPHYLLIDE OXIDOREDUCTASE C	Encodes for a protein with protochlorophyllide oxidoreductase activity. The enzyme is NADPH- and light-dependent.	chr1:907641-909376	99.31	3.84696	-4.69015	5e-05	86	MACS_peak_16	chr1	906831	908280	3.03
AT4G17600	LIL3:1	Encodes Lil3:1 (light-harvesting-like) protein. Belongs to the Lhc super-gene family encodes the light-harvesting chlorophyll a/b-binding (LHC) proteins that constitute the antenna system of the photosynthetic apparatus. A generic LHC motif is present in Lil3:1.	chr4:9803704-9804872	152.927	15.5151	-3.3011	5e-05	819	MACS_peak_1490	chr4	9802997	9806050	2.49
AT4G02530		chloroplast thylakoid lumen protein; FUNCTIONS IN: molecular_function unknown; INVOLVED IN: biological_process unknown; LOCATED IN: in 6 components; EXPRESSED IN: 22 plant structures; EXPRESSED DURING: 13 growth stages; Has 54 Blast hits to 54 proteins in 21 species: Archae - 0; Bacteria - 0; Metazoa - 0; Fungi - 0; Plants - 54; Viruses - 0; Other Eukaryotes - 0 (source: NCBI BLink).	chr4:1112140-1114029	166.051	29.4783	-2.4939	0.00025	341	MACS_peak_1394	chr4	1113464	1115277	2.01
AT4G01050	THYLAKOID RHODANESE-LIKE, TROL	hydroxyproline-rich glycoprotein family protein, contains a rhodanese homology domain. Required for anchoring the FNR flavoenzyme to the thylakoid membranes and sustaining high efficiency photosynthetic linear electron flow.	chr4:455767-458510	322.356	36.9098	-3.12658	0.0002	43	MACS_peak_1378	chr4	454958	456491	2.72
AT5G08050		FUNCTIONS IN: molecular_function unknown; INVOLVED IN: response to karrikin; LOCATED IN: thylakoid, chloroplast thylakoid membrane, chloroplast; EXPRESSED IN: 21 plant structures; EXPRESSED DURING: 13 growth stages; CONTAINS InterPro DOMAIN/s: Protein of unknown function DUF1118 (InterPro:IPR009500), Uncharacterised conserved protein UCP022207 (InterPro:IPR016801); Has 78 Blast hits to 78 protein…	chr5:2578344-2579163	344.97	43.4315	-2.98966	5e-05	827	MACS_peak_1745	chr5	2577039	2581304	2.54
AT5G13630	ABA-BINDING PROTEIN, ABAR, CCH, CCH1, CHLH, CONDITIONAL CHLORINA, GENOMES UNCOUPLED 5, GUN5, H SUBUNIT OF MG-CHELATASE	Encodes magnesium chelatase involved in plastid-to-nucleus signal transduction.	chr5:4387333-4392227	439.455	16.545	-4.73125	0.0002	579	MACS_peak_1790	chr5	4391474	4394140	2.54
AT3G59400	GENOMES UNCOUPLED 4, GUN4	GUN, genomes uncoupled, is necessary for coupling the expression of some nuclear genes to the functional state of the chloroplast. Binds to the magnesium chelatase complex and promotes formation of the substrate,a tetrapyrrole signaling molecule. Porphyrin-binding protein that enhances the activity of Mg-chelatase. Although required for chlorophyll accumulation under normal growth conditions, GUN…	chr3:21948716-21949710	720.429	12.5136	-5.84728	5e-05	418	MACS_peak_1346	chr3	21947740	21950845	2.38
AT5G23060	CALCIUM SENSING RECEPTOR, CAS	Encodes a chloroplast-localized protein that modulates cytoplasmic Ca2+ concentration and is crucial for proper stomatal regulation in response to elevations of external Ca2+. Phosphorylation of this protein is dependent on calcium.	chr5:7736589-7738535	731.541	20.6063	-5.14978	0.00015	131	MACS_peak_1862	chr5	7737918	7739416	2.6
photosystem
AT2G28605		Encodes a PsbP domain-OEC23 like protein localized in thylakoid (peripheral-lumenal side).	chr2:12254887-12255837	55.6769	8.05076	-2.78988	5e-05	540	MACS_peak_735	chr2	12254274	12256581	2.56
AT1G77090		Mog1/PsbP/DUF1795-like photosystem II reaction center PsbP family protein; FUNCTIONS IN: calcium ion binding; INVOLVED IN: photosynthesis; LOCATED IN: thylakoid, thylakoid lumen, chloroplast thylakoid lumen, chloroplast stroma, chloroplast; EXPRESSED IN: 21 plant structures; EXPRESSED DURING: 13 growth stages; CONTAINS InterPro DOMAIN/s: Photosystem II oxygen evolving complex protein PsbP (InterP…	chr1:28960386-28961922	58.965	7.62997	-2.95011	5e-05	982	MACS_peak_550	chr1	28961329	28964480	2.29
AT3G55330	PPL1, PSBP-LIKE PROTEIN 1	PsbP-like protein 1 (PPL1); FUNCTIONS IN: calcium ion binding; INVOLVED IN: photosynthesis; LOCATED IN: in 6 components; EXPRESSED IN: 24 plant structures; EXPRESSED DURING: 14 growth stages; CONTAINS InterPro DOMAIN/s: Photosystem II oxygen evolving complex protein PsbP (InterPro:IPR002683), Mog1/PsbP/DUF1795, alpha/beta/alpha sandwich (InterPro:IPR016124), Mog1/PsbP, alpha/beta/alpha sandwich (…	chr3:20513824-20515351	96.8475	12.5824	-2.9443	5e-05	200	MACS_peak_1300	chr3	20514886	20516218	2.42
AT1G03130	PHOTOSYSTEM I SUBUNIT D-2, PSAD-2	Encodes a protein predicted by sequence similarity with spinach PsaD to be photosystem I reaction center subunit II (PsaD2)	chr1:753306-754198	1013.16	52.2654	-4.27687	5e-05	533	MACS_peak_12	chr1	752301	757163	2.52
AT4G05180	PHOTOSYSTEM II SUBUNIT Q, PHOTOSYSTEM II SUBUNIT Q-2, PSBQ, PSBQ-2, PSII-Q	Encodes the PsbQ subunit of the oxygen evolving complex of photosystem II.	chr4:2671821-2673243	1249.13	169.111	-2.88488	0.0001	872	MACS_peak_1412	chr4	2670812	2673932	2.61
AT1G67740	PHOTOSYSTEM II BY, PSBY, YCF32	PsbY precursor (psbY) mRNA. This single nuclear gene is imported into the chloroplasts where it is processed into two integral membrane proteins with identical topology (PsbY-1 and PsbY-2). The protein appears to bind manganese but its role is not well understood.	chr1:25394067-25395154	1661.47	190.913	-3.12147	0.0008	853	MACS_peak_447	chr1	25392691	25395913	2.89
AT1G52230	PHOTOSYSTEM I SUBUNIT H-2, PHOTOSYSTEM I SUBUNIT H2, PSAH-2, PSAH2, PSI-H	Phosphorylation of this protein is dependent on calcium.	chr1:19454835-19455668	1891.91	77.4597	-4.61025	5e-05	20	MACS_peak_320	chr1	19454179	19455453	2.5
AT1G30380	PHOTOSYSTEM I SUBUNIT K, PSAK	Encodes subunit K of photosystem I reaction center.	chr1:10722196-10723247	2072.39	72.6752	-4.83369	0.00015	208	MACS_peak_225	chr1	10720336	10724474	2.52
AT4G02770	PHOTOSYSTEM I SUBUNIT D-1, PSAD-1	Encodes a protein predicted by sequence similarity with spinach PsaD to be photosystem I reaction center subunit II (PsaD1)	chr4:1229110-1229945	2308.84	95.159	-4.60068	5e-05	756	MACS_peak_1396	chr4	1227518	1230861	2.5
AT1G08380	PHOTOSYSTEM I SUBUNIT O, PSAO	Encodes subunit O of photosystem I.	chr1:2640812-2641828	2561.66	150.52	-4.08905	0.0016	73	MACS_peak_52	chr1	2639777	2643734	2.13
AT1G15820	CP24, LHCB6, LIGHT HARVESTING COMPLEX PHOTOSYSTEM II SUBUNIT 6	Lhcb6 protein (Lhcb6), light harvesting complex of photosystem II.	chr1:5444417-5447859	2810.58	121.742	-4.52897	5e-05	92	MACS_peak_118	chr1	5447257	5448647	2.4
AT5G64040	PSAN	Encodes the only subunit of photosystem I located entirely in the thylakoid lumen. May be involved in the interaction between plastocyanin and the photosystem I complex. Phosphorylation of this protein is dependent on calcium.	chr5:25628587-25629615	3150.55	487.233	-2.69292	0.0099	47	MACS_peak_2147	chr5	25627383	25631747	2.4
AT2G06520	PHOTOSYSTEM II SUBUNIT X, PSBX	Encodes a protein with sequence similarity to the spinach photosystem II subunit PsbX.	chr2:2587728-2588358	3322.3	275.745	-3.59078	0.0015	326	MACS_peak_609	chr2	2586653	2589412	2.73
AT4G28750	PSA E1 KNOCKOUT, PSAE-1	mutant has Decreased effective quantum yield of photosystem II; Pale green plants; Reduced growth rate; Subunit E of Photosystem I	chr4:14202757-14203961	3367.78	255.663	-3.71948	0.0023	728	MACS_peak_1596	chr4	14201870	14204598	2.57
AT4G12800	PHOTOSYSTEM I SUBUNIT L, PSAL	Encodes subunit L of photosystem I reaction center.	chr4:7521321-7522670	3673.24	351.145	-3.38691	0.00025	646	MACS_peak_1444	chr4	7520412	7523523	2.74
AT4G10340	LHCB5, LIGHT HARVESTING COMPLEX OF PHOTOSYSTEM II 5	photosystem II encoding the light-harvesting chlorophyll a/b binding protein CP26 of the antenna system of the photosynthetic apparatus	chr4:6408015-6409677	3994.67	413.337	-3.27269	0.00395	334	MACS_peak_1426	chr4	6405835	6410865	3.4
Retrograde signalling
AT2G26150	ATHSFA2, HEAT SHOCK TRANSCRIPTION FACTOR A2, HSFA2	member of Heat Stress Transcription Factor (Hsf) family. Involved in response to misfolded protein accumulation in the cytosol. Regulated by alternative splicing and non-sense-mediated decay.	chr2:11135681-11137396	14.9313	0.690731	-4.43407	5e-05	269	MACS_peak_708	chr2	11134633	11136193	2.63
AT5G52520	OVA6, OVULE ABORTION 6, PROLYL-TRNA SYNTHETASE 1, PRORS1	OVULE ABORTION 6 (OVA6); FUNCTIONS IN: proline-tRNA ligase activity, aminoacyl-tRNA ligase activity, nucleotide binding, ATP binding; INVOLVED IN: regulation of photosynthesis, embryo sac development, seed development, tRNA aminoacylation for protein translation, ovule development; LOCATED IN: mitochondrion, chloroplast, chloroplast stroma; EXPRESSED IN: 23 plant structures; EXPRESSED DURING: 14 …	chr5:21311062-21314180	20.2224	7.4198	-1.4465	0.0083	1115	MACS_peak_2041	chr5	21308258	21311638	1.89
AT1G44446	ARABIDOPSIS THALIANA CHLOROPHYLL A OXYGENASE, ATCAO, CAO, CH1, CHLORINA 1, CHLOROPHYLL A OXYGENASE	Encodes chlorophyllide	chr1:16848358-16851224	140.606	12.293	-3.51575	5e-05	148	MACS_peak_276	chr1	16850717	16852028	2.86
AT5G13630	ABA-BINDING PROTEIN, ABAR, CCH, CCH1, CHLH, CONDITIONAL CHLORINA, GENOMES UNCOUPLED 5, GUN5, H SUBUNIT OF MG-CHELATASE	Encodes magnesium chelatase involved in plastid-to-nucleus signal transduction.	chr5:4387333-4392227	439.455	16.545	-4.73125	0.0002	579	MACS_peak_1790	chr5	4391474	4394140	2.54
AT3G59400	GENOMES UNCOUPLED 4, GUN4	GUN, genomes uncoupled, is necessary for coupling the expression of some nuclear genes to the functional state of the chloroplast. Binds to the magnesium chelatase complex and promotes formation of the substrate,a tetrapyrrole signaling molecule. Porphyrin-binding protein that enhances the activity of Mg-chelatase. Although required for chlorophyll accumulation under normal growth conditions, GUN…	chr3:21948716-21949710	720.429	12.5136	-5.84728	5e-05	418	MACS_peak_1346	chr3	21947740	21950845	2.38
other
AT4G15210	ARABIDOPSIS THALIANA BETA-AMYLASE, AT-BETA-AMY, ATBETA-AMY, BAM5, BETA-AMYLASE 5, BMY1, RAM1, REDUCED BETA AMYLASE 1	cytosolic beta-amylase expressed in rosette leaves and inducible by sugar. RAM1 mutants have reduced beta amylase in leaves and stems.	chr4:8666337-8669470	2.48221	0.442382	-2.48826	0.00475	5	MACS_peak_1469	chr4	8668702	8670229	2.4
AT3G46970	ALPHA-GLUCAN PHOSPHORYLASE 2, ARABIDOPSIS THALIANA ALPHA-GLUCAN PHOSPHORYLASE 2, ATPHS2, PHS2	Encodes a cytosolic alpha-glucan phosphorylase. In vitro, the enzyme has a preference for branched polysaccharides, such as glycogen.	chr3:17301393-17306446	11.6519	3.31895	-1.81177	0.01065	135	MACS_peak_1222	chr3	17305703	17307461	2.46
AT2G40840	DISPROPORTIONATING ENZYME 2, DPE2	Encodes a cytosolic protein with transglucosidase and amylomaltase activity. It is an essential component of the pathway from starch to sucrose and cellular metabolism in leaves at night. The protein binds to heteroglycans and utilizes glucose, mannose and xylose as acceptors. Fucose and galactose can also act as acceptors but less efficiently than the previous three. It was also was also recentl…	chr2:17044962-17050947	16.5692	6.0393	-1.45605	0.01885	368	MACS_peak_860	chr2	17043448	17045742	2.23
AT2G19860	ARABIDOPSIS THALIANA HEXOKINASE 2, ATHXK2, HEXOKINASE 2, HXK2	Encodes a protein with hexokinase activity (AtHXK2) and acts as a sensor for plant sugar responses.	chr2:8570749-8574000	17.8576	7.44231	-1.26272	0.03415	215	MACS_peak_651	chr2	8569829	8571240	2.45
AT1G26560	BETA GLUCOSIDASE 40, BGLU40	beta glucosidase 40 (BGLU40); FUNCTIONS IN: cation binding, hydrolase activity, hydrolyzing O-glycosyl compounds, catalytic activity; INVOLVED IN: carbohydrate metabolic process; LOCATED IN: apoplast, chloroplast; EXPRESSED IN: 23 plant structures; EXPRESSED DURING: 13 growth stages; CONTAINS InterPro DOMAIN/s: Glycoside hydrolase, family 1 (InterPro:IPR001360), Glycoside hydrolase, family 1, act…	chr1:9178377-9181835	20.3719	3.64636	-2.48205	5e-05	450	MACS_peak_198	chr1	9177971	9179684	2.31
AT4G39210	APL3	Encodes the large subunit of ADP-Glucose Pyrophosphorylase which catalyzes the first, rate limiting step in starch biosynthesis. The large subunit plays a regulatory role whereas the small subunit (ApS) is the catalytic isoform. Four isoforms (ApL1-4) have been identified. ApL3 is the major large subunit isoform present in inflorescences, fruits and roots.	chr4:18259608-18263417	22.7118	3.46373	-2.71305	5e-05	1187	MACS_peak_1679	chr4	18256705	18260138	2.3
AT5G44520		NagB/RpiA/CoA transferase-like superfamily protein; FUNCTIONS IN: ribose-5-phosphate isomerase activity; INVOLVED IN: glucose catabolic process to lactate and acetate, 5-phosphoribose 1-diphosphate biosynthetic process, reductive pentose-phosphate cycle, D-ribose catabolic process, pentose-phosphate shunt, non-oxidative branch; LOCATED IN: chloroplast; EXPRESSED IN: 24 plant structures; EXPRESSED…	chr5:17934286-17936527	24.1652	6.91512	-1.8051	0.00205	621	MACS_peak_1980	chr5	17935937	17938361	2.37
AT5G51820	ARABIDOPSIS THALIANA PHOSPHOGLUCOMUTASE, ATPGMP, PGM, PGM1, PHOSPHOGLUCOMUTASE, STARCH-FREE 1, STF1	Encodes a plastid isoform of the enzyme phosphoglucomutase involved in controlling photosynthetic carbon flow. Effective petiole movement against the direction of the gravity requires functional PGM activity that is required for full development of amyloplasts.	chr5:21063367-21068057	26.6639	8.1148	-1.71626	0.00245	720	MACS_peak_2036	chr5	21067459	21070096	1.93
AT5G17310	ATUGP2, UDP-GLUCOSE PYROPHOSPHORYLASE 2, UGP2	UDP-glucose pyrophosphorylase 2 (UGP2); FUNCTIONS IN: UTP:glucose-1-phosphate uridylyltransferase activity, nucleotidyltransferase activity; INVOLVED IN: response to cadmium ion, callose deposition in cell wall, response to salt stress, metabolic process, pollen development; LOCATED IN: plasma membrane; EXPRESSED IN: 27 plant structures; EXPRESSED DURING: 17 growth stages; CONTAINS InterPro DOMAI…	chr5:5696644-5700922	33.635	9.8159	-1.77677	0.0017	84	MACS_peak_1830	chr5	5700332	5701681	2.76
AT5G03650	SBE2.2, STARCH BRANCHING ENZYME 2.2	Encodes starch branching enzyme (E.C.2.4.1.18) similar to SBE2 from maize and rice. Expressed throughout the plant and highest in seedlings and cauline leaves.	chr5:931903-937641	33.9756	13.0965	-1.37531	0.0145	233	MACS_peak_1709	chr5	930979	932362	2.65
AT1G76730	CLUSTERS OF ORTHOLOGOUS GROUP 212, COG0212	Encodes a paralog of ATP-dependent folate salvage enzyme 5-formyltetrahydrofolate cycloligase (5-FCL) that is targeted to chloroplasts and to be required for embryo viability and lacks 5-FCL activity.	chr1:28802924-28804784	34.763	9.40601	-1.8859	0.00025	113	MACS_peak_548	chr1	28804226	28805569	2.58
AT4G10120	ATSPS4F	Encodes a protein with putative sucrose-phosphate synthase activity.	chr4:6314786-6319936	42.9966	10.2136	-2.07373	0.01655	880	MACS_peak_1424	chr4	6312806	6315007	2.18
AT1G36370	SERINE HYDROXYMETHYLTRANSFERASE 7, SHM7	Encodes a putative serine hydroxymethyltransferase.	chr1:13696041-13698639	55.2838	14.3401	-1.9468	0.0084	161	MACS_peak_264	chr1	13698141	13699461	2.64
AT2G01290	RIBOSE-5-PHOSPHATE ISOMERASE 2, RPI2	Cytosolic ribose-5-phosphate isomerase. Knockout mutation causes chloroplast dysfunction, late flowering and premature cell death.	chr2:145675-150382	69.5444	11.1618	-2.63937	0.0014	995	MACS_peak_578	chr2	149712	153043	2.28
AT1G64860	RNA POLYMERASE SIGMA SUBUNIT 1, RNAPOLYMERASE SIGMA SUBUNIT 2, RPOD1, SIG1, SIG2, SIGA, SIGB, SIGMA FACTOR A	Subunit of chloroplast RNA polymerase, confers the ability to recognize promoter sequences on the core enzyme	chr1:24097912-24100952	83.5141	8.01644	-3.38099	0.0001	101	MACS_peak_415	chr1	24097073	24098550	2.51
AT1G43670	ARABIDOPSIS THALIANA CYTOSOLIC FRUCTOSE-1,6-BISPHOSPHATASE, ATCFBP, FBP, FINS1, FRUCTOSE INSENSITIVE 1, FRUCTOSE-1,6-BISPHOSPHATASE	Encodes a fructose-1,6-bisphosphatase. This enzyme, in addition to catalyzing the formation of fructose-6-phosphate for sucrose biosynthesis, appears to play a role in fructose-mediated signaling that is independent of its enzymatic activity. atcfbp-1/fins1 mutants have reduced photosynthetic rates, elevated levels of starch and reduced levels of sucrose during the day. Although the protein is ex…	chr1:16468043-16470500	117.832	48.974	-1.26664	0.02685	105	MACS_peak_269	chr1	16467194	16468684	2.6
AT2G04039		unknown protein; FUNCTIONS IN: molecular_function unknown; LOCATED IN: chloroplast; EXPRESSED IN: 21 plant structures; EXPRESSED DURING: 13 growth stages; CONTAINS InterPro DOMAIN/s: Protein of unknown function DUF2996 (InterPro:IPR021374); Has 38 Blast hits to 38 proteins in 13 species: Archae - 0; Bacteria - 0; Metazoa - 0; Fungi - 0; Plants - 38; Viruses - 0; Other Eukaryotes - 0 (source: NCBI…	chr2:1333261-1336489	129.452	5.15667	-4.64983	0.01935	667	MACS_peak_595	chr2	1331293	1333897	2.46
AT4G17090	ATBAM3, BAM3, BETA-AMYLASE 3, BETA-AMYLASE 8, BMY8, CHLOROPLAST BETA-AMYLASE, CT-BMY	Encodes a beta-amylase targeted to the chloroplast. Transgenic BMY8 RNAi lines fail to accumulate maltose during cold shock suggesting that maltose accumulation coincides with BMY8 expression. Apart from maltose, the sugar content of the RNAi lines were similar to wildtype (glucose and sucrose unaffected).	chr4:9604501-9607334	142.231	10.2558	-3.79373	0.0389	1254	MACS_peak_1487	chr4	9606730	9610448	1.91
AT1G55480	PROTEIN CONTAINING PDZ DOMAIN, A K-BOX DOMAIN, AND A TPR REGION, ZKT	Encodes a member of a novel plant protein family containing a PDZ, a K-box, and a TPR motif. mRNA but not protein levels decrease after wounding. ZKT is phosphorylated at Thr and Ser residues after wounding.	chr1:20713683-20715547	174.136	9.99536	-4.12281	5e-05	822	MACS_peak_350	chr1	20712861	20716151	2.04
AT3G23820	GAE6, UDP-D-GLUCURONATE 4-EPIMERASE 6	UDP-D-glucuronate 4-epimerase	chr3:8603443-8605462	282.417	74.7706	-1.91728	0.03165	592	MACS_peak_1137	chr3	8601630	8604074	2.5
AT3G62410	CP12, CP12 DOMAIN-CONTAINING PROTEIN 1, CP12 DOMAIN-CONTAINING PROTEIN 2, CP12-2	CP12-2 encodes a small peptide found in the chloroplast stroma. It belongs to the CP12 gene family thought to be involved in the formation of a supramolecular complex with glyceraldehyde-3-phosphate dehydrogenase (GAPDH) and phosphoribulokinase (PRK) embedded in the Calvin cycle. CP12-2 is coordinately regulated by light with the photosynthetic GAPDH and PRK. The annotation of this gene is based …	chr3:23090943-23091566	346.193	17.7103	-4.28891	5e-05	1593	MACS_peak_1370	chr3	23088610	23090091	2.76
AT1G23310	ALANINE-2-OXOGLUTARATE AMINOTRANSFERASE 1, AOAT1, GGAT1, GGT1, GLUTAMATE:GLYOXYLATE AMINOTRANSFERASE, GLUTAMATE:GLYOXYLATE AMINOTRANSFERASE 1	Identified by cloning the gene that corresponded to a purified protein having glyoxylate aminotransferase activity. Localized to the peroxisome and thought to be involved in photorespiration/ metabolic salvage pathway.	chr1:8268403-8271933	829.982	104.03	-2.99608	0.00675	18	MACS_peak_180	chr1	8271160	8272671	2.21
AT5G38430	RBCS1B, RUBISCO SMALL SUBUNIT 1B	Encodes a member of the Rubisco small subunit (RBCS) multigene family: RBCS1A (At1g67090), RBCS1B (At5g38430), RBCS2B (At5g38420), and RBCS3B (At5g38410).	chr5:15384116-15385247	1622.37	6.5903	-7.94354	5e-05	5	MACS_peak_1920	chr5	15384591	15385914	2.42
AT1G10960	ATFD1, FD1, FERREDOXIN 1	ferredoxin 1 (FD1); FUNCTIONS IN: electron carrier activity, iron-sulfur cluster binding, 2 iron, 2 sulfur cluster binding; INVOLVED IN: response to karrikin; LOCATED IN: chloroplast stroma, chloroplast; EXPRESSED IN: 22 plant structures; EXPRESSED DURING: 13 growth stages; CONTAINS InterPro DOMAIN/s: 2Fe-2S ferredoxin, iron-sulphur binding site (InterPro:IPR006058), Ferredoxin (InterPro:IPR00104…	chr1:3664385-3665039	1729.27	83.0824	-4.37948	0.0002	306	MACS_peak_75	chr1	3663092	3665068	2.74
