# Supplementary material for: Genome-wide mapping of DNase I hypersensitive sites reveals chromatin accessibility changes in Arabidopsis euchromatin and heterochromatin regions under extended darkness
Source: Sci Rep. 2017 Jun 22;7:4093. doi: 10.1038/s41598-017-04524-9 (PMC5481438; doi:10.1038/s41598-017-04524-9)
Supplement: Supplementary file 11 — Supplementary Data 10 [file 41598_2017_4524_MOESM11_ESM.xls]

## Sheet: increased
Gene list of siRNA-changed TEs under extended darkness and control condition.(siRNA-increased)
Locus ID	TE class	Control-count	Dark-count	Control-RPM	Dark-RPM	FC(Control/Dark)	P-value
AT1G25430	LINE/L1	0	6	0	1.57064	0	0.0110435
AT1G26860	LINE/L1	0	7	0	1.83241	0	0.00525467
AT1G33300	Unassigned	0	4	0	1.04709	0	0.0487784
AT1G34620	DNA/MuDR	0	10	0	2.61773	0	0.000566062
AT1G35110	DNA/MuDR	3	18	0.733919	4.71191	0.155758	0.000378834
AT1G35112	null/SADHU	0	6	0	1.57064	0	0.0110435
AT1G36300	LTR/Gypsy	0	5	0	1.30887	0	0.0232095
AT1G36670	Unassigned	0	4	0	1.04709	0	0.0487784
AT1G37050	Unassigned	0	6	0	1.57064	0	0.0110435
AT1G37405	LTR/Gypsy	3	12	0.733919	3.14128	0.233637	0.0126044
AT1G38212	Unassigned	0	5	0	1.30887	0	0.0232095
AT1G38270	LTR/Gypsy	0	12	0	3.14128	0	0.000128157
AT1G38280	Unassigned	0	5	0	1.30887	0	0.0232095
AT1G38400	LTR/Gypsy	0	12	0	3.14128	0	0.000128157
AT1G38410	LTR/Gypsy	0	5	0	1.30887	0	0.0232095
AT1G39511	LTR/Gypsy	2	12	0.48928	3.14128	0.155758	0.0042059
AT1G40085	LTR/Gypsy	0	4	0	1.04709	0	0.0487784
AT1G40095	LTR/Gypsy	5	14	1.2232	3.66482	0.333768	0.0241106
AT1G40117	LTR/Gypsy	5	14	1.2232	3.66482	0.333768	0.0241106
AT1G41680	LTR/Gypsy	0	6	0	1.57064	0	0.0110435
AT1G41700	LTR/Gypsy	2	12	0.48928	3.14128	0.155758	0.0042059
AT1G41710	LTR/Gypsy	3	14	0.733919	3.66482	0.200261	0.00405555
AT1G41720	LTR/Gypsy	4	15	0.978559	3.9266	0.249213	0.00630803
AT1G41730	LTR/Gypsy	0	5	0	1.30887	0	0.0232095
AT1G42365	LTR/Gypsy	5	23	1.2232	6.02078	0.203163	0.000206204
AT1G42370	LTR/Gypsy	6	16	1.46784	4.18837	0.350456	0.0191185
AT1G42375	LTR/Gypsy	3	21	0.733919	5.49723	0.133507	5.98497e-05
AT1G58140	LTR/Copia	0	5	0	1.30887	0	0.0232095
AT2G04600	Unassigned	0	6	0	1.57064	0	0.0110435
AT2G06160	LTR/Gypsy	0	6	0	1.57064	0	0.0110435
AT2G06250	LTR/Gypsy	3	10	0.733919	2.61773	0.280365	0.0374127
AT2G06310	LTR/Gypsy	3	10	0.733919	2.61773	0.280365	0.0374127
AT2G06470	LTR/Gypsy	0	6	0	1.57064	0	0.0110435
AT2G06910	DNA/En-Spm	0	4	0	1.04709	0	0.0487784
AT2G06967	LTR/Gypsy	0	5	0	1.30887	0	0.0232095
AT2G07400	LTR/Copia	0	7	0	1.83241	0	0.00525467
AT2G07789	LTR/Gypsy	0	9	0	2.35596	0	0.00118966
AT2G09820	LTR/Gypsy	0	4	0	1.04709	0	0.0487784
AT2G09950	LTR/Gypsy	3	11	0.733919	2.8795	0.254877	0.0218567
AT2G10220	LTR/Gypsy	0	5	0	1.30887	0	0.0232095
AT2G10310	LTR/Gypsy	0	10	0	2.61773	0	0.000566062
AT2G10740	LTR/Gypsy	0	5	0	1.30887	0	0.0232095
AT2G11050	LTR/Gypsy	0	5	0	1.30887	0	0.0232095
AT2G11240	LINE/L1	2	9	0.48928	2.35596	0.207678	0.0254042
AT2G11660	LTR/Gypsy	0	5	0	1.30887	0	0.0232095
AT2G11840	LTR/Gypsy	0	7	0	1.83241	0	0.00525467
AT2G12360	LTR/Gypsy	0	5	0	1.30887	0	0.0232095
AT2G12380	LTR/Gypsy	0	6	0	1.57064	0	0.0110435
AT2G12500	LTR/Gypsy	0	15	0	3.9266	0	1.38058e-05
AT2G12640	LINE/L1	0	5	0	1.30887	0	0.0232095
AT2G12800	LTR/Gypsy	0	11	0	2.8795	0	0.000269341
AT2G13020	LTR/Gypsy	0	7	0	1.83241	0	0.00525467
AT2G13390	LTR/Gypsy	15	34	3.6696	8.90028	0.412301	0.00223898
AT2G15810	DNA/MuDR	0	11	0	2.8795	0	0.000269341
AT2G20460	LTR/Copia	0	5	0	1.30887	0	0.0232095
AT3G09165	DNA/MuDR	0	10	0	2.61773	0	0.000566062
AT3G23725	LTR/Gypsy	0	9	0	2.35596	0	0.00118966
AT3G28800	DNA/MuDR	0	6	0	1.57064	0	0.0110435
AT3G29032	LTR/Copia	0	4	0	1.04709	0	0.0487784
AT3G29153	LTR/Copia	0	5	0	1.30887	0	0.0232095
AT3G30455	DNA/MuDR	0	4	0	1.04709	0	0.0487784
AT3G30668	LTR/Gypsy	8	41	1.95712	10.7327	0.182351	2.07565e-07
AT3G30708	LTR/Gypsy	0	4	0	1.04709	0	0.0487784
AT3G30825	LTR/Gypsy	0	4	0	1.04709	0	0.0487784
AT3G32091	LTR/Gypsy	0	4	0	1.04709	0	0.0487784
AT3G32210	LTR/Gypsy	0	6	0	1.57064	0	0.0110435
AT3G32880	LTR/Gypsy	2	8	0.48928	2.09418	0.233637	0.0452102
AT3G32890	LTR/Gypsy	0	5	0	1.30887	0	0.0232095
AT3G32894	LTR/Gypsy	0	6	0	1.57064	0	0.0110435
AT3G33058	LTR/Gypsy	8	17	1.95712	4.45014	0.439788	0.0429403
AT3G33066	LTR/Gypsy	4	14	0.978559	3.66482	0.267014	0.0107587
AT3G33067	LTR/Gypsy	0	9	0	2.35596	0	0.00118966
AT3G33072	Unassigned	0	6	0	1.57064	0	0.0110435
AT3G33081	LTR/Gypsy	0	6	0	1.57064	0	0.0110435
AT3G33091	LTR/Gypsy	0	4	0	1.04709	0	0.0487784
AT3G33124	LTR/Gypsy	0	12	0	3.14128	0	0.000128157
AT3G33127	LTR/Gypsy	5	14	1.2232	3.66482	0.333768	0.0241106
AT3G42178	LTR/Gypsy	0	5	0	1.30887	0	0.0232095
AT3G42236	LTR/Gypsy	0	9	0	2.35596	0	0.00118966
AT3G42717	LTR/Gypsy	3	15	0.733919	3.9266	0.18691	0.00226806
AT3G42718	LTR/Gypsy	4	12	0.978559	3.14128	0.311516	0.030214
AT3G42820	DNA/MuDR	0	5	0	1.30887	0	0.0232095
AT3G42913	LTR/Gypsy	0	5	0	1.30887	0	0.0232095
AT3G42945	DNA/MuDR	0	13	0	3.40305	0	6.09792e-05
AT3G42996	LTR/Gypsy	0	5	0	1.30887	0	0.0232095
AT3G43141	LTR/Gypsy	0	5	0	1.30887	0	0.0232095
AT3G43144	LTR/Gypsy	0	14	0	3.66482	0	2.90149e-05
AT3G43154	LTR/Gypsy	0	6	0	1.57064	0	0.0110435
AT3G43157	LTR/Gypsy	0	4	0	1.04709	0	0.0487784
AT3G43304	LTR/Gypsy	14	26	3.42496	6.8061	0.503219	0.0282527
AT3G43350	Unassigned	0	6	0	1.57064	0	0.0110435
AT3G43355	LTR/Gypsy	0	4	0	1.04709	0	0.0487784
AT3G43566	LTR/Gypsy	0	6	0	1.57064	0	0.0110435
AT3G43780	Unassigned	0	4	0	1.04709	0	0.0487784
AT3G44267	LTR/Copia	0	5	0	1.30887	0	0.0232095
AT3G45446	LTR/Gypsy	0	4	0	1.04709	0	0.0487784
AT3G60565	LTR/Copia	2	8	0.48928	2.09418	0.233637	0.0452102
AT4G03790	LTR/Gypsy	0	5	0	1.30887	0	0.0232095
AT4G03860	Unassigned	0	4	0	1.04709	0	0.0487784
AT4G03885	LTR/Gypsy	0	5	0	1.30887	0	0.0232095
AT4G05589	LTR/Gypsy	0	5	0	1.30887	0	0.0232095
AT4G05640	LTR/Gypsy	0	4	0	1.04709	0	0.0487784
AT4G06485	LTR/Gypsy	2	13	0.48928	3.40305	0.143777	0.00226777
AT4G06495	LTR/Gypsy	0	5	0	1.30887	0	0.0232095
AT4G06517	LTR/Gypsy	0	9	0	2.35596	0	0.00118966
AT4G06564	LTR/Gypsy	0	5	0	1.30887	0	0.0232095
AT4G06580	Unassigned	0	5	0	1.30887	0	0.0232095
AT4G06585	LTR/Gypsy	0	7	0	1.83241	0	0.00525467
AT4G06586	LTR/Gypsy	0	6	0	1.57064	0	0.0110435
AT4G06605	LTR/Gypsy	3	12	0.733919	3.14128	0.233637	0.0126044
AT4G06606	LTR/Gypsy	0	14	0	3.66482	0	2.90149e-05
AT4G06615	LTR/Gypsy	0	6	0	1.57064	0	0.0110435
AT4G06626	LTR/Gypsy	5	21	1.2232	5.49723	0.222512	0.00062993
AT4G06656	LTR/Gypsy	7	21	1.71248	5.49723	0.311516	0.00367648
AT4G06664	LTR/Gypsy	0	13	0	3.40305	0	6.09792e-05
AT4G06697	DNA/En-Spm	0	4	0	1.04709	0	0.0487784
AT4G06704	LTR/Gypsy	0	4	0	1.04709	0	0.0487784
AT4G06712	LTR/Gypsy	0	10	0	2.61773	0	0.000566062
AT4G06718	LTR/Gypsy	0	6	0	1.57064	0	0.0110435
AT4G06726	LTR/Gypsy	0	4	0	1.04709	0	0.0487784
AT4G07458	LTR/Gypsy	0	7	0	1.83241	0	0.00525467
AT4G07492	LTR/Gypsy	0	5	0	1.30887	0	0.0232095
AT4G07519	Unassigned	0	4	0	1.04709	0	0.0487784
AT4G07563	LTR/Gypsy	0	4	0	1.04709	0	0.0487784
AT4G07570	Unassigned	0	10	0	2.61773	0	0.000566062
AT4G07620	LTR/Gypsy	0	7	0	1.83241	0	0.00525467
AT4G07640	LTR/Gypsy	0	16	0	4.18837	0	6.56902e-06
AT4G07680	DNA/MuDR	0	4	0	1.04709	0	0.0487784
AT4G07755	LTR/Gypsy	5	16	1.2232	4.18837	0.292047	0.00895098
AT4G08030	LTR/Gypsy	0	4	0	1.04709	0	0.0487784
AT4G08109	LTR/Gypsy	0	10	0	2.61773	0	0.000566062
AT4G08132	LTR/Gypsy	0	8	0	2.09418	0	0.00250026
AT4G08138	LTR/Gypsy	12	26	2.93568	6.8061	0.43133	0.0103714
AT4G08220	DNA/MuDR	0	7	0	1.83241	0	0.00525467
AT4G08262	LINE/L1	0	5	0	1.30887	0	0.0232095
AT4G08375	LTR/Copia	0	6	0	1.57064	0	0.0110435
AT4G16010	LTR/Copia	0	6	0	1.57064	0	0.0110435
AT5G26345	DNA/MuDR	0	5	0	1.30887	0	0.0232095
AT5G28260	DNA/MuDR	0	5	0	1.30887	0	0.0232095
AT5G28263	DNA/MuDR	6	33	1.46784	8.63851	0.169918	2.02258e-06
AT5G28870	LTR/Gypsy	0	4	0	1.04709	0	0.0487784
AT5G28913	null/SADHU	0	4	0	1.04709	0	0.0487784
AT5G29436	LTR/Gypsy	0	4	0	1.04709	0	0.0487784
AT5G29465	LTR/Gypsy	0	4	0	1.04709	0	0.0487784
AT5G29550	LTR/Gypsy	0	4	0	1.04709	0	0.0487784
AT5G29975	LTR/Gypsy	2	21	0.48928	5.49723	0.0890047	1.31452e-05
AT5G30102	LTR/Gypsy	0	4	0	1.04709	0	0.0487784
AT5G31087	LTR/Gypsy	0	8	0	2.09418	0	0.00250026
AT5G31719	LTR/Gypsy	0	8	0	2.09418	0	0.00250026
AT5G31855	LTR/Gypsy	0	4	0	1.04709	0	0.0487784
AT5G31963	LTR/Gypsy	2	17	0.48928	4.45014	0.109947	0.000179477
AT5G32107	LTR/Gypsy	0	10	0	2.61773	0	0.000566062
AT5G32197	LTR/Gypsy	0	8	0	2.09418	0	0.00250026
AT5G32228	LTR/Gypsy	0	9	0	2.35596	0	0.00118966
AT5G32254	LTR/Gypsy	0	6	0	1.57064	0	0.0110435
AT5G32306	LTR/Gypsy	0	12	0	3.14128	0	0.000128157
AT5G32423	LTR/Gypsy	2	20	0.48928	5.23546	0.0934549	2.54148e-05
AT5G32426	LTR/Gypsy	5	16	1.2232	4.18837	0.292047	0.00895098
AT5G32431	LTR/Gypsy	0	4	0	1.04709	0	0.0487784
AT5G32475	LTR/Gypsy	0	5	0	1.30887	0	0.0232095
AT5G32487	DNA/En-Spm	0	4	0	1.04709	0	0.0487784
AT5G32511	LTR/Gypsy	0	10	0	2.61773	0	0.000566062
AT5G32591	LTR/Gypsy	0	5	0	1.30887	0	0.0232095
AT5G32595	LTR/Gypsy	0	4	0	1.04709	0	0.0487784
AT5G33050	LTR/Gypsy	0	4	0	1.04709	0	0.0487784
AT5G33252	LTR/Gypsy	1	24	0.24464	6.28255	0.0389396	2.43431e-07
AT5G33383	LTR/Gypsy	0	5	0	1.30887	0	0.0232095
AT5G33384	LTR/Gypsy	0	5	0	1.30887	0	0.0232095
AT5G33385	LTR/Gypsy	0	7	0	1.83241	0	0.00525467
AT5G33424	LTR/Gypsy	0	5	0	1.30887	0	0.0232095
AT5G34665	LTR/Gypsy	0	4	0	1.04709	0	0.0487784
AT5G34707	LTR/Gypsy	0	5	0	1.30887	0	0.0232095
AT5G34842	LTR/Gypsy	0	5	0	1.30887	0	0.0232095
AT5G34843	Unassigned	0	5	0	1.30887	0	0.0232095
AT5G34844	LTR/Gypsy	0	7	0	1.83241	0	0.00525467
AT5G34849	LTR/Gypsy	1	13	0.24464	3.40305	0.0718884	0.00050848
AT5G34851	LTR/Gypsy	0	4	0	1.04709	0	0.0487784
AT5G34990	DNA/MuDR	1	7	0.24464	1.83241	0.133507	0.02729
AT5G35057	LTR/Gypsy	1	11	0.24464	2.8795	0.084959	0.00196355
AT5G35113	LTR/Gypsy	2	8	0.48928	2.09418	0.233637	0.0452102
AT5G35142	LTR/Gypsy	0	11	0	2.8795	0	0.000269341
AT5G35332	Unassigned	0	5	0	1.30887	0	0.0232095
AT5G36226	LINE/L1	0	4	0	1.04709	0	0.0487784

## Sheet: decreased
Gene list of siRNA-changed TEs under extended darkness and control condition.(siRNA-decreased)
Locus ID	TE class	Control-count	Dark-count	Control-RPM	Dark-RPM	FC(Control/Dark)	P-value
AT1G08735	DNA/MuDR	11	2	2.69104	0.523546	5.14002	0.0209735
AT1G21040	DNA/MuDR	11	2	2.69104	0.523546	5.14002	0.0209735
AT1G25784	DNA/MuDR	10	2	2.4464	0.523546	4.67275	0.0347697
AT1G37200	LTR/Gypsy	10	1	2.4464	0.261773	9.34549	0.0102356
AT1G39670	DNA/En-Spm	12	1	2.93568	0.261773	11.2146	0.00324174
AT1G39830	LTR/Gypsy	10	2	2.4464	0.523546	4.67275	0.0347697
AT1G40074	LTR/Gypsy	10	2	2.4464	0.523546	4.67275	0.0347697
AT1G40121	LTR/Gypsy	11	2	2.69104	0.523546	5.14002	0.0209735
AT2G01026	LTR/Gypsy	13	1	3.18032	0.261773	12.1491	0.00181179
AT2G01028	LTR/Gypsy	13	1	3.18032	0.261773	12.1491	0.00181179
AT2G01034	LTR/Gypsy	13	2	3.18032	0.523546	6.07457	0.00743347
AT2G01037	LTR/Gypsy	22	5	5.38208	1.30887	4.11202	0.00216026
AT2G03080	LTR/Copia	17	1	4.15888	0.261773	15.8873	0.000170766
AT2G12370	LTR/Gypsy	17	3	4.15888	0.785319	5.29578	0.00305455
AT2G12760	LTR/Gypsy	10	2	2.4464	0.523546	4.67275	0.0347697
AT2G23720	DNA/MuDR	22	7	5.38208	1.83241	2.93715	0.0113386
AT2G24760	LINE/L1	8	1	1.95712	0.261773	7.47639	0.0315651
AT2G29230	DNA/MuDR	11	2	2.69104	0.523546	5.14002	0.0209735
AT2G41745	LINE/L1	10	1	2.4464	0.261773	9.34549	0.0102356
AT2G45230	LINE/L1	12	1	2.93568	0.261773	11.2146	0.00324174
AT3G26525	DNA/MuDR	11	2	2.69104	0.523546	5.14002	0.0209735
AT3G30418	LTR/Gypsy	11	1	2.69104	0.261773	10.28	0.00577484
AT3G30803	DNA/En-Spm	34	9	8.31775	2.35596	3.53052	0.00036565
AT3G32899	LTR/Gypsy	11	1	2.69104	0.261773	10.28	0.00577484
AT3G42290	LTR/Gypsy	16	5	3.91424	1.30887	2.99056	0.0304074
AT3G42883	LTR/Copia	16	1	3.91424	0.261773	14.9528	0.00030957
AT4G03710	DNA/En-Spm	35	10	8.56239	2.61773	3.27092	0.000539875
AT4G06477	LTR/Gypsy	18967	9249	4640.08	2421.14	1.91649	0
AT4G06506	LTR/Gypsy	23	5	5.62672	1.30887	4.29893	0.00135442
AT4G06591	LTR/Gypsy	10	2	2.4464	0.523546	4.67275	0.0347697
AT4G08114	LTR/Gypsy	10	1	2.4464	0.261773	9.34549	0.0102356
AT4G08405	LTR/Copia	17	1	4.15888	0.261773	15.8873	0.000170766
AT4G09380	DNA/MuDR	22	7	5.38208	1.83241	2.93715	0.0113386
AT4G12426	LTR/Copia	17	1	4.15888	0.261773	15.8873	0.000170766
AT4G20180	LTR/Copia	21	1	5.13744	0.261773	19.6255	1.54579e-05
AT4G27200	LTR/Copia	9	1	2.20176	0.261773	8.41094	0.0180363
AT4G27210	LTR/Copia	16	1	3.91424	0.261773	14.9528	0.00030957
AT4G28970	DNA/MuDR	18	5	4.40352	1.30887	3.36438	0.0130268
AT5G29075	LTR/Gypsy	22	9	5.38208	2.35596	2.28445	0.040011
AT5G29571	LTR/Gypsy	11	2	2.69104	0.523546	5.14002	0.0209735
AT5G31945	LTR/Gypsy	11	2	2.69104	0.523546	5.14002	0.0209735
AT5G32505	LTR/Gypsy	13	3	3.18032	0.785319	4.04971	0.0216995
AT5G32626	LTR/Gypsy	11	2	2.69104	0.523546	5.14002	0.0209735
AT5G33624	LTR/Gypsy	17	1	4.15888	0.261773	15.8873	0.000170766
AT5G44416	DNA/MuDR	12	3	2.93568	0.785319	3.7382	0.0346492
AT5G44875	DNA/MuDR	11	2	2.69104	0.523546	5.14002	0.0209735
AT5G47225	LINE/L1	18	4	4.40352	1.04709	4.20547	0.00534643
AT1G22560	LINE/L1	11	0	2.69104	0	inf	0.000860659
AT1G24967	DNA/MuDR	6	0	1.46784	0	inf	0.0217477
AT1G27815	DNA/MuDR	6	0	1.46784	0	inf	0.0217477
AT1G33460	DNA/MuDR	5	0	1.2232	0	inf	0.0414888
AT1G33813	LTR/Copia	5	0	1.2232	0	inf	0.0414888
AT1G34610	DNA/MuDR	8	0	1.95712	0	inf	0.00597559
AT1G35840	LTR/Copia	13	0	3.18032	0	inf	0.000236482
AT1G43880	LTR/Gypsy	5	0	1.2232	0	inf	0.0414888
AT1G53810	LTR/Copia	5	0	1.2232	0	inf	0.0414888
AT1G56675	LTR/Copia	11	0	2.69104	0	inf	0.000860659
AT1G57640	LTR/Copia	6	0	1.46784	0	inf	0.0217477
AT1G58561	LTR/Copia	8	0	1.95712	0	inf	0.00597559
AT1G70010	LTR/Copia	6	0	1.46784	0	inf	0.0217477
AT2G05845	LTR/Copia	6	0	1.46784	0	inf	0.0217477
AT2G06330	LTR/Gypsy	7	0	1.71248	0	inf	0.0113998
AT2G07540	LTR/Gypsy	6	0	1.46784	0	inf	0.0217477
AT2G09865	LTR/Gypsy	9	0	2.20176	0	inf	0.00313231
AT2G12060	DNA/MuDR	5	0	1.2232	0	inf	0.0414888
AT2G12450	LTR/Gypsy	12	0	2.93568	0	inf	0.000451143
AT2G13470	LINE/L1	5	0	1.2232	0	inf	0.0414888
AT2G13520	LINE/L1	6	0	1.46784	0	inf	0.0217477
AT2G14300	RC/Helitron	8	0	1.95712	0	inf	0.00597559
AT2G14400	LTR/Gypsy	10	0	2.4464	0	inf	0.0016419
AT2G15100	LTR/Gypsy	7	0	1.71248	0	inf	0.0113998
AT2G15540	LINE/L1	5	0	1.2232	0	inf	0.0414888
AT2G15700	LTR/Copia	5	0	1.2232	0	inf	0.0414888
AT2G16180	DNA/MuDR	5	0	1.2232	0	inf	0.0414888
AT3G09170	DNA/MuDR	8	0	1.95712	0	inf	0.00597559
AT3G29187	LINE/L1	6	0	1.46784	0	inf	0.0217477
AT3G30396	DNA/En-Spm	6	0	1.46784	0	inf	0.0217477
AT3G31377	RC/Helitron	5	0	1.2232	0	inf	0.0414888
AT3G31390	LTR/Gypsy	6	0	1.46784	0	inf	0.0217477
AT3G31720	LINE/L1	9	0	2.20176	0	inf	0.00313231
AT3G32095	Unassigned	5	0	1.2232	0	inf	0.0414888
AT3G33065	LTR/Gypsy	5	0	1.2232	0	inf	0.0414888
AT3G33071	LTR/Gypsy	8	0	1.95712	0	inf	0.00597559
AT3G33157	LTR/Gypsy	7	0	1.71248	0	inf	0.0113998
AT3G33235	DNA/MuDR	5	0	1.2232	0	inf	0.0414888
AT3G42174	LTR/Copia	5	0	1.2232	0	inf	0.0414888
AT3G42837	LTR/Copia	6	0	1.46784	0	inf	0.0217477
AT3G43686	DNA/HAT	7	0	1.71248	0	inf	0.0113998
AT3G44325	LTR/Copia	5	0	1.2232	0	inf	0.0414888
AT3G44793	DNA/HAT	5	0	1.2232	0	inf	0.0414888
AT3G46487	DNA/En-Spm	5	0	1.2232	0	inf	0.0414888
AT3G62490	LTR/Gypsy	6	0	1.46784	0	inf	0.0217477
AT4G04050	LTR/Gypsy	15	0	3.6696	0	inf	6.49777e-05
AT4G05300	Unassigned	12	0	2.93568	0	inf	0.000451143
AT4G06590	LTR/Gypsy	8	0	1.95712	0	inf	0.00597559
AT4G06628	LTR/Gypsy	10	0	2.4464	0	inf	0.0016419
AT4G06702	LTR/Gypsy	7	0	1.71248	0	inf	0.0113998
AT4G07355	LTR/Gypsy	11	0	2.69104	0	inf	0.000860659
AT4G07495	DNA/MuDR	6	0	1.46784	0	inf	0.0217477
AT4G07525	LTR/Gypsy	10	0	2.4464	0	inf	0.0016419
AT4G07595	LTR/Gypsy	5	0	1.2232	0	inf	0.0414888
AT4G07605	LTR/Gypsy	7	0	1.71248	0	inf	0.0113998
AT4G07931	LTR/Gypsy	5	0	1.2232	0	inf	0.0414888
AT4G08080	LTR/Gypsy	13	0	3.18032	0	inf	0.000236482
AT4G08490	LTR/Gypsy	17	0	4.15888	0	inf	1.78538e-05
AT4G09146	LTR/Copia	11	0	2.69104	0	inf	0.000860659
AT4G09400	DNA/MuDR	6	0	1.46784	0	inf	0.0217477
AT4G16870	LTR/Copia	5	0	1.2232	0	inf	0.0414888
AT4G22040	LTR/Copia	6	0	1.46784	0	inf	0.0217477
AT5G19165	LTR/Copia	5	0	1.2232	0	inf	0.0414888
AT5G25045	LTR/Copia	6	0	1.46784	0	inf	0.0217477
AT5G26020	DNA/HAT	5	0	1.2232	0	inf	0.0414888
AT5G28053	LINE/L1	7	0	1.71248	0	inf	0.0113998
AT5G28930	Unassigned	5	0	1.2232	0	inf	0.0414888
AT5G28993	DNA/MuDR	6	0	1.46784	0	inf	0.0217477
AT5G29020	LTR/Gypsy	9	0	2.20176	0	inf	0.00313231
AT5G29090	Unassigned	5	0	1.2232	0	inf	0.0414888
AT5G32408	LTR/Gypsy	7	0	1.71248	0	inf	0.0113998
AT5G32518	LTR/Gypsy	5	0	1.2232	0	inf	0.0414888
AT5G32594	LTR/Gypsy	5	0	1.2232	0	inf	0.0414888
AT5G32622	LTR/Gypsy	9	0	2.20176	0	inf	0.00313231
AT5G32726	LTR/Gypsy	8	0	1.95712	0	inf	0.00597559
AT5G33254	LTR/Gypsy	7	0	1.71248	0	inf	0.0113998
AT5G33533	LTR/Gypsy	9	0	2.20176	0	inf	0.00313231
AT5G34835	LTR/Gypsy	8	0	1.95712	0	inf	0.00597559
AT5G35535	LINE/L1	7	0	1.71248	0	inf	0.0113998
AT5G35935	LTR/Copia	5	0	1.2232	0	inf	0.0414888
AT5G36075	DNA/MuDR	6	0	1.46784	0	inf	0.0217477
AT5G37125	DNA/MuDR	7	0	1.71248	0	inf	0.0113998
AT5G37442	DNA/HAT	6	0	1.46784	0	inf	0.0217477
AT5G54203	LTR/Copia	6	0	1.46784	0	inf	0.0217477
